# Supplementary material for: Structural basis for RAD18 regulation by MAGEA4 and its implications for RING ubiquitin ligase binding by MAGE family proteins
Source: EMBO J. 2024 Mar 6;43(7):1273–300. doi: 10.1038/s44318-024-00058-9 (PMC10987633; doi:10.1038/s44318-024-00058-9)
Supplement: Supplementary file 2 — Dataset EV1 [file 44318_2024_58_MOESM2_ESM.xlsx]

## Sheet: Legend
Dataset title	RAD18/RAD6 cross-links
Legend information	human RAD18/RAD6 was purified from E. coli, as per the Materials and Methods section, and subjected to BS3 crosslinking. The sample was then analysed using cross-linking mass spectrometry as described in the Materials and Methods section. All crosslinks above a cutoff Score of 130 are shown. The data is organised into RAD18RAD6_All_X-links (showing all crosslinks identified), RAD18RAD6_X_links (s…

## Sheet: RAD18RAD6_All_X-links
Run	Intra/Inter	Protein 1	Protein 2	Site 1	Site 2	Score	Decision
Data\Zelda_220505_P2083_MR_SGJ_Xlink_Rad18_RAD6_fr2_R2.raw	Intra	RAD18		K365		54.3207	TRUE
Data\Zelda_220505_P2083_MR_SGJ_Xlink_Rad18_RAD6_fr2_R2.raw	Intra	RAD18		Y367		73.1455	TRUE
Data\Zelda_220505_P2083_MR_SGJ_Xlink_Rad18_RAD6_fr2_R2.raw	Intra	RAD18		K368		77.9472	TRUE
Data\Zelda_220505_P2083_MR_SGJ_Xlink_Rad18_RAD6_fr2_R2.raw	Intra	RAD18		K369		73.1919	TRUE
Data\Zelda_220505_P2083_MR_SGJ_Xlink_Rad18_RAD6_fr2_R2.raw	Intra	RAD18		S374		90.4502	TRUE
Data\Zelda_220505_P2083_MR_SGJ_Xlink_Rad18_RAD6_fr2_R2.raw	Intra	RAD18		K376		91.0857	TRUE
Data\Zelda_220505_P2083_MR_SGJ_Xlink_Rad18_RAD6_fr2_R2.raw	Intra	RAD18		T377		111.103	TRUE
Data\Zelda_220505_P2083_MR_SGJ_Xlink_Rad18_RAD6_fr2_R2.raw	Intra	RAD18		T379		114.15	TRUE
Data\Zelda_220505_P2083_MR_SGJ_Xlink_Rad18_RAD6_fr2_R2.raw	Intra	RAD18		T381		121.34	TRUE
Data\Zelda_220505_P2083_MR_SGJ_Xlink_Rad18_RAD6_fr2_R2.raw	Intra	RAD18		S391		121.485	TRUE
Data\Zelda_220505_P2083_MR_SGJ_Xlink_Rad18_RAD6_fr2_R2.raw	Intra	RAD18		S392		116.7	TRUE
Data\Zelda_220505_P2083_MR_SGJ_Xlink_Rad18_RAD6_fr2_R2.raw	Intra	RAD18		T402		50.6354	TRUE
Data\Zelda_220505_P2083_MR_SGJ_Xlink_Rad18_RAD6_fr2_R2.raw	Intra	RAD18		S403		43.0718	TRUE
Data\Zelda_220505_P2083_MR_SGJ_Xlink_Rad18_RAD6_fr2_R2.raw	Intra	RAD18		T405		35.1937	TRUE
Data\Zelda_220505_P2083_MR_SGJ_Xlink_Rad18_RAD6_fr2_R2.raw	Intra	RAD18		S409		20.771	TRUE
Data\Zelda_220505_P2083_MR_SGJ_Xlink_Rad18_RAD6_fr2_R2.raw	Intra	RAD18		S411		14.7712	TRUE
Data\Zelda_220505_P2083_MR_SGJ_Xlink_Rad18_RAD6_fr2_R2.raw	Inter	RAD18	RAD18	K108	K108	682.851	TRUE
Data\Zelda_220505_P2083_MR_SGJ_Xlink_Rad18_RAD6_fr2_R1.raw	Inter	RAD18	RAD18	K108	K108	576.113	TRUE
Data\Zelda_220505_P2083_MR_SGJ_Xlink_Rad18_RAD6_fr1_R1.raw	Inter	RAD18	RAD18	K108	K108	398.688	TRUE
Data\Zelda_220505_P2083_MR_SGJ_Xlink_Rad18_RAD6_fr3_R2.raw	Inter	RAD18	RAD18	K108	K108	146.553	TRUE
Data\Zelda_220505_P2083_MR_SGJ_Xlink_Rad18_RAD6_fr2_R2.raw	Intra	RAD18		S272		95.1272	TRUE
Data\Zelda_220505_P2083_MR_SGJ_Xlink_Rad18_RAD6_fr2_R2.raw	Intra	RAD18		K382		126.823	TRUE
Data\Zelda_220505_P2083_MR_SGJ_Xlink_Rad18_RAD6_fr2_R2.raw	Intra	RAD18	RAD18	K108	K116	275.638	TRUE
Data\Zelda_220505_P2083_MR_SGJ_Xlink_Rad18_RAD6_fr2_R1.raw	Intra	RAD18	RAD18	K108	K116	265.617	TRUE
Data\Zelda_220505_P2083_MR_SGJ_Xlink_Rad18_RAD6_fr2_R2.raw	Intra	RAD18	RAD18	K365	K368	9.68435	TRUE
Data\Zelda_220505_P2083_MR_SGJ_Xlink_Rad18_RAD6_fr2_R2.raw	Intra	RAD18	RAD18	K365	K369	9.68435	TRUE
Data\Zelda_220505_P2083_MR_SGJ_Xlink_Rad18_RAD6_fr2_R2.raw	Intra	RAD18	RAD18	K365	K376	9.68435	TRUE
Data\Zelda_220505_P2083_MR_SGJ_Xlink_Rad18_RAD6_fr2_R2.raw	Intra	RAD18	RAD18	Y367	K368	17.6167	TRUE
Data\Zelda_220505_P2083_MR_SGJ_Xlink_Rad18_RAD6_fr2_R2.raw	Intra	RAD18	RAD18	Y367	K369	17.6167	TRUE
Data\Zelda_220505_P2083_MR_SGJ_Xlink_Rad18_RAD6_fr2_R2.raw	Intra	RAD18	RAD18	Y367	K376	15.1098	TRUE
Data\Zelda_220505_P2083_MR_SGJ_Xlink_Rad18_RAD6_fr2_R2.raw	Intra	RAD18	RAD18	K368	K369	21.8947	TRUE
Data\Zelda_220505_P2083_MR_SGJ_Xlink_Rad18_RAD6_fr2_R2.raw	Intra	RAD18	RAD18	K368	K376	16.5487	TRUE
Data\Zelda_220505_P2083_MR_SGJ_Xlink_Rad18_RAD6_fr2_R2.raw	Intra	RAD18	RAD18	K369	K376	94.4586	TRUE
Data\Zelda_220505_P2083_MR_SGJ_Xlink_Rad18_RAD6_fr2_R2.raw	Intra	RAD18	RAD18	S374	K376	46.2885	TRUE
Data\Zelda_220505_P2083_MR_SGJ_Xlink_Rad18_RAD6_fr2_R2.raw	Intra	RAD18	RAD18	K365	Y367	9.68435	TRUE
Data\Zelda_220505_P2083_MR_SGJ_Xlink_Rad18_RAD6_fr2_R2.raw	Intra	RAD18	RAD18	K365	S374	9.68435	TRUE
Data\Zelda_220505_P2083_MR_SGJ_Xlink_Rad18_RAD6_fr2_R2.raw	Intra	RAD18	RAD18	K365	T377	10.8195	TRUE
Data\Zelda_220505_P2083_MR_SGJ_Xlink_Rad18_RAD6_fr2_R2.raw	Intra	RAD18	RAD18	K365	T379	14.1557	TRUE
Data\Zelda_220505_P2083_MR_SGJ_Xlink_Rad18_RAD6_fr2_R2.raw	Intra	RAD18	RAD18	K365	T381	14.6466	TRUE
Data\Zelda_220505_P2083_MR_SGJ_Xlink_Rad18_RAD6_fr2_R2.raw	Intra	RAD18	RAD18	K368	S374	16.5584	TRUE
Data\Zelda_220505_P2083_MR_SGJ_Xlink_Rad18_RAD6_fr2_R2.raw	Intra	RAD18	RAD18	K368	T377	25.1285	TRUE
Data\Zelda_220505_P2083_MR_SGJ_Xlink_Rad18_RAD6_fr2_R2.raw	Intra	RAD18	RAD18	K368	T379	24.4346	TRUE
Data\Zelda_220505_P2083_MR_SGJ_Xlink_Rad18_RAD6_fr2_R2.raw	Intra	RAD18	RAD18	K368	T381	21.9181	TRUE
Data\Zelda_220505_P2083_MR_SGJ_Xlink_Rad18_RAD6_fr2_R2.raw	Intra	RAD18	RAD18	K369	S374	69.2696	TRUE
Data\Zelda_220505_P2083_MR_SGJ_Xlink_Rad18_RAD6_fr2_R2.raw	Intra	RAD18	RAD18	K369	T377	99.6372	TRUE
Data\Zelda_220505_P2083_MR_SGJ_Xlink_Rad18_RAD6_fr2_R2.raw	Intra	RAD18	RAD18	K369	T379	111.908	TRUE
Data\Zelda_220505_P2083_MR_SGJ_Xlink_Rad18_RAD6_fr2_R1.raw	Intra	RAD18	RAD18	K108	K121	320.033	TRUE
Data\Zelda_220505_P2083_MR_SGJ_Xlink_Rad18_RAD6_fr2_R2.raw	Intra	RAD18	RAD18	K376	T377	25.7984	TRUE
Data\Zelda_220505_P2083_MR_SGJ_Xlink_Rad18_RAD6_fr2_R2.raw	Intra	RAD18	RAD18	K376	T379	22.1929	TRUE
Data\Zelda_220505_P2083_MR_SGJ_Xlink_Rad18_RAD6_fr2_R2.raw	Intra	RAD18	RAD18	K376	T381	21.5606	TRUE
Data\Zelda_220505_P2083_MR_SGJ_Xlink_Rad18_RAD6_fr2_R2.raw	Intra	RAD18		S241		61.0503	TRUE
Data\Zelda_220505_P2083_MR_SGJ_Xlink_Rad18_RAD6_fr2_R2.raw	Intra	RAD18		S242		62.7862	TRUE
Data\Zelda_220505_P2083_MR_SGJ_Xlink_Rad18_RAD6_fr2_R2.raw	Intra	RAD18		K245		75.5853	TRUE
Data\Zelda_220505_P2083_MR_SGJ_Xlink_Rad18_RAD6_fr2_R2.raw	Intra	RAD18		K247		108.747	TRUE
Data\Zelda_220505_P2083_MR_SGJ_Xlink_Rad18_RAD6_fr2_R2.raw	Intra	RAD18		S164		72.9378	TRUE
Data\Zelda_220505_P2083_MR_SGJ_Xlink_Rad18_RAD6_fr2_R2.raw	Intra	RAD18		K167		18.5218	TRUE
Data\Zelda_220505_P2083_MR_SGJ_Xlink_Rad18_RAD6_fr2_R2.raw	Intra	RAD18		S170		18.7233	TRUE
Data\Zelda_220505_P2083_MR_SGJ_Xlink_Rad18_RAD6_fr2_R2.raw	Intra	RAD18		K174		19.401	TRUE
Data\Zelda_220505_P2083_MR_SGJ_Xlink_Rad18_RAD6_fr2_R2.raw	Intra	RAD18		T175		19.401	TRUE
Data\Zelda_220505_P2083_MR_SGJ_Xlink_Rad18_RAD6_fr2_R2.raw	Intra	RAD18		K176		19.401	TRUE
Data\Zelda_220505_P2083_MR_SGJ_Xlink_Rad18_RAD6_fr2_R2.raw	Intra	RAD18		T178		15.2566	TRUE
Data\Zelda_220505_P2083_MR_SGJ_Xlink_Rad18_RAD6_fr2_R2.raw	Intra	RAD18		S180		26.492	TRUE
Data\Zelda_220505_P2083_MR_SGJ_Xlink_Rad18_RAD6_fr2_R2.raw	Intra	RAD18		S189		54.0813	TRUE
Data\Zelda_220505_P2083_MR_SGJ_Xlink_Rad18_RAD6_fr2_R2.raw	Intra	RAD18		K192		56.6801	TRUE
Data\Zelda_220505_P2083_MR_SGJ_Xlink_Rad18_RAD6_fr2_R2.raw	Intra	RAD18		S198		92.9525	TRUE
Data\Zelda_220505_P2083_MR_SGJ_Xlink_Rad18_RAD6_fr2_R2.raw	Intra	RAD18		T199		95.5939	TRUE
Data\Zelda_220505_P2083_MR_SGJ_Xlink_Rad18_RAD6_fr2_R2.raw	Intra	RAD18		S200		97.547	TRUE
Data\Zelda_220505_P2083_MR_SGJ_Xlink_Rad18_RAD6_fr2_R2.raw	Intra	RAD18		T201		96.4878	TRUE
Data\Zelda_220505_P2083_MR_SGJ_Xlink_Rad18_RAD6_fr2_R2.raw	Intra	RAD18		K121		55.1737	TRUE
Data\Zelda_220505_P2083_MR_SGJ_Xlink_Rad18_RAD6_fr2_R2.raw	Intra	RAD18		Y123		44.8838	TRUE
Data\Zelda_220505_P2083_MR_SGJ_Xlink_Rad18_RAD6_fr2_R2.raw	Intra	RAD18		T124		39.8074	TRUE
Data\Zelda_220505_P2083_MR_SGJ_Xlink_Rad18_RAD6_fr2_R2.raw	Intra	RAD18		S128		26.8989	TRUE
Data\Zelda_220505_P2083_MR_SGJ_Xlink_Rad18_RAD6_fr2_R2.raw	Intra	RAD18		S131		19.6485	TRUE
Data\Zelda_220505_P2083_MR_SGJ_Xlink_Rad18_RAD6_fr2_R2.raw	Intra	RAD18		K133		24.1563	TRUE
Data\Zelda_220505_P2083_MR_SGJ_Xlink_Rad18_RAD6_fr2_R2.raw	Intra	RAD18		S136		9.63464	TRUE
Data\Zelda_220505_P2083_MR_SGJ_Xlink_Rad18_RAD6_fr2_R2.raw	Intra	RAD18	RAD18	Y367	K382	19.2165	TRUE
Data\Zelda_220505_P2083_MR_SGJ_Xlink_Rad18_RAD6_fr2_R2.raw	Intra	RAD18	RAD18	K368	K382	20.1535	TRUE
Data\Zelda_220505_P2083_MR_SGJ_Xlink_Rad18_RAD6_fr1_R1.raw	Intra	RAD18	RAD18	K108	K121	140.665	TRUE
Data\Zelda_220505_P2083_MR_SGJ_Xlink_Rad18_RAD6_fr2_R2.raw	Intra	RAD18	RAD18	S374	K382	55.2003	TRUE
Data\Zelda_220505_P2083_MR_SGJ_Xlink_Rad18_RAD6_fr2_R2.raw	Intra	RAD18	RAD18	K376	K382	21.2203	TRUE
Data\Zelda_220505_P2083_MR_SGJ_Xlink_Rad18_RAD6_fr2_R2.raw	Intra	RAD18	RAD18	T377	K382	41.5153	TRUE
Data\Zelda_220505_P2083_MR_SGJ_Xlink_Rad18_RAD6_fr2_R2.raw	Intra	RAD18	RAD18	T379	K382	46.5239	TRUE
Data\Zelda_220505_P2083_MR_SGJ_Xlink_Rad18_RAD6_fr2_R2.raw	Intra	RAD18	RAD18	T381	K382	51.8861	TRUE
Data\Zelda_220505_P2083_MR_SGJ_Xlink_Rad18_RAD6_fr2_R2.raw	Intra	RAD18	RAD18	K368	S386	15.303	TRUE
Data\Zelda_220505_P2083_MR_SGJ_Xlink_Rad18_RAD6_fr2_R2.raw	Intra	RAD18	RAD18	K368	T387	14.6407	TRUE
Data\Zelda_220505_P2083_MR_SGJ_Xlink_Rad18_RAD6_fr1_R2.raw	Intra	RAD18	RAD18	K108	K121	135.962	TRUE
Data\Zelda_220505_P2083_MR_SGJ_Xlink_Rad18_RAD6_fr2_R1.raw	Intra	RAD18	RAD18	K108	K23	435.533	TRUE
Data\Zelda_220505_P2083_MR_SGJ_Xlink_Rad18_RAD6_fr2_R2.raw	Intra	RAD18	RAD18	K376	S386	21.4082	TRUE
Data\Zelda_220505_P2083_MR_SGJ_Xlink_Rad18_RAD6_fr2_R2.raw	Intra	RAD18	RAD18	K376	T387	21.4082	TRUE
Data\Zelda_220505_P2083_MR_SGJ_Xlink_Rad18_RAD6_fr2_R2.raw	Intra	RAD18	RAD18	K382	S386	54.7582	TRUE
Data\Zelda_220505_P2083_MR_SGJ_Xlink_Rad18_RAD6_fr2_R2.raw	Intra	RAD18	RAD18	K382	T387	53.5046	TRUE
Data\Zelda_220505_P2083_MR_SGJ_Xlink_Rad18_RAD6_fr2_R2.raw	Intra	RAD18	RAD18	K108	K23	362.64	TRUE
Data\Zelda_220505_P2083_MR_SGJ_Xlink_Rad18_RAD6_fr2_R2.raw	Intra	RAD18		K160		89.6941	TRUE
Data\Zelda_220505_P2083_MR_SGJ_Xlink_Rad18_RAD6_fr2_R2.raw	Intra	RAD18		S161		88.4475	TRUE
Data\Zelda_220505_P2083_MR_SGJ_Xlink_Rad18_RAD6_fr2_R2.raw	Intra	RAD18		K162		88.4354	TRUE
Data\Zelda_220505_P2083_MR_SGJ_Xlink_Rad18_RAD6_fr2_R2.raw	Intra	RAD18		K282		19.717	TRUE
Data\Zelda_220505_P2083_MR_SGJ_Xlink_Rad18_RAD6_fr2_R2.raw	Intra	RAD18	RAD18	K108	S109	691.896	TRUE
Data\Zelda_220505_P2083_MR_SGJ_Xlink_Rad18_RAD6_fr2_R2.raw	Intra	RAD18		K277		16.3616	TRUE
Data\Zelda_220505_P2083_MR_SGJ_Xlink_Rad18_RAD6_fr2_R2.raw	Intra	RAD18		S148		15.7425	TRUE
Data\Zelda_220505_P2083_MR_SGJ_Xlink_Rad18_RAD6_fr2_R2.raw	Intra	RAD18		S150		18.8155	TRUE
Data\Zelda_220505_P2083_MR_SGJ_Xlink_Rad18_RAD6_fr2_R2.raw	Intra	RAD18		T151		22.6758	TRUE
Data\Zelda_220505_P2083_MR_SGJ_Xlink_Rad18_RAD6_fr2_R2.raw	Intra	RAD18		S152		29.858	TRUE
Data\Zelda_220505_P2083_MR_SGJ_Xlink_Rad18_RAD6_fr2_R2.raw	Intra	RAD18		K157		82.804	TRUE
Data\Zelda_220505_P2083_MR_SGJ_Xlink_Rad18_RAD6_fr2_R2.raw	Intra	RAD18		K203		87.6525	TRUE
Data\Zelda_220505_P2083_MR_SGJ_Xlink_Rad18_RAD6_fr2_R2.raw	Intra	RAD18		T206		86.927	TRUE
Data\Zelda_220505_P2083_MR_SGJ_Xlink_Rad18_RAD6_fr2_R2.raw	Intra	RAD18		K207		73.5079	TRUE
Data\Zelda_220505_P2083_MR_SGJ_Xlink_Rad18_RAD6_fr2_R2.raw	Intra	RAD18		S220		84.9605	TRUE
Data\Zelda_220505_P2083_MR_SGJ_Xlink_Rad18_RAD6_fr2_R2.raw	Intra	RAD18		S328		27.8112	TRUE
Data\Zelda_220505_P2083_MR_SGJ_Xlink_Rad18_RAD6_fr2_R2.raw	Intra	RAD18		T333		58.7362	TRUE
Data\Zelda_220505_P2083_MR_SGJ_Xlink_Rad18_RAD6_fr2_R2.raw	Intra	RAD18		K334		64.0109	TRUE
Data\Zelda_220505_P2083_MR_SGJ_Xlink_Rad18_RAD6_fr2_R2.raw	Intra	RAD18		T337		52.345	TRUE
Data\Zelda_220505_P2083_MR_SGJ_Xlink_Rad18_RAD6_fr2_R2.raw	Intra	RAD18		K339		30.74	TRUE
Data\Zelda_220505_P2083_MR_SGJ_Xlink_Rad18_RAD6_fr2_R2.raw	Intra	RAD18		S346		27.3427	TRUE
Data\Zelda_220505_P2083_MR_SGJ_Xlink_Rad18_RAD6_fr2_R2.raw	Intra	RAD18		K347		27.2644	TRUE
Data\Zelda_220505_P2083_MR_SGJ_Xlink_Rad18_RAD6_fr2_R2.raw	Intra	RAD18		Y348		24.5257	TRUE
Data\Zelda_220505_P2083_MR_SGJ_Xlink_Rad18_RAD6_fr2_R2.raw	Intra	RAD18		K350		10.5011	TRUE
Data\Zelda_220505_P2083_MR_SGJ_Xlink_Rad18_RAD6_fr2_R2.raw	Intra	RAD18		K351		10.5011	TRUE
Data\Zelda_220505_P2083_MR_SGJ_Xlink_Rad18_RAD6_fr2_R2.raw	Intra	RAD18		K224		110.147	TRUE
Data\Zelda_220505_P2083_MR_SGJ_Xlink_Rad18_RAD6_fr2_R2.raw	Intra	RAD18		S228		98.2518	TRUE
Data\Zelda_220505_P2083_MR_SGJ_Xlink_Rad18_RAD6_fr2_R2.raw	Intra	RAD18		S231		93.4706	TRUE
Data\Zelda_220505_P2083_MR_SGJ_Xlink_Rad18_RAD6_fr2_R2.raw	Intra	RAD18		K235		61.4951	TRUE
Data\Zelda_220505_P2083_MR_SGJ_Xlink_Rad18_RAD6_fr2_R2.raw	Intra	RAD18		S109		99.4203	TRUE
Data\Zelda_220505_P2083_MR_SGJ_Xlink_Rad18_RAD6_fr2_R2.raw	Intra	RAD18		S112		104.824	TRUE
Data\Zelda_220505_P2083_MR_SGJ_Xlink_Rad18_RAD6_fr2_R2.raw	Intra	RAD18		S113		108.294	TRUE
Data\Zelda_220505_P2083_MR_SGJ_Xlink_Rad18_RAD6_fr2_R2.raw	Intra	RAD18		S114		110.073	TRUE
Data\Zelda_220505_P2083_MR_SGJ_Xlink_Rad18_RAD6_fr2_R2.raw	Intra	RAD18		S115		111.905	TRUE
Data\Zelda_220505_P2083_MR_SGJ_Xlink_Rad18_RAD6_fr2_R2.raw	Intra	RAD18		K116		99.1344	TRUE
Data\Zelda_220505_P2083_MR_SGJ_Xlink_Rad18_RAD6_fr2_R2.raw	Intra	RAD18	RAD18	K235	K236	0.909305	TRUE
Data\Zelda_220505_P2083_MR_SGJ_Xlink_Rad18_RAD6_fr2_R2.raw	Intra	RAD18	RAD18	K235	K245	20.9865	TRUE
Data\Zelda_220505_P2083_MR_SGJ_Xlink_Rad18_RAD6_fr2_R2.raw	Intra	RAD18	RAD18	K235	K247	25.0841	TRUE
Data\Zelda_220505_P2083_MR_SGJ_Xlink_Rad18_RAD6_fr2_R2.raw	Intra	RAD18	RAD18	K236	K245	21.1447	TRUE
Data\Zelda_220505_P2083_MR_SGJ_Xlink_Rad18_RAD6_fr2_R2.raw	Intra	RAD18	RAD18	K236	K247	25.1452	TRUE
Data\Zelda_220505_P2083_MR_SGJ_Xlink_Rad18_RAD6_fr2_R2.raw	Intra	RAD18	RAD18	S238	K245	19.1405	TRUE
Data\Zelda_220505_P2083_MR_SGJ_Xlink_Rad18_RAD6_fr2_R2.raw	Intra	RAD18	RAD18	S238	K247	20.9657	TRUE
Data\Zelda_220505_P2083_MR_SGJ_Xlink_Rad18_RAD6_fr2_R2.raw	Intra	RAD18	RAD18	S241	K245	2.12377	TRUE
Data\Zelda_220505_P2083_MR_SGJ_Xlink_Rad18_RAD6_fr2_R2.raw	Intra	RAD18	RAD18	S241	K247	2.68468	TRUE
Data\Zelda_220505_P2083_MR_SGJ_Xlink_Rad18_RAD6_fr2_R2.raw	Intra	RAD18	RAD18	S242	K245	4.7363	TRUE
Data\Zelda_220505_P2083_MR_SGJ_Xlink_Rad18_RAD6_fr2_R2.raw	Intra	RAD18	RAD18	S242	K247	4.08408	TRUE
Data\Zelda_220505_P2083_MR_SGJ_Xlink_Rad18_RAD6_fr2_R2.raw	Intra	RAD18	RAD18	K245	K247	3.65659	TRUE
Data\Zelda_220505_P2083_MR_SGJ_Xlink_Rad18_RAD6_fr2_R2.raw	Intra	RAD18	RAD18	K235	S238	0.909305	TRUE
Data\Zelda_220505_P2083_MR_SGJ_Xlink_Rad18_RAD6_fr2_R2.raw	Intra	RAD18	RAD18	K235	S241	17.5682	TRUE
Data\Zelda_220505_P2083_MR_SGJ_Xlink_Rad18_RAD6_fr2_R2.raw	Intra	RAD18	RAD18	K235	S242	17.6621	TRUE
Data\Zelda_220505_P2083_MR_SGJ_Xlink_Rad18_RAD6_fr2_R2.raw	Intra	RAD18	RAD18	K236	S238	2.73683	TRUE
Data\Zelda_220505_P2083_MR_SGJ_Xlink_Rad18_RAD6_fr2_R2.raw	Intra	RAD18	RAD18	K236	S241	17.7568	TRUE
Data\Zelda_220505_P2083_MR_SGJ_Xlink_Rad18_RAD6_fr2_R2.raw	Intra	RAD18	RAD18	K236	S242	17.8498	TRUE
Data\Zelda_220505_P2083_MR_SGJ_Xlink_Rad18_RAD6_fr2_R2.raw	Intra	RAD18		T252		113.098	TRUE
Data\Zelda_220505_P2083_MR_SGJ_Xlink_Rad18_RAD6_fr2_R2.raw	Intra	RAD18		Y254		97.7438	TRUE
Data\Zelda_220505_P2083_MR_SGJ_Xlink_Rad18_RAD6_fr2_R2.raw	Intra	RAD18		S258		125.93	TRUE
Data\Zelda_220505_P2083_MR_SGJ_Xlink_Rad18_RAD6_fr2_R2.raw	Intra	RAD18	RAD18	S131	K133	7.65291	TRUE
Data\Zelda_220505_P2083_MR_SGJ_Xlink_Rad18_RAD6_fr2_R2.raw	Intra	RAD18	RAD18	K133	S136	7.86082	TRUE
Data\Zelda_220505_P2083_MR_SGJ_Xlink_Rad18_RAD6_fr2_R2.raw	Intra	RAD18		K251		122.959	TRUE
Data\Zelda_220505_P2083_MR_SGJ_Xlink_Rad18_RAD6_fr2_R2.raw	Intra	RAD18	RAD18	S148	K157	21.883	TRUE
Data\Zelda_220505_P2083_MR_SGJ_Xlink_Rad18_RAD6_fr2_R2.raw	Intra	RAD18	RAD18	S148	K160	23.4558	TRUE
Data\Zelda_220505_P2083_MR_SGJ_Xlink_Rad18_RAD6_fr2_R2.raw	Intra	RAD18	RAD18	S148	K162	32.9589	TRUE
Data\Zelda_220505_P2083_MR_SGJ_Xlink_Rad18_RAD6_fr2_R2.raw	Intra	RAD18	RAD18	S150	K157	23.4558	TRUE
Data\Zelda_220505_P2083_MR_SGJ_Xlink_Rad18_RAD6_fr2_R2.raw	Intra	RAD18	RAD18	S150	K160	25.0907	TRUE
Data\Zelda_220505_P2083_MR_SGJ_Xlink_Rad18_RAD6_fr2_R2.raw	Intra	RAD18	RAD18	S150	K162	35.5749	TRUE
Data\Zelda_220505_P2083_MR_SGJ_Xlink_Rad18_RAD6_fr2_R2.raw	Intra	RAD18	RAD18	T151	K157	23.4558	TRUE
Data\Zelda_220505_P2083_MR_SGJ_Xlink_Rad18_RAD6_fr2_R2.raw	Intra	RAD18	RAD18	T151	K160	25.0907	TRUE
Data\Zelda_220505_P2083_MR_SGJ_Xlink_Rad18_RAD6_fr2_R2.raw	Intra	RAD18	RAD18	T151	K162	35.0992	TRUE
Data\Zelda_220505_P2083_MR_SGJ_Xlink_Rad18_RAD6_fr2_R2.raw	Intra	RAD18	RAD18	S152	K157	28.5401	TRUE
Data\Zelda_220505_P2083_MR_SGJ_Xlink_Rad18_RAD6_fr2_R2.raw	Intra	RAD18	RAD18	S152	K160	30.3337	TRUE
Data\Zelda_220505_P2083_MR_SGJ_Xlink_Rad18_RAD6_fr2_R2.raw	Intra	RAD18	RAD18	S152	K162	48.9523	TRUE
Data\Zelda_220505_P2083_MR_SGJ_Xlink_Rad18_RAD6_fr2_R2.raw	Intra	RAD18	RAD18	K157	K160	53.5	TRUE
Data\Zelda_220505_P2083_MR_SGJ_Xlink_Rad18_RAD6_fr2_R1.raw	Intra	RAD18	RAD18	K108	S109	605.386	TRUE
Data\Zelda_220505_P2083_MR_SGJ_Xlink_Rad18_RAD6_fr2_R2.raw	Intra	RAD18	RAD18	K160	K162	52.5754	TRUE
Data\Zelda_220505_P2083_MR_SGJ_Xlink_Rad18_RAD6_fr2_R2.raw	Intra	RAD18	RAD18	S161	K162	52.9784	TRUE
Data\Zelda_220505_P2083_MR_SGJ_Xlink_Rad18_RAD6_fr1_R1.raw	Intra	RAD18	RAD18	K108	S109	394.489	TRUE
Data\Zelda_220505_P2083_MR_SGJ_Xlink_Rad18_RAD6_fr3_R2.raw	Intra	RAD18	RAD18	K108	S109	146.022	TRUE
Data\Zelda_220505_P2083_MR_SGJ_Xlink_Rad18_RAD6_fr2_R2.raw	Intra	RAD18	RAD18	K160	S161	53.6406	TRUE
Data\Zelda_220505_P2083_MR_SGJ_Xlink_Rad18_RAD6_fr2_R2.raw	Intra	RAD18	RAD18	K160	S164	47.7206	TRUE
Data\Zelda_220505_P2083_MR_SGJ_Xlink_Rad18_RAD6_fr2_R2.raw	Intra	RAD18	RAD18	K162	S164	45.3459	TRUE
Data\Zelda_220505_P2083_MR_SGJ_Xlink_Rad18_RAD6_fr2_R2.raw	Intra	RAD18		S105		91.813	TRUE
Data\Zelda_220505_P2083_MR_SGJ_Xlink_Rad18_RAD6_fr2_R2.raw	Intra	RAD18		K108		96.3421	TRUE
Data\Zelda_220505_P2083_MR_SGJ_Xlink_Rad18_RAD6_fr2_R2.raw	Intra	RAD18	RAD18	S180	K192	11.3897	TRUE
Data\Zelda_220505_P2083_MR_SGJ_Xlink_Rad18_RAD6_fr2_R2.raw	Intra	RAD18	RAD18	S180	K203	4.90678	TRUE
Data\Zelda_220505_P2083_MR_SGJ_Xlink_Rad18_RAD6_fr2_R2.raw	Intra	RAD18	RAD18	S189	K192	27.4903	TRUE
Data\Zelda_220505_P2083_MR_SGJ_Xlink_Rad18_RAD6_fr2_R2.raw	Intra	RAD18	RAD18	S189	K203	19.4123	TRUE
Data\Zelda_220505_P2083_MR_SGJ_Xlink_Rad18_RAD6_fr2_R2.raw	Intra	RAD18	RAD18	K192	K203	24.8202	TRUE
Data\Zelda_220505_P2083_MR_SGJ_Xlink_Rad18_RAD6_fr2_R2.raw	Intra	RAD18	RAD18	S198	K203	66.3447	TRUE
Data\Zelda_220505_P2083_MR_SGJ_Xlink_Rad18_RAD6_fr2_R2.raw	Intra	RAD18	RAD18	T199	K203	70.6212	TRUE
Data\Zelda_220505_P2083_MR_SGJ_Xlink_Rad18_RAD6_fr2_R2.raw	Intra	RAD18	RAD18	S200	K203	73.9702	TRUE
Data\Zelda_220505_P2083_MR_SGJ_Xlink_Rad18_RAD6_fr2_R2.raw	Intra	RAD18	RAD18	T201	K203	76.1888	TRUE
Data\Zelda_220505_P2083_MR_SGJ_Xlink_Rad18_RAD6_fr2_R2.raw	Intra	RAD18	RAD18	K192	S198	47.0796	TRUE
Data\Zelda_220505_P2083_MR_SGJ_Xlink_Rad18_RAD6_fr2_R2.raw	Intra	RAD18	RAD18	K192	T199	48.2472	TRUE
Data\Zelda_220505_P2083_MR_SGJ_Xlink_Rad18_RAD6_fr2_R2.raw	Intra	RAD18	RAD18	K192	S200	48.2472	TRUE
Data\Zelda_220505_P2083_MR_SGJ_Xlink_Rad18_RAD6_fr2_R2.raw	Intra	RAD18	RAD18	K192	T201	45.9821	TRUE
Data\Zelda_220505_P2083_MR_SGJ_Xlink_Rad18_RAD6_fr2_R2.raw	Intra	RAD18	RAD18	K192	T206	19.4123	TRUE
Data\Zelda_220505_P2083_MR_SGJ_Xlink_Rad18_RAD6_fr2_R2.raw	Intra	RAD18	RAD18	K203	T206	76.0614	TRUE
Data\Zelda_220505_P2083_MR_SGJ_Xlink_Rad18_RAD6_fr2_R2.raw	Intra	RAD18		S323		22.1618	TRUE
Data\Zelda_220505_P2083_MR_SGJ_Xlink_Rad18_RAD6_fr2_R2.raw	Intra	RAD18		K324		22.338	TRUE
Data\Zelda_220505_P2083_MR_SGJ_Xlink_Rad18_RAD6_fr2_R2.raw	Intra	RAD18	RAD18	S328	K334	9.00401	TRUE
Data\Zelda_220505_P2083_MR_SGJ_Xlink_Rad18_RAD6_fr2_R2.raw	Intra	RAD18	RAD18	S328	K339	70.2552	TRUE
Data\Zelda_220505_P2083_MR_SGJ_Xlink_Rad18_RAD6_fr2_R2.raw	Intra	RAD18	RAD18	K108	S112	669.486	TRUE
Data\Zelda_220505_P2083_MR_SGJ_Xlink_Rad18_RAD6_fr2_R2.raw	Intra	RAD18	RAD18	T333	K334	28.4779	TRUE
Data\Zelda_220505_P2083_MR_SGJ_Xlink_Rad18_RAD6_fr2_R2.raw	Intra	RAD18	RAD18	T333	K339	51.0682	TRUE
Data\Zelda_220505_P2083_MR_SGJ_Xlink_Rad18_RAD6_fr2_R1.raw	Intra	RAD18	RAD18	K108	S112	608.323	TRUE
Data\Zelda_220505_P2083_MR_SGJ_Xlink_Rad18_RAD6_fr2_R2.raw	Intra	RAD18	RAD18	K334	K339	35.1895	TRUE
Data\Zelda_220505_P2083_MR_SGJ_Xlink_Rad18_RAD6_fr1_R1.raw	Intra	RAD18	RAD18	K108	S112	366.965	TRUE
Data\Zelda_220505_P2083_MR_SGJ_Xlink_Rad18_RAD6_fr2_R2.raw	Intra	RAD18	RAD18	T337	K339	39.4926	TRUE
Data\Zelda_220505_P2083_MR_SGJ_Xlink_Rad18_RAD6_fr2_R2.raw	Intra	RAD18	RAD18	K108	S113	683.345	TRUE
Data\Zelda_220505_P2083_MR_SGJ_Xlink_Rad18_RAD6_fr2_R2.raw	Intra	RAD18	RAD18	K339	K347	21.415	TRUE
Data\Zelda_220505_P2083_MR_SGJ_Xlink_Rad18_RAD6_fr2_R2.raw	Intra	RAD18	RAD18	S346	K347	21.7256	TRUE
Data\Zelda_220505_P2083_MR_SGJ_Xlink_Rad18_RAD6_fr2_R2.raw	Intra	RAD18	RAD18	K334	T337	34.728	TRUE
Data\Zelda_220505_P2083_MR_SGJ_Xlink_Rad18_RAD6_fr2_R1.raw	Intra	RAD18	RAD18	K108	S113	617.266	TRUE
Data\Zelda_220505_P2083_MR_SGJ_Xlink_Rad18_RAD6_fr1_R1.raw	Intra	RAD18	RAD18	K108	S113	365.091	TRUE
Data\Zelda_220505_P2083_MR_SGJ_Xlink_Rad18_RAD6_fr2_R2.raw	Intra	RAD18	RAD18	K339	S346	26.0474	TRUE
Data\Zelda_220505_P2083_MR_SGJ_Xlink_Rad18_RAD6_fr2_R2.raw	Intra	RAD18	RAD18	K339	Y348	18.2745	TRUE
Data\Zelda_220505_P2083_MR_SGJ_Xlink_Rad18_RAD6_fr2_R2.raw	Intra	RAD18	RAD18	K347	Y348	18.6376	TRUE
Data\Zelda_220505_P2083_MR_SGJ_Xlink_Rad18_RAD6_fr2_R2.raw	Intra	RAD18	RAD18	S346	K350	45.6622	TRUE
Data\Zelda_220505_P2083_MR_SGJ_Xlink_Rad18_RAD6_fr2_R2.raw	Intra	RAD18	RAD18	K347	K350	33.9369	TRUE
Data\Zelda_220505_P2083_MR_SGJ_Xlink_Rad18_RAD6_fr2_R2.raw	Intra	RAD18	RAD18	Y348	K350	31.5392	TRUE
Data\Zelda_220505_P2083_MR_SGJ_Xlink_Rad18_RAD6_fr2_R2.raw	Intra	RAD18	RAD18	T206	K207	71.2483	TRUE
Data\Zelda_220505_P2083_MR_SGJ_Xlink_Rad18_RAD6_fr2_R2.raw	Intra	RAD18	RAD18	T206	K224	24.724	TRUE
Data\Zelda_220505_P2083_MR_SGJ_Xlink_Rad18_RAD6_fr2_R2.raw	Intra	RAD18	RAD18	K207	K224	3.80541	TRUE
Data\Zelda_220505_P2083_MR_SGJ_Xlink_Rad18_RAD6_fr2_R2.raw	Intra	RAD18	RAD18	S220	K224	61.0929	TRUE
Data\Zelda_220505_P2083_MR_SGJ_Xlink_Rad18_RAD6_fr2_R2.raw	Intra	RAD18	RAD18	K207	S220	9.8474	TRUE
Data\Zelda_220505_P2083_MR_SGJ_Xlink_Rad18_RAD6_fr2_R2.raw	Intra	RAD18	RAD18	K207	S228	1.78299	TRUE
Data\Zelda_220505_P2083_MR_SGJ_Xlink_Rad18_RAD6_fr2_R2.raw	Intra	RAD18	RAD18	K207	S231	2.98932	TRUE
Data\Zelda_220505_P2083_MR_SGJ_Xlink_Rad18_RAD6_fr2_R2.raw	Intra	RAD18	RAD18	K224	S228	48.739	TRUE
Data\Zelda_220505_P2083_MR_SGJ_Xlink_Rad18_RAD6_fr2_R2.raw	Intra	RAD18	RAD18	K224	S231	40.2328	TRUE
Data\Zelda_220505_P2083_MR_SGJ_Xlink_Rad18_RAD6_fr2_R2.raw	Intra	RAD18		H1		12.4982	TRUE
Data\Zelda_220505_P2083_MR_SGJ_Xlink_Rad18_RAD6_fr2_R2.raw	Intra	RAD18		S9		15.143	TRUE
Data\Zelda_220505_P2083_MR_SGJ_Xlink_Rad18_RAD6_fr2_R2.raw	Intra	RAD18		S13		3.25483	TRUE
Data\Zelda_220505_P2083_MR_SGJ_Xlink_Rad18_RAD6_fr2_R2.raw	Intra	RAD18		S466		78.6452	TRUE
Data\Zelda_220505_P2083_MR_SGJ_Xlink_Rad18_RAD6_fr2_R2.raw	Intra	RAD18		K468		84.9646	TRUE
Data\Zelda_220505_P2083_MR_SGJ_Xlink_Rad18_RAD6_fr2_R2.raw	Intra	RAD18		T474		60.3849	TRUE
Data\Zelda_220505_P2083_MR_SGJ_Xlink_Rad18_RAD6_fr2_R2.raw	Intra	RAD18		S477		53.2113	TRUE
Data\Zelda_220505_P2083_MR_SGJ_Xlink_Rad18_RAD6_fr2_R2.raw	Intra	RAD18	RAD18	S198	K207	60.8185	TRUE
Data\Zelda_220505_P2083_MR_SGJ_Xlink_Rad18_RAD6_fr2_R2.raw	Intra	RAD18	RAD18	T199	K207	65.8507	TRUE
Data\Zelda_220505_P2083_MR_SGJ_Xlink_Rad18_RAD6_fr2_R2.raw	Intra	RAD18	RAD18	S200	K207	69.1079	TRUE
Data\Zelda_220505_P2083_MR_SGJ_Xlink_Rad18_RAD6_fr2_R2.raw	Intra	RAD18	RAD18	T201	K207	72.4127	TRUE
Data\Zelda_220505_P2083_MR_SGJ_Xlink_Rad18_RAD6_fr2_R2.raw	Intra	RAD18	RAD18	K203	K207	70.3496	TRUE
Data\Zelda_220505_P2083_MR_SGJ_Xlink_Rad18_RAD6_fr2_R2.raw	Intra	RAD18	RAD18	K108	S114	685.973	TRUE
Data\Zelda_220505_P2083_MR_SGJ_Xlink_Rad18_RAD6_fr2_R2.raw	Intra	RAD18	RAD18	T377	K389	40.4958	TRUE
Data\Zelda_220505_P2083_MR_SGJ_Xlink_Rad18_RAD6_fr2_R2.raw	Intra	RAD18	RAD18	T379	K389	45.3831	TRUE
Data\Zelda_220505_P2083_MR_SGJ_Xlink_Rad18_RAD6_fr2_R2.raw	Intra	RAD18	RAD18	T381	K389	50.6383	TRUE
Data\Zelda_220505_P2083_MR_SGJ_Xlink_Rad18_RAD6_fr2_R2.raw	Intra	RAD18	RAD18	K382	K389	53.3882	TRUE
Data\Zelda_220505_P2083_MR_SGJ_Xlink_Rad18_RAD6_fr2_R2.raw	Intra	RAD18	RAD18	S386	K389	82.7047	TRUE
Data\Zelda_220505_P2083_MR_SGJ_Xlink_Rad18_RAD6_fr2_R2.raw	Intra	RAD18	RAD18	T387	K389	84.9905	TRUE
Data\Zelda_220505_P2083_MR_SGJ_Xlink_Rad18_RAD6_fr2_R2.raw	Intra	RAD18	RAD18	K382	S391	58.3699	TRUE
Data\Zelda_220505_P2083_MR_SGJ_Xlink_Rad18_RAD6_fr2_R2.raw	Intra	RAD18	RAD18	K382	S392	60.6528	TRUE
Data\Zelda_220505_P2083_MR_SGJ_Xlink_Rad18_RAD6_fr2_R2.raw	Intra	RAD18	RAD18	K382	T402	107.919	TRUE
Data\Zelda_220505_P2083_MR_SGJ_Xlink_Rad18_RAD6_fr2_R2.raw	Intra	RAD18	RAD18	K382	S403	110.465	TRUE
Data\Zelda_220505_P2083_MR_SGJ_Xlink_Rad18_RAD6_fr2_R2.raw	Intra	RAD18	RAD18	K382	T405	128.739	TRUE
Data\Zelda_220505_P2083_MR_SGJ_Xlink_Rad18_RAD6_fr2_R2.raw	Intra	RAD18	RAD18	K382	S409	129.137	TRUE
Data\Zelda_220505_P2083_MR_SGJ_Xlink_Rad18_RAD6_fr2_R2.raw	Intra	RAD18	RAD18	K382	S411	127.004	TRUE
Data\Zelda_220505_P2083_MR_SGJ_Xlink_Rad18_RAD6_fr2_R2.raw	Intra	RAD18	RAD18	K389	S391	86.0133	TRUE
Data\Zelda_220505_P2083_MR_SGJ_Xlink_Rad18_RAD6_fr2_R2.raw	Intra	RAD18	RAD18	K389	S392	84.7136	TRUE
Data\Zelda_220505_P2083_MR_SGJ_Xlink_Rad18_RAD6_fr2_R2.raw	Intra	RAD18	RAD18	K389	T402	29.2857	TRUE
Data\Zelda_220505_P2083_MR_SGJ_Xlink_Rad18_RAD6_fr2_R2.raw	Intra	RAD18	RAD18	K389	S403	24.5901	TRUE
Data\Zelda_220505_P2083_MR_SGJ_Xlink_Rad18_RAD6_fr2_R2.raw	Intra	RAD18	RAD18	K389	T405	17.516	TRUE
Data\Zelda_220505_P2083_MR_SGJ_Xlink_Rad18_RAD6_fr2_R2.raw	Intra	RAD18	RAD18	K389	S409	7.24819	TRUE
Data\Zelda_220505_P2083_MR_SGJ_Xlink_Rad18_RAD6_fr2_R2.raw	Intra	RAD18	RAD18	K389	S411	5.7555	TRUE
Data\Zelda_220505_P2083_MR_SGJ_Xlink_Rad18_RAD6_fr2_R2.raw	Intra	RAD18	RAD18	S466	K468	8.81851	TRUE
Data\Zelda_220505_P2083_MR_SGJ_Xlink_Rad18_RAD6_fr2_R2.raw	Intra	RAD18	RAD18	K468	T474	8.81851	TRUE
Data\Zelda_220505_P2083_MR_SGJ_Xlink_Rad18_RAD6_fr2_R2.raw	Intra	RAD18	RAD18	K468	S477	8.81851	TRUE
Data\Zelda_220505_P2083_MR_SGJ_Xlink_Rad18_RAD6_fr2_R2.raw	Intra	RAD18	RAD18	S180	K207	85.7168	TRUE
Data\Zelda_220505_P2083_MR_SGJ_Xlink_Rad18_RAD6_fr2_R2.raw	Intra	RAD18	RAD18	S189	K207	67.6566	TRUE
Data\Zelda_220505_P2083_MR_SGJ_Xlink_Rad18_RAD6_fr2_R2.raw	Intra	RAD18	RAD18	K192	K207	11.0871	TRUE
Data\Zelda_220505_P2083_MR_SGJ_Xlink_Rad18_RAD6_fr2_R2.raw	Intra	RAD18	RAD18	K192	S220	3.29584	TRUE
Data\Zelda_220505_P2083_MR_SGJ_Xlink_Rad18_RAD6_fr2_R2.raw	Intra	RAD18	RAD18	K236	K251	1.7526	TRUE
Data\Zelda_220505_P2083_MR_SGJ_Xlink_Rad18_RAD6_fr2_R2.raw	Intra	RAD18	RAD18	S238	K251	1.7526	TRUE
Data\Zelda_220505_P2083_MR_SGJ_Xlink_Rad18_RAD6_fr2_R2.raw	Intra	RAD18	RAD18	S241	K251	1.7526	TRUE
Data\Zelda_220505_P2083_MR_SGJ_Xlink_Rad18_RAD6_fr2_R2.raw	Intra	RAD18	RAD18	S242	K251	3.54172	TRUE
Data\Zelda_220505_P2083_MR_SGJ_Xlink_Rad18_RAD6_fr2_R2.raw	Intra	RAD18	RAD18	K245	K251	3.54172	TRUE
Data\Zelda_220505_P2083_MR_SGJ_Xlink_Rad18_RAD6_fr2_R2.raw	Intra	RAD18	RAD18	K247	K251	26.2513	TRUE
Data\Zelda_220505_P2083_MR_SGJ_Xlink_Rad18_RAD6_fr2_R2.raw	Intra	RAD18	RAD18	K236	T252	25.5128	TRUE
Data\Zelda_220505_P2083_MR_SGJ_Xlink_Rad18_RAD6_fr2_R2.raw	Intra	RAD18	RAD18	K236	Y254	16.2623	TRUE
Data\Zelda_220505_P2083_MR_SGJ_Xlink_Rad18_RAD6_fr2_R2.raw	Intra	RAD18	RAD18	K236	S258	14.0111	TRUE
Data\Zelda_220505_P2083_MR_SGJ_Xlink_Rad18_RAD6_fr2_R2.raw	Intra	RAD18	RAD18	K245	T252	28.1808	TRUE
Data\Zelda_220505_P2083_MR_SGJ_Xlink_Rad18_RAD6_fr2_R2.raw	Intra	RAD18	RAD18	K245	Y254	17.3873	TRUE
Data\Zelda_220505_P2083_MR_SGJ_Xlink_Rad18_RAD6_fr2_R2.raw	Intra	RAD18	RAD18	K245	S258	25.8985	TRUE
Data\Zelda_220505_P2083_MR_SGJ_Xlink_Rad18_RAD6_fr2_R2.raw	Intra	RAD18	RAD18	K247	T252	25.666	TRUE
Data\Zelda_220505_P2083_MR_SGJ_Xlink_Rad18_RAD6_fr2_R2.raw	Intra	RAD18	RAD18	K247	Y254	23.1828	TRUE
Data\Zelda_220505_P2083_MR_SGJ_Xlink_Rad18_RAD6_fr2_R2.raw	Intra	RAD18	RAD18	K247	S258	24.4864	TRUE
Data\Zelda_220505_P2083_MR_SGJ_Xlink_Rad18_RAD6_fr2_R2.raw	Intra	RAD18	RAD18	K251	T252	23.1888	TRUE
Data\Zelda_220505_P2083_MR_SGJ_Xlink_Rad18_RAD6_fr2_R2.raw	Intra	RAD18	RAD18	K251	Y254	19.5917	TRUE
Data\Zelda_220505_P2083_MR_SGJ_Xlink_Rad18_RAD6_fr2_R2.raw	Intra	RAD18	RAD18	K251	S258	24.3185	TRUE
Data\Zelda_220505_P2083_MR_SGJ_Xlink_Rad18_RAD6_fr2_R2.raw	Intra	RAD6		Y82		79.8523	TRUE
Data\Zelda_220505_P2083_MR_SGJ_Xlink_Rad18_RAD6_fr2_R2.raw	Intra	RAD6		S86		55.1703	TRUE
Data\Zelda_220505_P2083_MR_SGJ_Xlink_Rad18_RAD6_fr2_R2.raw	Intra	RAD18		S415		42.3573	TRUE
Data\Zelda_220505_P2083_MR_SGJ_Xlink_Rad18_RAD6_fr2_R2.raw	Intra	RAD18		S427		58.0776	TRUE
Data\Zelda_220505_P2083_MR_SGJ_Xlink_Rad18_RAD6_fr2_R2.raw	Intra	RAD18		S428		58.5515	TRUE
Data\Zelda_220505_P2083_MR_SGJ_Xlink_Rad18_RAD6_fr2_R2.raw	Intra	RAD18		S429		59.0676	TRUE
Data\Zelda_220505_P2083_MR_SGJ_Xlink_Rad18_RAD6_fr2_R2.raw	Intra	RAD18		S438		59.5994	TRUE
Data\Zelda_220505_P2083_MR_SGJ_Xlink_Rad18_RAD6_fr2_R2.raw	Intra	RAD18		S439		59.4076	TRUE
Data\Zelda_220505_P2083_MR_SGJ_Xlink_Rad18_RAD6_fr2_R2.raw	Intra	RAD18		S440		59.6299	TRUE
Data\Zelda_220505_P2083_MR_SGJ_Xlink_Rad18_RAD6_fr2_R2.raw	Intra	RAD18		S442		58.2777	TRUE
Data\Zelda_220505_P2083_MR_SGJ_Xlink_Rad18_RAD6_fr2_R2.raw	Intra	RAD18		S444		54.7724	TRUE
Data\Zelda_220505_P2083_MR_SGJ_Xlink_Rad18_RAD6_fr2_R2.raw	Intra	RAD18		S447		53.1993	TRUE
Data\Zelda_220505_P2083_MR_SGJ_Xlink_Rad18_RAD6_fr2_R2.raw	Intra	RAD18		S448		52.824	TRUE
Data\Zelda_220505_P2083_MR_SGJ_Xlink_Rad18_RAD6_fr2_R2.raw	Intra	RAD18		S449		52.132	TRUE
Data\Zelda_220505_P2083_MR_SGJ_Xlink_Rad18_RAD6_fr2_R2.raw	Intra	RAD18		S450		51.5724	TRUE
Data\Zelda_220505_P2083_MR_SGJ_Xlink_Rad18_RAD6_fr2_R1.raw	Intra	RAD18	RAD18	K108	S114	622.593	TRUE
Data\Zelda_220505_P2083_MR_SGJ_Xlink_Rad18_RAD6_fr1_R1.raw	Intra	RAD18	RAD18	K108	S114	360.597	TRUE
Data\Zelda_220505_P2083_MR_SGJ_Xlink_Rad18_RAD6_fr2_R2.raw	Intra	RAD18	RAD18	K108	S115	679.758	TRUE
Data\Zelda_220505_P2083_MR_SGJ_Xlink_Rad18_RAD6_fr2_R1.raw	Intra	RAD18	RAD18	K108	S115	610.185	TRUE
Data\Zelda_220505_P2083_MR_SGJ_Xlink_Rad18_RAD6_fr1_R1.raw	Intra	RAD18	RAD18	K108	S115	356.238	TRUE
Data\Zelda_220505_P2083_MR_SGJ_Xlink_Rad18_RAD6_fr2_R1.raw	Intra	RAD18	RAD18	K108	S128	332.242	TRUE
Data\Zelda_220505_P2083_MR_SGJ_Xlink_Rad18_RAD6_fr2_R1.raw	Intra	RAD18	RAD18	K108	T124	362.208	TRUE
Data\Zelda_220505_P2083_MR_SGJ_Xlink_Rad18_RAD6_fr2_R1.raw	Intra	RAD18	RAD18	K108	T24	430.762	TRUE
Data\Zelda_220505_P2083_MR_SGJ_Xlink_Rad18_RAD6_fr2_R2.raw	Intra	RAD18	RAD18	K108	T24	357.855	TRUE
Data\Zelda_220505_P2083_MR_SGJ_Xlink_Rad18_RAD6_fr2_R1.raw	Intra	RAD18	RAD18	K108	Y123	397.031	TRUE
Data\Zelda_220505_P2083_MR_SGJ_Xlink_Rad18_RAD6_fr2_R1.raw	Intra	RAD18	RAD18	K116	K23	335.764	TRUE
Data\Zelda_220505_P2083_MR_SGJ_Xlink_Rad18_RAD6_fr2_R2.raw	Intra	RAD18	RAD18	K116	K23	307.11	TRUE
Data\Zelda_220505_P2083_MR_SGJ_Xlink_Rad18_RAD6_fr2_R1.raw	Intra	RAD18	RAD18	K116	T24	331.28	TRUE
Data\Zelda_220505_P2083_MR_SGJ_Xlink_Rad18_RAD6_fr2_R2.raw	Intra	RAD18	RAD18	K247	K263	35.2498	TRUE
Data\Zelda_220505_P2083_MR_SGJ_Xlink_Rad18_RAD6_fr2_R2.raw	Intra	RAD18	RAD18	K247	K264	31.8913	TRUE
Data\Zelda_220505_P2083_MR_SGJ_Xlink_Rad18_RAD6_fr2_R2.raw	Intra	RAD18	RAD18	K247	K265	36.2743	TRUE
Data\Zelda_220505_P2083_MR_SGJ_Xlink_Rad18_RAD6_fr2_R2.raw	Intra	RAD18	RAD18	K247	K267	119.314	TRUE
Data\Zelda_220505_P2083_MR_SGJ_Xlink_Rad18_RAD6_fr2_R2.raw	Intra	RAD18	RAD18	K251	K263	39.6561	TRUE
Data\Zelda_220505_P2083_MR_SGJ_Xlink_Rad18_RAD6_fr2_R2.raw	Intra	RAD18	RAD18	K251	K264	37.0998	TRUE
Data\Zelda_220505_P2083_MR_SGJ_Xlink_Rad18_RAD6_fr2_R2.raw	Intra	RAD18	RAD18	K251	K265	46.4447	TRUE
Data\Zelda_220505_P2083_MR_SGJ_Xlink_Rad18_RAD6_fr2_R2.raw	Intra	RAD18	RAD18	K116	T24	303.457	TRUE
Data\Zelda_220505_P2083_MR_SGJ_Xlink_Rad18_RAD6_fr2_R2.raw	Intra	RAD18	RAD18	T252	K263	74.9913	TRUE
Data\Zelda_220505_P2083_MR_SGJ_Xlink_Rad18_RAD6_fr2_R2.raw	Intra	RAD18	RAD18	T252	K264	72.1934	TRUE
Data\Zelda_220505_P2083_MR_SGJ_Xlink_Rad18_RAD6_fr2_R2.raw	Intra	RAD18	RAD18	T252	K265	66.5557	TRUE
Data\Zelda_220505_P2083_MR_SGJ_Xlink_Rad18_RAD6_fr2_R2.raw	Intra	RAD18	RAD18	K121	K108	312.406	TRUE
Data\Zelda_220505_P2083_MR_SGJ_Xlink_Rad18_RAD6_fr2_R2.raw	Intra	RAD18	RAD18	Y254	K263	91.4404	TRUE
Data\Zelda_220505_P2083_MR_SGJ_Xlink_Rad18_RAD6_fr2_R2.raw	Intra	RAD18	RAD18	Y254	K264	94.7903	TRUE
Data\Zelda_220505_P2083_MR_SGJ_Xlink_Rad18_RAD6_fr2_R2.raw	Intra	RAD18	RAD18	Y254	K265	106.478	TRUE
Data\Zelda_220505_P2083_MR_SGJ_Xlink_Rad18_RAD6_fr3_R1.raw	Intra	RAD18	RAD18	K121	K108	246.745	TRUE
Data\Zelda_220505_P2083_MR_SGJ_Xlink_Rad18_RAD6_fr3_R2.raw	Intra	RAD18	RAD18	K121	K108	233.659	TRUE
Data\Zelda_220505_P2083_MR_SGJ_Xlink_Rad18_RAD6_fr2_R1.raw	Inter	RAD18	RAD18	K121	K121	135.303	TRUE
Data\Zelda_220505_P2083_MR_SGJ_Xlink_Rad18_RAD6_fr2_R1.raw	Intra	RAD18	RAD18	K121	K23	201.629	TRUE
Data\Zelda_220505_P2083_MR_SGJ_Xlink_Rad18_RAD6_fr2_R2.raw	Intra	RAD18	RAD18	K121	K23	168.644	TRUE
Data\Zelda_220505_P2083_MR_SGJ_Xlink_Rad18_RAD6_fr2_R2.raw	Intra	RAD18	RAD18	K121	K89	172.471	TRUE
Data\Zelda_220505_P2083_MR_SGJ_Xlink_Rad18_RAD6_fr2_R2.raw	Intra	RAD18	RAD18	K121	S105	245.85	TRUE
Data\Zelda_220505_P2083_MR_SGJ_Xlink_Rad18_RAD6_fr3_R2.raw	Intra	RAD18	RAD18	K121	S105	177.946	TRUE
Data\Zelda_220505_P2083_MR_SGJ_Xlink_Rad18_RAD6_fr2_R2.raw	Intra	RAD18	RAD18	K264	K265	75.5132	TRUE
Data\Zelda_220505_P2083_MR_SGJ_Xlink_Rad18_RAD6_fr3_R1.raw	Intra	RAD18	RAD18	K121	S105	175.461	TRUE
Data\Zelda_220505_P2083_MR_SGJ_Xlink_Rad18_RAD6_fr2_R2.raw	Intra	RAD18	RAD18	K265	K267	75.0038	TRUE
Data\Zelda_220505_P2083_MR_SGJ_Xlink_Rad18_RAD6_fr2_R2.raw	Intra	RAD18	RAD18	K247	S272	85.3178	TRUE
Data\Zelda_220505_P2083_MR_SGJ_Xlink_Rad18_RAD6_fr2_R2.raw	Intra	RAD18	RAD18	K251	S272	94.9228	TRUE
Data\Zelda_220505_P2083_MR_SGJ_Xlink_Rad18_RAD6_fr2_R2.raw	Intra	RAD18	RAD18	K121	S109	305.31	TRUE
Data\Zelda_220505_P2083_MR_SGJ_Xlink_Rad18_RAD6_fr3_R1.raw	Intra	RAD18	RAD18	K121	S109	239.673	TRUE
Data\Zelda_220505_P2083_MR_SGJ_Xlink_Rad18_RAD6_fr2_R2.raw	Intra	RAD18	RAD18	K265	S272	45.6911	TRUE
Data\Zelda_220505_P2083_MR_SGJ_Xlink_Rad18_RAD6_fr2_R2.raw	Intra	RAD18	RAD18	K267	S272	71.2808	TRUE
Data\Zelda_220505_P2083_MR_SGJ_Xlink_Rad18_RAD6_fr2_R2.raw	Intra	RAD18		K353		9.06282	TRUE
Data\Zelda_220505_P2083_MR_SGJ_Xlink_Rad18_RAD6_fr2_R2.raw	Intra	RAD18		S354		9.06282	TRUE
Data\Zelda_220505_P2083_MR_SGJ_Xlink_Rad18_RAD6_fr2_R2.raw	Intra	RAD18		S61		24.434	TRUE
Data\Zelda_220505_P2083_MR_SGJ_Xlink_Rad18_RAD6_fr2_R2.raw	Intra	RAD18		Y62		24.434	TRUE
Data\Zelda_220505_P2083_MR_SGJ_Xlink_Rad18_RAD6_fr2_R2.raw	Intra	RAD18		K63		24.434	TRUE
Data\Zelda_220505_P2083_MR_SGJ_Xlink_Rad18_RAD6_fr2_R2.raw	Intra	RAD18		T64		21.6317	TRUE
Data\Zelda_220505_P2083_MR_SGJ_Xlink_Rad18_RAD6_fr2_R2.raw	Intra	RAD18		T68		16.1824	TRUE
Data\Zelda_220505_P2083_MR_SGJ_Xlink_Rad18_RAD6_fr2_R2.raw	Intra	RAD18		T72		8.7699	TRUE
Data\Zelda_220505_P2083_MR_SGJ_Xlink_Rad18_RAD6_fr2_R2.raw	Intra	RAD18		T74		4.38982	TRUE
Data\Zelda_220505_P2083_MR_SGJ_Xlink_Rad18_RAD6_fr2_R2.raw	Intra	RAD18	RAD18	K160	K167	17.812	TRUE
Data\Zelda_220505_P2083_MR_SGJ_Xlink_Rad18_RAD6_fr2_R2.raw	Intra	RAD18	RAD18	K160	K174	18.4566	TRUE
Data\Zelda_220505_P2083_MR_SGJ_Xlink_Rad18_RAD6_fr2_R2.raw	Intra	RAD18	RAD18	K160	K176	20.127	TRUE
Data\Zelda_220505_P2083_MR_SGJ_Xlink_Rad18_RAD6_fr2_R2.raw	Intra	RAD18	RAD18	S161	K167	16.0067	TRUE
Data\Zelda_220505_P2083_MR_SGJ_Xlink_Rad18_RAD6_fr2_R2.raw	Intra	RAD18	RAD18	S161	K174	25.3976	TRUE
Data\Zelda_220505_P2083_MR_SGJ_Xlink_Rad18_RAD6_fr2_R2.raw	Intra	RAD18	RAD18	S161	K176	33.4667	TRUE
Data\Zelda_220505_P2083_MR_SGJ_Xlink_Rad18_RAD6_fr2_R2.raw	Intra	RAD18	RAD18	K162	K167	3.88161	TRUE
Data\Zelda_220505_P2083_MR_SGJ_Xlink_Rad18_RAD6_fr2_R2.raw	Intra	RAD18	RAD18	K162	K174	28.6628	TRUE
Data\Zelda_220505_P2083_MR_SGJ_Xlink_Rad18_RAD6_fr2_R2.raw	Intra	RAD18	RAD18	K162	K176	37.5311	TRUE
Data\Zelda_220505_P2083_MR_SGJ_Xlink_Rad18_RAD6_fr2_R2.raw	Intra	RAD18	RAD18	S164	K167	28.9344	TRUE
Data\Zelda_220505_P2083_MR_SGJ_Xlink_Rad18_RAD6_fr2_R2.raw	Intra	RAD18	RAD18	S164	K174	65.7318	TRUE
Data\Zelda_220505_P2083_MR_SGJ_Xlink_Rad18_RAD6_fr2_R2.raw	Intra	RAD18	RAD18	S164	K176	36.6436	TRUE
Data\Zelda_220505_P2083_MR_SGJ_Xlink_Rad18_RAD6_fr2_R2.raw	Intra	RAD18	RAD18	K121	S112	277.904	TRUE
Data\Zelda_220505_P2083_MR_SGJ_Xlink_Rad18_RAD6_fr2_R2.raw	Intra	RAD18	RAD18	K167	K176	39.3544	TRUE
Data\Zelda_220505_P2083_MR_SGJ_Xlink_Rad18_RAD6_fr2_R2.raw	Intra	RAD18	RAD18	S170	K174	117.122	TRUE
Data\Zelda_220505_P2083_MR_SGJ_Xlink_Rad18_RAD6_fr2_R2.raw	Intra	RAD18	RAD18	S170	K176	26.8812	TRUE
Data\Zelda_220505_P2083_MR_SGJ_Xlink_Rad18_RAD6_fr2_R2.raw	Intra	RAD18	RAD18	K174	K176	21.1445	TRUE
Data\Zelda_220505_P2083_MR_SGJ_Xlink_Rad18_RAD6_fr2_R2.raw	Intra	RAD18	RAD18	T175	K176	23.2494	TRUE
Data\Zelda_220505_P2083_MR_SGJ_Xlink_Rad18_RAD6_fr2_R2.raw	Intra	RAD18	RAD18	K160	S170	22.6389	TRUE
Data\Zelda_220505_P2083_MR_SGJ_Xlink_Rad18_RAD6_fr2_R2.raw	Intra	RAD18	RAD18	K160	T175	20.127	TRUE
Data\Zelda_220505_P2083_MR_SGJ_Xlink_Rad18_RAD6_fr2_R2.raw	Intra	RAD18	RAD18	K160	T178	16.8419	TRUE
Data\Zelda_220505_P2083_MR_SGJ_Xlink_Rad18_RAD6_fr2_R2.raw	Intra	RAD18	RAD18	K162	S170	27.5952	TRUE
Data\Zelda_220505_P2083_MR_SGJ_Xlink_Rad18_RAD6_fr2_R2.raw	Intra	RAD18	RAD18	K162	T175	35.4473	TRUE
Data\Zelda_220505_P2083_MR_SGJ_Xlink_Rad18_RAD6_fr2_R2.raw	Intra	RAD18	RAD18	K162	T178	35.8851	TRUE
Data\Zelda_220505_P2083_MR_SGJ_Xlink_Rad18_RAD6_fr2_R2.raw	Intra	RAD18	RAD18	K167	S170	68.2844	TRUE
Data\Zelda_220505_P2083_MR_SGJ_Xlink_Rad18_RAD6_fr3_R1.raw	Intra	RAD18	RAD18	K121	S112	214.023	TRUE
Data\Zelda_220505_P2083_MR_SGJ_Xlink_Rad18_RAD6_fr2_R2.raw	Intra	RAD18	RAD18	K167	T178	35.1033	TRUE
Data\Zelda_220505_P2083_MR_SGJ_Xlink_Rad18_RAD6_fr2_R2.raw	Intra	RAD18	RAD18	K174	T175	23.2596	TRUE
Data\Zelda_220505_P2083_MR_SGJ_Xlink_Rad18_RAD6_fr2_R2.raw	Intra	RAD18	RAD18	K174	T178	19.4234	TRUE
Data\Zelda_220505_P2083_MR_SGJ_Xlink_Rad18_RAD6_fr2_R2.raw	Intra	RAD18	RAD18	K176	T178	19.3005	TRUE
Data\Zelda_220505_P2083_MR_SGJ_Xlink_Rad18_RAD6_fr2_R2.raw	Intra	RAD18	RAD18	K121	S113	272.987	TRUE
Data\Zelda_220505_P2083_MR_SGJ_Xlink_Rad18_RAD6_fr3_R1.raw	Intra	RAD18	RAD18	K121	S113	209.413	TRUE
Data\Zelda_220505_P2083_MR_SGJ_Xlink_Rad18_RAD6_fr2_R2.raw	Intra	RAD18		K315		58.1003	TRUE
Data\Zelda_220505_P2083_MR_SGJ_Xlink_Rad18_RAD6_fr2_R2.raw	Intra	RAD18		T316		56.7604	TRUE
Data\Zelda_220505_P2083_MR_SGJ_Xlink_Rad18_RAD6_fr2_R2.raw	Intra	RAD18	RAD18	K282	K301	4.81942	TRUE
Data\Zelda_220505_P2083_MR_SGJ_Xlink_Rad18_RAD6_fr2_R2.raw	Intra	RAD18	RAD18	Y291	K301	88.3897	TRUE
Data\Zelda_220505_P2083_MR_SGJ_Xlink_Rad18_RAD6_fr2_R2.raw	Intra	RAD18	RAD18	K282	Y291	4.81942	TRUE
Data\Zelda_220505_P2083_MR_SGJ_Xlink_Rad18_RAD6_fr2_R2.raw	Intra	RAD18	RAD18	K282	S302	3.6309	TRUE
Data\Zelda_220505_P2083_MR_SGJ_Xlink_Rad18_RAD6_fr2_R2.raw	Intra	RAD18	RAD18	K121	S114	269.046	TRUE
Data\Zelda_220505_P2083_MR_SGJ_Xlink_Rad18_RAD6_fr2_R2.raw	Intra	RAD18	RAD18	K369	K389	77.4223	TRUE
Data\Zelda_220505_P2083_MR_SGJ_Xlink_Rad18_RAD6_fr2_R2.raw	Intra	RAD18	RAD18	S374	K389	61.2908	TRUE
Data\Zelda_220505_P2083_MR_SGJ_Xlink_Rad18_RAD6_fr2_R2.raw	Intra	RAD18	RAD18	K376	K389	21.1158	TRUE
Data\Zelda_220505_P2083_MR_SGJ_Xlink_Rad18_RAD6_fr2_R2.raw	Intra	RAD18	RAD18	K369	S391	98.2019	TRUE
Data\Zelda_220505_P2083_MR_SGJ_Xlink_Rad18_RAD6_fr2_R2.raw	Intra	RAD18	RAD18	K369	S392	100.544	TRUE
Data\Zelda_220505_P2083_MR_SGJ_Xlink_Rad18_RAD6_fr2_R2.raw	Intra	RAD18	RAD18	K369	T402	84.786	TRUE
Data\Zelda_220505_P2083_MR_SGJ_Xlink_Rad18_RAD6_fr2_R2.raw	Intra	RAD18	RAD18	K369	S403	84.6239	TRUE
Data\Zelda_220505_P2083_MR_SGJ_Xlink_Rad18_RAD6_fr2_R2.raw	Intra	RAD18	RAD18	K369	T405	84.6565	TRUE
Data\Zelda_220505_P2083_MR_SGJ_Xlink_Rad18_RAD6_fr2_R2.raw	Intra	RAD18	RAD18	K369	S409	97.626	TRUE
Data\Zelda_220505_P2083_MR_SGJ_Xlink_Rad18_RAD6_fr2_R2.raw	Intra	RAD18	RAD18	K369	S411	95.2217	TRUE
Data\Zelda_220505_P2083_MR_SGJ_Xlink_Rad18_RAD6_fr2_R2.raw	Intra	RAD18	RAD18	K376	S391	68.7004	TRUE
Data\Zelda_220505_P2083_MR_SGJ_Xlink_Rad18_RAD6_fr2_R2.raw	Intra	RAD18	RAD18	K376	S392	70.2398	TRUE
Data\Zelda_220505_P2083_MR_SGJ_Xlink_Rad18_RAD6_fr2_R2.raw	Intra	RAD18	RAD18	K376	T402	73.969	TRUE
Data\Zelda_220505_P2083_MR_SGJ_Xlink_Rad18_RAD6_fr2_R2.raw	Intra	RAD18	RAD18	K376	S403	72.7738	TRUE
Data\Zelda_220505_P2083_MR_SGJ_Xlink_Rad18_RAD6_fr2_R2.raw	Intra	RAD18	RAD18	K376	T405	79.3189	TRUE
Data\Zelda_220505_P2083_MR_SGJ_Xlink_Rad18_RAD6_fr2_R2.raw	Intra	RAD18	RAD18	K376	S409	86.5918	TRUE
Data\Zelda_220505_P2083_MR_SGJ_Xlink_Rad18_RAD6_fr2_R2.raw	Intra	RAD18	RAD18	K376	S411	83.5104	TRUE
Data\Zelda_220505_P2083_MR_SGJ_Xlink_Rad18_RAD6_fr2_R2.raw	Intra	RAD18	RAD18	Y291	K315	31.1309	TRUE
Data\Zelda_220505_P2083_MR_SGJ_Xlink_Rad18_RAD6_fr2_R2.raw	Intra	RAD18	RAD18	K301	K315	70.4578	TRUE
Data\Zelda_220505_P2083_MR_SGJ_Xlink_Rad18_RAD6_fr2_R2.raw	Intra	RAD18	RAD18	S302	K315	95.6079	TRUE
Data\Zelda_220505_P2083_MR_SGJ_Xlink_Rad18_RAD6_fr2_R2.raw	Intra	RAD18	RAD18	K301	T316	66.5231	TRUE
Data\Zelda_220505_P2083_MR_SGJ_Xlink_Rad18_RAD6_fr3_R1.raw	Intra	RAD18	RAD18	K121	S114	202.458	TRUE
Data\Zelda_220505_P2083_MR_SGJ_Xlink_Rad18_RAD6_fr2_R2.raw	Intra	RAD18	RAD18	K121	S115	262.852	TRUE
Data\Zelda_220505_P2083_MR_SGJ_Xlink_Rad18_RAD6_fr2_R2.raw	Intra	RAD18	RAD18	K121	K133	120.062	TRUE
Data\Zelda_220505_P2083_MR_SGJ_Xlink_Rad18_RAD6_fr2_R2.raw	Intra	RAD18	RAD18	Y123	K133	94.5547	TRUE
Data\Zelda_220505_P2083_MR_SGJ_Xlink_Rad18_RAD6_fr2_R2.raw	Intra	RAD18	RAD18	T124	K133	82.1756	TRUE
Data\Zelda_220505_P2083_MR_SGJ_Xlink_Rad18_RAD6_fr2_R2.raw	Intra	RAD18	RAD18	S128	K133	50.1664	TRUE
Data\Zelda_220505_P2083_MR_SGJ_Xlink_Rad18_RAD6_fr2_R2.raw	Intra	RAD18	RAD18	K121	Y123	127.06	TRUE
Data\Zelda_220505_P2083_MR_SGJ_Xlink_Rad18_RAD6_fr2_R2.raw	Intra	RAD18	RAD18	K121	T124	122.772	TRUE
Data\Zelda_220505_P2083_MR_SGJ_Xlink_Rad18_RAD6_fr2_R2.raw	Intra	RAD18	RAD18	K121	S128	125.894	TRUE
Data\Zelda_220505_P2083_MR_SGJ_Xlink_Rad18_RAD6_fr2_R2.raw	Intra	RAD18	RAD18	K121	S131	104.434	TRUE
Data\Zelda_220505_P2083_MR_SGJ_Xlink_Rad18_RAD6_fr2_R2.raw	Intra	RAD18	RAD18	K121	S136	118.141	TRUE
Data\Zelda_220505_P2083_MR_SGJ_Xlink_Rad18_RAD6_fr2_R2.raw	Intra	RAD18		K89		126.527	TRUE
Data\Zelda_220505_P2083_MR_SGJ_Xlink_Rad18_RAD6_fr2_R2.raw	Intra	RAD18		S90		119.75	TRUE
Data\Zelda_220505_P2083_MR_SGJ_Xlink_Rad18_RAD6_fr2_R2.raw	Intra	RAD6		S74		97.9484	TRUE
Data\Zelda_220505_P2083_MR_SGJ_Xlink_Rad18_RAD6_fr2_R2.raw	Intra	RAD6		K75		98.9297	TRUE
Data\Zelda_220505_P2083_MR_SGJ_Xlink_Rad18_RAD6_fr2_R2.raw	Intra	RAD6		S60		11.1522	TRUE
Data\Zelda_220505_P2083_MR_SGJ_Xlink_Rad18_RAD6_fr2_R2.raw	Intra	RAD6		Y63		15.7148	TRUE
Data\Zelda_220505_P2083_MR_SGJ_Xlink_Rad18_RAD6_fr2_R2.raw	Intra	RAD6		K66		15.9387	TRUE
Data\Zelda_220505_P2083_MR_SGJ_Xlink_Rad18_RAD6_fr2_R2.raw	Intra	RAD6		T69		15.9387	TRUE
Data\Zelda_220505_P2083_MR_SGJ_Xlink_Rad18_RAD6_fr2_R2.raw	Intra	RAD6		S25		63.4621	TRUE
Data\Zelda_220505_P2083_MR_SGJ_Xlink_Rad18_RAD6_fr2_R2.raw	Intra	RAD6		S29		69.1008	TRUE
Data\Zelda_220505_P2083_MR_SGJ_Xlink_Rad18_RAD6_fr2_R2.raw	Intra	RAD6		T46		55.224	TRUE
Data\Zelda_220505_P2083_MR_SGJ_Xlink_Rad18_RAD6_fr2_R2.raw	Intra	RAD6		T52		48.162	TRUE
Data\Zelda_220505_P2083_MR_SGJ_Xlink_Rad18_RAD6_fr2_R2.raw	Intra	RAD18	RAD18	S323	K324	72.6021	TRUE
Data\Zelda_220505_P2083_MR_SGJ_Xlink_Rad18_RAD6_fr2_R2.raw	Intra	RAD18	RAD18	K324	S328	75.2519	TRUE
Data\Zelda_220505_P2083_MR_SGJ_Xlink_Rad18_RAD6_fr2_R2.raw	Intra	RAD18	RAD18	K324	T333	84.5461	TRUE
Data\Zelda_220505_P2083_MR_SGJ_Xlink_Rad18_RAD6_fr2_R2.raw	Intra	RAD6	RAD6	S74	K75	10.6795	TRUE
Data\Zelda_220505_P2083_MR_SGJ_Xlink_Rad18_RAD6_fr2_R2.raw	Intra	RAD6	RAD6	K75	Y82	10.6795	TRUE
Data\Zelda_220505_P2083_MR_SGJ_Xlink_Rad18_RAD6_fr2_R2.raw	Intra	RAD6	RAD6	K75	S86	10.6795	TRUE
Data\Zelda_220505_P2083_MR_SGJ_Xlink_Rad18_RAD6_fr2_R2.raw	Intra	RAD18	RAD18	K267	K277	16.5753	TRUE
Data\Zelda_220505_P2083_MR_SGJ_Xlink_Rad18_RAD6_fr2_R2.raw	Intra	RAD18	RAD18	S272	K277	20.8266	TRUE
Data\Zelda_220505_P2083_MR_SGJ_Xlink_Rad18_RAD6_fr2_R2.raw	Intra	RAD6		S97		118.838	TRUE
Data\Zelda_220505_P2083_MR_SGJ_Xlink_Rad18_RAD6_fr2_R2.raw	Intra	RAD6		T99		118.939	TRUE
Data\Zelda_220505_P2083_MR_SGJ_Xlink_Rad18_RAD6_fr2_R2.raw	Intra	RAD6		Y100		119.05	TRUE
Data\Zelda_220505_P2083_MR_SGJ_Xlink_Rad18_RAD6_fr2_R2.raw	Intra	RAD6		S103		119.541	TRUE
Data\Zelda_220505_P2083_MR_SGJ_Xlink_Rad18_RAD6_fr2_R2.raw	Intra	RAD6		S104		119.768	TRUE
Data\Zelda_220505_P2083_MR_SGJ_Xlink_Rad18_RAD6_fr2_R2.raw	Intra	RAD6		T107		116.243	TRUE
Data\Zelda_220505_P2083_MR_SGJ_Xlink_Rad18_RAD6_fr2_R2.raw	Intra	RAD6		S108		115.188	TRUE
Data\Zelda_220505_P2083_MR_SGJ_Xlink_Rad18_RAD6_fr2_R2.raw	Intra	RAD6		S111		109.034	TRUE
Data\Zelda_220505_P2083_MR_SGJ_Xlink_Rad18_RAD6_fr2_R2.raw	Intra	RAD6		S120		98.5489	TRUE
Data\Zelda_220505_P2083_MR_SGJ_Xlink_Rad18_RAD6_fr2_R2.raw	Intra	RAD6		S124		108.476	TRUE
Data\Zelda_220505_P2083_MR_SGJ_Xlink_Rad18_RAD6_fr2_R2.raw	Intra	RAD6		Y130		102.47	TRUE
Data\Zelda_220505_P2083_MR_SGJ_Xlink_Rad18_RAD6_fr2_R2.raw	Intra	RAD18		Y37		5.24397	TRUE
Data\Zelda_220505_P2083_MR_SGJ_Xlink_Rad18_RAD6_fr2_R2.raw	Intra	RAD18		S48		34.6917	TRUE
Data\Zelda_220505_P2083_MR_SGJ_Xlink_Rad18_RAD6_fr2_R2.raw	Intra	RAD18		Y51		38.821	TRUE
Data\Zelda_220505_P2083_MR_SGJ_Xlink_Rad18_RAD6_fr2_R2.raw	Intra	RAD18		S53		38.821	TRUE
Data\Zelda_220505_P2083_MR_SGJ_Xlink_Rad18_RAD6_fr2_R2.raw	Intra	RAD6		K134		67.1756	TRUE
Data\Zelda_220505_P2083_MR_SGJ_Xlink_Rad18_RAD6_fr3_R1.raw	Intra	RAD18	RAD18	K121	S115	197.902	TRUE
Data\Zelda_220505_P2083_MR_SGJ_Xlink_Rad18_RAD6_fr2_R1.raw	Intra	RAD18	RAD18	K121	S128	159.891	TRUE
Data\Zelda_220505_P2083_MR_SGJ_Xlink_Rad18_RAD6_fr2_R2.raw	Intra	RAD18	RAD18	K89	S90	9.03945	TRUE
Data\Zelda_220505_P2083_MR_SGJ_Xlink_Rad18_RAD6_fr2_R2.raw	Intra	RAD18	RAD18	K121	S90	166.874	TRUE
Data\Zelda_220505_P2083_MR_SGJ_Xlink_Rad18_RAD6_fr2_R1.raw	Intra	RAD18	RAD18	K121	T124	157.854	TRUE
Data\Zelda_220505_P2083_MR_SGJ_Xlink_Rad18_RAD6_fr2_R1.raw	Intra	RAD18	RAD18	K121	T24	194.691	TRUE
Data\Zelda_220505_P2083_MR_SGJ_Xlink_Rad18_RAD6_fr2_R2.raw	Intra	RAD18	RAD18	K121	T24	165.915	TRUE
Data\Zelda_220505_P2083_MR_SGJ_Xlink_Rad18_RAD6_fr2_R1.raw	Intra	RAD18	RAD18	K121	Y123	154.923	TRUE
Data\Zelda_220505_P2083_MR_SGJ_Xlink_Rad18_RAD6_fr2_R1.raw	Intra	RAD18	RAD18	K133	K108	213.505	TRUE
Data\Zelda_220505_P2083_MR_SGJ_Xlink_Rad18_RAD6_fr2_R2.raw	Intra	RAD18	RAD18	K133	K108	203.212	TRUE
Data\Zelda_220505_P2083_MR_SGJ_Xlink_Rad18_RAD6_fr2_R2.raw	Intra	RAD18	RAD18	K133	K116	137.049	TRUE
Data\Zelda_220505_P2083_MR_SGJ_Xlink_Rad18_RAD6_fr2_R2.raw	Intra	RAD6		Y137		49.8012	TRUE
Data\Zelda_220505_P2083_MR_SGJ_Xlink_Rad18_RAD6_fr2_R2.raw	Intra	RAD18		T24		4.83275	TRUE
Data\Zelda_220505_P2083_MR_SGJ_Xlink_Rad18_RAD6_fr3_R1.raw	Intra	RAD18	RAD18	K133	K116	133.281	TRUE
Data\Zelda_220505_P2083_MR_SGJ_Xlink_Rad18_RAD6_fr2_R2.raw	Intra	RAD18	RAD18	K133	K23	283.846	TRUE
Data\Zelda_220505_P2083_MR_SGJ_Xlink_Rad18_RAD6_fr2_R1.raw	Intra	RAD18	RAD18	K133	K23	264.129	TRUE
Data\Zelda_220505_P2083_MR_SGJ_Xlink_Rad18_RAD6_fr3_R1.raw	Intra	RAD18	RAD18	K133	K23	164.757	TRUE
Data\Zelda_220505_P2083_MR_SGJ_Xlink_Rad18_RAD6_fr3_R2.raw	Intra	RAD18	RAD18	K133	K23	159.473	TRUE
Data\Zelda_220505_P2083_MR_SGJ_Xlink_Rad18_RAD6_fr2_R1.raw	Intra	RAD18	RAD18	K133	K89	250.754	TRUE
Data\Zelda_220505_P2083_MR_SGJ_Xlink_Rad18_RAD6_fr2_R2.raw	Intra	RAD18	RAD18	K133	K89	209.168	TRUE
Data\Zelda_220505_P2083_MR_SGJ_Xlink_Rad18_RAD6_fr3_R1.raw	Intra	RAD18	RAD18	K133	K89	177.771	TRUE
Data\Zelda_220505_P2083_MR_SGJ_Xlink_Rad18_RAD6_fr2_R1.raw	Intra	RAD18	RAD18	K133	S105	169.995	TRUE
Data\Zelda_220505_P2083_MR_SGJ_Xlink_Rad18_RAD6_fr2_R2.raw	Intra	RAD18	RAD18	K133	S105	167.27	TRUE
Data\Zelda_220505_P2083_MR_SGJ_Xlink_Rad18_RAD6_fr2_R1.raw	Intra	RAD18	RAD18	K133	S109	206.807	TRUE
Data\Zelda_220505_P2083_MR_SGJ_Xlink_Rad18_RAD6_fr2_R2.raw	Intra	RAD18	RAD18	K133	S109	197.672	TRUE
Data\Zelda_220505_P2083_MR_SGJ_Xlink_Rad18_RAD6_fr2_R1.raw	Intra	RAD18	RAD18	K133	S112	198.447	TRUE
Data\Zelda_220505_P2083_MR_SGJ_Xlink_Rad18_RAD6_fr2_R2.raw	Intra	RAD18	RAD18	K133	S112	195.036	TRUE
Data\Zelda_220505_P2083_MR_SGJ_Xlink_Rad18_RAD6_fr2_R2.raw	Intra	RAD18	RAD18	K369	S164	61.0094	TRUE
Data\Zelda_220505_P2083_MR_SGJ_Xlink_Rad18_RAD6_fr2_R2.raw	Intra	RAD18	RAD18	K369	S170	125.556	TRUE
Data\Zelda_220505_P2083_MR_SGJ_Xlink_Rad18_RAD6_fr2_R2.raw	Intra	RAD18	RAD18	K369	K116	126.166	TRUE
Data\Zelda_220505_P2083_MR_SGJ_Xlink_Rad18_RAD6_fr2_R1.raw	Intra	RAD18	RAD18	K133	S113	201.759	TRUE
Data\Zelda_220505_P2083_MR_SGJ_Xlink_Rad18_RAD6_fr2_R2.raw	Intra	RAD18	RAD18	K369	S109	46.2604	TRUE
Data\Zelda_220505_P2083_MR_SGJ_Xlink_Rad18_RAD6_fr2_R2.raw	Intra	RAD18	RAD18	K369	S112	80.9435	TRUE
Data\Zelda_220505_P2083_MR_SGJ_Xlink_Rad18_RAD6_fr2_R2.raw	Intra	RAD18	RAD18	K369	S113	94.6268	TRUE
Data\Zelda_220505_P2083_MR_SGJ_Xlink_Rad18_RAD6_fr2_R2.raw	Intra	RAD18	RAD18	K369	S114	109.953	TRUE
Data\Zelda_220505_P2083_MR_SGJ_Xlink_Rad18_RAD6_fr2_R2.raw	Intra	RAD18	RAD18	K369	S115	120.108	TRUE
Data\Zelda_220505_P2083_MR_SGJ_Xlink_Rad18_RAD6_fr2_R2.raw	Intra	RAD18	RAD18	K133	S113	201.427	TRUE
Data\Zelda_220505_P2083_MR_SGJ_Xlink_Rad18_RAD6_fr3_R1.raw	Intra	RAD18	RAD18	K133	S113	135.578	TRUE
Data\Zelda_220505_P2083_MR_SGJ_Xlink_Rad18_RAD6_fr3_R2.raw	Intra	RAD18	RAD18	K133	S113	130.615	TRUE
Data\Zelda_220505_P2083_MR_SGJ_Xlink_Rad18_RAD6_fr2_R2.raw	Intra	RAD18	RAD18	K382	K133	125.749	TRUE
Data\Zelda_220505_P2083_MR_SGJ_Xlink_Rad18_RAD6_fr2_R2.raw	Intra	RAD18	RAD18	K133	S114	201.064	TRUE
Data\Zelda_220505_P2083_MR_SGJ_Xlink_Rad18_RAD6_fr2_R1.raw	Intra	RAD18	RAD18	K133	S114	198.017	TRUE
Data\Zelda_220505_P2083_MR_SGJ_Xlink_Rad18_RAD6_fr2_R2.raw	Intra	RAD18	RAD18	K382	S131	74.5911	TRUE
Data\Zelda_220505_P2083_MR_SGJ_Xlink_Rad18_RAD6_fr2_R2.raw	Intra	RAD18	RAD18	K382	S136	88.1545	TRUE
Data\Zelda_220505_P2083_MR_SGJ_Xlink_Rad18_RAD6_fr2_R2.raw	Intra	RAD18	RAD18	K267	K167	106.096	TRUE
Data\Zelda_220505_P2083_MR_SGJ_Xlink_Rad18_RAD6_fr2_R2.raw	Intra	RAD18	RAD18	S272	K167	62.2946	TRUE
Data\Zelda_220505_P2083_MR_SGJ_Xlink_Rad18_RAD6_fr2_R2.raw	Intra	RAD18	RAD18	K267	S164	87.2252	TRUE
Data\Zelda_220505_P2083_MR_SGJ_Xlink_Rad18_RAD6_fr2_R2.raw	Intra	RAD18	RAD18	S164	K116	94.1228	TRUE
Data\Zelda_220505_P2083_MR_SGJ_Xlink_Rad18_RAD6_fr3_R1.raw	Intra	RAD18	RAD18	K133	S114	143.805	TRUE
Data\Zelda_220505_P2083_MR_SGJ_Xlink_Rad18_RAD6_fr3_R2.raw	Intra	RAD18	RAD18	K133	S114	136.961	TRUE
Data\Zelda_220505_P2083_MR_SGJ_Xlink_Rad18_RAD6_fr2_R2.raw	Intra	RAD18	RAD18	K133	S115	196.605	TRUE
Data\Zelda_220505_P2083_MR_SGJ_Xlink_Rad18_RAD6_fr2_R1.raw	Intra	RAD18	RAD18	K133	S115	193.964	TRUE
Data\Zelda_220505_P2083_MR_SGJ_Xlink_Rad18_RAD6_fr3_R1.raw	Intra	RAD18	RAD18	K133	S115	150.207	TRUE
Data\Zelda_220505_P2083_MR_SGJ_Xlink_Rad18_RAD6_fr3_R2.raw	Intra	RAD18	RAD18	K133	S115	144.68	TRUE
Data\Zelda_220505_P2083_MR_SGJ_Xlink_Rad18_RAD6_fr2_R2.raw	Intra	RAD18	RAD18	S228	K174	81.8408	TRUE
Data\Zelda_220505_P2083_MR_SGJ_Xlink_Rad18_RAD6_fr2_R2.raw	Intra	RAD18	RAD18	S231	K174	90.0044	TRUE
Data\Zelda_220505_P2083_MR_SGJ_Xlink_Rad18_RAD6_fr2_R2.raw	Intra	RAD18	RAD18	K235	K174	99.9262	TRUE
Data\Zelda_220505_P2083_MR_SGJ_Xlink_Rad18_RAD6_fr2_R2.raw	Intra	RAD18	RAD18	K235	S170	37.7448	TRUE
Data\Zelda_220505_P2083_MR_SGJ_Xlink_Rad18_RAD6_fr2_R2.raw	Intra	RAD18	RAD18	K235	T175	91.5362	TRUE
Data\Zelda_220505_P2083_MR_SGJ_Xlink_Rad18_RAD6_fr2_R2.raw	Intra	RAD18	RAD18	S346	K174	94.2377	TRUE
Data\Zelda_220505_P2083_MR_SGJ_Xlink_Rad18_RAD6_fr2_R2.raw	Intra	RAD18	RAD18	K347	K174	33.3849	TRUE
Data\Zelda_220505_P2083_MR_SGJ_Xlink_Rad18_RAD6_fr2_R2.raw	Intra	RAD18	RAD18	Y348	K174	33.3849	TRUE
Data\Zelda_220505_P2083_MR_SGJ_Xlink_Rad18_RAD6_fr2_R2.raw	Intra	RAD18	RAD18	K350	K174	33.3849	TRUE
Data\Zelda_220505_P2083_MR_SGJ_Xlink_Rad18_RAD6_fr2_R2.raw	Intra	RAD18	RAD18	K351	K174	33.3849	TRUE
Data\Zelda_220505_P2083_MR_SGJ_Xlink_Rad18_RAD6_fr2_R2.raw	Intra	RAD18	RAD18	K347	S170	74.0187	TRUE
Data\Zelda_220505_P2083_MR_SGJ_Xlink_Rad18_RAD6_fr2_R2.raw	Intra	RAD18	RAD18	K347	T175	31.0564	TRUE
Data\Zelda_220505_P2083_MR_SGJ_Xlink_Rad18_RAD6_fr2_R2.raw	Intra	RAD18	RAD18	K350	S170	18.0092	TRUE
Data\Zelda_220505_P2083_MR_SGJ_Xlink_Rad18_RAD6_fr2_R2.raw	Intra	RAD18	RAD18	K350	T175	31.0564	TRUE
Data\Zelda_220505_P2083_MR_SGJ_Xlink_Rad18_RAD6_fr2_R2.raw	Intra	RAD18	RAD18	K351	S170	18.0092	TRUE
Data\Zelda_220505_P2083_MR_SGJ_Xlink_Rad18_RAD6_fr2_R2.raw	Intra	RAD18	RAD18	K351	T175	31.0564	TRUE
Data\Zelda_220505_P2083_MR_SGJ_Xlink_Rad18_RAD6_fr2_R2.raw	Intra	RAD18	RAD18	K236	K174	21.0116	TRUE
Data\Zelda_220505_P2083_MR_SGJ_Xlink_Rad18_RAD6_fr2_R2.raw	Intra	RAD18	RAD18	K236	K176	18.4021	TRUE
Data\Zelda_220505_P2083_MR_SGJ_Xlink_Rad18_RAD6_fr2_R2.raw	Intra	RAD18	RAD18	S238	K174	21.0116	TRUE
Data\Zelda_220505_P2083_MR_SGJ_Xlink_Rad18_RAD6_fr2_R2.raw	Intra	RAD18	RAD18	S238	K176	18.4021	TRUE
Data\Zelda_220505_P2083_MR_SGJ_Xlink_Rad18_RAD6_fr2_R2.raw	Intra	RAD18	RAD18	S241	K174	40.0022	TRUE
Data\Zelda_220505_P2083_MR_SGJ_Xlink_Rad18_RAD6_fr2_R2.raw	Intra	RAD18	RAD18	S241	K176	31.1783	TRUE
Data\Zelda_220505_P2083_MR_SGJ_Xlink_Rad18_RAD6_fr2_R2.raw	Intra	RAD18	RAD18	S242	K174	40.0022	TRUE
Data\Zelda_220505_P2083_MR_SGJ_Xlink_Rad18_RAD6_fr2_R2.raw	Intra	RAD18	RAD18	S242	K176	31.1783	TRUE
Data\Zelda_220505_P2083_MR_SGJ_Xlink_Rad18_RAD6_fr2_R2.raw	Intra	RAD18	RAD18	K236	S170	10.9456	TRUE
Data\Zelda_220505_P2083_MR_SGJ_Xlink_Rad18_RAD6_fr2_R2.raw	Intra	RAD18	RAD18	K236	T175	18.4021	TRUE
Data\Zelda_220505_P2083_MR_SGJ_Xlink_Rad18_RAD6_fr2_R2.raw	Intra	RAD18	RAD18	K236	T178	13.3223	TRUE
Data\Zelda_220505_P2083_MR_SGJ_Xlink_Rad18_RAD6_fr2_R2.raw	Intra	RAD18	RAD18	K265	K174	108.893	TRUE
Data\Zelda_220505_P2083_MR_SGJ_Xlink_Rad18_RAD6_fr2_R2.raw	Intra	RAD18	RAD18	K265	S170	85.4078	TRUE
Data\Zelda_220505_P2083_MR_SGJ_Xlink_Rad18_RAD6_fr2_R2.raw	Intra	RAD18	RAD18	K265	T175	105.682	TRUE
Data\Zelda_220505_P2083_MR_SGJ_Xlink_Rad18_RAD6_fr2_R2.raw	Intra	RAD18	RAD18	S346	K133	49.7937	TRUE
Data\Zelda_220505_P2083_MR_SGJ_Xlink_Rad18_RAD6_fr2_R2.raw	Intra	RAD18	RAD18	K347	K133	32.0223	TRUE
Data\Zelda_220505_P2083_MR_SGJ_Xlink_Rad18_RAD6_fr2_R2.raw	Intra	RAD18	RAD18	Y348	K133	32.0223	TRUE
Data\Zelda_220505_P2083_MR_SGJ_Xlink_Rad18_RAD6_fr2_R2.raw	Intra	RAD18	RAD18	K350	K133	32.0223	TRUE
Data\Zelda_220505_P2083_MR_SGJ_Xlink_Rad18_RAD6_fr2_R2.raw	Intra	RAD18	RAD18	K351	K133	75.821	TRUE
Data\Zelda_220505_P2083_MR_SGJ_Xlink_Rad18_RAD6_fr2_R2.raw	Intra	RAD18	RAD18	K347	S131	20.4787	TRUE
Data\Zelda_220505_P2083_MR_SGJ_Xlink_Rad18_RAD6_fr2_R2.raw	Intra	RAD18	RAD18	K347	S136	29.6203	TRUE
Data\Zelda_220505_P2083_MR_SGJ_Xlink_Rad18_RAD6_fr2_R2.raw	Intra	RAD18	RAD18	K350	S131	20.4787	TRUE
Data\Zelda_220505_P2083_MR_SGJ_Xlink_Rad18_RAD6_fr2_R2.raw	Intra	RAD18	RAD18	K350	S136	29.6203	TRUE
Data\Zelda_220505_P2083_MR_SGJ_Xlink_Rad18_RAD6_fr2_R2.raw	Intra	RAD18	RAD18	K351	S131	43.2444	TRUE
Data\Zelda_220505_P2083_MR_SGJ_Xlink_Rad18_RAD6_fr2_R2.raw	Intra	RAD18	RAD18	K351	S136	66.8947	TRUE
Data\Zelda_220505_P2083_MR_SGJ_Xlink_Rad18_RAD6_fr2_R2.raw	Intra	RAD18	RAD18	K245	K174	30.212	TRUE
Data\Zelda_220505_P2083_MR_SGJ_Xlink_Rad18_RAD6_fr2_R2.raw	Intra	RAD18	RAD18	K245	K176	21.9592	TRUE
Data\Zelda_220505_P2083_MR_SGJ_Xlink_Rad18_RAD6_fr2_R2.raw	Intra	RAD18	RAD18	K247	K174	31.1128	TRUE
Data\Zelda_220505_P2083_MR_SGJ_Xlink_Rad18_RAD6_fr2_R2.raw	Intra	RAD18	RAD18	K247	K176	26.8061	TRUE
Data\Zelda_220505_P2083_MR_SGJ_Xlink_Rad18_RAD6_fr2_R2.raw	Intra	RAD18	RAD18	K245	S170	23.0623	TRUE
Data\Zelda_220505_P2083_MR_SGJ_Xlink_Rad18_RAD6_fr2_R2.raw	Intra	RAD18	RAD18	K245	T175	28.5695	TRUE
Data\Zelda_220505_P2083_MR_SGJ_Xlink_Rad18_RAD6_fr2_R2.raw	Intra	RAD18	RAD18	K245	T178	18.6777	TRUE
Data\Zelda_220505_P2083_MR_SGJ_Xlink_Rad18_RAD6_fr2_R2.raw	Intra	RAD18	RAD18	K247	S170	72.8194	TRUE
Data\Zelda_220505_P2083_MR_SGJ_Xlink_Rad18_RAD6_fr2_R2.raw	Intra	RAD18	RAD18	K247	T175	31.1183	TRUE
Data\Zelda_220505_P2083_MR_SGJ_Xlink_Rad18_RAD6_fr2_R2.raw	Intra	RAD18	RAD18	K247	T178	20.3432	TRUE
Data\Zelda_220505_P2083_MR_SGJ_Xlink_Rad18_RAD6_fr2_R2.raw	Intra	RAD18	RAD18	S161	K133	69.7308	TRUE
Data\Zelda_220505_P2083_MR_SGJ_Xlink_Rad18_RAD6_fr2_R2.raw	Intra	RAD18	RAD18	K162	K133	59.5712	TRUE
Data\Zelda_220505_P2083_MR_SGJ_Xlink_Rad18_RAD6_fr2_R2.raw	Intra	RAD18	RAD18	S164	K133	77.9356	TRUE
Data\Zelda_220505_P2083_MR_SGJ_Xlink_Rad18_RAD6_fr2_R2.raw	Intra	RAD18	RAD18	K167	K133	103.332	TRUE
Data\Zelda_220505_P2083_MR_SGJ_Xlink_Rad18_RAD6_fr2_R2.raw	Intra	RAD18	RAD18	S170	K133	86.3712	TRUE
Data\Zelda_220505_P2083_MR_SGJ_Xlink_Rad18_RAD6_fr2_R2.raw	Intra	RAD18	RAD18	K162	S131	47.2494	TRUE
Data\Zelda_220505_P2083_MR_SGJ_Xlink_Rad18_RAD6_fr2_R2.raw	Intra	RAD18	RAD18	K162	S136	46.292	TRUE
Data\Zelda_220505_P2083_MR_SGJ_Xlink_Rad18_RAD6_fr2_R2.raw	Intra	RAD18	RAD18	K167	S131	62.738	TRUE
Data\Zelda_220505_P2083_MR_SGJ_Xlink_Rad18_RAD6_fr2_R2.raw	Intra	RAD18	RAD18	K167	S136	77.6874	TRUE
Data\Zelda_220505_P2083_MR_SGJ_Xlink_Rad18_RAD6_fr2_R1.raw	Intra	RAD18	RAD18	K133	S90	236.984	TRUE
Data\Zelda_220505_P2083_MR_SGJ_Xlink_Rad18_RAD6_fr2_R2.raw	Intra	RAD18	RAD18	K133	S90	194.887	TRUE
Data\Zelda_220505_P2083_MR_SGJ_Xlink_Rad18_RAD6_fr3_R1.raw	Intra	RAD18	RAD18	K133	S90	169.153	TRUE
Data\Zelda_220505_P2083_MR_SGJ_Xlink_Rad18_RAD6_fr2_R2.raw	Intra	RAD18	RAD18	K133	T24	274.01	TRUE
Data\Zelda_220505_P2083_MR_SGJ_Xlink_Rad18_RAD6_fr2_R1.raw	Intra	RAD18	RAD18	K133	T24	253.534	TRUE
Data\Zelda_220505_P2083_MR_SGJ_Xlink_Rad18_RAD6_fr3_R1.raw	Intra	RAD18	RAD18	K133	T24	159.791	TRUE
Data\Zelda_220505_P2083_MR_SGJ_Xlink_Rad18_RAD6_fr3_R2.raw	Intra	RAD18	RAD18	K133	T24	154.526	TRUE
Data\Zelda_220505_P2083_MR_SGJ_Xlink_Rad18_RAD6_fr2_R1.raw	Intra	RAD18	RAD18	K157	K108	299.968	TRUE
Data\Zelda_220505_P2083_MR_SGJ_Xlink_Rad18_RAD6_fr2_R2.raw	Intra	RAD18	RAD18	K157	K108	282.283	TRUE
Data\Zelda_220505_P2083_MR_SGJ_Xlink_Rad18_RAD6_fr2_R2.raw	Intra	RAD18	RAD18	K176	S109	17.3221	TRUE
Data\Zelda_220505_P2083_MR_SGJ_Xlink_Rad18_RAD6_fr2_R2.raw	Intra	RAD18	RAD18	K176	S112	25.8	TRUE
Data\Zelda_220505_P2083_MR_SGJ_Xlink_Rad18_RAD6_fr2_R2.raw	Intra	RAD18	RAD18	K176	S113	28.7119	TRUE
Data\Zelda_220505_P2083_MR_SGJ_Xlink_Rad18_RAD6_fr2_R2.raw	Intra	RAD18	RAD18	K176	S114	28.7119	TRUE
Data\Zelda_220505_P2083_MR_SGJ_Xlink_Rad18_RAD6_fr2_R2.raw	Intra	RAD18	RAD18	K176	S115	27.9237	TRUE
Data\Zelda_220505_P2083_MR_SGJ_Xlink_Rad18_RAD6_fr2_R2.raw	Intra	RAD18	RAD18	K160	K133	53.8502	TRUE
Data\Zelda_220505_P2083_MR_SGJ_Xlink_Rad18_RAD6_fr2_R2.raw	Intra	RAD18	RAD18	K160	S131	42.6242	TRUE
Data\Zelda_220505_P2083_MR_SGJ_Xlink_Rad18_RAD6_fr2_R2.raw	Intra	RAD18	RAD18	K160	S136	43.4017	TRUE
Data\Zelda_220505_P2083_MR_SGJ_Xlink_Rad18_RAD6_fr2_R2.raw	Inter	RAD18	RAD18	K174	K174	20.9868	TRUE
Data\Zelda_220505_P2083_MR_SGJ_Xlink_Rad18_RAD6_fr2_R2.raw	Inter	RAD18	RAD18	K176	K176	23.1163	TRUE
Data\Zelda_220505_P2083_MR_SGJ_Xlink_Rad18_RAD6_fr2_R2.raw	Intra	RAD18	RAD18	K369	K347	44.7278	TRUE
Data\Zelda_220505_P2083_MR_SGJ_Xlink_Rad18_RAD6_fr2_R2.raw	Intra	RAD18	RAD18	K369	K350	44.7278	TRUE
Data\Zelda_220505_P2083_MR_SGJ_Xlink_Rad18_RAD6_fr2_R2.raw	Intra	RAD18	RAD18	K369	K351	59.9144	TRUE
Data\Zelda_220505_P2083_MR_SGJ_Xlink_Rad18_RAD6_fr2_R1.raw	Intra	RAD18	RAD18	K157	K116	375.735	TRUE
Data\Zelda_220505_P2083_MR_SGJ_Xlink_Rad18_RAD6_fr2_R2.raw	Intra	RAD18	RAD18	S374	K350	21.7065	TRUE
Data\Zelda_220505_P2083_MR_SGJ_Xlink_Rad18_RAD6_fr2_R2.raw	Intra	RAD18	RAD18	S374	K351	31.9507	TRUE
Data\Zelda_220505_P2083_MR_SGJ_Xlink_Rad18_RAD6_fr2_R2.raw	Intra	RAD18	RAD18	K369	S346	48.964	TRUE
Data\Zelda_220505_P2083_MR_SGJ_Xlink_Rad18_RAD6_fr2_R2.raw	Intra	RAD18	RAD18	K369	Y348	44.7278	TRUE
Data\Zelda_220505_P2083_MR_SGJ_Xlink_Rad18_RAD6_fr2_R2.raw	Intra	RAD18	RAD18	K265	K133	59.8873	TRUE
Data\Zelda_220505_P2083_MR_SGJ_Xlink_Rad18_RAD6_fr2_R2.raw	Intra	RAD18	RAD18	K157	K116	341.794	TRUE
Data\Zelda_220505_P2083_MR_SGJ_Xlink_Rad18_RAD6_fr2_R2.raw	Intra	RAD18	RAD18	S272	K133	83.0852	TRUE
Data\Zelda_220505_P2083_MR_SGJ_Xlink_Rad18_RAD6_fr2_R2.raw	Intra	RAD18	RAD18	K265	S131	46.5619	TRUE
Data\Zelda_220505_P2083_MR_SGJ_Xlink_Rad18_RAD6_fr2_R2.raw	Intra	RAD18	RAD18	K265	S136	46.5819	TRUE
Data\Zelda_220505_P2083_MR_SGJ_Xlink_Rad18_RAD6_fr2_R2.raw	Intra	RAD18	RAD18	K267	S131	90.7899	TRUE
Data\Zelda_220505_P2083_MR_SGJ_Xlink_Rad18_RAD6_fr2_R2.raw	Intra	RAD18	RAD18	K267	S136	118.559	TRUE
Data\Zelda_220505_P2083_MR_SGJ_Xlink_Rad18_RAD6_fr2_R2.raw	Intra	RAD18	RAD18	S241	K133	19.8154	TRUE
Data\Zelda_220505_P2083_MR_SGJ_Xlink_Rad18_RAD6_fr2_R2.raw	Intra	RAD18	RAD18	S242	K133	19.8154	TRUE
Data\Zelda_220505_P2083_MR_SGJ_Xlink_Rad18_RAD6_fr2_R2.raw	Intra	RAD18	RAD18	K245	K133	14.8598	TRUE
Data\Zelda_220505_P2083_MR_SGJ_Xlink_Rad18_RAD6_fr2_R1.raw	Intra	RAD18	RAD18	K157	K121	196.134	TRUE
Data\Zelda_220505_P2083_MR_SGJ_Xlink_Rad18_RAD6_fr2_R2.raw	Intra	RAD18	RAD18	K245	S131	8.15986	TRUE
Data\Zelda_220505_P2083_MR_SGJ_Xlink_Rad18_RAD6_fr2_R2.raw	Intra	RAD18	RAD18	K245	S136	8.15986	TRUE
Data\Zelda_220505_P2083_MR_SGJ_Xlink_Rad18_RAD6_fr2_R2.raw	Intra	RAD18	RAD18	K247	S131	95.6205	TRUE
Data\Zelda_220505_P2083_MR_SGJ_Xlink_Rad18_RAD6_fr2_R2.raw	Intra	RAD18	RAD18	K157	K121	177.804	TRUE
Data\Zelda_220505_P2083_MR_SGJ_Xlink_Rad18_RAD6_fr2_R1.raw	Intra	RAD18	RAD18	K157	K133	181.634	TRUE
Data\Zelda_220505_P2083_MR_SGJ_Xlink_Rad18_RAD6_fr2_R2.raw	Intra	RAD18	RAD18	K157	K133	177.815	TRUE
Data\Zelda_220505_P2083_MR_SGJ_Xlink_Rad18_RAD6_fr2_R2.raw	Intra	RAD18	RAD18	K369	S272	83.0457	TRUE
Data\Zelda_220505_P2083_MR_SGJ_Xlink_Rad18_RAD6_fr2_R2.raw	Intra	RAD18	RAD18	K264	K174	72.9684	TRUE
Data\Zelda_220505_P2083_MR_SGJ_Xlink_Rad18_RAD6_fr2_R2.raw	Intra	RAD18	RAD18	K264	K176	54.5158	TRUE
Data\Zelda_220505_P2083_MR_SGJ_Xlink_Rad18_RAD6_fr2_R2.raw	Intra	RAD18	RAD18	K265	K176	56.689	TRUE
Data\Zelda_220505_P2083_MR_SGJ_Xlink_Rad18_RAD6_fr2_R2.raw	Intra	RAD18	RAD18	K267	K176	55.0549	TRUE
Data\Zelda_220505_P2083_MR_SGJ_Xlink_Rad18_RAD6_fr2_R2.raw	Intra	RAD18	RAD18	S272	K176	23.1716	TRUE
Data\Zelda_220505_P2083_MR_SGJ_Xlink_Rad18_RAD6_fr2_R2.raw	Intra	RAD18	RAD18	K264	S170	55.183	TRUE
Data\Zelda_220505_P2083_MR_SGJ_Xlink_Rad18_RAD6_fr2_R2.raw	Intra	RAD18	RAD18	K264	T175	72.2291	TRUE
Data\Zelda_220505_P2083_MR_SGJ_Xlink_Rad18_RAD6_fr2_R2.raw	Intra	RAD18	RAD18	K264	T178	47.3852	TRUE
Data\Zelda_220505_P2083_MR_SGJ_Xlink_Rad18_RAD6_fr2_R2.raw	Intra	RAD18	RAD18	K265	T178	49.4293	TRUE
Data\Zelda_220505_P2083_MR_SGJ_Xlink_Rad18_RAD6_fr2_R2.raw	Intra	RAD18	RAD18	K267	T178	47.897	TRUE
Data\Zelda_220505_P2083_MR_SGJ_Xlink_Rad18_RAD6_fr2_R2.raw	Intra	RAD18	RAD18	K369	K339	51.4515	TRUE
Data\Zelda_220505_P2083_MR_SGJ_Xlink_Rad18_RAD6_fr2_R2.raw	Intra	RAD18	RAD18	S374	K339	33.6212	TRUE
Data\Zelda_220505_P2083_MR_SGJ_Xlink_Rad18_RAD6_fr2_R2.raw	Intra	RAD18	RAD18	K369	T337	118.381	TRUE
Data\Zelda_220505_P2083_MR_SGJ_Xlink_Rad18_RAD6_fr3_R1.raw	Intra	RAD18	RAD18	K157	K133	133.13	TRUE
Data\Zelda_220505_P2083_MR_SGJ_Xlink_Rad18_RAD6_fr2_R1.raw	Inter	RAD18	RAD18	K157	K157	135.853	TRUE
Data\Zelda_220505_P2083_MR_SGJ_Xlink_Rad18_RAD6_fr2_R2.raw	Intra	RAD18	RAD18	K339	S170	54.5156	TRUE
Data\Zelda_220505_P2083_MR_SGJ_Xlink_Rad18_RAD6_fr2_R1.raw	Intra	RAD18	RAD18	K157	K162	213.957	TRUE
Data\Zelda_220505_P2083_MR_SGJ_Xlink_Rad18_RAD6_fr2_R2.raw	Intra	RAD18	RAD18	K157	K162	158.996	TRUE
Data\Zelda_220505_P2083_MR_SGJ_Xlink_Rad18_RAD6_fr3_R2.raw	Intra	RAD18	RAD18	K157	K162	144.119	TRUE
Data\Zelda_220505_P2083_MR_SGJ_Xlink_Rad18_RAD6_fr2_R2.raw	Intra	RAD18	RAD18	K376	S131	102.142	TRUE
Data\Zelda_220505_P2083_MR_SGJ_Xlink_Rad18_RAD6_fr3_R1.raw	Intra	RAD18	RAD18	K157	K162	136.835	TRUE
Data\Zelda_220505_P2083_MR_SGJ_Xlink_Rad18_RAD6_fr2_R1.raw	Intra	RAD18	RAD18	K157	K23	191.57	TRUE
Data\Zelda_220505_P2083_MR_SGJ_Xlink_Rad18_RAD6_fr2_R2.raw	Intra	RAD18	RAD18	T377	K350	11.4489	TRUE
Data\Zelda_220505_P2083_MR_SGJ_Xlink_Rad18_RAD6_fr2_R2.raw	Intra	RAD18	RAD18	T377	K351	9.83562	TRUE
Data\Zelda_220505_P2083_MR_SGJ_Xlink_Rad18_RAD6_fr2_R2.raw	Intra	RAD18	RAD18	K157	K23	165.346	TRUE
Data\Zelda_220505_P2083_MR_SGJ_Xlink_Rad18_RAD6_fr2_R2.raw	Intra	RAD18	RAD18	T379	K350	15.0129	TRUE
Data\Zelda_220505_P2083_MR_SGJ_Xlink_Rad18_RAD6_fr2_R2.raw	Intra	RAD18	RAD18	T379	K351	13.3116	TRUE
Data\Zelda_220505_P2083_MR_SGJ_Xlink_Rad18_RAD6_fr2_R1.raw	Intra	RAD18	RAD18	K157	K89	287.058	TRUE
Data\Zelda_220505_P2083_MR_SGJ_Xlink_Rad18_RAD6_fr2_R2.raw	Intra	RAD18	RAD18	T381	K350	22.2636	TRUE
Data\Zelda_220505_P2083_MR_SGJ_Xlink_Rad18_RAD6_fr2_R2.raw	Intra	RAD18	RAD18	T381	K351	20.3879	TRUE
Data\Zelda_220505_P2083_MR_SGJ_Xlink_Rad18_RAD6_fr2_R2.raw	Intra	RAD18	RAD18	K157	K89	284.902	TRUE
Data\Zelda_220505_P2083_MR_SGJ_Xlink_Rad18_RAD6_fr2_R2.raw	Intra	RAD18	RAD18	K382	K350	24.1785	TRUE
Data\Zelda_220505_P2083_MR_SGJ_Xlink_Rad18_RAD6_fr2_R2.raw	Intra	RAD18	RAD18	K382	K351	22.2636	TRUE
Data\Zelda_220505_P2083_MR_SGJ_Xlink_Rad18_RAD6_fr3_R1.raw	Intra	RAD18	RAD18	K157	K89	175.801	TRUE
Data\Zelda_220505_P2083_MR_SGJ_Xlink_Rad18_RAD6_fr2_R2.raw	Intra	RAD18	RAD18	S386	K350	18.5531	TRUE
Data\Zelda_220505_P2083_MR_SGJ_Xlink_Rad18_RAD6_fr2_R2.raw	Intra	RAD18	RAD18	S386	K351	16.7608	TRUE
Data\Zelda_220505_P2083_MR_SGJ_Xlink_Rad18_RAD6_fr3_R2.raw	Intra	RAD18	RAD18	K157	K89	171.446	TRUE
Data\Zelda_220505_P2083_MR_SGJ_Xlink_Rad18_RAD6_fr2_R2.raw	Intra	RAD18	RAD18	T387	K350	16.7608	TRUE
Data\Zelda_220505_P2083_MR_SGJ_Xlink_Rad18_RAD6_fr2_R2.raw	Intra	RAD18	RAD18	T387	K351	15.0129	TRUE
Data\Zelda_220505_P2083_MR_SGJ_Xlink_Rad18_RAD6_fr2_R1.raw	Intra	RAD18	RAD18	K157	S105	219.922	TRUE
Data\Zelda_220505_P2083_MR_SGJ_Xlink_Rad18_RAD6_fr2_R2.raw	Intra	RAD18	RAD18	K157	S105	199.618	TRUE
Data\Zelda_220505_P2083_MR_SGJ_Xlink_Rad18_RAD6_fr2_R2.raw	Intra	RAD18	RAD18	K265	K167	51.0678	TRUE
Data\Zelda_220505_P2083_MR_SGJ_Xlink_Rad18_RAD6_fr2_R2.raw	Intra	RAD18	RAD18	K265	S164	41.5794	TRUE
Data\Zelda_220505_P2083_MR_SGJ_Xlink_Rad18_RAD6_fr2_R2.raw	Intra	RAD18	RAD18	T377	K174	115.872	TRUE
Data\Zelda_220505_P2083_MR_SGJ_Xlink_Rad18_RAD6_fr2_R2.raw	Intra	RAD18	RAD18	T379	K174	113.412	TRUE
Data\Zelda_220505_P2083_MR_SGJ_Xlink_Rad18_RAD6_fr2_R2.raw	Intra	RAD18	RAD18	T381	K174	118.668	TRUE
Data\Zelda_220505_P2083_MR_SGJ_Xlink_Rad18_RAD6_fr2_R2.raw	Intra	RAD18	RAD18	K382	K174	92.739	TRUE
Data\Zelda_220505_P2083_MR_SGJ_Xlink_Rad18_RAD6_fr2_R2.raw	Intra	RAD18	RAD18	S386	K174	81.8294	TRUE
Data\Zelda_220505_P2083_MR_SGJ_Xlink_Rad18_RAD6_fr2_R2.raw	Intra	RAD18	RAD18	T387	K174	74.7088	TRUE
Data\Zelda_220505_P2083_MR_SGJ_Xlink_Rad18_RAD6_fr2_R2.raw	Intra	RAD18	RAD18	K382	S170	86.4005	TRUE
Data\Zelda_220505_P2083_MR_SGJ_Xlink_Rad18_RAD6_fr2_R2.raw	Intra	RAD18	RAD18	K382	T175	89.0732	TRUE
Data\Zelda_220505_P2083_MR_SGJ_Xlink_Rad18_RAD6_fr2_R2.raw	Inter	RAD18	RAD18	K265	K265	14.2284	TRUE
Data\Zelda_220505_P2083_MR_SGJ_Xlink_Rad18_RAD6_fr2_R2.raw	Inter	RAD18	RAD18	K267	K267	95.8526	TRUE
Data\Zelda_220505_P2083_MR_SGJ_Xlink_Rad18_RAD6_fr2_R2.raw	Intra	RAD18	RAD18	K174	K133	32.1995	TRUE
Data\Zelda_220505_P2083_MR_SGJ_Xlink_Rad18_RAD6_fr2_R2.raw	Intra	RAD18	RAD18	T175	K133	30.6553	TRUE
Data\Zelda_220505_P2083_MR_SGJ_Xlink_Rad18_RAD6_fr2_R2.raw	Intra	RAD18	RAD18	K176	K133	20.5495	TRUE
Data\Zelda_220505_P2083_MR_SGJ_Xlink_Rad18_RAD6_fr2_R2.raw	Intra	RAD18	RAD18	T178	K133	18.2831	TRUE
Data\Zelda_220505_P2083_MR_SGJ_Xlink_Rad18_RAD6_fr2_R2.raw	Intra	RAD18	RAD18	K174	S131	27.9584	TRUE
Data\Zelda_220505_P2083_MR_SGJ_Xlink_Rad18_RAD6_fr2_R2.raw	Intra	RAD18	RAD18	K174	S136	25.0904	TRUE
Data\Zelda_220505_P2083_MR_SGJ_Xlink_Rad18_RAD6_fr2_R2.raw	Intra	RAD18	RAD18	K176	S131	20.628	TRUE
Data\Zelda_220505_P2083_MR_SGJ_Xlink_Rad18_RAD6_fr2_R2.raw	Intra	RAD18	RAD18	K176	S136	14.0866	TRUE
Data\Zelda_220505_P2083_MR_SGJ_Xlink_Rad18_RAD6_fr2_R2.raw	Intra	RAD18	RAD18	T337	K133	97.5568	TRUE
Data\Zelda_220505_P2083_MR_SGJ_Xlink_Rad18_RAD6_fr2_R2.raw	Intra	RAD18	RAD18	K339	K133	59.5704	TRUE
Data\Zelda_220505_P2083_MR_SGJ_Xlink_Rad18_RAD6_fr2_R2.raw	Intra	RAD18	RAD18	K339	S131	31.0365	TRUE
Data\Zelda_220505_P2083_MR_SGJ_Xlink_Rad18_RAD6_fr2_R2.raw	Intra	RAD18	RAD18	K339	S136	49.5587	TRUE
Data\Zelda_220505_P2083_MR_SGJ_Xlink_Rad18_RAD6_fr2_R2.raw	Intra	RAD18	RAD18	S131	K116	90.0882	TRUE
Data\Zelda_220505_P2083_MR_SGJ_Xlink_Rad18_RAD6_fr2_R1.raw	Intra	RAD18	RAD18	K157	S109	307.239	TRUE
Data\Zelda_220505_P2083_MR_SGJ_Xlink_Rad18_RAD6_fr2_R2.raw	Intra	RAD18	RAD18	S136	K116	101.457	TRUE
Data\Zelda_220505_P2083_MR_SGJ_Xlink_Rad18_RAD6_fr2_R2.raw	Intra	RAD18	RAD18	K157	S109	287.359	TRUE
Data\Zelda_220505_P2083_MR_SGJ_Xlink_Rad18_RAD6_fr2_R1.raw	Intra	RAD18	RAD18	K157	S112	360.533	TRUE
Data\Zelda_220505_P2083_MR_SGJ_Xlink_Rad18_RAD6_fr2_R2.raw	Intra	RAD18	RAD18	K157	S112	343.361	TRUE
Data\Zelda_220505_P2083_MR_SGJ_Xlink_Rad18_RAD6_fr2_R1.raw	Intra	RAD18	RAD18	K157	S113	391.954	TRUE
Data\Zelda_220505_P2083_MR_SGJ_Xlink_Rad18_RAD6_fr2_R2.raw	Intra	RAD18	RAD18	K157	S113	374.992	TRUE
Data\Zelda_220505_P2083_MR_SGJ_Xlink_Rad18_RAD6_fr2_R1.raw	Intra	RAD18	RAD18	K157	S114	417.034	TRUE
Data\Zelda_220505_P2083_MR_SGJ_Xlink_Rad18_RAD6_fr2_R2.raw	Intra	RAD18	RAD18	K157	S114	396.672	TRUE
Data\Zelda_220505_P2083_MR_SGJ_Xlink_Rad18_RAD6_fr2_R1.raw	Intra	RAD18	RAD18	K157	S115	441.261	TRUE
Data\Zelda_220505_P2083_MR_SGJ_Xlink_Rad18_RAD6_fr2_R2.raw	Intra	RAD18	RAD18	K157	S115	408.214	TRUE
Data\Zelda_220505_P2083_MR_SGJ_Xlink_Rad18_RAD6_fr2_R1.raw	Intra	RAD18	RAD18	K157	S128	133.303	TRUE
Data\Zelda_220505_P2083_MR_SGJ_Xlink_Rad18_RAD6_fr2_R2.raw	Intra	RAD18	RAD18	K263	S109	17.7508	TRUE
Data\Zelda_220505_P2083_MR_SGJ_Xlink_Rad18_RAD6_fr2_R2.raw	Intra	RAD18	RAD18	K263	S112	25.1248	TRUE
Data\Zelda_220505_P2083_MR_SGJ_Xlink_Rad18_RAD6_fr2_R2.raw	Intra	RAD18	RAD18	K263	S113	27.6952	TRUE
Data\Zelda_220505_P2083_MR_SGJ_Xlink_Rad18_RAD6_fr2_R2.raw	Intra	RAD18	RAD18	K263	S114	25.1248	TRUE
Data\Zelda_220505_P2083_MR_SGJ_Xlink_Rad18_RAD6_fr2_R2.raw	Intra	RAD18	RAD18	K263	S115	22.6085	TRUE
Data\Zelda_220505_P2083_MR_SGJ_Xlink_Rad18_RAD6_fr2_R2.raw	Intra	RAD18	RAD18	K264	S109	17.7508	TRUE
Data\Zelda_220505_P2083_MR_SGJ_Xlink_Rad18_RAD6_fr2_R2.raw	Intra	RAD18	RAD18	K264	S112	25.1248	TRUE
Data\Zelda_220505_P2083_MR_SGJ_Xlink_Rad18_RAD6_fr2_R2.raw	Intra	RAD18	RAD18	K264	S113	27.6952	TRUE
Data\Zelda_220505_P2083_MR_SGJ_Xlink_Rad18_RAD6_fr2_R2.raw	Intra	RAD18	RAD18	K264	S114	25.1248	TRUE
Data\Zelda_220505_P2083_MR_SGJ_Xlink_Rad18_RAD6_fr2_R2.raw	Intra	RAD18	RAD18	K264	S115	22.6085	TRUE
Data\Zelda_220505_P2083_MR_SGJ_Xlink_Rad18_RAD6_fr2_R2.raw	Intra	RAD18	RAD18	K265	S109	17.7508	TRUE
Data\Zelda_220505_P2083_MR_SGJ_Xlink_Rad18_RAD6_fr2_R2.raw	Intra	RAD18	RAD18	K265	S112	25.1248	TRUE
Data\Zelda_220505_P2083_MR_SGJ_Xlink_Rad18_RAD6_fr2_R2.raw	Intra	RAD18	RAD18	K265	S113	27.6952	TRUE
Data\Zelda_220505_P2083_MR_SGJ_Xlink_Rad18_RAD6_fr2_R2.raw	Intra	RAD18	RAD18	K265	S114	25.1248	TRUE
Data\Zelda_220505_P2083_MR_SGJ_Xlink_Rad18_RAD6_fr2_R2.raw	Intra	RAD18	RAD18	K265	S115	22.6085	TRUE
Data\Zelda_220505_P2083_MR_SGJ_Xlink_Rad18_RAD6_fr2_R2.raw	Intra	RAD18	RAD18	K267	S109	44.2581	TRUE
Data\Zelda_220505_P2083_MR_SGJ_Xlink_Rad18_RAD6_fr2_R2.raw	Intra	RAD18	RAD18	K267	S112	122.872	TRUE
Data\Zelda_220505_P2083_MR_SGJ_Xlink_Rad18_RAD6_fr2_R1.raw	Intra	RAD18	RAD18	K157	S136	148.876	TRUE
Data\Zelda_220505_P2083_MR_SGJ_Xlink_Rad18_RAD6_fr2_R2.raw	Intra	RAD18	RAD18	K157	S136	145.014	TRUE
Data\Zelda_220505_P2083_MR_SGJ_Xlink_Rad18_RAD6_fr2_R1.raw	Intra	RAD18	RAD18	K157	S161	185.637	TRUE
Data\Zelda_220505_P2083_MR_SGJ_Xlink_Rad18_RAD6_fr2_R2.raw	Intra	RAD18	RAD18	K263	K174	55.9568	TRUE
Data\Zelda_220505_P2083_MR_SGJ_Xlink_Rad18_RAD6_fr2_R2.raw	Intra	RAD18	RAD18	K263	S170	39.5078	TRUE
Data\Zelda_220505_P2083_MR_SGJ_Xlink_Rad18_RAD6_fr2_R2.raw	Intra	RAD18	RAD18	K263	T175	53.8842	TRUE
Data\Zelda_220505_P2083_MR_SGJ_Xlink_Rad18_RAD6_fr2_R2.raw	Intra	RAD18	RAD18	K263	K133	61.7454	TRUE
Data\Zelda_220505_P2083_MR_SGJ_Xlink_Rad18_RAD6_fr2_R2.raw	Intra	RAD18	RAD18	K264	K133	43.4512	TRUE
Data\Zelda_220505_P2083_MR_SGJ_Xlink_Rad18_RAD6_fr2_R2.raw	Intra	RAD18	RAD18	K263	S131	53.4048	TRUE
Data\Zelda_220505_P2083_MR_SGJ_Xlink_Rad18_RAD6_fr2_R2.raw	Intra	RAD18	RAD18	K263	S136	47.6305	TRUE
Data\Zelda_220505_P2083_MR_SGJ_Xlink_Rad18_RAD6_fr2_R2.raw	Intra	RAD18	RAD18	K264	S131	32.5542	TRUE
Data\Zelda_220505_P2083_MR_SGJ_Xlink_Rad18_RAD6_fr2_R2.raw	Intra	RAD18	RAD18	K264	S136	31.1632	TRUE
Data\Zelda_220505_P2083_MR_SGJ_Xlink_Rad18_RAD6_fr2_R2.raw	Intra	RAD18	RAD18	T377	K267	121.95	TRUE
Data\Zelda_220505_P2083_MR_SGJ_Xlink_Rad18_RAD6_fr3_R2.raw	Intra	RAD18	RAD18	K157	S161	140.986	TRUE
Data\Zelda_220505_P2083_MR_SGJ_Xlink_Rad18_RAD6_fr2_R2.raw	Intra	RAD18	RAD18	K157	S161	137.736	TRUE
Data\Zelda_220505_P2083_MR_SGJ_Xlink_Rad18_RAD6_fr2_R1.raw	Intra	RAD18	RAD18	K157	S164	171.997	TRUE
Data\Zelda_220505_P2083_MR_SGJ_Xlink_Rad18_RAD6_fr2_R2.raw	Intra	RAD18	RAD18	K157	S164	155.449	TRUE
Data\Zelda_220505_P2083_MR_SGJ_Xlink_Rad18_RAD6_fr2_R1.raw	Intra	RAD18	RAD18	K157	S90	275.154	TRUE
Data\Zelda_220505_P2083_MR_SGJ_Xlink_Rad18_RAD6_fr2_R2.raw	Intra	RAD18	RAD18	K382	S272	106.757	TRUE
Data\Zelda_220505_P2083_MR_SGJ_Xlink_Rad18_RAD6_fr2_R2.raw	Intra	RAD18	RAD18	K365	K133	28.0074	TRUE
Data\Zelda_220505_P2083_MR_SGJ_Xlink_Rad18_RAD6_fr2_R2.raw	Intra	RAD18	RAD18	Y367	K133	31.3007	TRUE
Data\Zelda_220505_P2083_MR_SGJ_Xlink_Rad18_RAD6_fr2_R2.raw	Intra	RAD18	RAD18	K368	K133	31.9797	TRUE
Data\Zelda_220505_P2083_MR_SGJ_Xlink_Rad18_RAD6_fr2_R2.raw	Intra	RAD18	RAD18	K369	K133	43.2368	TRUE
Data\Zelda_220505_P2083_MR_SGJ_Xlink_Rad18_RAD6_fr2_R2.raw	Intra	RAD18	RAD18	K365	S131	18.9095	TRUE
Data\Zelda_220505_P2083_MR_SGJ_Xlink_Rad18_RAD6_fr2_R2.raw	Intra	RAD18	RAD18	K365	S136	19.8691	TRUE
Data\Zelda_220505_P2083_MR_SGJ_Xlink_Rad18_RAD6_fr2_R2.raw	Intra	RAD18	RAD18	K368	S131	22.1981	TRUE
Data\Zelda_220505_P2083_MR_SGJ_Xlink_Rad18_RAD6_fr2_R2.raw	Intra	RAD18	RAD18	K368	S136	21.7163	TRUE
Data\Zelda_220505_P2083_MR_SGJ_Xlink_Rad18_RAD6_fr2_R2.raw	Intra	RAD18	RAD18	K369	S131	31.1118	TRUE
Data\Zelda_220505_P2083_MR_SGJ_Xlink_Rad18_RAD6_fr2_R2.raw	Intra	RAD18	RAD18	K369	S136	30.8181	TRUE
Data\Zelda_220505_P2083_MR_SGJ_Xlink_Rad18_RAD6_fr2_R2.raw	Intra	RAD18	RAD18	S346	K265	58.9938	TRUE
Data\Zelda_220505_P2083_MR_SGJ_Xlink_Rad18_RAD6_fr2_R2.raw	Intra	RAD18	RAD18	K157	S90	272.387	TRUE
Data\Zelda_220505_P2083_MR_SGJ_Xlink_Rad18_RAD6_fr2_R2.raw	Intra	RAD18	RAD18	K347	K265	60.3842	TRUE
Data\Zelda_220505_P2083_MR_SGJ_Xlink_Rad18_RAD6_fr3_R1.raw	Intra	RAD18	RAD18	K157	S90	168.763	TRUE
Data\Zelda_220505_P2083_MR_SGJ_Xlink_Rad18_RAD6_fr2_R2.raw	Intra	RAD18	RAD18	Y348	K265	66.799	TRUE
Data\Zelda_220505_P2083_MR_SGJ_Xlink_Rad18_RAD6_fr3_R2.raw	Intra	RAD18	RAD18	K157	S90	164.384	TRUE
Data\Zelda_220505_P2083_MR_SGJ_Xlink_Rad18_RAD6_fr2_R2.raw	Intra	RAD18	RAD18	K347	S272	116.067	TRUE
Data\Zelda_220505_P2083_MR_SGJ_Xlink_Rad18_RAD6_fr2_R2.raw	Inter	RAD18	RAD18	K167	K167	53.0021	TRUE
Data\Zelda_220505_P2083_MR_SGJ_Xlink_Rad18_RAD6_fr2_R1.raw	Intra	RAD18	RAD18	K157	T124	161.726	TRUE
Data\Zelda_220505_P2083_MR_SGJ_Xlink_Rad18_RAD6_fr2_R2.raw	Intra	RAD18	RAD18	K157	T124	144.063	TRUE
Data\Zelda_220505_P2083_MR_SGJ_Xlink_Rad18_RAD6_fr2_R1.raw	Intra	RAD18	RAD18	K157	T24	185.021	TRUE
Data\Zelda_220505_P2083_MR_SGJ_Xlink_Rad18_RAD6_fr2_R2.raw	Intra	RAD18	RAD18	K157	T24	158.762	TRUE
Data\Zelda_220505_P2083_MR_SGJ_Xlink_Rad18_RAD6_fr2_R1.raw	Intra	RAD18	RAD18	K157	Y123	169.9	TRUE
Data\Zelda_220505_P2083_MR_SGJ_Xlink_Rad18_RAD6_fr2_R2.raw	Intra	RAD18	RAD18	K157	Y123	152.459	TRUE
Data\Zelda_220505_P2083_MR_SGJ_Xlink_Rad18_RAD6_fr2_R2.raw	Intra	RAD18	RAD18	K162	K108	194.224	TRUE
Data\Zelda_220505_P2083_MR_SGJ_Xlink_Rad18_RAD6_fr2_R1.raw	Intra	RAD18	RAD18	K162	K108	174.287	TRUE
Data\Zelda_220505_P2083_MR_SGJ_Xlink_Rad18_RAD6_fr2_R2.raw	Intra	RAD18	RAD18	K376	S164	121.656	TRUE
Data\Zelda_220505_P2083_MR_SGJ_Xlink_Rad18_RAD6_fr3_R1.raw	Intra	RAD18	RAD18	K162	K174	137.835	TRUE
Data\Zelda_220505_P2083_MR_SGJ_Xlink_Rad18_RAD6_fr3_R2.raw	Intra	RAD18	RAD18	K162	K174	135.696	TRUE
Data\Zelda_220505_P2083_MR_SGJ_Xlink_Rad18_RAD6_fr2_R1.raw	Intra	RAD18	RAD18	K162	K23	141.658	TRUE
Data\Zelda_220505_P2083_MR_SGJ_Xlink_Rad18_RAD6_fr2_R2.raw	Intra	RAD18	RAD18	K162	K23	137.384	TRUE
Data\Zelda_220505_P2083_MR_SGJ_Xlink_Rad18_RAD6_fr2_R2.raw	Intra	RAD18	RAD18	K162	K89	136.611	TRUE
Data\Zelda_220505_P2083_MR_SGJ_Xlink_Rad18_RAD6_fr2_R1.raw	Intra	RAD18	RAD18	K162	K89	131.112	TRUE
Data\Zelda_220505_P2083_MR_SGJ_Xlink_Rad18_RAD6_fr2_R2.raw	Intra	RAD18	RAD18	K162	S105	134.492	TRUE
Data\Zelda_220505_P2083_MR_SGJ_Xlink_Rad18_RAD6_fr2_R2.raw	Intra	RAD18	RAD18	K162	S109	186.899	TRUE
Data\Zelda_220505_P2083_MR_SGJ_Xlink_Rad18_RAD6_fr2_R1.raw	Intra	RAD18	RAD18	K162	S109	171.514	TRUE
Data\Zelda_220505_P2083_MR_SGJ_Xlink_Rad18_RAD6_fr2_R2.raw	Intra	RAD18	RAD18	T337	K167	34.676	TRUE
Data\Zelda_220505_P2083_MR_SGJ_Xlink_Rad18_RAD6_fr2_R2.raw	Intra	RAD18	RAD18	K339	K167	46.4717	TRUE
Data\Zelda_220505_P2083_MR_SGJ_Xlink_Rad18_RAD6_fr2_R2.raw	Intra	RAD18	RAD18	S346	K167	81.6033	TRUE
Data\Zelda_220505_P2083_MR_SGJ_Xlink_Rad18_RAD6_fr2_R2.raw	Intra	RAD18	RAD18	K339	S164	28.089	TRUE
Data\Zelda_220505_P2083_MR_SGJ_Xlink_Rad18_RAD6_fr2_R2.raw	Intra	RAD18	RAD18	K162	S112	164.302	TRUE
Data\Zelda_220505_P2083_MR_SGJ_Xlink_Rad18_RAD6_fr2_R2.raw	Intra	RAD18	RAD18	S272	K116	84.3557	TRUE
Data\Zelda_220505_P2083_MR_SGJ_Xlink_Rad18_RAD6_fr2_R2.raw	Intra	RAD18	RAD18	K339	S198	44.2412	TRUE
Data\Zelda_220505_P2083_MR_SGJ_Xlink_Rad18_RAD6_fr2_R2.raw	Intra	RAD18	RAD18	K339	T199	45.8996	TRUE
Data\Zelda_220505_P2083_MR_SGJ_Xlink_Rad18_RAD6_fr2_R2.raw	Intra	RAD18	RAD18	K339	S200	47.6726	TRUE
Data\Zelda_220505_P2083_MR_SGJ_Xlink_Rad18_RAD6_fr2_R2.raw	Intra	RAD18	RAD18	K339	T201	43.8895	TRUE
Data\Zelda_220505_P2083_MR_SGJ_Xlink_Rad18_RAD6_fr2_R1.raw	Intra	RAD18	RAD18	K162	S112	148.348	TRUE
Data\Zelda_220505_P2083_MR_SGJ_Xlink_Rad18_RAD6_fr2_R2.raw	Intra	RAD18	RAD18	K162	S113	163.311	TRUE
Data\Zelda_220505_P2083_MR_SGJ_Xlink_Rad18_RAD6_fr2_R1.raw	Intra	RAD18	RAD18	K162	S113	145.102	TRUE
Data\Zelda_220505_P2083_MR_SGJ_Xlink_Rad18_RAD6_fr2_R2.raw	Intra	RAD18	RAD18	K162	S114	161.984	TRUE
Data\Zelda_220505_P2083_MR_SGJ_Xlink_Rad18_RAD6_fr2_R1.raw	Intra	RAD18	RAD18	K162	S114	141.947	TRUE
Data\Zelda_220505_P2083_MR_SGJ_Xlink_Rad18_RAD6_fr2_R2.raw	Intra	RAD18	RAD18	K162	S115	160.19	TRUE
Data\Zelda_220505_P2083_MR_SGJ_Xlink_Rad18_RAD6_fr2_R1.raw	Intra	RAD18	RAD18	K162	S115	138.901	TRUE
Data\Zelda_220505_P2083_MR_SGJ_Xlink_Rad18_RAD6_fr2_R2.raw	Intra	RAD18	RAD18	K162	S90	131.321	TRUE
Data\Zelda_220505_P2083_MR_SGJ_Xlink_Rad18_RAD6_fr2_R2.raw	Intra	RAD18	RAD18	K347	K167	82.6746	TRUE
Data\Zelda_220505_P2083_MR_SGJ_Xlink_Rad18_RAD6_fr2_R2.raw	Intra	RAD18	RAD18	Y348	K167	79.0147	TRUE
Data\Zelda_220505_P2083_MR_SGJ_Xlink_Rad18_RAD6_fr2_R2.raw	Intra	RAD18	RAD18	K347	S164	25.933	TRUE
Data\Zelda_220505_P2083_MR_SGJ_Xlink_Rad18_RAD6_fr2_R2.raw	Intra	RAD18	RAD18	K369	K263	38.6074	TRUE
Data\Zelda_220505_P2083_MR_SGJ_Xlink_Rad18_RAD6_fr2_R2.raw	Intra	RAD18	RAD18	K369	K264	38.6074	TRUE
Data\Zelda_220505_P2083_MR_SGJ_Xlink_Rad18_RAD6_fr2_R2.raw	Intra	RAD18	RAD18	K369	K265	37.6442	TRUE
Data\Zelda_220505_P2083_MR_SGJ_Xlink_Rad18_RAD6_fr2_R2.raw	Intra	RAD18	RAD18	S374	K263	27.2311	TRUE
Data\Zelda_220505_P2083_MR_SGJ_Xlink_Rad18_RAD6_fr2_R2.raw	Intra	RAD18	RAD18	S374	K264	41.1463	TRUE
Data\Zelda_220505_P2083_MR_SGJ_Xlink_Rad18_RAD6_fr2_R2.raw	Intra	RAD18	RAD18	S374	K265	41.093	TRUE
Data\Zelda_220505_P2083_MR_SGJ_Xlink_Rad18_RAD6_fr2_R2.raw	Intra	RAD18	RAD18	K267	K162	87.3635	TRUE
Data\Zelda_220505_P2083_MR_SGJ_Xlink_Rad18_RAD6_fr2_R2.raw	Intra	RAD18	RAD18	S272	K162	39.2464	TRUE
Data\Zelda_220505_P2083_MR_SGJ_Xlink_Rad18_RAD6_fr2_R2.raw	Intra	RAD18	RAD18	K267	S161	80.2025	TRUE
Data\Zelda_220505_P2083_MR_SGJ_Xlink_Rad18_RAD6_fr2_R2.raw	Intra	RAD18	RAD18	K382	K167	95.1461	TRUE
Data\Zelda_220505_P2083_MR_SGJ_Xlink_Rad18_RAD6_fr2_R2.raw	Intra	RAD18	RAD18	S386	K167	105.21	TRUE
Data\Zelda_220505_P2083_MR_SGJ_Xlink_Rad18_RAD6_fr2_R2.raw	Intra	RAD18	RAD18	T387	K167	106.987	TRUE
Data\Zelda_220505_P2083_MR_SGJ_Xlink_Rad18_RAD6_fr2_R2.raw	Intra	RAD18	RAD18	K382	S164	62.0944	TRUE
Data\Zelda_220505_P2083_MR_SGJ_Xlink_Rad18_RAD6_fr2_R2.raw	Intra	RAD18	RAD18	T337	K267	72.5356	TRUE
Data\Zelda_220505_P2083_MR_SGJ_Xlink_Rad18_RAD6_fr2_R2.raw	Intra	RAD18	RAD18	K339	K267	96.1706	TRUE
Data\Zelda_220505_P2083_MR_SGJ_Xlink_Rad18_RAD6_fr2_R2.raw	Intra	RAD18	RAD18	K339	S272	49.9771	TRUE
Data\Zelda_220505_P2083_MR_SGJ_Xlink_Rad18_RAD6_fr2_R2.raw	Intra	RAD18	RAD18	S161	K116	50.8327	TRUE
Data\Zelda_220505_P2083_MR_SGJ_Xlink_Rad18_RAD6_fr2_R2.raw	Intra	RAD18	RAD18	K162	K116	59.7921	TRUE
Data\Zelda_220505_P2083_MR_SGJ_Xlink_Rad18_RAD6_fr3_R1.raw	Intra	RAD18	RAD18	K162	T175	133.851	TRUE
Data\Zelda_220505_P2083_MR_SGJ_Xlink_Rad18_RAD6_fr3_R2.raw	Intra	RAD18	RAD18	K162	T175	130.959	TRUE
Data\Zelda_220505_P2083_MR_SGJ_Xlink_Rad18_RAD6_fr2_R1.raw	Intra	RAD18	RAD18	K162	T24	130.467	TRUE
Data\Zelda_220505_P2083_MR_SGJ_Xlink_Rad18_RAD6_fr2_R1.raw	Intra	RAD18	RAD18	K167	K108	168.665	TRUE
Data\Zelda_220505_P2083_MR_SGJ_Xlink_Rad18_RAD6_fr2_R2.raw	Intra	RAD18	RAD18	K167	K108	135.88	TRUE
Data\Zelda_220505_P2083_MR_SGJ_Xlink_Rad18_RAD6_fr2_R2.raw	Intra	RAD18	RAD18	K167	K116	191.686	TRUE
Data\Zelda_220505_P2083_MR_SGJ_Xlink_Rad18_RAD6_fr2_R1.raw	Intra	RAD18	RAD18	K167	K116	141.604	TRUE
Data\Zelda_220505_P2083_MR_SGJ_Xlink_Rad18_RAD6_fr2_R2.raw	Intra	RAD18	RAD18	K167	K157	266.639	TRUE
Data\Zelda_220505_P2083_MR_SGJ_Xlink_Rad18_RAD6_fr2_R1.raw	Intra	RAD18	RAD18	K167	K157	221.644	TRUE
Data\Zelda_220505_P2083_MR_SGJ_Xlink_Rad18_RAD6_fr2_R2.raw	Intra	RAD18	RAD18	K167	K174	150.529	TRUE
Data\Zelda_220505_P2083_MR_SGJ_Xlink_Rad18_RAD6_fr2_R2.raw	Intra	RAD18	RAD18	S180	K174	68.3267	TRUE
Data\Zelda_220505_P2083_MR_SGJ_Xlink_Rad18_RAD6_fr2_R1.raw	Intra	RAD18	RAD18	K167	K23	213.776	TRUE
Data\Zelda_220505_P2083_MR_SGJ_Xlink_Rad18_RAD6_fr2_R2.raw	Intra	RAD18	RAD18	K167	K23	203.92	TRUE
Data\Zelda_220505_P2083_MR_SGJ_Xlink_Rad18_RAD6_fr2_R1.raw	Intra	RAD18	RAD18	K167	K89	151.401	TRUE
Data\Zelda_220505_P2083_MR_SGJ_Xlink_Rad18_RAD6_fr2_R2.raw	Intra	RAD18	RAD18	K167	K89	147.5	TRUE
Data\Zelda_220505_P2083_MR_SGJ_Xlink_Rad18_RAD6_fr2_R2.raw	Intra	RAD18	RAD18	S346	K116	91.8184	TRUE
Data\Zelda_220505_P2083_MR_SGJ_Xlink_Rad18_RAD6_fr2_R2.raw	Intra	RAD18	RAD18	K347	K116	99.3439	TRUE
Data\Zelda_220505_P2083_MR_SGJ_Xlink_Rad18_RAD6_fr2_R2.raw	Intra	RAD18	RAD18	Y348	K116	91.8184	TRUE
Data\Zelda_220505_P2083_MR_SGJ_Xlink_Rad18_RAD6_fr2_R2.raw	Intra	RAD18	RAD18	K347	S109	21.7304	TRUE
Data\Zelda_220505_P2083_MR_SGJ_Xlink_Rad18_RAD6_fr2_R2.raw	Intra	RAD18	RAD18	K347	S112	77.1226	TRUE
Data\Zelda_220505_P2083_MR_SGJ_Xlink_Rad18_RAD6_fr2_R2.raw	Intra	RAD18	RAD18	K347	S113	95.5671	TRUE
Data\Zelda_220505_P2083_MR_SGJ_Xlink_Rad18_RAD6_fr2_R2.raw	Intra	RAD18	RAD18	K347	S114	95.5671	TRUE
Data\Zelda_220505_P2083_MR_SGJ_Xlink_Rad18_RAD6_fr2_R2.raw	Intra	RAD18	RAD18	K347	S115	99.3439	TRUE
Data\Zelda_220505_P2083_MR_SGJ_Xlink_Rad18_RAD6_fr2_R2.raw	Intra	RAD18	RAD18	K263	K162	20.5864	TRUE
Data\Zelda_220505_P2083_MR_SGJ_Xlink_Rad18_RAD6_fr2_R2.raw	Intra	RAD18	RAD18	K264	K162	18.0435	TRUE
Data\Zelda_220505_P2083_MR_SGJ_Xlink_Rad18_RAD6_fr2_R2.raw	Intra	RAD18	RAD18	K265	K162	18.0435	TRUE
Data\Zelda_220505_P2083_MR_SGJ_Xlink_Rad18_RAD6_fr2_R2.raw	Intra	RAD18	RAD18	K263	S161	21.5648	TRUE
Data\Zelda_220505_P2083_MR_SGJ_Xlink_Rad18_RAD6_fr2_R2.raw	Intra	RAD18	RAD18	K263	S164	21.8701	TRUE
Data\Zelda_220505_P2083_MR_SGJ_Xlink_Rad18_RAD6_fr2_R2.raw	Intra	RAD18	RAD18	K264	S161	18.9957	TRUE
Data\Zelda_220505_P2083_MR_SGJ_Xlink_Rad18_RAD6_fr2_R2.raw	Intra	RAD18	RAD18	K264	S164	19.0037	TRUE
Data\Zelda_220505_P2083_MR_SGJ_Xlink_Rad18_RAD6_fr2_R2.raw	Intra	RAD18	RAD18	K265	S161	18.9957	TRUE
Data\Zelda_220505_P2083_MR_SGJ_Xlink_Rad18_RAD6_fr2_R1.raw	Intra	RAD18	RAD18	K167	S109	164.219	TRUE
Data\Zelda_220505_P2083_MR_SGJ_Xlink_Rad18_RAD6_fr2_R2.raw	Intra	RAD18	RAD18	K167	S109	138.868	TRUE
Data\Zelda_220505_P2083_MR_SGJ_Xlink_Rad18_RAD6_fr2_R1.raw	Intra	RAD18	RAD18	K167	S112	166.048	TRUE
Data\Zelda_220505_P2083_MR_SGJ_Xlink_Rad18_RAD6_fr2_R2.raw	Intra	RAD18	RAD18	K167	S112	159.614	TRUE
Data\Zelda_220505_P2083_MR_SGJ_Xlink_Rad18_RAD6_fr2_R2.raw	Intra	RAD18	RAD18	K167	S113	180.726	TRUE
Data\Zelda_220505_P2083_MR_SGJ_Xlink_Rad18_RAD6_fr2_R1.raw	Intra	RAD18	RAD18	K167	S113	174.887	TRUE
Data\Zelda_220505_P2083_MR_SGJ_Xlink_Rad18_RAD6_fr2_R2.raw	Intra	RAD18	RAD18	K167	S114	192.949	TRUE
Data\Zelda_220505_P2083_MR_SGJ_Xlink_Rad18_RAD6_fr2_R1.raw	Intra	RAD18	RAD18	K167	S114	183.187	TRUE
Data\Zelda_220505_P2083_MR_SGJ_Xlink_Rad18_RAD6_fr2_R2.raw	Intra	RAD18	RAD18	K167	S115	208.169	TRUE
Data\Zelda_220505_P2083_MR_SGJ_Xlink_Rad18_RAD6_fr2_R2.raw	Intra	RAD18	RAD18	K382	S109	48.5099	TRUE
Data\Zelda_220505_P2083_MR_SGJ_Xlink_Rad18_RAD6_fr2_R1.raw	Intra	RAD18	RAD18	K167	S115	188.573	TRUE
Data\Zelda_220505_P2083_MR_SGJ_Xlink_Rad18_RAD6_fr2_R2.raw	Intra	RAD18	RAD18	K167	S90	143.034	TRUE
Data\Zelda_220505_P2083_MR_SGJ_Xlink_Rad18_RAD6_fr2_R1.raw	Intra	RAD18	RAD18	K167	S90	141.244	TRUE
Data\Zelda_220505_P2083_MR_SGJ_Xlink_Rad18_RAD6_fr2_R2.raw	Intra	RAD18	RAD18	K167	T175	151.359	TRUE
Data\Zelda_220505_P2083_MR_SGJ_Xlink_Rad18_RAD6_fr2_R2.raw	Intra	RAD18	RAD18	K369	K203	89.2244	TRUE
Data\Zelda_220505_P2083_MR_SGJ_Xlink_Rad18_RAD6_fr2_R2.raw	Intra	RAD18	RAD18	S374	K203	43.4224	TRUE
Data\Zelda_220505_P2083_MR_SGJ_Xlink_Rad18_RAD6_fr2_R2.raw	Intra	RAD18	RAD18	K369	S198	111.6	TRUE
Data\Zelda_220505_P2083_MR_SGJ_Xlink_Rad18_RAD6_fr2_R2.raw	Intra	RAD18	RAD18	K369	T199	112.052	TRUE
Data\Zelda_220505_P2083_MR_SGJ_Xlink_Rad18_RAD6_fr2_R2.raw	Intra	RAD18	RAD18	K369	S200	113.095	TRUE
Data\Zelda_220505_P2083_MR_SGJ_Xlink_Rad18_RAD6_fr2_R2.raw	Intra	RAD18	RAD18	K369	T201	114.737	TRUE
Data\Zelda_220505_P2083_MR_SGJ_Xlink_Rad18_RAD6_fr2_R2.raw	Intra	RAD18	RAD18	K369	T206	66.8946	TRUE
Data\Zelda_220505_P2083_MR_SGJ_Xlink_Rad18_RAD6_fr2_R1.raw	Intra	RAD18	RAD18	K167	T24	213.481	TRUE
Data\Zelda_220505_P2083_MR_SGJ_Xlink_Rad18_RAD6_fr2_R2.raw	Intra	RAD18	RAD18	T377	K339	35.6645	TRUE
Data\Zelda_220505_P2083_MR_SGJ_Xlink_Rad18_RAD6_fr2_R2.raw	Intra	RAD18	RAD18	T379	K339	47.5942	TRUE
Data\Zelda_220505_P2083_MR_SGJ_Xlink_Rad18_RAD6_fr2_R2.raw	Intra	RAD18	RAD18	T381	K339	63.0366	TRUE
Data\Zelda_220505_P2083_MR_SGJ_Xlink_Rad18_RAD6_fr2_R2.raw	Intra	RAD18	RAD18	K382	K339	61.7056	TRUE
Data\Zelda_220505_P2083_MR_SGJ_Xlink_Rad18_RAD6_fr2_R2.raw	Intra	RAD18	RAD18	S386	K339	48.3402	TRUE
Data\Zelda_220505_P2083_MR_SGJ_Xlink_Rad18_RAD6_fr2_R2.raw	Intra	RAD18	RAD18	T387	K339	45.1054	TRUE
Data\Zelda_220505_P2083_MR_SGJ_Xlink_Rad18_RAD6_fr2_R2.raw	Intra	RAD18	RAD18	K382	T337	51.6194	TRUE
Data\Zelda_220505_P2083_MR_SGJ_Xlink_Rad18_RAD6_fr2_R2.raw	Intra	RAD18	RAD18	K167	T24	203.92	TRUE
Data\Zelda_220505_P2083_MR_SGJ_Xlink_Rad18_RAD6_fr2_R2.raw	Intra	RAD18	RAD18	S272	K203	94.8424	TRUE
Data\Zelda_220505_P2083_MR_SGJ_Xlink_Rad18_RAD6_fr2_R1.raw	Intra	RAD18	RAD18	K174	K108	185.053	TRUE
Data\Zelda_220505_P2083_MR_SGJ_Xlink_Rad18_RAD6_fr2_R2.raw	Intra	RAD18	RAD18	K174	K108	178.582	TRUE
Data\Zelda_220505_P2083_MR_SGJ_Xlink_Rad18_RAD6_fr2_R2.raw	Intra	RAD18	RAD18	K174	K116	282.214	TRUE
Data\Zelda_220505_P2083_MR_SGJ_Xlink_Rad18_RAD6_fr2_R1.raw	Intra	RAD18	RAD18	K174	K116	276.079	TRUE
Data\Zelda_220505_P2083_MR_SGJ_Xlink_Rad18_RAD6_fr2_R2.raw	Intra	RAD18	RAD18	K267	T206	125.537	TRUE
Data\Zelda_220505_P2083_MR_SGJ_Xlink_Rad18_RAD6_fr2_R2.raw	Intra	RAD18	RAD18	T377	K162	97.4057	TRUE
Data\Zelda_220505_P2083_MR_SGJ_Xlink_Rad18_RAD6_fr2_R2.raw	Intra	RAD18	RAD18	T379	K162	87.7007	TRUE
Data\Zelda_220505_P2083_MR_SGJ_Xlink_Rad18_RAD6_fr2_R2.raw	Intra	RAD18	RAD18	T381	K162	94.0695	TRUE
Data\Zelda_220505_P2083_MR_SGJ_Xlink_Rad18_RAD6_fr2_R2.raw	Intra	RAD18	RAD18	K382	K162	61.7931	TRUE
Data\Zelda_220505_P2083_MR_SGJ_Xlink_Rad18_RAD6_fr2_R2.raw	Intra	RAD18	RAD18	S386	K162	75.0507	TRUE
Data\Zelda_220505_P2083_MR_SGJ_Xlink_Rad18_RAD6_fr2_R2.raw	Intra	RAD18	RAD18	T387	K162	75.0507	TRUE
Data\Zelda_220505_P2083_MR_SGJ_Xlink_Rad18_RAD6_fr2_R2.raw	Intra	RAD18	RAD18	K382	S161	58.5699	TRUE
Data\Zelda_220505_P2083_MR_SGJ_Xlink_Rad18_RAD6_fr2_R2.raw	Intra	RAD18	RAD18	S374	K174	94.9376	TRUE
Data\Zelda_220505_P2083_MR_SGJ_Xlink_Rad18_RAD6_fr2_R2.raw	Intra	RAD18	RAD18	K376	K174	118.897	TRUE
Data\Zelda_220505_P2083_MR_SGJ_Xlink_Rad18_RAD6_fr2_R2.raw	Intra	RAD18	RAD18	K376	T175	114.837	TRUE
Data\Zelda_220505_P2083_MR_SGJ_Xlink_Rad18_RAD6_fr2_R2.raw	Intra	RAD18	RAD18	S346	K263	29.0824	TRUE
Data\Zelda_220505_P2083_MR_SGJ_Xlink_Rad18_RAD6_fr2_R2.raw	Intra	RAD18	RAD18	S346	K264	29.0824	TRUE
Data\Zelda_220505_P2083_MR_SGJ_Xlink_Rad18_RAD6_fr2_R2.raw	Intra	RAD18	RAD18	K347	K263	27.4914	TRUE
Data\Zelda_220505_P2083_MR_SGJ_Xlink_Rad18_RAD6_fr2_R2.raw	Intra	RAD18	RAD18	K347	K264	27.4914	TRUE
Data\Zelda_220505_P2083_MR_SGJ_Xlink_Rad18_RAD6_fr2_R2.raw	Intra	RAD18	RAD18	Y348	K263	46.6602	TRUE
Data\Zelda_220505_P2083_MR_SGJ_Xlink_Rad18_RAD6_fr2_R2.raw	Intra	RAD18	RAD18	Y348	K264	36.6715	TRUE
Data\Zelda_220505_P2083_MR_SGJ_Xlink_Rad18_RAD6_fr2_R1.raw	Intra	RAD18	RAD18	K174	K157	382.904	TRUE
Data\Zelda_220505_P2083_MR_SGJ_Xlink_Rad18_RAD6_fr2_R2.raw	Intra	RAD18	RAD18	T206	K116	108.933	TRUE
Data\Zelda_220505_P2083_MR_SGJ_Xlink_Rad18_RAD6_fr2_R2.raw	Intra	RAD18	RAD18	S374	K162	74.2298	TRUE
Data\Zelda_220505_P2083_MR_SGJ_Xlink_Rad18_RAD6_fr2_R2.raw	Intra	RAD18	RAD18	K376	K162	99.8799	TRUE
Data\Zelda_220505_P2083_MR_SGJ_Xlink_Rad18_RAD6_fr2_R2.raw	Intra	RAD18	RAD18	K376	S161	93.1477	TRUE
Data\Zelda_220505_P2083_MR_SGJ_Xlink_Rad18_RAD6_fr2_R2.raw	Intra	RAD18	RAD18	K267	Y123	99.7713	TRUE
Data\Zelda_220505_P2083_MR_SGJ_Xlink_Rad18_RAD6_fr2_R2.raw	Intra	RAD18	RAD18	K267	T124	96.6994	TRUE
Data\Zelda_220505_P2083_MR_SGJ_Xlink_Rad18_RAD6_fr2_R2.raw	Intra	RAD18	RAD18	K267	S128	81.2324	TRUE
Data\Zelda_220505_P2083_MR_SGJ_Xlink_Rad18_RAD6_fr2_R2.raw	Intra	RAD18	RAD18	S180	K133	36.4452	TRUE
Data\Zelda_220505_P2083_MR_SGJ_Xlink_Rad18_RAD6_fr2_R2.raw	Intra	RAD18	RAD18	S189	K133	118.087	TRUE
Data\Zelda_220505_P2083_MR_SGJ_Xlink_Rad18_RAD6_fr2_R2.raw	Intra	RAD18	RAD18	K192	K133	121.222	TRUE
Data\Zelda_220505_P2083_MR_SGJ_Xlink_Rad18_RAD6_fr2_R2.raw	Intra	RAD18	RAD18	K192	S131	82.1585	TRUE
Data\Zelda_220505_P2083_MR_SGJ_Xlink_Rad18_RAD6_fr2_R2.raw	Intra	RAD18	RAD18	K192	S136	88.0604	TRUE
Data\Zelda_220505_P2083_MR_SGJ_Xlink_Rad18_RAD6_fr2_R2.raw	Intra	RAD18	RAD18	K174	K157	320.982	TRUE
Data\Zelda_220505_P2083_MR_SGJ_Xlink_Rad18_RAD6_fr3_R2.raw	Intra	RAD18	RAD18	K174	K157	207.4	TRUE
Data\Zelda_220505_P2083_MR_SGJ_Xlink_Rad18_RAD6_fr3_R1.raw	Intra	RAD18	RAD18	K174	K157	176.125	TRUE
Data\Zelda_220505_P2083_MR_SGJ_Xlink_Rad18_RAD6_fr2_R2.raw	Intra	RAD18	RAD18	K207	S109	36.6801	TRUE
Data\Zelda_220505_P2083_MR_SGJ_Xlink_Rad18_RAD6_fr2_R2.raw	Intra	RAD18	RAD18	K207	S112	46.1048	TRUE
Data\Zelda_220505_P2083_MR_SGJ_Xlink_Rad18_RAD6_fr2_R2.raw	Intra	RAD18	RAD18	K207	S113	49.3425	TRUE
Data\Zelda_220505_P2083_MR_SGJ_Xlink_Rad18_RAD6_fr2_R2.raw	Intra	RAD18	RAD18	K207	S114	49.3425	TRUE
Data\Zelda_220505_P2083_MR_SGJ_Xlink_Rad18_RAD6_fr2_R2.raw	Intra	RAD18	RAD18	K207	S115	46.1048	TRUE
Data\Zelda_220505_P2083_MR_SGJ_Xlink_Rad18_RAD6_fr2_R2.raw	Intra	RAD18	RAD18	K174	K89	163.694	TRUE
Data\Zelda_220505_P2083_MR_SGJ_Xlink_Rad18_RAD6_fr2_R1.raw	Intra	RAD18	RAD18	K174	K89	151.61	TRUE
Data\Zelda_220505_P2083_MR_SGJ_Xlink_Rad18_RAD6_fr2_R1.raw	Intra	RAD18	RAD18	K174	S109	192.454	TRUE
Data\Zelda_220505_P2083_MR_SGJ_Xlink_Rad18_RAD6_fr2_R2.raw	Intra	RAD18	RAD18	K174	S109	183.541	TRUE
Data\Zelda_220505_P2083_MR_SGJ_Xlink_Rad18_RAD6_fr2_R1.raw	Intra	RAD18	RAD18	K174	S112	236.583	TRUE
Data\Zelda_220505_P2083_MR_SGJ_Xlink_Rad18_RAD6_fr2_R2.raw	Intra	RAD18	RAD18	K174	S112	232.932	TRUE
Data\Zelda_220505_P2083_MR_SGJ_Xlink_Rad18_RAD6_fr2_R1.raw	Intra	RAD18	RAD18	K174	S113	264.143	TRUE
Data\Zelda_220505_P2083_MR_SGJ_Xlink_Rad18_RAD6_fr2_R2.raw	Intra	RAD18	RAD18	K174	S113	264.057	TRUE
Data\Zelda_220505_P2083_MR_SGJ_Xlink_Rad18_RAD6_fr2_R2.raw	Intra	RAD18	RAD18	K174	S114	286.385	TRUE
Data\Zelda_220505_P2083_MR_SGJ_Xlink_Rad18_RAD6_fr2_R1.raw	Intra	RAD18	RAD18	K174	S114	285.156	TRUE
Data\Zelda_220505_P2083_MR_SGJ_Xlink_Rad18_RAD6_fr2_R2.raw	Intra	RAD18	RAD18	K174	S148	19.8951	TRUE
Data\Zelda_220505_P2083_MR_SGJ_Xlink_Rad18_RAD6_fr2_R2.raw	Intra	RAD18	RAD18	K174	S150	49.5733	TRUE
Data\Zelda_220505_P2083_MR_SGJ_Xlink_Rad18_RAD6_fr2_R2.raw	Intra	RAD18	RAD18	K174	T151	76.296	TRUE
Data\Zelda_220505_P2083_MR_SGJ_Xlink_Rad18_RAD6_fr2_R2.raw	Intra	RAD18	RAD18	K174	S152	107.474	TRUE
Data\Zelda_220505_P2083_MR_SGJ_Xlink_Rad18_RAD6_fr2_R2.raw	Intra	RAD18	RAD18	K382	K365	13.9029	TRUE
Data\Zelda_220505_P2083_MR_SGJ_Xlink_Rad18_RAD6_fr2_R2.raw	Intra	RAD18	RAD18	S386	K365	13.7114	TRUE
Data\Zelda_220505_P2083_MR_SGJ_Xlink_Rad18_RAD6_fr2_R2.raw	Intra	RAD18	RAD18	T387	K365	12.0121	TRUE
Data\Zelda_220505_P2083_MR_SGJ_Xlink_Rad18_RAD6_fr2_R2.raw	Intra	RAD18	RAD18	K277	K133	55.7502	TRUE
Data\Zelda_220505_P2083_MR_SGJ_Xlink_Rad18_RAD6_fr2_R2.raw	Intra	RAD18	RAD18	K277	S131	37.7161	TRUE
Data\Zelda_220505_P2083_MR_SGJ_Xlink_Rad18_RAD6_fr2_R2.raw	Intra	RAD18	RAD18	K277	S136	47.8151	TRUE
Data\Zelda_220505_P2083_MR_SGJ_Xlink_Rad18_RAD6_fr2_R2.raw	Intra	RAD18	RAD18	K174	S115	309.208	TRUE
Data\Zelda_220505_P2083_MR_SGJ_Xlink_Rad18_RAD6_fr2_R1.raw	Intra	RAD18	RAD18	K174	S115	304.409	TRUE
Data\Zelda_220505_P2083_MR_SGJ_Xlink_Rad18_RAD6_fr2_R1.raw	Intra	RAD18	RAD18	K174	S189	306.534	TRUE
Data\Zelda_220505_P2083_MR_SGJ_Xlink_Rad18_RAD6_fr2_R2.raw	Intra	RAD18	RAD18	K174	S90	155.174	TRUE
Data\Zelda_220505_P2083_MR_SGJ_Xlink_Rad18_RAD6_fr2_R1.raw	Intra	RAD18	RAD18	K174	S90	143.953	TRUE
Data\Zelda_220505_P2083_MR_SGJ_Xlink_Rad18_RAD6_fr1_R1.raw	Intra	RAD18	RAD18	K192	K108	480.083	TRUE
Data\Zelda_220505_P2083_MR_SGJ_Xlink_Rad18_RAD6_fr1_R2.raw	Intra	RAD18	RAD18	K192	K108	333.617	TRUE
Data\Zelda_220505_P2083_MR_SGJ_Xlink_Rad18_RAD6_fr2_R2.raw	Intra	RAD18	RAD18	K347	T206	126.075	TRUE
Data\Zelda_220505_P2083_MR_SGJ_Xlink_Rad18_RAD6_fr2_R2.raw	Intra	RAD18	RAD18	S374	K236	34.2266	TRUE
Data\Zelda_220505_P2083_MR_SGJ_Xlink_Rad18_RAD6_fr2_R2.raw	Intra	RAD18	RAD18	S374	K245	36.5815	TRUE
Data\Zelda_220505_P2083_MR_SGJ_Xlink_Rad18_RAD6_fr2_R2.raw	Intra	RAD18	RAD18	K376	K236	32.2467	TRUE
Data\Zelda_220505_P2083_MR_SGJ_Xlink_Rad18_RAD6_fr2_R2.raw	Intra	RAD18	RAD18	K376	K245	37.5331	TRUE
Data\Zelda_220505_P2083_MR_SGJ_Xlink_Rad18_RAD6_fr2_R2.raw	Intra	RAD18	RAD18	T377	K236	28.9201	TRUE
Data\Zelda_220505_P2083_MR_SGJ_Xlink_Rad18_RAD6_fr2_R2.raw	Intra	RAD18	RAD18	T377	K245	35.0592	TRUE
Data\Zelda_220505_P2083_MR_SGJ_Xlink_Rad18_RAD6_fr2_R2.raw	Intra	RAD18	RAD18	T379	K236	25.1495	TRUE
Data\Zelda_220505_P2083_MR_SGJ_Xlink_Rad18_RAD6_fr2_R2.raw	Intra	RAD18	RAD18	T379	K245	30.3955	TRUE
Data\Zelda_220505_P2083_MR_SGJ_Xlink_Rad18_RAD6_fr2_R2.raw	Intra	RAD18	RAD18	T381	K236	25.3188	TRUE
Data\Zelda_220505_P2083_MR_SGJ_Xlink_Rad18_RAD6_fr2_R2.raw	Intra	RAD18	RAD18	T381	K245	28.2277	TRUE
Data\Zelda_220505_P2083_MR_SGJ_Xlink_Rad18_RAD6_fr2_R2.raw	Intra	RAD18	RAD18	K382	K236	23.8063	TRUE
Data\Zelda_220505_P2083_MR_SGJ_Xlink_Rad18_RAD6_fr2_R2.raw	Intra	RAD18	RAD18	K382	K245	16.2048	TRUE
Data\Zelda_220505_P2083_MR_SGJ_Xlink_Rad18_RAD6_fr2_R2.raw	Intra	RAD18	RAD18	S386	K236	15.5545	TRUE
Data\Zelda_220505_P2083_MR_SGJ_Xlink_Rad18_RAD6_fr2_R2.raw	Intra	RAD18	RAD18	S386	K245	9.58606	TRUE
Data\Zelda_220505_P2083_MR_SGJ_Xlink_Rad18_RAD6_fr2_R2.raw	Intra	RAD18	RAD18	T387	K236	15.5456	TRUE
Data\Zelda_220505_P2083_MR_SGJ_Xlink_Rad18_RAD6_fr2_R2.raw	Intra	RAD18	RAD18	T387	K245	7.56439	TRUE
Data\Zelda_220505_P2083_MR_SGJ_Xlink_Rad18_RAD6_fr2_R2.raw	Intra	RAD18	RAD18	K376	S238	35.0485	TRUE
Data\Zelda_220505_P2083_MR_SGJ_Xlink_Rad18_RAD6_fr2_R2.raw	Intra	RAD18	RAD18	K376	S241	30.8942	TRUE
Data\Zelda_220505_P2083_MR_SGJ_Xlink_Rad18_RAD6_fr2_R2.raw	Intra	RAD18	RAD18	K376	S242	29.651	TRUE
Data\Zelda_220505_P2083_MR_SGJ_Xlink_Rad18_RAD6_fr2_R2.raw	Intra	RAD18	RAD18	K382	S238	24.7268	TRUE
Data\Zelda_220505_P2083_MR_SGJ_Xlink_Rad18_RAD6_fr2_R2.raw	Intra	RAD18	RAD18	K382	S241	23.7839	TRUE
Data\Zelda_220505_P2083_MR_SGJ_Xlink_Rad18_RAD6_fr2_R2.raw	Intra	RAD18	RAD18	K382	S242	25.8853	TRUE
Data\Zelda_220505_P2083_MR_SGJ_Xlink_Rad18_RAD6_fr2_R2.raw	Intra	RAD18	RAD18	K369	K192	119.174	TRUE
Data\Zelda_220505_P2083_MR_SGJ_Xlink_Rad18_RAD6_fr2_R2.raw	Intra	RAD18	RAD18	S374	K192	70.5961	TRUE
Data\Zelda_220505_P2083_MR_SGJ_Xlink_Rad18_RAD6_fr2_R2.raw	Intra	RAD18	RAD18	K369	S180	11.194	TRUE
Data\Zelda_220505_P2083_MR_SGJ_Xlink_Rad18_RAD6_fr2_R2.raw	Intra	RAD18	RAD18	K369	S189	113.283	TRUE
Data\Zelda_220505_P2083_MR_SGJ_Xlink_Rad18_RAD6_fr2_R2.raw	Intra	RAD18	RAD18	S180	K167	36.3997	TRUE
Data\Zelda_220505_P2083_MR_SGJ_Xlink_Rad18_RAD6_fr2_R1.raw	Intra	RAD18	RAD18	K192	K108	209.522	TRUE
Data\Zelda_220505_P2083_MR_SGJ_Xlink_Rad18_RAD6_fr2_R1.raw	Intra	RAD18	RAD18	K192	K116	371.334	TRUE
Data\Zelda_220505_P2083_MR_SGJ_Xlink_Rad18_RAD6_fr2_R2.raw	Intra	RAD18	RAD18	K192	K116	343.431	TRUE
Data\Zelda_220505_P2083_MR_SGJ_Xlink_Rad18_RAD6_fr2_R1.raw	Intra	RAD18	RAD18	K192	K121	171.435	TRUE
Data\Zelda_220505_P2083_MR_SGJ_Xlink_Rad18_RAD6_fr2_R2.raw	Intra	RAD18	RAD18	S272	K192	100.599	TRUE
Data\Zelda_220505_P2083_MR_SGJ_Xlink_Rad18_RAD6_fr2_R2.raw	Intra	RAD18	RAD18	K267	S180	43.0742	TRUE
Data\Zelda_220505_P2083_MR_SGJ_Xlink_Rad18_RAD6_fr2_R2.raw	Intra	RAD18	RAD18	K192	K121	158.676	TRUE
Data\Zelda_220505_P2083_MR_SGJ_Xlink_Rad18_RAD6_fr1_R2.raw	Intra	RAD18	RAD18	K192	K121	137.605	TRUE
Data\Zelda_220505_P2083_MR_SGJ_Xlink_Rad18_RAD6_fr1_R1.raw	Intra	RAD18	RAD18	K192	K121	131.707	TRUE
Data\Zelda_220505_P2083_MR_SGJ_Xlink_Rad18_RAD6_fr2_R1.raw	Intra	RAD18	RAD18	K192	K157	257.49	TRUE
Data\Zelda_220505_P2083_MR_SGJ_Xlink_Rad18_RAD6_fr2_R2.raw	Intra	RAD18	RAD18	K192	K157	227.553	TRUE
Data\Zelda_220505_P2083_MR_SGJ_Xlink_Rad18_RAD6_fr1_R2.raw	Intra	RAD18	RAD18	K192	K157	182.613	TRUE
Data\Zelda_220505_P2083_MR_SGJ_Xlink_Rad18_RAD6_fr2_R2.raw	Intra	RAD18	RAD18	S180	K116	98.3873	TRUE
Data\Zelda_220505_P2083_MR_SGJ_Xlink_Rad18_RAD6_fr1_R1.raw	Intra	RAD18	RAD18	K192	K157	155.202	TRUE
Data\Zelda_220505_P2083_MR_SGJ_Xlink_Rad18_RAD6_fr2_R1.raw	Intra	RAD18	RAD18	K192	K162	210.514	TRUE
Data\Zelda_220505_P2083_MR_SGJ_Xlink_Rad18_RAD6_fr2_R2.raw	Intra	RAD18	RAD18	K365	K162	4.40645	TRUE
Data\Zelda_220505_P2083_MR_SGJ_Xlink_Rad18_RAD6_fr2_R2.raw	Intra	RAD18	RAD18	Y367	K162	4.40645	TRUE
Data\Zelda_220505_P2083_MR_SGJ_Xlink_Rad18_RAD6_fr2_R2.raw	Intra	RAD18	RAD18	K368	K162	5.8042	TRUE
Data\Zelda_220505_P2083_MR_SGJ_Xlink_Rad18_RAD6_fr2_R2.raw	Intra	RAD18	RAD18	K369	K162	8.78279	TRUE
Data\Zelda_220505_P2083_MR_SGJ_Xlink_Rad18_RAD6_fr2_R2.raw	Intra	RAD18	RAD18	K365	S161	4.40645	TRUE
Data\Zelda_220505_P2083_MR_SGJ_Xlink_Rad18_RAD6_fr2_R2.raw	Intra	RAD18	RAD18	K365	S164	1.81675	TRUE
Data\Zelda_220505_P2083_MR_SGJ_Xlink_Rad18_RAD6_fr2_R2.raw	Intra	RAD18	RAD18	K368	S161	5.8042	TRUE
Data\Zelda_220505_P2083_MR_SGJ_Xlink_Rad18_RAD6_fr2_R2.raw	Intra	RAD18	RAD18	K368	S164	3.07531	TRUE
Data\Zelda_220505_P2083_MR_SGJ_Xlink_Rad18_RAD6_fr2_R2.raw	Intra	RAD18	RAD18	K369	S161	8.78279	TRUE
Data\Zelda_220505_P2083_MR_SGJ_Xlink_Rad18_RAD6_fr2_R2.raw	Intra	RAD18	RAD18	K207	K133	129.695	TRUE
Data\Zelda_220505_P2083_MR_SGJ_Xlink_Rad18_RAD6_fr2_R2.raw	Intra	RAD18	RAD18	S220	K133	70.381	TRUE
Data\Zelda_220505_P2083_MR_SGJ_Xlink_Rad18_RAD6_fr2_R2.raw	Intra	RAD18	RAD18	K207	S131	98.7172	TRUE
Data\Zelda_220505_P2083_MR_SGJ_Xlink_Rad18_RAD6_fr2_R2.raw	Intra	RAD18	RAD18	K207	S136	113.044	TRUE
Data\Zelda_220505_P2083_MR_SGJ_Xlink_Rad18_RAD6_fr2_R2.raw	Intra	RAD18	RAD18	K176	K157	21.356	TRUE
Data\Zelda_220505_P2083_MR_SGJ_Xlink_Rad18_RAD6_fr2_R2.raw	Intra	RAD18	RAD18	T178	K157	16.7529	TRUE
Data\Zelda_220505_P2083_MR_SGJ_Xlink_Rad18_RAD6_fr2_R2.raw	Intra	RAD18	RAD18	K176	S148	3.99852	TRUE
Data\Zelda_220505_P2083_MR_SGJ_Xlink_Rad18_RAD6_fr2_R2.raw	Intra	RAD18	RAD18	K176	S150	5.57583	TRUE
Data\Zelda_220505_P2083_MR_SGJ_Xlink_Rad18_RAD6_fr2_R2.raw	Intra	RAD18	RAD18	K176	T151	6.5679	TRUE
Data\Zelda_220505_P2083_MR_SGJ_Xlink_Rad18_RAD6_fr2_R2.raw	Intra	RAD18	RAD18	K176	S152	8.54149	TRUE
Data\Zelda_220505_P2083_MR_SGJ_Xlink_Rad18_RAD6_fr2_R2.raw	Intra	RAD18	RAD18	S148	K133	75.5043	TRUE
Data\Zelda_220505_P2083_MR_SGJ_Xlink_Rad18_RAD6_fr2_R2.raw	Intra	RAD18	RAD18	S150	K133	81.7165	TRUE
Data\Zelda_220505_P2083_MR_SGJ_Xlink_Rad18_RAD6_fr2_R2.raw	Intra	RAD18	RAD18	T151	K133	93.68	TRUE
Data\Zelda_220505_P2083_MR_SGJ_Xlink_Rad18_RAD6_fr2_R2.raw	Intra	RAD18	RAD18	S152	K133	102.442	TRUE
Data\Zelda_220505_P2083_MR_SGJ_Xlink_Rad18_RAD6_fr2_R2.raw	Intra	RAD18	RAD18	K192	K162	182.401	TRUE
Data\Zelda_220505_P2083_MR_SGJ_Xlink_Rad18_RAD6_fr2_R2.raw	Intra	RAD18	RAD18	K157	S131	84.7868	TRUE
Data\Zelda_220505_P2083_MR_SGJ_Xlink_Rad18_RAD6_fr2_R2.raw	Intra	RAD18	RAD18	K192	K167	250.358	TRUE
Data\Zelda_220505_P2083_MR_SGJ_Xlink_Rad18_RAD6_fr2_R2.raw	Intra	RAD18	RAD18	S198	K176	19.3744	TRUE
Data\Zelda_220505_P2083_MR_SGJ_Xlink_Rad18_RAD6_fr2_R2.raw	Intra	RAD18	RAD18	T199	K176	20.1033	TRUE
Data\Zelda_220505_P2083_MR_SGJ_Xlink_Rad18_RAD6_fr2_R2.raw	Intra	RAD18	RAD18	S200	K176	21.1496	TRUE
Data\Zelda_220505_P2083_MR_SGJ_Xlink_Rad18_RAD6_fr2_R2.raw	Intra	RAD18	RAD18	T201	K176	20.5753	TRUE
Data\Zelda_220505_P2083_MR_SGJ_Xlink_Rad18_RAD6_fr2_R2.raw	Intra	RAD18	RAD18	K203	K176	22.946	TRUE
Data\Zelda_220505_P2083_MR_SGJ_Xlink_Rad18_RAD6_fr2_R2.raw	Intra	RAD18	RAD18	T206	K176	16.755	TRUE
Data\Zelda_220505_P2083_MR_SGJ_Xlink_Rad18_RAD6_fr2_R2.raw	Intra	RAD18	RAD18	K203	T178	20.8327	TRUE
Data\Zelda_220505_P2083_MR_SGJ_Xlink_Rad18_RAD6_fr2_R2.raw	Intra	RAD18	RAD18	K376	K267	124.715	TRUE
Data\Zelda_220505_P2083_MR_SGJ_Xlink_Rad18_RAD6_fr2_R2.raw	Intra	RAD18	RAD18	K376	S272	59.3853	TRUE
Data\Zelda_220505_P2083_MR_SGJ_Xlink_Rad18_RAD6_fr2_R2.raw	Intra	RAD18	RAD18	K203	Y123	96.8975	TRUE
Data\Zelda_220505_P2083_MR_SGJ_Xlink_Rad18_RAD6_fr2_R2.raw	Intra	RAD18	RAD18	K203	T124	89.5016	TRUE
Data\Zelda_220505_P2083_MR_SGJ_Xlink_Rad18_RAD6_fr2_R2.raw	Intra	RAD18	RAD18	K203	S128	70.6209	TRUE
Data\Zelda_220505_P2083_MR_SGJ_Xlink_Rad18_RAD6_fr2_R1.raw	Intra	RAD18	RAD18	K192	K167	197.539	TRUE
Data\Zelda_220505_P2083_MR_SGJ_Xlink_Rad18_RAD6_fr2_R1.raw	Intra	RAD18	RAD18	K192	K174	340.677	TRUE
Data\Zelda_220505_P2083_MR_SGJ_Xlink_Rad18_RAD6_fr2_R2.raw	Intra	RAD18	RAD18	K369	S148	22.3106	TRUE
Data\Zelda_220505_P2083_MR_SGJ_Xlink_Rad18_RAD6_fr2_R2.raw	Intra	RAD18	RAD18	K369	S150	22.4503	TRUE
Data\Zelda_220505_P2083_MR_SGJ_Xlink_Rad18_RAD6_fr2_R2.raw	Intra	RAD18	RAD18	K369	T151	27.6311	TRUE
Data\Zelda_220505_P2083_MR_SGJ_Xlink_Rad18_RAD6_fr2_R2.raw	Intra	RAD18	RAD18	K369	S152	42.7074	TRUE
Data\Zelda_220505_P2083_MR_SGJ_Xlink_Rad18_RAD6_fr2_R2.raw	Intra	RAD18	RAD18	S180	K162	46.2765	TRUE
Data\Zelda_220505_P2083_MR_SGJ_Xlink_Rad18_RAD6_fr2_R2.raw	Intra	RAD18	RAD18	K192	K174	294.072	TRUE
Data\Zelda_220505_P2083_MR_SGJ_Xlink_Rad18_RAD6_fr1_R1.raw	Inter	RAD18	RAD18	K192	K192	420.368	TRUE
Data\Zelda_220505_P2083_MR_SGJ_Xlink_Rad18_RAD6_fr1_R2.raw	Inter	RAD18	RAD18	K192	K192	381.598	TRUE
Data\Zelda_220505_P2083_MR_SGJ_Xlink_Rad18_RAD6_fr2_R2.raw	Intra	RAD18	RAD18	T337	K192	37.0288	TRUE
Data\Zelda_220505_P2083_MR_SGJ_Xlink_Rad18_RAD6_fr2_R2.raw	Intra	RAD18	RAD18	K339	K192	37.0288	TRUE
Data\Zelda_220505_P2083_MR_SGJ_Xlink_Rad18_RAD6_fr1_R2.raw	Intra	RAD18	RAD18	K192	K203	149.115	TRUE
Data\Zelda_220505_P2083_MR_SGJ_Xlink_Rad18_RAD6_fr2_R2.raw	Intra	RAD18	RAD18	K339	S180	11.5343	TRUE
Data\Zelda_220505_P2083_MR_SGJ_Xlink_Rad18_RAD6_fr2_R2.raw	Intra	RAD18	RAD18	K339	S189	37.0288	TRUE
Data\Zelda_220505_P2083_MR_SGJ_Xlink_Rad18_RAD6_fr2_R2.raw	Intra	RAD18	RAD18	K350	K334	19.1437	TRUE
Data\Zelda_220505_P2083_MR_SGJ_Xlink_Rad18_RAD6_fr2_R2.raw	Intra	RAD18	RAD18	K351	K334	31.038	TRUE
Data\Zelda_220505_P2083_MR_SGJ_Xlink_Rad18_RAD6_fr2_R2.raw	Intra	RAD18	RAD18	K350	S328	16.3107	TRUE
Data\Zelda_220505_P2083_MR_SGJ_Xlink_Rad18_RAD6_fr2_R2.raw	Intra	RAD18	RAD18	K350	T333	21.3098	TRUE
Data\Zelda_220505_P2083_MR_SGJ_Xlink_Rad18_RAD6_fr2_R2.raw	Intra	RAD18	RAD18	K350	T337	46.9166	TRUE
Data\Zelda_220505_P2083_MR_SGJ_Xlink_Rad18_RAD6_fr2_R2.raw	Intra	RAD18	RAD18	K351	S328	51.6947	TRUE
Data\Zelda_220505_P2083_MR_SGJ_Xlink_Rad18_RAD6_fr2_R2.raw	Intra	RAD18	RAD18	K351	T333	43.4136	TRUE
Data\Zelda_220505_P2083_MR_SGJ_Xlink_Rad18_RAD6_fr2_R2.raw	Intra	RAD18	RAD18	K351	T337	58.1106	TRUE
Data\Zelda_220505_P2083_MR_SGJ_Xlink_Rad18_RAD6_fr1_R1.raw	Intra	RAD18	RAD18	K192	K207	303.045	TRUE
Data\Zelda_220505_P2083_MR_SGJ_Xlink_Rad18_RAD6_fr1_R2.raw	Intra	RAD18	RAD18	K192	K207	302.908	TRUE
Data\Zelda_220505_P2083_MR_SGJ_Xlink_Rad18_RAD6_fr2_R2.raw	Intra	RAD18	RAD18	K347	S180	23.3384	TRUE
Data\Zelda_220505_P2083_MR_SGJ_Xlink_Rad18_RAD6_fr1_R2.raw	Intra	RAD18	RAD18	K192	K224	333.738	TRUE
Data\Zelda_220505_P2083_MR_SGJ_Xlink_Rad18_RAD6_fr2_R2.raw	Intra	RAD18	RAD18	K207	K167	112.777	TRUE
Data\Zelda_220505_P2083_MR_SGJ_Xlink_Rad18_RAD6_fr2_R2.raw	Intra	RAD18	RAD18	S220	K167	29.0732	TRUE
Data\Zelda_220505_P2083_MR_SGJ_Xlink_Rad18_RAD6_fr2_R2.raw	Intra	RAD18	RAD18	K207	S164	72.0354	TRUE
Data\Zelda_220505_P2083_MR_SGJ_Xlink_Rad18_RAD6_fr2_R2.raw	Intra	RAD18	RAD18	K207	S170	102.934	TRUE
Data\Zelda_220505_P2083_MR_SGJ_Xlink_Rad18_RAD6_fr2_R2.raw	Intra	RAD18	RAD18	K267	K207	71.2063	TRUE
Data\Zelda_220505_P2083_MR_SGJ_Xlink_Rad18_RAD6_fr2_R2.raw	Intra	RAD18	RAD18	S272	K207	46.4429	TRUE
Data\Zelda_220505_P2083_MR_SGJ_Xlink_Rad18_RAD6_fr2_R2.raw	Intra	RAD18	RAD18	K267	S220	20.2195	TRUE
Data\Zelda_220505_P2083_MR_SGJ_Xlink_Rad18_RAD6_fr2_R2.raw	Intra	RAD18	RAD18	T377	K192	67.5	TRUE
Data\Zelda_220505_P2083_MR_SGJ_Xlink_Rad18_RAD6_fr2_R2.raw	Intra	RAD18	RAD18	T379	K192	105.632	TRUE
Data\Zelda_220505_P2083_MR_SGJ_Xlink_Rad18_RAD6_fr2_R1.raw	Intra	RAD18	RAD18	K192	K23	244.813	TRUE
Data\Zelda_220505_P2083_MR_SGJ_Xlink_Rad18_RAD6_fr2_R2.raw	Intra	RAD18	RAD18	K192	K23	212.75	TRUE
Data\Zelda_220505_P2083_MR_SGJ_Xlink_Rad18_RAD6_fr2_R2.raw	Intra	RAD18	RAD18	S386	K192	123.352	TRUE
Data\Zelda_220505_P2083_MR_SGJ_Xlink_Rad18_RAD6_fr2_R2.raw	Intra	RAD18	RAD18	T387	K192	116.974	TRUE
Data\Zelda_220505_P2083_MR_SGJ_Xlink_Rad18_RAD6_fr2_R2.raw	Intra	RAD18	RAD18	K382	S180	29.9003	TRUE
Data\Zelda_220505_P2083_MR_SGJ_Xlink_Rad18_RAD6_fr1_R1.raw	Intra	RAD18	RAD18	K192	K23	165.37	TRUE
Data\Zelda_220505_P2083_MR_SGJ_Xlink_Rad18_RAD6_fr1_R2.raw	Intra	RAD18	RAD18	K192	K23	139.475	TRUE
Data\Zelda_220505_P2083_MR_SGJ_Xlink_Rad18_RAD6_fr2_R2.raw	Intra	RAD18	RAD18	K382	T199	129.802	TRUE
Data\Zelda_220505_P2083_MR_SGJ_Xlink_Rad18_RAD6_fr2_R2.raw	Intra	RAD18	RAD18	K382	S200	123.352	TRUE
Data\Zelda_220505_P2083_MR_SGJ_Xlink_Rad18_RAD6_fr2_R2.raw	Intra	RAD18	RAD18	K382	T201	113.812	TRUE
Data\Zelda_220505_P2083_MR_SGJ_Xlink_Rad18_RAD6_fr2_R2.raw	Intra	RAD18	RAD18	T252	K121	113.394	TRUE
Data\Zelda_220505_P2083_MR_SGJ_Xlink_Rad18_RAD6_fr2_R1.raw	Intra	RAD18	RAD18	K192	K89	238.161	TRUE
Data\Zelda_220505_P2083_MR_SGJ_Xlink_Rad18_RAD6_fr2_R2.raw	Intra	RAD18	RAD18	Y254	K121	109.281	TRUE
Data\Zelda_220505_P2083_MR_SGJ_Xlink_Rad18_RAD6_fr2_R2.raw	Intra	RAD18	RAD18	Y254	K133	117.577	TRUE
Data\Zelda_220505_P2083_MR_SGJ_Xlink_Rad18_RAD6_fr2_R2.raw	Intra	RAD18	RAD18	S258	K121	101.853	TRUE
Data\Zelda_220505_P2083_MR_SGJ_Xlink_Rad18_RAD6_fr2_R2.raw	Intra	RAD18	RAD18	S258	K133	68.0285	TRUE
Data\Zelda_220505_P2083_MR_SGJ_Xlink_Rad18_RAD6_fr2_R2.raw	Intra	RAD18	RAD18	K263	K121	86.926	TRUE
Data\Zelda_220505_P2083_MR_SGJ_Xlink_Rad18_RAD6_fr2_R2.raw	Intra	RAD18	RAD18	K263	Y123	75.3957	TRUE
Data\Zelda_220505_P2083_MR_SGJ_Xlink_Rad18_RAD6_fr2_R2.raw	Intra	RAD18	RAD18	K263	T124	64.2604	TRUE
Data\Zelda_220505_P2083_MR_SGJ_Xlink_Rad18_RAD6_fr2_R2.raw	Intra	RAD18	RAD18	K263	S128	52.0734	TRUE
Data\Zelda_220505_P2083_MR_SGJ_Xlink_Rad18_RAD6_fr2_R2.raw	Intra	RAD18	RAD18	K192	K89	179.755	TRUE
Data\Zelda_220505_P2083_MR_SGJ_Xlink_Rad18_RAD6_fr2_R2.raw	Intra	RAD18	RAD18	K167	S148	40.016	TRUE
Data\Zelda_220505_P2083_MR_SGJ_Xlink_Rad18_RAD6_fr2_R2.raw	Intra	RAD18	RAD18	K167	S150	74.5036	TRUE
Data\Zelda_220505_P2083_MR_SGJ_Xlink_Rad18_RAD6_fr2_R2.raw	Intra	RAD18	RAD18	K167	T151	103.666	TRUE
Data\Zelda_220505_P2083_MR_SGJ_Xlink_Rad18_RAD6_fr2_R2.raw	Intra	RAD18	RAD18	K167	S152	125.816	TRUE
Data\Zelda_220505_P2083_MR_SGJ_Xlink_Rad18_RAD6_fr2_R2.raw	Intra	RAD18	RAD18	K376	K339	22.1705	TRUE
Data\Zelda_220505_P2083_MR_SGJ_Xlink_Rad18_RAD6_fr2_R2.raw	Intra	RAD18	RAD18	K376	T337	126.58	TRUE
Data\Zelda_220505_P2083_MR_SGJ_Xlink_Rad18_RAD6_fr3_R1.raw	Intra	RAD18	RAD18	K192	K89	150.228	TRUE
Data\Zelda_220505_P2083_MR_SGJ_Xlink_Rad18_RAD6_fr1_R1.raw	Intra	RAD18	RAD18	K192	S105	385.985	TRUE
Data\Zelda_220505_P2083_MR_SGJ_Xlink_Rad18_RAD6_fr1_R2.raw	Intra	RAD18	RAD18	K192	S105	269.644	TRUE
Data\Zelda_220505_P2083_MR_SGJ_Xlink_Rad18_RAD6_fr2_R1.raw	Intra	RAD18	RAD18	K192	S105	159.466	TRUE
Data\Zelda_220505_P2083_MR_SGJ_Xlink_Rad18_RAD6_fr2_R2.raw	Intra	RAD18	RAD18	K350	K263	45.4272	TRUE
Data\Zelda_220505_P2083_MR_SGJ_Xlink_Rad18_RAD6_fr2_R2.raw	Intra	RAD18	RAD18	K351	K263	45.1389	TRUE
Data\Zelda_220505_P2083_MR_SGJ_Xlink_Rad18_RAD6_fr2_R2.raw	Intra	RAD18	RAD18	K353	K263	51.0775	TRUE
Data\Zelda_220505_P2083_MR_SGJ_Xlink_Rad18_RAD6_fr2_R2.raw	Intra	RAD18	RAD18	S354	K263	60.6719	TRUE
Data\Zelda_220505_P2083_MR_SGJ_Xlink_Rad18_RAD6_fr2_R2.raw	Intra	RAD18	RAD18	K350	T252	20.0008	TRUE
Data\Zelda_220505_P2083_MR_SGJ_Xlink_Rad18_RAD6_fr2_R2.raw	Intra	RAD18	RAD18	K350	Y254	19.8525	TRUE
Data\Zelda_220505_P2083_MR_SGJ_Xlink_Rad18_RAD6_fr2_R2.raw	Intra	RAD18	RAD18	K350	S258	27.0237	TRUE
Data\Zelda_220505_P2083_MR_SGJ_Xlink_Rad18_RAD6_fr2_R2.raw	Intra	RAD18	RAD18	K351	T252	0.546176	TRUE
Data\Zelda_220505_P2083_MR_SGJ_Xlink_Rad18_RAD6_fr2_R2.raw	Intra	RAD18	RAD18	K351	Y254	10.0878	TRUE
Data\Zelda_220505_P2083_MR_SGJ_Xlink_Rad18_RAD6_fr2_R2.raw	Intra	RAD18	RAD18	K351	S258	24.438	TRUE
Data\Zelda_220505_P2083_MR_SGJ_Xlink_Rad18_RAD6_fr2_R2.raw	Intra	RAD18	RAD18	K353	T252	43.6373	TRUE
Data\Zelda_220505_P2083_MR_SGJ_Xlink_Rad18_RAD6_fr2_R2.raw	Intra	RAD18	RAD18	K353	Y254	40.607	TRUE
Data\Zelda_220505_P2083_MR_SGJ_Xlink_Rad18_RAD6_fr2_R2.raw	Intra	RAD18	RAD18	K353	S258	36.576	TRUE
Data\Zelda_220505_P2083_MR_SGJ_Xlink_Rad18_RAD6_fr2_R2.raw	Intra	RAD18	RAD18	K369	K121	112.933	TRUE
Data\Zelda_220505_P2083_MR_SGJ_Xlink_Rad18_RAD6_fr1_R1.raw	Intra	RAD18	RAD18	K192	S109	470.756	TRUE
Data\Zelda_220505_P2083_MR_SGJ_Xlink_Rad18_RAD6_fr2_R2.raw	Intra	RAD18	RAD18	K369	Y123	90.4462	TRUE
Data\Zelda_220505_P2083_MR_SGJ_Xlink_Rad18_RAD6_fr2_R2.raw	Intra	RAD18	RAD18	K369	T124	74.2663	TRUE
Data\Zelda_220505_P2083_MR_SGJ_Xlink_Rad18_RAD6_fr2_R2.raw	Intra	RAD18	RAD18	K369	S128	47.5345	TRUE
Data\Zelda_220505_P2083_MR_SGJ_Xlink_Rad18_RAD6_fr2_R2.raw	Intra	RAD18	RAD18	S180	K176	11.1055	TRUE
Data\Zelda_220505_P2083_MR_SGJ_Xlink_Rad18_RAD6_fr2_R2.raw	Intra	RAD18	RAD18	S189	K176	24.1252	TRUE
Data\Zelda_220505_P2083_MR_SGJ_Xlink_Rad18_RAD6_fr2_R2.raw	Intra	RAD18	RAD18	K192	K176	20.2727	TRUE
Data\Zelda_220505_P2083_MR_SGJ_Xlink_Rad18_RAD6_fr2_R2.raw	Intra	RAD18	RAD18	K192	T178	21.8745	TRUE
Data\Zelda_220505_P2083_MR_SGJ_Xlink_Rad18_RAD6_fr2_R2.raw	Intra	RAD18	RAD18	K353	K133	119.801	TRUE
Data\Zelda_220505_P2083_MR_SGJ_Xlink_Rad18_RAD6_fr2_R2.raw	Intra	RAD18	RAD18	S354	K133	114.817	TRUE
Data\Zelda_220505_P2083_MR_SGJ_Xlink_Rad18_RAD6_fr2_R2.raw	Intra	RAD18	RAD18	K353	S131	73.1188	TRUE
Data\Zelda_220505_P2083_MR_SGJ_Xlink_Rad18_RAD6_fr2_R2.raw	Intra	RAD18	RAD18	K353	S136	101.534	TRUE
Data\Zelda_220505_P2083_MR_SGJ_Xlink_Rad18_RAD6_fr2_R2.raw	Intra	RAD18	RAD18	S148	K116	46.2972	TRUE
Data\Zelda_220505_P2083_MR_SGJ_Xlink_Rad18_RAD6_fr2_R2.raw	Intra	RAD18	RAD18	S150	K116	87.4587	TRUE
Data\Zelda_220505_P2083_MR_SGJ_Xlink_Rad18_RAD6_fr2_R2.raw	Intra	RAD18	RAD18	T151	K116	117.112	TRUE
Data\Zelda_220505_P2083_MR_SGJ_Xlink_Rad18_RAD6_fr1_R2.raw	Intra	RAD18	RAD18	K192	S109	322.253	TRUE
Data\Zelda_220505_P2083_MR_SGJ_Xlink_Rad18_RAD6_fr2_R1.raw	Intra	RAD18	RAD18	K192	S109	234.788	TRUE
Data\Zelda_220505_P2083_MR_SGJ_Xlink_Rad18_RAD6_fr2_R2.raw	Intra	RAD18	RAD18	K192	S109	142.274	TRUE
Data\Zelda_220505_P2083_MR_SGJ_Xlink_Rad18_RAD6_fr1_R1.raw	Intra	RAD18	RAD18	K192	S112	398.087	TRUE
Data\Zelda_220505_P2083_MR_SGJ_Xlink_Rad18_RAD6_fr2_R1.raw	Intra	RAD18	RAD18	K192	S112	308.679	TRUE
Data\Zelda_220505_P2083_MR_SGJ_Xlink_Rad18_RAD6_fr1_R2.raw	Intra	RAD18	RAD18	K192	S112	283.82	TRUE
Data\Zelda_220505_P2083_MR_SGJ_Xlink_Rad18_RAD6_fr2_R2.raw	Intra	RAD18	RAD18	K192	S112	256.447	TRUE
Data\Zelda_220505_P2083_MR_SGJ_Xlink_Rad18_RAD6_fr1_R1.raw	Intra	RAD18	RAD18	K192	S113	391.631	TRUE
Data\Zelda_220505_P2083_MR_SGJ_Xlink_Rad18_RAD6_fr2_R1.raw	Intra	RAD18	RAD18	K192	S113	362.409	TRUE
Data\Zelda_220505_P2083_MR_SGJ_Xlink_Rad18_RAD6_fr2_R2.raw	Intra	RAD18	RAD18	K192	S113	307.048	TRUE
Data\Zelda_220505_P2083_MR_SGJ_Xlink_Rad18_RAD6_fr2_R2.raw	Intra	RAD18	RAD18	S170	K121	88.5372	TRUE
Data\Zelda_220505_P2083_MR_SGJ_Xlink_Rad18_RAD6_fr2_R2.raw	Intra	RAD18	RAD18	K174	K121	122.329	TRUE
Data\Zelda_220505_P2083_MR_SGJ_Xlink_Rad18_RAD6_fr2_R2.raw	Intra	RAD18	RAD18	T175	K121	121.398	TRUE
Data\Zelda_220505_P2083_MR_SGJ_Xlink_Rad18_RAD6_fr2_R2.raw	Intra	RAD18	RAD18	K174	Y123	82.745	TRUE
Data\Zelda_220505_P2083_MR_SGJ_Xlink_Rad18_RAD6_fr2_R2.raw	Intra	RAD18	RAD18	K174	T124	74.2007	TRUE
Data\Zelda_220505_P2083_MR_SGJ_Xlink_Rad18_RAD6_fr2_R2.raw	Intra	RAD18	RAD18	K174	S128	56.9186	TRUE
Data\Zelda_220505_P2083_MR_SGJ_Xlink_Rad18_RAD6_fr2_R2.raw	Intra	RAD18	RAD18	K376	K203	22.7873	TRUE
Data\Zelda_220505_P2083_MR_SGJ_Xlink_Rad18_RAD6_fr2_R2.raw	Intra	RAD18	RAD18	T377	K203	20.5819	TRUE
Data\Zelda_220505_P2083_MR_SGJ_Xlink_Rad18_RAD6_fr2_R2.raw	Intra	RAD18	RAD18	T379	K203	16.3364	TRUE
Data\Zelda_220505_P2083_MR_SGJ_Xlink_Rad18_RAD6_fr2_R2.raw	Intra	RAD18	RAD18	T381	K203	14.1638	TRUE
Data\Zelda_220505_P2083_MR_SGJ_Xlink_Rad18_RAD6_fr2_R2.raw	Intra	RAD18	RAD18	K376	S198	22.608	TRUE
Data\Zelda_220505_P2083_MR_SGJ_Xlink_Rad18_RAD6_fr2_R2.raw	Intra	RAD18	RAD18	K376	T199	22.608	TRUE
Data\Zelda_220505_P2083_MR_SGJ_Xlink_Rad18_RAD6_fr2_R2.raw	Intra	RAD18	RAD18	K376	S200	22.608	TRUE
Data\Zelda_220505_P2083_MR_SGJ_Xlink_Rad18_RAD6_fr2_R2.raw	Intra	RAD18	RAD18	K376	T201	23.1083	TRUE
Data\Zelda_220505_P2083_MR_SGJ_Xlink_Rad18_RAD6_fr2_R2.raw	Intra	RAD18	RAD18	K376	T206	52.2713	TRUE
Data\Zelda_220505_P2083_MR_SGJ_Xlink_Rad18_RAD6_fr2_R2.raw	Intra	RAD18	RAD18	S346	K277	67.0924	TRUE
Data\Zelda_220505_P2083_MR_SGJ_Xlink_Rad18_RAD6_fr2_R2.raw	Intra	RAD18	RAD18	K347	K277	67.0924	TRUE
Data\Zelda_220505_P2083_MR_SGJ_Xlink_Rad18_RAD6_fr2_R2.raw	Intra	RAD18	RAD18	Y348	K277	63.8106	TRUE
Data\Zelda_220505_P2083_MR_SGJ_Xlink_Rad18_RAD6_fr2_R2.raw	Intra	RAD18	RAD18	K347	S105	34.2038	TRUE
Data\Zelda_220505_P2083_MR_SGJ_Xlink_Rad18_RAD6_fr2_R2.raw	Intra	RAD18	RAD18	T377	K207	61.4626	TRUE
Data\Zelda_220505_P2083_MR_SGJ_Xlink_Rad18_RAD6_fr2_R2.raw	Intra	RAD18	RAD18	T379	K207	59.6146	TRUE
Data\Zelda_220505_P2083_MR_SGJ_Xlink_Rad18_RAD6_fr2_R2.raw	Intra	RAD18	RAD18	T381	K207	57.1268	TRUE
Data\Zelda_220505_P2083_MR_SGJ_Xlink_Rad18_RAD6_fr2_R2.raw	Intra	RAD18	RAD18	K382	K207	41.6623	TRUE
Data\Zelda_220505_P2083_MR_SGJ_Xlink_Rad18_RAD6_fr2_R2.raw	Intra	RAD18	RAD18	S386	K207	33.5719	TRUE
Data\Zelda_220505_P2083_MR_SGJ_Xlink_Rad18_RAD6_fr2_R2.raw	Intra	RAD18	RAD18	T387	K207	33.5719	TRUE
Data\Zelda_220505_P2083_MR_SGJ_Xlink_Rad18_RAD6_fr2_R2.raw	Intra	RAD18	RAD18	K382	T206	41.6623	TRUE
Data\Zelda_220505_P2083_MR_SGJ_Xlink_Rad18_RAD6_fr2_R2.raw	Intra	RAD18	RAD18	K382	S220	16.3411	TRUE
Data\Zelda_220505_P2083_MR_SGJ_Xlink_Rad18_RAD6_fr2_R2.raw	Intra	RAD18	RAD18	K224	K133	78.9178	TRUE
Data\Zelda_220505_P2083_MR_SGJ_Xlink_Rad18_RAD6_fr2_R2.raw	Intra	RAD18	RAD18	S228	K133	68.2402	TRUE
Data\Zelda_220505_P2083_MR_SGJ_Xlink_Rad18_RAD6_fr2_R2.raw	Intra	RAD18	RAD18	S231	K133	65.6296	TRUE
Data\Zelda_220505_P2083_MR_SGJ_Xlink_Rad18_RAD6_fr2_R2.raw	Intra	RAD18	RAD18	K224	S131	73.533	TRUE
Data\Zelda_220505_P2083_MR_SGJ_Xlink_Rad18_RAD6_fr2_R2.raw	Intra	RAD18	RAD18	K224	S136	60.4832	TRUE
Data\Zelda_220505_P2083_MR_SGJ_Xlink_Rad18_RAD6_fr2_R2.raw	Intra	RAD18	RAD18	K245	S105	46.9553	TRUE
Data\Zelda_220505_P2083_MR_SGJ_Xlink_Rad18_RAD6_fr1_R2.raw	Intra	RAD18	RAD18	K192	S113	281.644	TRUE
Data\Zelda_220505_P2083_MR_SGJ_Xlink_Rad18_RAD6_fr2_R1.raw	Intra	RAD18	RAD18	K192	S114	392.206	TRUE
Data\Zelda_220505_P2083_MR_SGJ_Xlink_Rad18_RAD6_fr1_R1.raw	Intra	RAD18	RAD18	K192	S114	375.231	TRUE
Data\Zelda_220505_P2083_MR_SGJ_Xlink_Rad18_RAD6_fr2_R2.raw	Intra	RAD18	RAD18	K192	S114	335.77	TRUE
Data\Zelda_220505_P2083_MR_SGJ_Xlink_Rad18_RAD6_fr2_R2.raw	Intra	RAD18	RAD18	K376	S148	34.8099	TRUE
Data\Zelda_220505_P2083_MR_SGJ_Xlink_Rad18_RAD6_fr2_R2.raw	Intra	RAD18	RAD18	K376	S150	61.3629	TRUE
Data\Zelda_220505_P2083_MR_SGJ_Xlink_Rad18_RAD6_fr2_R2.raw	Intra	RAD18	RAD18	K376	T151	69.0223	TRUE
Data\Zelda_220505_P2083_MR_SGJ_Xlink_Rad18_RAD6_fr2_R2.raw	Intra	RAD18	RAD18	K376	S152	85.8628	TRUE
Data\Zelda_220505_P2083_MR_SGJ_Xlink_Rad18_RAD6_fr2_R2.raw	Intra	RAD18	RAD18	T377	K277	36.6032	TRUE
Data\Zelda_220505_P2083_MR_SGJ_Xlink_Rad18_RAD6_fr2_R2.raw	Intra	RAD18	RAD18	T379	K277	51.0013	TRUE
Data\Zelda_220505_P2083_MR_SGJ_Xlink_Rad18_RAD6_fr2_R2.raw	Intra	RAD18	RAD18	T381	K277	75.9469	TRUE
Data\Zelda_220505_P2083_MR_SGJ_Xlink_Rad18_RAD6_fr2_R2.raw	Intra	RAD18	RAD18	K382	K277	79.2056	TRUE
Data\Zelda_220505_P2083_MR_SGJ_Xlink_Rad18_RAD6_fr2_R2.raw	Intra	RAD18	RAD18	S386	K277	60.1066	TRUE
Data\Zelda_220505_P2083_MR_SGJ_Xlink_Rad18_RAD6_fr2_R2.raw	Intra	RAD18	RAD18	T387	K277	57.036	TRUE
Data\Zelda_220505_P2083_MR_SGJ_Xlink_Rad18_RAD6_fr2_R2.raw	Intra	RAD18	RAD18	K224	S198	73.9586	TRUE
Data\Zelda_220505_P2083_MR_SGJ_Xlink_Rad18_RAD6_fr2_R2.raw	Intra	RAD18	RAD18	K224	T199	76.431	TRUE
Data\Zelda_220505_P2083_MR_SGJ_Xlink_Rad18_RAD6_fr2_R2.raw	Intra	RAD18	RAD18	K224	S200	79.5112	TRUE
Data\Zelda_220505_P2083_MR_SGJ_Xlink_Rad18_RAD6_fr2_R2.raw	Intra	RAD18	RAD18	K224	T201	80.1282	TRUE
Data\Zelda_220505_P2083_MR_SGJ_Xlink_Rad18_RAD6_fr1_R2.raw	Intra	RAD18	RAD18	K192	S114	270.055	TRUE
Data\Zelda_220505_P2083_MR_SGJ_Xlink_Rad18_RAD6_fr2_R1.raw	Intra	RAD18	RAD18	K192	S115	406.602	TRUE
Data\Zelda_220505_P2083_MR_SGJ_Xlink_Rad18_RAD6_fr2_R2.raw	Intra	RAD18	RAD18	K267	S148	25.7323	TRUE
Data\Zelda_220505_P2083_MR_SGJ_Xlink_Rad18_RAD6_fr2_R2.raw	Intra	RAD18	RAD18	K267	S150	44.8678	TRUE
Data\Zelda_220505_P2083_MR_SGJ_Xlink_Rad18_RAD6_fr2_R2.raw	Intra	RAD18	RAD18	K267	T151	55.4653	TRUE
Data\Zelda_220505_P2083_MR_SGJ_Xlink_Rad18_RAD6_fr2_R2.raw	Intra	RAD18	RAD18	K267	S152	68.0881	TRUE
Data\Zelda_220505_P2083_MR_SGJ_Xlink_Rad18_RAD6_fr2_R2.raw	Intra	RAD18	RAD18	K203	T64	58.494	TRUE
Data\Zelda_220505_P2083_MR_SGJ_Xlink_Rad18_RAD6_fr2_R2.raw	Intra	RAD18	RAD18	K203	T68	50.1651	TRUE
Data\Zelda_220505_P2083_MR_SGJ_Xlink_Rad18_RAD6_fr2_R2.raw	Intra	RAD18	RAD18	K203	T72	42.235	TRUE
Data\Zelda_220505_P2083_MR_SGJ_Xlink_Rad18_RAD6_fr2_R2.raw	Intra	RAD18	RAD18	K203	T74	35.6257	TRUE
Data\Zelda_220505_P2083_MR_SGJ_Xlink_Rad18_RAD6_fr1_R1.raw	Intra	RAD18	RAD18	K192	S115	361.697	TRUE
Data\Zelda_220505_P2083_MR_SGJ_Xlink_Rad18_RAD6_fr2_R2.raw	Intra	RAD18	RAD18	K192	S115	349.876	TRUE
Data\Zelda_220505_P2083_MR_SGJ_Xlink_Rad18_RAD6_fr1_R2.raw	Intra	RAD18	RAD18	K192	S115	260.838	TRUE
Data\Zelda_220505_P2083_MR_SGJ_Xlink_Rad18_RAD6_fr2_R1.raw	Intra	RAD18	RAD18	K192	S152	133.016	TRUE
Data\Zelda_220505_P2083_MR_SGJ_Xlink_Rad18_RAD6_fr2_R2.raw	Intra	RAD18	RAD18	K203	K157	63.3169	TRUE
Data\Zelda_220505_P2083_MR_SGJ_Xlink_Rad18_RAD6_fr2_R2.raw	Intra	RAD18	RAD18	T206	K157	60.1151	TRUE
Data\Zelda_220505_P2083_MR_SGJ_Xlink_Rad18_RAD6_fr2_R2.raw	Intra	RAD18	RAD18	K203	S148	58.2016	TRUE
Data\Zelda_220505_P2083_MR_SGJ_Xlink_Rad18_RAD6_fr2_R2.raw	Intra	RAD18	RAD18	K203	S150	57.925	TRUE
Data\Zelda_220505_P2083_MR_SGJ_Xlink_Rad18_RAD6_fr2_R2.raw	Intra	RAD18	RAD18	K203	T151	55.4508	TRUE
Data\Zelda_220505_P2083_MR_SGJ_Xlink_Rad18_RAD6_fr2_R2.raw	Intra	RAD18	RAD18	K203	S152	52.4298	TRUE
Data\Zelda_220505_P2083_MR_SGJ_Xlink_Rad18_RAD6_fr2_R1.raw	Intra	RAD18	RAD18	K192	S161	192.035	TRUE
Data\Zelda_220505_P2083_MR_SGJ_Xlink_Rad18_RAD6_fr2_R2.raw	Intra	RAD18	RAD18	K192	S161	168.452	TRUE
Data\Zelda_220505_P2083_MR_SGJ_Xlink_Rad18_RAD6_fr2_R1.raw	Intra	RAD18	RAD18	K192	S164	195.175	TRUE
Data\Zelda_220505_P2083_MR_SGJ_Xlink_Rad18_RAD6_fr2_R2.raw	Intra	RAD18	RAD18	K192	S164	189.885	TRUE
Data\Zelda_220505_P2083_MR_SGJ_Xlink_Rad18_RAD6_fr2_R2.raw	Intra	RAD18	RAD18	K207	Y123	87.076	TRUE
Data\Zelda_220505_P2083_MR_SGJ_Xlink_Rad18_RAD6_fr2_R2.raw	Intra	RAD18	RAD18	K207	T124	82.4519	TRUE
Data\Zelda_220505_P2083_MR_SGJ_Xlink_Rad18_RAD6_fr2_R2.raw	Intra	RAD18	RAD18	K207	S128	69.0203	TRUE
Data\Zelda_220505_P2083_MR_SGJ_Xlink_Rad18_RAD6_fr2_R2.raw	Intra	RAD18	RAD18	K351	K347	88.6571	TRUE
Data\Zelda_220505_P2083_MR_SGJ_Xlink_Rad18_RAD6_fr2_R2.raw	Intra	RAD18	RAD18	K351	S346	92.6143	TRUE
Data\Zelda_220505_P2083_MR_SGJ_Xlink_Rad18_RAD6_fr2_R2.raw	Intra	RAD18	RAD18	K351	Y348	82.7677	TRUE
Data\Zelda_220505_P2083_MR_SGJ_Xlink_Rad18_RAD6_fr2_R2.raw	Intra	RAD18	RAD18	K192	S170	225.09	TRUE
Data\Zelda_220505_P2083_MR_SGJ_Xlink_Rad18_RAD6_fr2_R2.raw	Intra	RAD18	RAD18	K339	K157	62.7465	TRUE
Data\Zelda_220505_P2083_MR_SGJ_Xlink_Rad18_RAD6_fr2_R2.raw	Intra	RAD18	RAD18	S346	K157	40.1232	TRUE
Data\Zelda_220505_P2083_MR_SGJ_Xlink_Rad18_RAD6_fr2_R2.raw	Intra	RAD18	RAD18	K339	S148	15.717	TRUE
Data\Zelda_220505_P2083_MR_SGJ_Xlink_Rad18_RAD6_fr2_R2.raw	Intra	RAD18	RAD18	K339	S150	20.1602	TRUE
Data\Zelda_220505_P2083_MR_SGJ_Xlink_Rad18_RAD6_fr2_R2.raw	Intra	RAD18	RAD18	K339	T151	24.8463	TRUE
Data\Zelda_220505_P2083_MR_SGJ_Xlink_Rad18_RAD6_fr2_R2.raw	Intra	RAD18	RAD18	K339	S152	29.749	TRUE
Data\Zelda_220505_P2083_MR_SGJ_Xlink_Rad18_RAD6_fr2_R2.raw	Intra	RAD18	RAD18	K267	K121	102.617	TRUE
Data\Zelda_220505_P2083_MR_SGJ_Xlink_Rad18_RAD6_fr2_R2.raw	Intra	RAD18	RAD18	S272	K121	74.7317	TRUE
Data\Zelda_220505_P2083_MR_SGJ_Xlink_Rad18_RAD6_fr2_R2.raw	Intra	RAD18	RAD18	S328	K133	66.9484	TRUE
Data\Zelda_220505_P2083_MR_SGJ_Xlink_Rad18_RAD6_fr2_R2.raw	Intra	RAD18	RAD18	T333	K133	101.388	TRUE
Data\Zelda_220505_P2083_MR_SGJ_Xlink_Rad18_RAD6_fr2_R2.raw	Intra	RAD18	RAD18	K334	K133	93.488	TRUE
Data\Zelda_220505_P2083_MR_SGJ_Xlink_Rad18_RAD6_fr2_R2.raw	Intra	RAD18	RAD18	K334	S131	53.2488	TRUE
Data\Zelda_220505_P2083_MR_SGJ_Xlink_Rad18_RAD6_fr2_R2.raw	Intra	RAD18	RAD18	K334	S136	72.7935	TRUE
Data\Zelda_220505_P2083_MR_SGJ_Xlink_Rad18_RAD6_fr2_R2.raw	Intra	RAD18	RAD18	S328	K174	28.6232	TRUE
Data\Zelda_220505_P2083_MR_SGJ_Xlink_Rad18_RAD6_fr2_R2.raw	Intra	RAD18	RAD18	T333	K174	98.4126	TRUE
Data\Zelda_220505_P2083_MR_SGJ_Xlink_Rad18_RAD6_fr2_R2.raw	Intra	RAD18	RAD18	K334	K174	101.593	TRUE
Data\Zelda_220505_P2083_MR_SGJ_Xlink_Rad18_RAD6_fr2_R2.raw	Intra	RAD18	RAD18	K334	S170	32.5982	TRUE
Data\Zelda_220505_P2083_MR_SGJ_Xlink_Rad18_RAD6_fr2_R2.raw	Intra	RAD18	RAD18	K334	T175	98.4098	TRUE
Data\Zelda_220505_P2083_MR_SGJ_Xlink_Rad18_RAD6_fr2_R2.raw	Intra	RAD18	RAD18	K376	K192	15.6283	TRUE
Data\Zelda_220505_P2083_MR_SGJ_Xlink_Rad18_RAD6_fr2_R2.raw	Intra	RAD18	RAD18	K376	S180	2.37805	TRUE
Data\Zelda_220505_P2083_MR_SGJ_Xlink_Rad18_RAD6_fr2_R2.raw	Intra	RAD18	RAD18	K376	S189	13.9395	TRUE
Data\Zelda_220505_P2083_MR_SGJ_Xlink_Rad18_RAD6_fr2_R1.raw	Intra	RAD18	RAD18	K192	S170	199.709	TRUE
Data\Zelda_220505_P2083_MR_SGJ_Xlink_Rad18_RAD6_fr1_R1.raw	Intra	RAD18	RAD18	K192	S198	383.756	TRUE
Data\Zelda_220505_P2083_MR_SGJ_Xlink_Rad18_RAD6_fr1_R2.raw	Intra	RAD18	RAD18	K192	S198	363.378	TRUE
Data\Zelda_220505_P2083_MR_SGJ_Xlink_Rad18_RAD6_fr2_R2.raw	Intra	RAD18	RAD18	K350	K324	28.8414	TRUE
Data\Zelda_220505_P2083_MR_SGJ_Xlink_Rad18_RAD6_fr2_R2.raw	Intra	RAD18	RAD18	K351	K324	65.9803	TRUE
Data\Zelda_220505_P2083_MR_SGJ_Xlink_Rad18_RAD6_fr1_R1.raw	Intra	RAD18	RAD18	K192	S200	376.847	TRUE
Data\Zelda_220505_P2083_MR_SGJ_Xlink_Rad18_RAD6_fr2_R2.raw	Intra	RAD18	RAD18	K350	S323	24.8991	TRUE
Data\Zelda_220505_P2083_MR_SGJ_Xlink_Rad18_RAD6_fr2_R2.raw	Intra	RAD18	RAD18	K351	S323	60.2541	TRUE
Data\Zelda_220505_P2083_MR_SGJ_Xlink_Rad18_RAD6_fr2_R2.raw	Intra	RAD18	RAD18	S180	K160	5.36918	TRUE
Data\Zelda_220505_P2083_MR_SGJ_Xlink_Rad18_RAD6_fr2_R2.raw	Intra	RAD18	RAD18	S189	K160	23.8497	TRUE
Data\Zelda_220505_P2083_MR_SGJ_Xlink_Rad18_RAD6_fr2_R2.raw	Intra	RAD18	RAD18	K192	K160	23.8497	TRUE
Data\Zelda_220505_P2083_MR_SGJ_Xlink_Rad18_RAD6_fr2_R2.raw	Intra	RAD18	RAD18	S198	K160	14.8595	TRUE
Data\Zelda_220505_P2083_MR_SGJ_Xlink_Rad18_RAD6_fr2_R2.raw	Intra	RAD18	RAD18	T199	K160	14.6626	TRUE
Data\Zelda_220505_P2083_MR_SGJ_Xlink_Rad18_RAD6_fr2_R2.raw	Intra	RAD18	RAD18	S200	K160	12.9861	TRUE
Data\Zelda_220505_P2083_MR_SGJ_Xlink_Rad18_RAD6_fr2_R2.raw	Intra	RAD18	RAD18	T201	K160	11.3574	TRUE
Data\Zelda_220505_P2083_MR_SGJ_Xlink_Rad18_RAD6_fr2_R2.raw	Intra	RAD18	RAD18	S164	K121	80.3545	TRUE
Data\Zelda_220505_P2083_MR_SGJ_Xlink_Rad18_RAD6_fr2_R2.raw	Intra	RAD18	RAD18	K167	K121	84.0574	TRUE
Data\Zelda_220505_P2083_MR_SGJ_Xlink_Rad18_RAD6_fr2_R2.raw	Intra	RAD18	RAD18	K167	Y123	72.6039	TRUE
Data\Zelda_220505_P2083_MR_SGJ_Xlink_Rad18_RAD6_fr2_R2.raw	Intra	RAD18	RAD18	K167	T124	63.0527	TRUE
Data\Zelda_220505_P2083_MR_SGJ_Xlink_Rad18_RAD6_fr2_R2.raw	Intra	RAD18	RAD18	K167	S128	42.4916	TRUE
Data\Zelda_220505_P2083_MR_SGJ_Xlink_Rad18_RAD6_fr2_R2.raw	Intra	RAD18	RAD18	S170	K63	51.8347	TRUE
Data\Zelda_220505_P2083_MR_SGJ_Xlink_Rad18_RAD6_fr2_R2.raw	Intra	RAD18	RAD18	K174	K63	74.1575	TRUE
Data\Zelda_220505_P2083_MR_SGJ_Xlink_Rad18_RAD6_fr2_R2.raw	Intra	RAD18	RAD18	T175	K63	71.0978	TRUE
Data\Zelda_220505_P2083_MR_SGJ_Xlink_Rad18_RAD6_fr2_R2.raw	Intra	RAD18	RAD18	K174	S61	71.0978	TRUE
Data\Zelda_220505_P2083_MR_SGJ_Xlink_Rad18_RAD6_fr2_R2.raw	Intra	RAD18	RAD18	K174	Y62	74.1575	TRUE
Data\Zelda_220505_P2083_MR_SGJ_Xlink_Rad18_RAD6_fr2_R2.raw	Intra	RAD18	RAD18	K174	T64	62.0909	TRUE
Data\Zelda_220505_P2083_MR_SGJ_Xlink_Rad18_RAD6_fr2_R2.raw	Intra	RAD18	RAD18	K174	T68	24.2613	TRUE
Data\Zelda_220505_P2083_MR_SGJ_Xlink_Rad18_RAD6_fr2_R2.raw	Intra	RAD18	RAD18	K174	T72	15.0338	TRUE
Data\Zelda_220505_P2083_MR_SGJ_Xlink_Rad18_RAD6_fr2_R2.raw	Intra	RAD18	RAD18	K174	T74	10.8582	TRUE
Data\Zelda_220505_P2083_MR_SGJ_Xlink_Rad18_RAD6_fr2_R2.raw	Intra	RAD18	RAD18	K277	K263	35.3859	TRUE
Data\Zelda_220505_P2083_MR_SGJ_Xlink_Rad18_RAD6_fr2_R2.raw	Intra	RAD18	RAD18	K277	K264	8.3915	TRUE
Data\Zelda_220505_P2083_MR_SGJ_Xlink_Rad18_RAD6_fr2_R2.raw	Intra	RAD18	RAD18	K277	K265	8.3915	TRUE
Data\Zelda_220505_P2083_MR_SGJ_Xlink_Rad18_RAD6_fr2_R2.raw	Intra	RAD18	RAD18	K382	K157	127.648	TRUE
Data\Zelda_220505_P2083_MR_SGJ_Xlink_Rad18_RAD6_fr2_R2.raw	Intra	RAD18	RAD18	S386	K157	123.919	TRUE
Data\Zelda_220505_P2083_MR_SGJ_Xlink_Rad18_RAD6_fr2_R2.raw	Intra	RAD18	RAD18	T387	K157	123.919	TRUE
Data\Zelda_220505_P2083_MR_SGJ_Xlink_Rad18_RAD6_fr2_R2.raw	Intra	RAD18	RAD18	K382	S148	27.9747	TRUE
Data\Zelda_220505_P2083_MR_SGJ_Xlink_Rad18_RAD6_fr2_R2.raw	Intra	RAD18	RAD18	K382	S150	27.9747	TRUE
Data\Zelda_220505_P2083_MR_SGJ_Xlink_Rad18_RAD6_fr2_R2.raw	Intra	RAD18	RAD18	K382	T151	39.3666	TRUE
Data\Zelda_220505_P2083_MR_SGJ_Xlink_Rad18_RAD6_fr2_R2.raw	Intra	RAD18	RAD18	K382	S152	48.4087	TRUE
Data\Zelda_220505_P2083_MR_SGJ_Xlink_Rad18_RAD6_fr1_R2.raw	Intra	RAD18	RAD18	K192	S200	358.276	TRUE
Data\Zelda_220505_P2083_MR_SGJ_Xlink_Rad18_RAD6_fr1_R2.raw	Intra	RAD18	RAD18	K192	S220	347.222	TRUE
Data\Zelda_220505_P2083_MR_SGJ_Xlink_Rad18_RAD6_fr1_R1.raw	Intra	RAD18	RAD18	K192	S220	343.101	TRUE
Data\Zelda_220505_P2083_MR_SGJ_Xlink_Rad18_RAD6_fr2_R2.raw	Intra	RAD18	RAD18	K174	S105	101.904	TRUE
Data\Zelda_220505_P2083_MR_SGJ_Xlink_Rad18_RAD6_fr2_R2.raw	Inter	RAD18	RAD18	T64	K79	20.4112	TRUE
Data\Zelda_220505_P2083_MR_SGJ_Xlink_Rad18_RAD6_fr2_R2.raw	Inter	RAD18	RAD18	T68	K79	100.924	TRUE
Data\Zelda_220505_P2083_MR_SGJ_Xlink_Rad18_RAD6_fr1_R2.raw	Intra	RAD18	RAD18	K192	S228	298.877	TRUE
Data\Zelda_220505_P2083_MR_SGJ_Xlink_Rad18_RAD6_fr1_R2.raw	Intra	RAD18	RAD18	K192	S231	294.448	TRUE
Data\Zelda_220505_P2083_MR_SGJ_Xlink_Rad18_RAD6_fr2_R1.raw	Intra	RAD18	RAD18	K192	S90	228.091	TRUE
Data\Zelda_220505_P2083_MR_SGJ_Xlink_Rad18_RAD6_fr2_R2.raw	Intra	RAD18	RAD18	T252	K162	41.5565	TRUE
Data\Zelda_220505_P2083_MR_SGJ_Xlink_Rad18_RAD6_fr2_R2.raw	Intra	RAD18	RAD18	Y254	K162	25.8727	TRUE
Data\Zelda_220505_P2083_MR_SGJ_Xlink_Rad18_RAD6_fr2_R2.raw	Intra	RAD18	RAD18	S258	K162	15.2195	TRUE
Data\Zelda_220505_P2083_MR_SGJ_Xlink_Rad18_RAD6_fr2_R2.raw	Intra	RAD18	RAD18	K121	K116	110.019	TRUE
Data\Zelda_220505_P2083_MR_SGJ_Xlink_Rad18_RAD6_fr2_R2.raw	Intra	RAD18	RAD18	Y123	K116	101.478	TRUE
Data\Zelda_220505_P2083_MR_SGJ_Xlink_Rad18_RAD6_fr2_R2.raw	Intra	RAD18	RAD18	T124	K116	98.6673	TRUE
Data\Zelda_220505_P2083_MR_SGJ_Xlink_Rad18_RAD6_fr2_R2.raw	Intra	RAD18	RAD18	S128	K116	81.9842	TRUE
Data\Zelda_220505_P2083_MR_SGJ_Xlink_Rad18_RAD6_fr2_R2.raw	Intra	RAD18	RAD18	K192	S90	171.239	TRUE
Data\Zelda_220505_P2083_MR_SGJ_Xlink_Rad18_RAD6_fr3_R1.raw	Intra	RAD18	RAD18	K192	S90	141.694	TRUE
Data\Zelda_220505_P2083_MR_SGJ_Xlink_Rad18_RAD6_fr2_R1.raw	Intra	RAD18	RAD18	K192	T175	314.391	TRUE
Data\Zelda_220505_P2083_MR_SGJ_Xlink_Rad18_RAD6_fr2_R2.raw	Intra	RAD18	RAD18	K192	T175	278.442	TRUE
Data\Zelda_220505_P2083_MR_SGJ_Xlink_Rad18_RAD6_fr1_R1.raw	Intra	RAD18	RAD18	K192	T199	381.046	TRUE
Data\Zelda_220505_P2083_MR_SGJ_Xlink_Rad18_RAD6_fr2_R2.raw	Intra	RAD18	RAD18	S374	K207	58.7366	TRUE
Data\Zelda_220505_P2083_MR_SGJ_Xlink_Rad18_RAD6_fr2_R2.raw	Intra	RAD18	RAD18	K376	K207	53.2518	TRUE
Data\Zelda_220505_P2083_MR_SGJ_Xlink_Rad18_RAD6_fr2_R2.raw	Intra	RAD18	RAD18	K376	S220	20.1386	TRUE
Data\Zelda_220505_P2083_MR_SGJ_Xlink_Rad18_RAD6_fr1_R2.raw	Intra	RAD18	RAD18	K192	T199	363.378	TRUE
Data\Zelda_220505_P2083_MR_SGJ_Xlink_Rad18_RAD6_fr2_R2.raw	Intra	RAD18	RAD18	K339	K121	57.5397	TRUE
Data\Zelda_220505_P2083_MR_SGJ_Xlink_Rad18_RAD6_fr2_R2.raw	Intra	RAD18	RAD18	S346	K121	108.583	TRUE
Data\Zelda_220505_P2083_MR_SGJ_Xlink_Rad18_RAD6_fr2_R2.raw	Intra	RAD18	RAD18	K339	Y123	51.328	TRUE
Data\Zelda_220505_P2083_MR_SGJ_Xlink_Rad18_RAD6_fr2_R2.raw	Intra	RAD18	RAD18	K339	T124	48.2803	TRUE
Data\Zelda_220505_P2083_MR_SGJ_Xlink_Rad18_RAD6_fr2_R2.raw	Intra	RAD18	RAD18	K339	S128	33.6912	TRUE
Data\Zelda_220505_P2083_MR_SGJ_Xlink_Rad18_RAD6_fr2_R2.raw	Intra	RAD18	RAD18	K339	S228	24.3572	TRUE
Data\Zelda_220505_P2083_MR_SGJ_Xlink_Rad18_RAD6_fr2_R2.raw	Intra	RAD18	RAD18	K339	S231	18.9447	TRUE
Data\Zelda_220505_P2083_MR_SGJ_Xlink_Rad18_RAD6_fr2_R2.raw	Intra	RAD18	RAD18	K347	K121	105.973	TRUE
Data\Zelda_220505_P2083_MR_SGJ_Xlink_Rad18_RAD6_fr2_R2.raw	Intra	RAD18	RAD18	Y348	K121	102.259	TRUE
Data\Zelda_220505_P2083_MR_SGJ_Xlink_Rad18_RAD6_fr2_R2.raw	Intra	RAD18	RAD18	K347	Y123	91.2752	TRUE
Data\Zelda_220505_P2083_MR_SGJ_Xlink_Rad18_RAD6_fr2_R2.raw	Intra	RAD18	RAD18	K347	T124	84.0923	TRUE
Data\Zelda_220505_P2083_MR_SGJ_Xlink_Rad18_RAD6_fr2_R2.raw	Intra	RAD18	RAD18	K347	S128	66.6744	TRUE
Data\Zelda_220505_P2083_MR_SGJ_Xlink_Rad18_RAD6_fr1_R1.raw	Intra	RAD18	RAD18	K192	T201	368.875	TRUE
Data\Zelda_220505_P2083_MR_SGJ_Xlink_Rad18_RAD6_fr1_R2.raw	Intra	RAD18	RAD18	K192	T201	351.379	TRUE
Data\Zelda_220505_P2083_MR_SGJ_Xlink_Rad18_RAD6_fr1_R2.raw	Intra	RAD18	RAD18	K192	T206	330.379	TRUE
Data\Zelda_220505_P2083_MR_SGJ_Xlink_Rad18_RAD6_fr1_R1.raw	Intra	RAD18	RAD18	K192	T206	307.576	TRUE
Data\Zelda_220505_P2083_MR_SGJ_Xlink_Rad18_RAD6_fr2_R2.raw	Intra	RAD18	RAD18	K203	K121	86.4938	TRUE
Data\Zelda_220505_P2083_MR_SGJ_Xlink_Rad18_RAD6_fr2_R2.raw	Intra	RAD18	RAD18	T206	K121	96.9208	TRUE
Data\Zelda_220505_P2083_MR_SGJ_Xlink_Rad18_RAD6_fr2_R2.raw	Intra	RAD18	RAD18	S131	K63	40.7589	TRUE
Data\Zelda_220505_P2083_MR_SGJ_Xlink_Rad18_RAD6_fr2_R2.raw	Intra	RAD18	RAD18	K133	K63	44.0202	TRUE
Data\Zelda_220505_P2083_MR_SGJ_Xlink_Rad18_RAD6_fr2_R2.raw	Intra	RAD18	RAD18	S136	K63	34.3928	TRUE
Data\Zelda_220505_P2083_MR_SGJ_Xlink_Rad18_RAD6_fr2_R2.raw	Intra	RAD18	RAD18	K133	S61	40.7589	TRUE
Data\Zelda_220505_P2083_MR_SGJ_Xlink_Rad18_RAD6_fr2_R2.raw	Intra	RAD18	RAD18	K133	Y62	44.0202	TRUE
Data\Zelda_220505_P2083_MR_SGJ_Xlink_Rad18_RAD6_fr2_R2.raw	Intra	RAD18	RAD18	K133	T64	44.0202	TRUE
Data\Zelda_220505_P2083_MR_SGJ_Xlink_Rad18_RAD6_fr2_R2.raw	Intra	RAD18	RAD18	K133	T68	34.3928	TRUE
Data\Zelda_220505_P2083_MR_SGJ_Xlink_Rad18_RAD6_fr2_R2.raw	Intra	RAD18	RAD18	K133	T72	22.3775	TRUE
Data\Zelda_220505_P2083_MR_SGJ_Xlink_Rad18_RAD6_fr2_R2.raw	Intra	RAD18	RAD18	K133	T74	16.7964	TRUE
Data\Zelda_220505_P2083_MR_SGJ_Xlink_Rad18_RAD6_fr2_R1.raw	Intra	RAD18	RAD18	K192	T24	240.428	TRUE
Data\Zelda_220505_P2083_MR_SGJ_Xlink_Rad18_RAD6_fr2_R2.raw	Intra	RAD18	RAD18	K192	T24	208.127	TRUE
Data\Zelda_220505_P2083_MR_SGJ_Xlink_Rad18_RAD6_fr1_R1.raw	Intra	RAD18	RAD18	K192	T24	162.311	TRUE
Data\Zelda_220505_P2083_MR_SGJ_Xlink_Rad18_RAD6_fr1_R2.raw	Intra	RAD18	RAD18	K192	T24	136.52	TRUE
Data\Zelda_220505_P2083_MR_SGJ_Xlink_Rad18_RAD6_fr2_R2.raw	Intra	RAD18	RAD18	S161	K121	59.5141	TRUE
Data\Zelda_220505_P2083_MR_SGJ_Xlink_Rad18_RAD6_fr2_R2.raw	Intra	RAD18	RAD18	K162	K121	57.2564	TRUE
Data\Zelda_220505_P2083_MR_SGJ_Xlink_Rad18_RAD6_fr2_R2.raw	Intra	RAD18	RAD18	K162	Y123	47.2217	TRUE
Data\Zelda_220505_P2083_MR_SGJ_Xlink_Rad18_RAD6_fr2_R2.raw	Intra	RAD18	RAD18	K162	T124	39.6334	TRUE
Data\Zelda_220505_P2083_MR_SGJ_Xlink_Rad18_RAD6_fr2_R2.raw	Intra	RAD18	RAD18	K162	S128	22.3251	TRUE
Data\Zelda_220505_P2083_MR_SGJ_Xlink_Rad18_RAD6_fr2_R1.raw	Intra	RAD18	RAD18	K192	Y123	132.421	TRUE
Data\Zelda_220505_P2083_MR_SGJ_Xlink_Rad18_RAD6_fr2_R2.raw	Intra	RAD18	RAD18	S354	K167	116.612	TRUE
Data\Zelda_220505_P2083_MR_SGJ_Xlink_Rad18_RAD6_fr2_R2.raw	Intra	RAD18	RAD18	K353	S164	93.2861	TRUE
Data\Zelda_220505_P2083_MR_SGJ_Xlink_Rad18_RAD6_fr2_R2.raw	Intra	RAD18	RAD18	K353	S170	116.612	TRUE
Data\Zelda_220505_P2083_MR_SGJ_Xlink_Rad18_RAD6_fr2_R2.raw	Intra	RAD18	RAD18	S180	K157	39.9543	TRUE
Data\Zelda_220505_P2083_MR_SGJ_Xlink_Rad18_RAD6_fr2_R2.raw	Intra	RAD18	RAD18	K203	K108	206.466	TRUE
Data\Zelda_220505_P2083_MR_SGJ_Xlink_Rad18_RAD6_fr2_R2.raw	Intra	RAD18	RAD18	K203	K116	177.065	TRUE
Data\Zelda_220505_P2083_MR_SGJ_Xlink_Rad18_RAD6_fr2_R2.raw	Intra	RAD18	RAD18	K192	S148	44.3041	TRUE
Data\Zelda_220505_P2083_MR_SGJ_Xlink_Rad18_RAD6_fr2_R2.raw	Intra	RAD18	RAD18	K192	S150	79.1486	TRUE
Data\Zelda_220505_P2083_MR_SGJ_Xlink_Rad18_RAD6_fr2_R2.raw	Intra	RAD18	RAD18	K192	T151	96.8552	TRUE
Data\Zelda_220505_P2083_MR_SGJ_Xlink_Rad18_RAD6_fr2_R2.raw	Intra	RAD18	RAD18	K192	S152	113.718	TRUE
Data\Zelda_220505_P2083_MR_SGJ_Xlink_Rad18_RAD6_fr2_R1.raw	Intra	RAD18	RAD18	K203	K116	165.392	TRUE
Data\Zelda_220505_P2083_MR_SGJ_Xlink_Rad18_RAD6_fr2_R2.raw	Intra	RAD18	RAD18	K203	K133	242.19	TRUE
Data\Zelda_220505_P2083_MR_SGJ_Xlink_Rad18_RAD6_fr2_R1.raw	Intra	RAD18	RAD18	K203	K133	233.125	TRUE
Data\Zelda_220505_P2083_MR_SGJ_Xlink_Rad18_RAD6_fr2_R1.raw	Intra	RAD18	RAD18	K203	K162	196.007	TRUE
Data\Zelda_220505_P2083_MR_SGJ_Xlink_Rad18_RAD6_fr2_R2.raw	Intra	RAD18	RAD18	K376	Y123	125.848	TRUE
Data\Zelda_220505_P2083_MR_SGJ_Xlink_Rad18_RAD6_fr2_R2.raw	Intra	RAD18	RAD18	K376	T124	115.34	TRUE
Data\Zelda_220505_P2083_MR_SGJ_Xlink_Rad18_RAD6_fr2_R2.raw	Intra	RAD18	RAD18	K376	S128	84.0937	TRUE
Data\Zelda_220505_P2083_MR_SGJ_Xlink_Rad18_RAD6_fr2_R2.raw	Intra	RAD18	RAD18	S164	K63	39.5606	TRUE
Data\Zelda_220505_P2083_MR_SGJ_Xlink_Rad18_RAD6_fr2_R2.raw	Intra	RAD18	RAD18	K167	K63	42.6377	TRUE
Data\Zelda_220505_P2083_MR_SGJ_Xlink_Rad18_RAD6_fr2_R2.raw	Intra	RAD18	RAD18	K167	S61	39.5606	TRUE
Data\Zelda_220505_P2083_MR_SGJ_Xlink_Rad18_RAD6_fr2_R2.raw	Intra	RAD18	RAD18	K167	Y62	42.6377	TRUE
Data\Zelda_220505_P2083_MR_SGJ_Xlink_Rad18_RAD6_fr2_R2.raw	Intra	RAD18	RAD18	K167	T64	42.6377	TRUE
Data\Zelda_220505_P2083_MR_SGJ_Xlink_Rad18_RAD6_fr2_R2.raw	Intra	RAD18	RAD18	K167	T68	33.5553	TRUE
Data\Zelda_220505_P2083_MR_SGJ_Xlink_Rad18_RAD6_fr2_R2.raw	Intra	RAD18	RAD18	K167	T72	22.2208	TRUE
Data\Zelda_220505_P2083_MR_SGJ_Xlink_Rad18_RAD6_fr2_R2.raw	Intra	RAD18	RAD18	K167	T74	16.9516	TRUE
Data\Zelda_220505_P2083_MR_SGJ_Xlink_Rad18_RAD6_fr2_R2.raw	Intra	RAD18	RAD18	K382	K121	107.746	TRUE
Data\Zelda_220505_P2083_MR_SGJ_Xlink_Rad18_RAD6_fr2_R2.raw	Intra	RAD18	RAD18	S386	K121	125.895	TRUE
Data\Zelda_220505_P2083_MR_SGJ_Xlink_Rad18_RAD6_fr2_R2.raw	Intra	RAD18	RAD18	T387	K121	124.595	TRUE
Data\Zelda_220505_P2083_MR_SGJ_Xlink_Rad18_RAD6_fr2_R2.raw	Intra	RAD18	RAD18	K382	Y123	83.1268	TRUE
Data\Zelda_220505_P2083_MR_SGJ_Xlink_Rad18_RAD6_fr2_R2.raw	Intra	RAD18	RAD18	K382	T124	76.2098	TRUE
Data\Zelda_220505_P2083_MR_SGJ_Xlink_Rad18_RAD6_fr2_R2.raw	Intra	RAD18	RAD18	K382	S128	56.5263	TRUE
Data\Zelda_220505_P2083_MR_SGJ_Xlink_Rad18_RAD6_fr2_R2.raw	Intra	RAD18	RAD18	K203	K162	175.935	TRUE
Data\Zelda_220505_P2083_MR_SGJ_Xlink_Rad18_RAD6_fr2_R1.raw	Intra	RAD18	RAD18	K203	K167	255.25	TRUE
Data\Zelda_220505_P2083_MR_SGJ_Xlink_Rad18_RAD6_fr2_R2.raw	Intra	RAD18	RAD18	K203	K167	217.245	TRUE
Data\Zelda_220505_P2083_MR_SGJ_Xlink_Rad18_RAD6_fr2_R2.raw	Intra	RAD18	RAD18	S354	K121	114.414	TRUE
Data\Zelda_220505_P2083_MR_SGJ_Xlink_Rad18_RAD6_fr2_R2.raw	Intra	RAD18	RAD18	K369	K334	123.857	TRUE
Data\Zelda_220505_P2083_MR_SGJ_Xlink_Rad18_RAD6_fr2_R2.raw	Intra	RAD18	RAD18	K203	K174	246.907	TRUE
Data\Zelda_220505_P2083_MR_SGJ_Xlink_Rad18_RAD6_fr2_R2.raw	Intra	RAD18	RAD18	K369	S328	44.2666	TRUE
Data\Zelda_220505_P2083_MR_SGJ_Xlink_Rad18_RAD6_fr2_R2.raw	Intra	RAD18	RAD18	K369	T333	111.007	TRUE
Data\Zelda_220505_P2083_MR_SGJ_Xlink_Rad18_RAD6_fr2_R1.raw	Intra	RAD18	RAD18	K203	K174	238.816	TRUE
Data\Zelda_220505_P2083_MR_SGJ_Xlink_Rad18_RAD6_fr2_R2.raw	Intra	RAD18	RAD18	K353	K350	6.66036	TRUE
Data\Zelda_220505_P2083_MR_SGJ_Xlink_Rad18_RAD6_fr1_R2.raw	Intra	RAD18	RAD18	K203	K224	142.663	TRUE
Data\Zelda_220505_P2083_MR_SGJ_Xlink_Rad18_RAD6_fr2_R2.raw	Intra	RAD18	RAD18	S354	K350	28.5314	TRUE
Data\Zelda_220505_P2083_MR_SGJ_Xlink_Rad18_RAD6_fr2_R1.raw	Intra	RAD18	RAD18	K203	K23	324.71	TRUE
Data\Zelda_220505_P2083_MR_SGJ_Xlink_Rad18_RAD6_fr2_R2.raw	Intra	RAD18	RAD18	K203	K23	301.02	TRUE
Data\Zelda_220505_P2083_MR_SGJ_Xlink_Rad18_RAD6_fr2_R1.raw	Intra	RAD18	RAD18	K203	K89	210.04	TRUE
Data\Zelda_220505_P2083_MR_SGJ_Xlink_Rad18_RAD6_fr2_R2.raw	Intra	RAD18	RAD18	K167	S105	91.6062	TRUE
Data\Zelda_220505_P2083_MR_SGJ_Xlink_Rad18_RAD6_fr2_R2.raw	Intra	RAD18	RAD18	S328	K116	47.1283	TRUE
Data\Zelda_220505_P2083_MR_SGJ_Xlink_Rad18_RAD6_fr2_R2.raw	Intra	RAD18	RAD18	T333	K116	103.91	TRUE
Data\Zelda_220505_P2083_MR_SGJ_Xlink_Rad18_RAD6_fr2_R2.raw	Intra	RAD18	RAD18	K334	K116	104.639	TRUE
Data\Zelda_220505_P2083_MR_SGJ_Xlink_Rad18_RAD6_fr2_R2.raw	Intra	RAD18	RAD18	T337	K116	101.259	TRUE
Data\Zelda_220505_P2083_MR_SGJ_Xlink_Rad18_RAD6_fr2_R2.raw	Intra	RAD18	RAD18	K203	K89	188.846	TRUE
Data\Zelda_220505_P2083_MR_SGJ_Xlink_Rad18_RAD6_fr2_R2.raw	Intra	RAD18	RAD18	K203	S105	162.69	TRUE
Data\Zelda_220505_P2083_MR_SGJ_Xlink_Rad18_RAD6_fr2_R2.raw	Intra	RAD18	RAD18	K203	S109	211.59	TRUE
Data\Zelda_220505_P2083_MR_SGJ_Xlink_Rad18_RAD6_fr2_R2.raw	Intra	RAD18	RAD18	K203	S112	230.046	TRUE
Data\Zelda_220505_P2083_MR_SGJ_Xlink_Rad18_RAD6_fr2_R1.raw	Intra	RAD18	RAD18	K203	S112	161.394	TRUE
Data\Zelda_220505_P2083_MR_SGJ_Xlink_Rad18_RAD6_fr2_R2.raw	Intra	RAD18	RAD18	K353	H1	38.1036	TRUE
Data\Zelda_220505_P2083_MR_SGJ_Xlink_Rad18_RAD6_fr2_R2.raw	Intra	RAD18	RAD18	S354	H1	38.1036	TRUE
Data\Zelda_220505_P2083_MR_SGJ_Xlink_Rad18_RAD6_fr2_R2.raw	Intra	RAD18	RAD18	K353	S9	30.8603	TRUE
Data\Zelda_220505_P2083_MR_SGJ_Xlink_Rad18_RAD6_fr2_R2.raw	Intra	RAD18	RAD18	K353	S13	18.6939	TRUE
Data\Zelda_220505_P2083_MR_SGJ_Xlink_Rad18_RAD6_fr2_R2.raw	Intra	RAD18	RAD18	S198	K63	35.7625	TRUE
Data\Zelda_220505_P2083_MR_SGJ_Xlink_Rad18_RAD6_fr2_R2.raw	Intra	RAD18	RAD18	T199	K63	41.0634	TRUE
Data\Zelda_220505_P2083_MR_SGJ_Xlink_Rad18_RAD6_fr2_R2.raw	Intra	RAD18	RAD18	S200	K63	46.5214	TRUE
Data\Zelda_220505_P2083_MR_SGJ_Xlink_Rad18_RAD6_fr2_R2.raw	Intra	RAD18	RAD18	T201	K63	49.3056	TRUE
Data\Zelda_220505_P2083_MR_SGJ_Xlink_Rad18_RAD6_fr2_R2.raw	Intra	RAD18	RAD18	K203	K63	54.978	TRUE
Data\Zelda_220505_P2083_MR_SGJ_Xlink_Rad18_RAD6_fr2_R2.raw	Intra	RAD18	RAD18	T206	K63	49.3056	TRUE
Data\Zelda_220505_P2083_MR_SGJ_Xlink_Rad18_RAD6_fr2_R2.raw	Intra	RAD18	RAD18	K203	S61	52.1249	TRUE
Data\Zelda_220505_P2083_MR_SGJ_Xlink_Rad18_RAD6_fr2_R2.raw	Intra	RAD18	RAD18	K203	Y62	54.978	TRUE
Data\Zelda_220505_P2083_MR_SGJ_Xlink_Rad18_RAD6_fr2_R2.raw	Intra	RAD18	RAD18	K351	S228	56.531	TRUE
Data\Zelda_220505_P2083_MR_SGJ_Xlink_Rad18_RAD6_fr2_R2.raw	Intra	RAD18	RAD18	K351	S231	50.5082	TRUE
Data\Zelda_220505_P2083_MR_SGJ_Xlink_Rad18_RAD6_fr2_R2.raw	Intra	RAD18	RAD18	K353	S228	56.531	TRUE
Data\Zelda_220505_P2083_MR_SGJ_Xlink_Rad18_RAD6_fr2_R2.raw	Intra	RAD18	RAD18	K353	S231	50.5082	TRUE
Data\Zelda_220505_P2083_MR_SGJ_Xlink_Rad18_RAD6_fr2_R2.raw	Intra	RAD18	RAD18	K353	K162	83.8013	TRUE
Data\Zelda_220505_P2083_MR_SGJ_Xlink_Rad18_RAD6_fr2_R2.raw	Intra	RAD18	RAD18	S354	K162	72.062	TRUE
Data\Zelda_220505_P2083_MR_SGJ_Xlink_Rad18_RAD6_fr2_R2.raw	Intra	RAD18	RAD18	K353	S161	77.1238	TRUE
Data\Zelda_220505_P2083_MR_SGJ_Xlink_Rad18_RAD6_fr2_R2.raw	Intra	RAD18	RAD18	T337	H1	10.2451	TRUE
Data\Zelda_220505_P2083_MR_SGJ_Xlink_Rad18_RAD6_fr2_R2.raw	Intra	RAD18	RAD18	K339	H1	10.2451	TRUE
Data\Zelda_220505_P2083_MR_SGJ_Xlink_Rad18_RAD6_fr2_R2.raw	Intra	RAD18	RAD18	S346	H1	14.8419	TRUE
Data\Zelda_220505_P2083_MR_SGJ_Xlink_Rad18_RAD6_fr2_R2.raw	Intra	RAD18	RAD18	K347	H1	14.8419	TRUE
Data\Zelda_220505_P2083_MR_SGJ_Xlink_Rad18_RAD6_fr2_R2.raw	Intra	RAD18	RAD18	Y348	H1	12.5008	TRUE
Data\Zelda_220505_P2083_MR_SGJ_Xlink_Rad18_RAD6_fr2_R2.raw	Intra	RAD18	RAD18	K339	S9	17.3482	TRUE
Data\Zelda_220505_P2083_MR_SGJ_Xlink_Rad18_RAD6_fr2_R2.raw	Intra	RAD18	RAD18	K339	S13	10.2451	TRUE
Data\Zelda_220505_P2083_MR_SGJ_Xlink_Rad18_RAD6_fr2_R2.raw	Intra	RAD18	RAD18	K347	S9	22.3917	TRUE
Data\Zelda_220505_P2083_MR_SGJ_Xlink_Rad18_RAD6_fr2_R2.raw	Intra	RAD18	RAD18	K347	S13	14.8419	TRUE
Data\Zelda_220505_P2083_MR_SGJ_Xlink_Rad18_RAD6_fr2_R2.raw	Intra	RAD18	RAD18	K350	K339	51.404	TRUE
Data\Zelda_220505_P2083_MR_SGJ_Xlink_Rad18_RAD6_fr2_R2.raw	Intra	RAD18	RAD18	K351	K339	58.7674	TRUE
Data\Zelda_220505_P2083_MR_SGJ_Xlink_Rad18_RAD6_fr2_R2.raw	Intra	RAD18	RAD18	K203	S113	237.404	TRUE
Data\Zelda_220505_P2083_MR_SGJ_Xlink_Rad18_RAD6_fr2_R1.raw	Intra	RAD18	RAD18	K203	S113	177.343	TRUE
Data\Zelda_220505_P2083_MR_SGJ_Xlink_Rad18_RAD6_fr2_R2.raw	Intra	RAD18	RAD18	K203	S114	238.063	TRUE
Data\Zelda_220505_P2083_MR_SGJ_Xlink_Rad18_RAD6_fr2_R1.raw	Intra	RAD18	RAD18	K203	S114	182.495	TRUE
Data\Zelda_220505_P2083_MR_SGJ_Xlink_Rad18_RAD6_fr2_R2.raw	Intra	RAD18	RAD18	K203	S115	237.739	TRUE
Data\Zelda_220505_P2083_MR_SGJ_Xlink_Rad18_RAD6_fr2_R2.raw	Intra	RAD18	RAD18	S180	K121	52.2177	TRUE
Data\Zelda_220505_P2083_MR_SGJ_Xlink_Rad18_RAD6_fr2_R1.raw	Intra	RAD18	RAD18	K203	S115	186.101	TRUE
Data\Zelda_220505_P2083_MR_SGJ_Xlink_Rad18_RAD6_fr2_R2.raw	Intra	RAD18	RAD18	K203	S131	154.547	TRUE
Data\Zelda_220505_P2083_MR_SGJ_Xlink_Rad18_RAD6_fr2_R2.raw	Intra	RAD18	RAD18	K192	Y123	126.266	TRUE
Data\Zelda_220505_P2083_MR_SGJ_Xlink_Rad18_RAD6_fr2_R2.raw	Intra	RAD18	RAD18	K192	T124	122.532	TRUE
Data\Zelda_220505_P2083_MR_SGJ_Xlink_Rad18_RAD6_fr2_R2.raw	Intra	RAD18	RAD18	K192	S128	99.2685	TRUE
Data\Zelda_220505_P2083_MR_SGJ_Xlink_Rad18_RAD6_fr2_R1.raw	Intra	RAD18	RAD18	K203	S131	150.834	TRUE
Data\Zelda_220505_P2083_MR_SGJ_Xlink_Rad18_RAD6_fr2_R2.raw	Intra	RAD18	RAD18	K339	K108	54.697	TRUE
Data\Zelda_220505_P2083_MR_SGJ_Xlink_Rad18_RAD6_fr2_R2.raw	Intra	RAD18	RAD18	S346	K108	35.2358	TRUE
Data\Zelda_220505_P2083_MR_SGJ_Xlink_Rad18_RAD6_fr2_R2.raw	Intra	RAD18	RAD18	K339	S105	51.8046	TRUE
Data\Zelda_220505_P2083_MR_SGJ_Xlink_Rad18_RAD6_fr2_R2.raw	Intra	RAD18	RAD18	K339	S109	51.8046	TRUE
Data\Zelda_220505_P2083_MR_SGJ_Xlink_Rad18_RAD6_fr2_R2.raw	Intra	RAD18	RAD18	K339	S112	40.5994	TRUE
Data\Zelda_220505_P2083_MR_SGJ_Xlink_Rad18_RAD6_fr2_R2.raw	Intra	RAD18	RAD18	K339	S113	37.8963	TRUE
Data\Zelda_220505_P2083_MR_SGJ_Xlink_Rad18_RAD6_fr2_R2.raw	Intra	RAD18	RAD18	K339	S114	35.2358	TRUE
Data\Zelda_220505_P2083_MR_SGJ_Xlink_Rad18_RAD6_fr2_R2.raw	Intra	RAD18	RAD18	K339	S115	32.6197	TRUE
Data\Zelda_220505_P2083_MR_SGJ_Xlink_Rad18_RAD6_fr2_R2.raw	Intra	RAD18	RAD18	T252	K192	19.8735	TRUE
Data\Zelda_220505_P2083_MR_SGJ_Xlink_Rad18_RAD6_fr2_R2.raw	Intra	RAD18	RAD18	Y254	K192	37.1606	TRUE
Data\Zelda_220505_P2083_MR_SGJ_Xlink_Rad18_RAD6_fr2_R2.raw	Intra	RAD18	RAD18	S258	K192	78.0542	TRUE
Data\Zelda_220505_P2083_MR_SGJ_Xlink_Rad18_RAD6_fr2_R2.raw	Intra	RAD18	RAD18	K263	K192	78.0542	TRUE
Data\Zelda_220505_P2083_MR_SGJ_Xlink_Rad18_RAD6_fr2_R2.raw	Intra	RAD18	RAD18	K263	S180	4.08102	TRUE
Data\Zelda_220505_P2083_MR_SGJ_Xlink_Rad18_RAD6_fr2_R2.raw	Intra	RAD18	RAD18	K263	S189	78.0542	TRUE
Data\Zelda_220505_P2083_MR_SGJ_Xlink_Rad18_RAD6_fr2_R2.raw	Intra	RAD18	RAD18	K263	S198	72.5755	TRUE
Data\Zelda_220505_P2083_MR_SGJ_Xlink_Rad18_RAD6_fr2_R2.raw	Intra	RAD18	RAD18	K263	T199	72.5755	TRUE
Data\Zelda_220505_P2083_MR_SGJ_Xlink_Rad18_RAD6_fr2_R2.raw	Intra	RAD18	RAD18	K263	S200	69.8712	TRUE
Data\Zelda_220505_P2083_MR_SGJ_Xlink_Rad18_RAD6_fr2_R2.raw	Intra	RAD18	RAD18	K263	T201	69.8712	TRUE
Data\Zelda_220505_P2083_MR_SGJ_Xlink_Rad18_RAD6_fr2_R2.raw	Intra	RAD18	RAD18	K207	K157	38.3662	TRUE
Data\Zelda_220505_P2083_MR_SGJ_Xlink_Rad18_RAD6_fr2_R2.raw	Intra	RAD18	RAD18	S220	K157	9.83725	TRUE
Data\Zelda_220505_P2083_MR_SGJ_Xlink_Rad18_RAD6_fr2_R2.raw	Intra	RAD18	RAD18	K207	S148	35.7071	TRUE
Data\Zelda_220505_P2083_MR_SGJ_Xlink_Rad18_RAD6_fr2_R2.raw	Intra	RAD18	RAD18	K207	S150	35.7071	TRUE
Data\Zelda_220505_P2083_MR_SGJ_Xlink_Rad18_RAD6_fr2_R2.raw	Intra	RAD18	RAD18	K207	T151	35.7071	TRUE
Data\Zelda_220505_P2083_MR_SGJ_Xlink_Rad18_RAD6_fr2_R2.raw	Intra	RAD18	RAD18	K207	S152	35.7071	TRUE
Data\Zelda_220505_P2083_MR_SGJ_Xlink_Rad18_RAD6_fr2_R2.raw	Intra	RAD18	RAD18	K203	S136	181.295	TRUE
Data\Zelda_220505_P2083_MR_SGJ_Xlink_Rad18_RAD6_fr2_R1.raw	Intra	RAD18	RAD18	K203	S136	165.59	TRUE
Data\Zelda_220505_P2083_MR_SGJ_Xlink_Rad18_RAD6_fr2_R1.raw	Intra	RAD18	RAD18	K203	S161	173.133	TRUE
Data\Zelda_220505_P2083_MR_SGJ_Xlink_Rad18_RAD6_fr2_R2.raw	Intra	RAD18	RAD18	K203	S161	153.839	TRUE
Data\Zelda_220505_P2083_MR_SGJ_Xlink_Rad18_RAD6_fr2_R1.raw	Intra	RAD18	RAD18	K203	S164	164.25	TRUE
Data\Zelda_220505_P2083_MR_SGJ_Xlink_Rad18_RAD6_fr2_R2.raw	Intra	RAD18	RAD18	K203	S164	147.619	TRUE
Data\Zelda_220505_P2083_MR_SGJ_Xlink_Rad18_RAD6_fr2_R1.raw	Intra	RAD18	RAD18	K203	S170	244.977	TRUE
Data\Zelda_220505_P2083_MR_SGJ_Xlink_Rad18_RAD6_fr2_R2.raw	Intra	RAD18	RAD18	K224	K203	29.593	TRUE
Data\Zelda_220505_P2083_MR_SGJ_Xlink_Rad18_RAD6_fr2_R2.raw	Intra	RAD18	RAD18	S228	K203	21.3229	TRUE
Data\Zelda_220505_P2083_MR_SGJ_Xlink_Rad18_RAD6_fr2_R2.raw	Intra	RAD18	RAD18	S231	K203	19.7633	TRUE
Data\Zelda_220505_P2083_MR_SGJ_Xlink_Rad18_RAD6_fr2_R2.raw	Intra	RAD18	RAD18	S323	K133	63.8098	TRUE
Data\Zelda_220505_P2083_MR_SGJ_Xlink_Rad18_RAD6_fr2_R2.raw	Intra	RAD18	RAD18	K324	K133	64.9935	TRUE
Data\Zelda_220505_P2083_MR_SGJ_Xlink_Rad18_RAD6_fr2_R2.raw	Intra	RAD18	RAD18	K324	S131	47.1564	TRUE
Data\Zelda_220505_P2083_MR_SGJ_Xlink_Rad18_RAD6_fr2_R2.raw	Intra	RAD18	RAD18	K324	S136	49.8782	TRUE
Data\Zelda_220505_P2083_MR_SGJ_Xlink_Rad18_RAD6_fr2_R2.raw	Intra	RAD18	RAD18	K203	S170	199.686	TRUE
Data\Zelda_220505_P2083_MR_SGJ_Xlink_Rad18_RAD6_fr1_R2.raw	Intra	RAD18	RAD18	K203	S220	152.558	TRUE
Data\Zelda_220505_P2083_MR_SGJ_Xlink_Rad18_RAD6_fr2_R2.raw	Intra	RAD18	RAD18	K203	S220	134.264	TRUE
Data\Zelda_220505_P2083_MR_SGJ_Xlink_Rad18_RAD6_fr1_R1.raw	Intra	RAD18	RAD18	K203	S220	132.482	TRUE
Data\Zelda_220505_P2083_MR_SGJ_Xlink_Rad18_RAD6_fr2_R1.raw	Intra	RAD18	RAD18	K203	S90	202.588	TRUE
Data\Zelda_220505_P2083_MR_SGJ_Xlink_Rad18_RAD6_fr2_R2.raw	Intra	RAD18	RAD18	K203	S90	184.176	TRUE
Data\Zelda_220505_P2083_MR_SGJ_Xlink_Rad18_RAD6_fr2_R2.raw	Intra	RAD18	RAD18	T379	K334	124.623	TRUE
Data\Zelda_220505_P2083_MR_SGJ_Xlink_Rad18_RAD6_fr2_R2.raw	Intra	RAD18	RAD18	T381	K334	110.632	TRUE
Data\Zelda_220505_P2083_MR_SGJ_Xlink_Rad18_RAD6_fr2_R2.raw	Intra	RAD18	RAD18	K376	S328	55.6678	TRUE
Data\Zelda_220505_P2083_MR_SGJ_Xlink_Rad18_RAD6_fr2_R2.raw	Intra	RAD18	RAD18	K203	T175	239.298	TRUE
Data\Zelda_220505_P2083_MR_SGJ_Xlink_Rad18_RAD6_fr2_R2.raw	Inter	RAD18	RAD18	K157	K157	51.5292	TRUE
Data\Zelda_220505_P2083_MR_SGJ_Xlink_Rad18_RAD6_fr2_R2.raw	Inter	RAD18	RAD18	K160	K160	51.5292	TRUE
Data\Zelda_220505_P2083_MR_SGJ_Xlink_Rad18_RAD6_fr2_R2.raw	Inter	RAD18	RAD18	K162	K162	51.5292	TRUE
Data\Zelda_220505_P2083_MR_SGJ_Xlink_Rad18_RAD6_fr2_R2.raw	Intra	RAD18	RAD18	K351	K236	23.4784	TRUE
Data\Zelda_220505_P2083_MR_SGJ_Xlink_Rad18_RAD6_fr2_R2.raw	Intra	RAD18	RAD18	K353	K236	23.4784	TRUE
Data\Zelda_220505_P2083_MR_SGJ_Xlink_Rad18_RAD6_fr2_R2.raw	Intra	RAD18	RAD18	S354	K236	20.7106	TRUE
Data\Zelda_220505_P2083_MR_SGJ_Xlink_Rad18_RAD6_fr2_R2.raw	Intra	RAD18	RAD18	K351	S238	23.4784	TRUE
Data\Zelda_220505_P2083_MR_SGJ_Xlink_Rad18_RAD6_fr2_R2.raw	Intra	RAD18	RAD18	K351	S241	23.4784	TRUE
Data\Zelda_220505_P2083_MR_SGJ_Xlink_Rad18_RAD6_fr2_R2.raw	Intra	RAD18	RAD18	K351	S242	26.3152	TRUE
Data\Zelda_220505_P2083_MR_SGJ_Xlink_Rad18_RAD6_fr2_R2.raw	Intra	RAD18	RAD18	K353	S238	23.4784	TRUE
Data\Zelda_220505_P2083_MR_SGJ_Xlink_Rad18_RAD6_fr2_R2.raw	Intra	RAD18	RAD18	K353	S241	23.4784	TRUE
Data\Zelda_220505_P2083_MR_SGJ_Xlink_Rad18_RAD6_fr2_R2.raw	Intra	RAD18	RAD18	K353	S242	26.3152	TRUE
Data\Zelda_220505_P2083_MR_SGJ_Xlink_Rad18_RAD6_fr2_R1.raw	Intra	RAD18	RAD18	K203	T175	235.115	TRUE
Data\Zelda_220505_P2083_MR_SGJ_Xlink_Rad18_RAD6_fr2_R1.raw	Intra	RAD18	RAD18	K203	T24	307.398	TRUE
Data\Zelda_220505_P2083_MR_SGJ_Xlink_Rad18_RAD6_fr2_R2.raw	Intra	RAD18	RAD18	K203	T24	286.33	TRUE
Data\Zelda_220505_P2083_MR_SGJ_Xlink_Rad18_RAD6_fr2_R1.raw	Intra	RAD18	RAD18	K207	K167	139.369	TRUE
Data\Zelda_220505_P2083_MR_SGJ_Xlink_Rad18_RAD6_fr2_R1.raw	Intra	RAD18	RAD18	K207	S170	138.739	TRUE
Data\Zelda_220505_P2083_MR_SGJ_Xlink_Rad18_RAD6_fr1_R1.raw	Intra	RAD18	RAD18	K224	K192	331.498	TRUE
Data\Zelda_220505_P2083_MR_SGJ_Xlink_Rad18_RAD6_fr2_R1.raw	Intra	RAD18	RAD18	K224	K23	237.804	TRUE
Data\Zelda_220505_P2083_MR_SGJ_Xlink_Rad18_RAD6_fr2_R2.raw	Intra	RAD18	RAD18	K224	K23	197.406	TRUE
Data\Zelda_220505_P2083_MR_SGJ_Xlink_Rad18_RAD6_fr1_R1.raw	Intra	RAD18	RAD18	K224	S189	312.905	TRUE
Data\Zelda_220505_P2083_MR_SGJ_Xlink_Rad18_RAD6_fr2_R2.raw	Intra	RAD18	RAD18	S328	K162	44.574	TRUE
Data\Zelda_220505_P2083_MR_SGJ_Xlink_Rad18_RAD6_fr2_R2.raw	Intra	RAD18	RAD18	T333	K162	81.9674	TRUE
Data\Zelda_220505_P2083_MR_SGJ_Xlink_Rad18_RAD6_fr2_R2.raw	Intra	RAD18	RAD18	K334	K162	83.5715	TRUE
Data\Zelda_220505_P2083_MR_SGJ_Xlink_Rad18_RAD6_fr2_R2.raw	Intra	RAD18	RAD18	T337	K162	77.612	TRUE
Data\Zelda_220505_P2083_MR_SGJ_Xlink_Rad18_RAD6_fr2_R2.raw	Intra	RAD18	RAD18	K334	S161	83.5715	TRUE
Data\Zelda_220505_P2083_MR_SGJ_Xlink_Rad18_RAD6_fr2_R2.raw	Intra	RAD18	RAD18	K334	S164	57.4041	TRUE
Data\Zelda_220505_P2083_MR_SGJ_Xlink_Rad18_RAD6_fr2_R2.raw	Intra	RAD18	RAD18	T252	K116	21.4973	TRUE
Data\Zelda_220505_P2083_MR_SGJ_Xlink_Rad18_RAD6_fr2_R2.raw	Intra	RAD18	RAD18	Y254	K116	21.4973	TRUE
Data\Zelda_220505_P2083_MR_SGJ_Xlink_Rad18_RAD6_fr2_R2.raw	Intra	RAD18	RAD18	S258	K116	21.4973	TRUE
Data\Zelda_220505_P2083_MR_SGJ_Xlink_Rad18_RAD6_fr2_R2.raw	Intra	RAD18	RAD18	S346	K207	45.9948	TRUE
Data\Zelda_220505_P2083_MR_SGJ_Xlink_Rad18_RAD6_fr1_R1.raw	Intra	RAD18	RAD18	K224	S198	322.593	TRUE
Data\Zelda_220505_P2083_MR_SGJ_Xlink_Rad18_RAD6_fr1_R1.raw	Intra	RAD18	RAD18	K224	S200	320.972	TRUE
Data\Zelda_220505_P2083_MR_SGJ_Xlink_Rad18_RAD6_fr1_R1.raw	Intra	RAD18	RAD18	K224	T199	320.699	TRUE
Data\Zelda_220505_P2083_MR_SGJ_Xlink_Rad18_RAD6_fr2_R2.raw	Intra	RAD18	RAD18	K207	K121	72.3372	TRUE
Data\Zelda_220505_P2083_MR_SGJ_Xlink_Rad18_RAD6_fr2_R2.raw	Intra	RAD18	RAD18	S220	K121	22.4434	TRUE
Data\Zelda_220505_P2083_MR_SGJ_Xlink_Rad18_RAD6_fr2_R2.raw	Intra	RAD18	RAD18	K353	K192	62.0259	TRUE
Data\Zelda_220505_P2083_MR_SGJ_Xlink_Rad18_RAD6_fr2_R2.raw	Intra	RAD18	RAD18	S354	K192	50.9796	TRUE
Data\Zelda_220505_P2083_MR_SGJ_Xlink_Rad18_RAD6_fr2_R2.raw	Intra	RAD18	RAD18	K353	S180	12.8722	TRUE
Data\Zelda_220505_P2083_MR_SGJ_Xlink_Rad18_RAD6_fr2_R2.raw	Intra	RAD18	RAD18	K353	S189	59.2186	TRUE
Data\Zelda_220505_P2083_MR_SGJ_Xlink_Rad18_RAD6_fr2_R2.raw	Intra	RAD18	RAD18	K353	S198	57.8015	TRUE
Data\Zelda_220505_P2083_MR_SGJ_Xlink_Rad18_RAD6_fr2_R2.raw	Intra	RAD18	RAD18	K353	T199	58.3376	TRUE
Data\Zelda_220505_P2083_MR_SGJ_Xlink_Rad18_RAD6_fr2_R2.raw	Intra	RAD18	RAD18	K353	S200	58.3626	TRUE
Data\Zelda_220505_P2083_MR_SGJ_Xlink_Rad18_RAD6_fr2_R2.raw	Intra	RAD18	RAD18	K353	T201	56.3855	TRUE
Data\Zelda_220505_P2083_MR_SGJ_Xlink_Rad18_RAD6_fr2_R2.raw	Intra	RAD18	RAD18	K264	Y123	27.3706	TRUE
Data\Zelda_220505_P2083_MR_SGJ_Xlink_Rad18_RAD6_fr2_R2.raw	Intra	RAD18	RAD18	K264	T124	26.1001	TRUE
Data\Zelda_220505_P2083_MR_SGJ_Xlink_Rad18_RAD6_fr2_R2.raw	Intra	RAD18	RAD18	K264	S128	24.3961	TRUE
Data\Zelda_220505_P2083_MR_SGJ_Xlink_Rad18_RAD6_fr2_R2.raw	Intra	RAD18	RAD18	K265	Y123	31.2017	TRUE
Data\Zelda_220505_P2083_MR_SGJ_Xlink_Rad18_RAD6_fr2_R2.raw	Intra	RAD18	RAD18	K265	T124	29.0701	TRUE
Data\Zelda_220505_P2083_MR_SGJ_Xlink_Rad18_RAD6_fr2_R2.raw	Intra	RAD18	RAD18	K265	S128	25.831	TRUE
Data\Zelda_220505_P2083_MR_SGJ_Xlink_Rad18_RAD6_fr2_R2.raw	Intra	RAD18	RAD18	S180	K108	44.6312	TRUE
Data\Zelda_220505_P2083_MR_SGJ_Xlink_Rad18_RAD6_fr2_R2.raw	Intra	RAD18	RAD18	S189	K108	94.1772	TRUE
Data\Zelda_220505_P2083_MR_SGJ_Xlink_Rad18_RAD6_fr2_R2.raw	Intra	RAD18	RAD18	K192	K108	94.1772	TRUE
Data\Zelda_220505_P2083_MR_SGJ_Xlink_Rad18_RAD6_fr2_R2.raw	Intra	RAD18	RAD18	K192	S105	73.1498	TRUE
Data\Zelda_220505_P2083_MR_SGJ_Xlink_Rad18_RAD6_fr2_R2.raw	Intra	RAD18	RAD18	S354	K351	27.7431	TRUE
Data\Zelda_220505_P2083_MR_SGJ_Xlink_Rad18_RAD6_fr1_R1.raw	Intra	RAD18	RAD18	K224	T201	317.314	TRUE
Data\Zelda_220505_P2083_MR_SGJ_Xlink_Rad18_RAD6_fr2_R2.raw	Intra	RAD18	RAD18	K324	S109	33.0431	TRUE
Data\Zelda_220505_P2083_MR_SGJ_Xlink_Rad18_RAD6_fr2_R2.raw	Intra	RAD18	RAD18	K324	S112	48.394	TRUE
Data\Zelda_220505_P2083_MR_SGJ_Xlink_Rad18_RAD6_fr2_R2.raw	Intra	RAD18	RAD18	K324	S113	55.1179	TRUE
Data\Zelda_220505_P2083_MR_SGJ_Xlink_Rad18_RAD6_fr2_R2.raw	Intra	RAD18	RAD18	K324	S114	57.9457	TRUE
Data\Zelda_220505_P2083_MR_SGJ_Xlink_Rad18_RAD6_fr2_R2.raw	Intra	RAD18	RAD18	K324	S115	57.9457	TRUE
Data\Zelda_220505_P2083_MR_SGJ_Xlink_Rad18_RAD6_fr2_R1.raw	Intra	RAD18	RAD18	K224	T24	235.008	TRUE
Data\Zelda_220505_P2083_MR_SGJ_Xlink_Rad18_RAD6_fr2_R2.raw	Intra	RAD18	RAD18	K251	S131	94.7526	TRUE
Data\Zelda_220505_P2083_MR_SGJ_Xlink_Rad18_RAD6_fr2_R2.raw	Intra	RAD18	RAD18	K224	T24	194.623	TRUE
Data\Zelda_220505_P2083_MR_SGJ_Xlink_Rad18_RAD6_fr2_R2.raw	Intra	RAD18	RAD18	T337	K324	100.988	TRUE
Data\Zelda_220505_P2083_MR_SGJ_Xlink_Rad18_RAD6_fr2_R2.raw	Intra	RAD18	RAD18	K339	K324	109.124	TRUE
Data\Zelda_220505_P2083_MR_SGJ_Xlink_Rad18_RAD6_fr2_R2.raw	Intra	RAD18	RAD18	K339	S323	102.812	TRUE
Data\Zelda_220505_P2083_MR_SGJ_Xlink_Rad18_RAD6_fr2_R2.raw	Intra	RAD18	RAD18	K176	K108	18.6679	TRUE
Data\Zelda_220505_P2083_MR_SGJ_Xlink_Rad18_RAD6_fr2_R2.raw	Intra	RAD18	RAD18	T178	K108	14.3669	TRUE
Data\Zelda_220505_P2083_MR_SGJ_Xlink_Rad18_RAD6_fr2_R2.raw	Intra	RAD18	RAD18	K176	S105	18.6679	TRUE
Data\Zelda_220505_P2083_MR_SGJ_Xlink_Rad18_RAD6_fr2_R2.raw	Intra	RAD18	RAD18	K350	K264	38.0236	TRUE
Data\Zelda_220505_P2083_MR_SGJ_Xlink_Rad18_RAD6_fr2_R2.raw	Intra	RAD18	RAD18	K350	K265	37.324	TRUE
Data\Zelda_220505_P2083_MR_SGJ_Xlink_Rad18_RAD6_fr2_R2.raw	Intra	RAD18	RAD18	K350	K267	38.7061	TRUE
Data\Zelda_220505_P2083_MR_SGJ_Xlink_Rad18_RAD6_fr2_R2.raw	Intra	RAD18	RAD18	K351	K264	37.5316	TRUE
Data\Zelda_220505_P2083_MR_SGJ_Xlink_Rad18_RAD6_fr2_R2.raw	Intra	RAD18	RAD18	K351	K265	36.8226	TRUE
Data\Zelda_220505_P2083_MR_SGJ_Xlink_Rad18_RAD6_fr2_R2.raw	Intra	RAD18	RAD18	K351	K267	38.071	TRUE
Data\Zelda_220505_P2083_MR_SGJ_Xlink_Rad18_RAD6_fr2_R2.raw	Intra	RAD18	RAD18	K353	K264	43.3128	TRUE
Data\Zelda_220505_P2083_MR_SGJ_Xlink_Rad18_RAD6_fr2_R2.raw	Intra	RAD18	RAD18	K353	K265	41.6274	TRUE
Data\Zelda_220505_P2083_MR_SGJ_Xlink_Rad18_RAD6_fr2_R2.raw	Intra	RAD18	RAD18	K353	K267	41.6274	TRUE
Data\Zelda_220505_P2083_MR_SGJ_Xlink_Rad18_RAD6_fr2_R2.raw	Intra	RAD18	RAD18	S354	K264	53.109	TRUE
Data\Zelda_220505_P2083_MR_SGJ_Xlink_Rad18_RAD6_fr2_R2.raw	Intra	RAD18	RAD18	S354	K265	51.5655	TRUE
Data\Zelda_220505_P2083_MR_SGJ_Xlink_Rad18_RAD6_fr2_R2.raw	Intra	RAD18	RAD18	K247	K133	155.005	TRUE
Data\Zelda_220505_P2083_MR_SGJ_Xlink_Rad18_RAD6_fr2_R2.raw	Intra	RAD18	RAD18	K350	S272	17.4929	TRUE
Data\Zelda_220505_P2083_MR_SGJ_Xlink_Rad18_RAD6_fr2_R2.raw	Intra	RAD18	RAD18	K351	S272	17.7731	TRUE
Data\Zelda_220505_P2083_MR_SGJ_Xlink_Rad18_RAD6_fr2_R2.raw	Intra	RAD18	RAD18	K353	S272	16.697	TRUE
Data\Zelda_220505_P2083_MR_SGJ_Xlink_Rad18_RAD6_fr2_R1.raw	Intra	RAD18	RAD18	K247	K133	133.57	TRUE
Data\Zelda_220505_P2083_MR_SGJ_Xlink_Rad18_RAD6_fr2_R1.raw	Intra	RAD18	RAD18	K247	K89	211.24	TRUE
Data\Zelda_220505_P2083_MR_SGJ_Xlink_Rad18_RAD6_fr2_R2.raw	Intra	RAD18	RAD18	K247	K89	193.637	TRUE
Data\Zelda_220505_P2083_MR_SGJ_Xlink_Rad18_RAD6_fr2_R2.raw	Intra	RAD18	RAD18	K247	S136	130.624	TRUE
Data\Zelda_220505_P2083_MR_SGJ_Xlink_Rad18_RAD6_fr2_R1.raw	Intra	RAD18	RAD18	K247	S90	208.111	TRUE
Data\Zelda_220505_P2083_MR_SGJ_Xlink_Rad18_RAD6_fr2_R2.raw	Intra	RAD18	RAD18	K157	S128	113.827	TRUE
Data\Zelda_220505_P2083_MR_SGJ_Xlink_Rad18_RAD6_fr2_R2.raw	Intra	RAD18	RAD18	K247	K167	75.5447	TRUE
Data\Zelda_220505_P2083_MR_SGJ_Xlink_Rad18_RAD6_fr2_R2.raw	Intra	RAD18	RAD18	K251	K167	75.5447	TRUE
Data\Zelda_220505_P2083_MR_SGJ_Xlink_Rad18_RAD6_fr2_R2.raw	Intra	RAD18	RAD18	T252	K167	72.7222	TRUE
Data\Zelda_220505_P2083_MR_SGJ_Xlink_Rad18_RAD6_fr2_R2.raw	Intra	RAD18	RAD18	Y254	K167	45.9702	TRUE
Data\Zelda_220505_P2083_MR_SGJ_Xlink_Rad18_RAD6_fr2_R2.raw	Intra	RAD18	RAD18	S258	K167	10.5848	TRUE
Data\Zelda_220505_P2083_MR_SGJ_Xlink_Rad18_RAD6_fr2_R2.raw	Intra	RAD18	RAD18	K247	S164	44.9453	TRUE
Data\Zelda_220505_P2083_MR_SGJ_Xlink_Rad18_RAD6_fr2_R2.raw	Intra	RAD18	RAD18	K251	S164	52.0474	TRUE
Data\Zelda_220505_P2083_MR_SGJ_Xlink_Rad18_RAD6_fr2_R2.raw	Intra	RAD18	RAD18	K251	S170	69.9244	TRUE
Data\Zelda_220505_P2083_MR_SGJ_Xlink_Rad18_RAD6_fr2_R2.raw	Intra	RAD18	RAD18	K369	K247	85.0898	TRUE
Data\Zelda_220505_P2083_MR_SGJ_Xlink_Rad18_RAD6_fr2_R2.raw	Intra	RAD18	RAD18	K369	K251	88.4106	TRUE
Data\Zelda_220505_P2083_MR_SGJ_Xlink_Rad18_RAD6_fr2_R2.raw	Intra	RAD18	RAD18	S374	K247	41.8011	TRUE
Data\Zelda_220505_P2083_MR_SGJ_Xlink_Rad18_RAD6_fr2_R2.raw	Intra	RAD18	RAD18	S374	K251	47.5644	TRUE
Data\Zelda_220505_P2083_MR_SGJ_Xlink_Rad18_RAD6_fr2_R2.raw	Intra	RAD18	RAD18	K369	T252	81.7957	TRUE
Data\Zelda_220505_P2083_MR_SGJ_Xlink_Rad18_RAD6_fr2_R2.raw	Intra	RAD18	RAD18	K369	Y254	56.5001	TRUE
Data\Zelda_220505_P2083_MR_SGJ_Xlink_Rad18_RAD6_fr2_R2.raw	Intra	RAD18	RAD18	K369	S258	15.8122	TRUE
Data\Zelda_220505_P2083_MR_SGJ_Xlink_Rad18_RAD6_fr2_R2.raw	Intra	RAD18	RAD18	S346	K247	107.098	TRUE
Data\Zelda_220505_P2083_MR_SGJ_Xlink_Rad18_RAD6_fr2_R2.raw	Intra	RAD18	RAD18	K247	S90	187.173	TRUE
Data\Zelda_220505_P2083_MR_SGJ_Xlink_Rad18_RAD6_fr2_R2.raw	Intra	RAD18	RAD18	K347	K247	106.439	TRUE
Data\Zelda_220505_P2083_MR_SGJ_Xlink_Rad18_RAD6_fr2_R2.raw	Intra	RAD18	RAD18	K251	K133	171.508	TRUE
Data\Zelda_220505_P2083_MR_SGJ_Xlink_Rad18_RAD6_fr2_R2.raw	Intra	RAD18	RAD18	Y348	K247	100.239	TRUE
Data\Zelda_220505_P2083_MR_SGJ_Xlink_Rad18_RAD6_fr2_R1.raw	Intra	RAD18	RAD18	K251	K133	153.4	TRUE
Data\Zelda_220505_P2083_MR_SGJ_Xlink_Rad18_RAD6_fr2_R2.raw	Intra	RAD18	RAD18	K251	K267	131.807	TRUE
Data\Zelda_220505_P2083_MR_SGJ_Xlink_Rad18_RAD6_fr2_R2.raw	Intra	RAD18	RAD18	K347	Y254	109.159	TRUE
Data\Zelda_220505_P2083_MR_SGJ_Xlink_Rad18_RAD6_fr2_R2.raw	Intra	RAD18	RAD18	K347	S258	75.4532	TRUE
Data\Zelda_220505_P2083_MR_SGJ_Xlink_Rad18_RAD6_fr2_R2.raw	Intra	RAD18	RAD18	S148	K121	104.846	TRUE
Data\Zelda_220505_P2083_MR_SGJ_Xlink_Rad18_RAD6_fr2_R2.raw	Intra	RAD18	RAD18	S150	K121	107.728	TRUE
Data\Zelda_220505_P2083_MR_SGJ_Xlink_Rad18_RAD6_fr2_R2.raw	Intra	RAD18	RAD18	T151	K121	111.156	TRUE
Data\Zelda_220505_P2083_MR_SGJ_Xlink_Rad18_RAD6_fr2_R2.raw	Intra	RAD18	RAD18	S152	K121	114.021	TRUE
Data\Zelda_220505_P2083_MR_SGJ_Xlink_Rad18_RAD6_fr2_R1.raw	Intra	RAD18	RAD18	K251	K89	272.381	TRUE
Data\Zelda_220505_P2083_MR_SGJ_Xlink_Rad18_RAD6_fr2_R2.raw	Intra	RAD18	RAD18	S328	K277	21.4307	TRUE
Data\Zelda_220505_P2083_MR_SGJ_Xlink_Rad18_RAD6_fr2_R2.raw	Intra	RAD18	RAD18	T333	K277	42.6368	TRUE
Data\Zelda_220505_P2083_MR_SGJ_Xlink_Rad18_RAD6_fr2_R2.raw	Intra	RAD18	RAD18	K334	K277	40.1139	TRUE
Data\Zelda_220505_P2083_MR_SGJ_Xlink_Rad18_RAD6_fr2_R2.raw	Intra	RAD18	RAD18	T337	K277	35.1827	TRUE
Data\Zelda_220505_P2083_MR_SGJ_Xlink_Rad18_RAD6_fr2_R2.raw	Intra	RAD18	RAD18	K334	S272	28.0967	TRUE
Data\Zelda_220505_P2083_MR_SGJ_Xlink_Rad18_RAD6_fr2_R2.raw	Intra	RAD18	RAD18	K350	T64	22.2058	TRUE
Data\Zelda_220505_P2083_MR_SGJ_Xlink_Rad18_RAD6_fr2_R2.raw	Intra	RAD18	RAD18	K350	T68	17.106	TRUE
Data\Zelda_220505_P2083_MR_SGJ_Xlink_Rad18_RAD6_fr2_R2.raw	Intra	RAD18	RAD18	K350	T72	9.92185	TRUE
Data\Zelda_220505_P2083_MR_SGJ_Xlink_Rad18_RAD6_fr2_R2.raw	Intra	RAD18	RAD18	K350	T74	5.64464	TRUE
Data\Zelda_220505_P2083_MR_SGJ_Xlink_Rad18_RAD6_fr2_R2.raw	Intra	RAD18	RAD18	K351	T64	22.2058	TRUE
Data\Zelda_220505_P2083_MR_SGJ_Xlink_Rad18_RAD6_fr2_R2.raw	Intra	RAD18	RAD18	K351	T68	17.106	TRUE
Data\Zelda_220505_P2083_MR_SGJ_Xlink_Rad18_RAD6_fr2_R2.raw	Intra	RAD18	RAD18	K351	T72	9.92185	TRUE
Data\Zelda_220505_P2083_MR_SGJ_Xlink_Rad18_RAD6_fr2_R2.raw	Intra	RAD18	RAD18	K351	T74	5.64464	TRUE
Data\Zelda_220505_P2083_MR_SGJ_Xlink_Rad18_RAD6_fr2_R2.raw	Intra	RAD18	RAD18	K353	T64	36.797	TRUE
Data\Zelda_220505_P2083_MR_SGJ_Xlink_Rad18_RAD6_fr2_R2.raw	Intra	RAD18	RAD18	K353	T68	25.2683	TRUE
Data\Zelda_220505_P2083_MR_SGJ_Xlink_Rad18_RAD6_fr2_R2.raw	Intra	RAD18	RAD18	K353	T72	17.5757	TRUE
Data\Zelda_220505_P2083_MR_SGJ_Xlink_Rad18_RAD6_fr2_R2.raw	Intra	RAD18	RAD18	K353	T74	12.1788	TRUE
Data\Zelda_220505_P2083_MR_SGJ_Xlink_Rad18_RAD6_fr2_R2.raw	Intra	RAD18	RAD18	S323	K167	45.8638	TRUE
Data\Zelda_220505_P2083_MR_SGJ_Xlink_Rad18_RAD6_fr2_R2.raw	Intra	RAD18	RAD18	K324	K167	55.0866	TRUE
Data\Zelda_220505_P2083_MR_SGJ_Xlink_Rad18_RAD6_fr2_R2.raw	Intra	RAD18	RAD18	S328	K167	39.9255	TRUE
Data\Zelda_220505_P2083_MR_SGJ_Xlink_Rad18_RAD6_fr2_R2.raw	Intra	RAD18	RAD18	T333	K167	37.0251	TRUE
Data\Zelda_220505_P2083_MR_SGJ_Xlink_Rad18_RAD6_fr2_R2.raw	Intra	RAD18	RAD18	K324	S164	40.5755	TRUE
Data\Zelda_220505_P2083_MR_SGJ_Xlink_Rad18_RAD6_fr2_R2.raw	Intra	RAD18	RAD18	K324	S170	50.5428	TRUE
Data\Zelda_220505_P2083_MR_SGJ_Xlink_Rad18_RAD6_fr2_R2.raw	Intra	RAD18	RAD18	K369	K324	63.8066	TRUE
Data\Zelda_220505_P2083_MR_SGJ_Xlink_Rad18_RAD6_fr2_R2.raw	Intra	RAD18	RAD18	S374	K324	62.3361	TRUE
Data\Zelda_220505_P2083_MR_SGJ_Xlink_Rad18_RAD6_fr2_R2.raw	Intra	RAD18	RAD18	K369	S323	57.3168	TRUE
Data\Zelda_220505_P2083_MR_SGJ_Xlink_Rad18_RAD6_fr2_R2.raw	Intra	RAD18	RAD18	K160	K108	29.1174	TRUE
Data\Zelda_220505_P2083_MR_SGJ_Xlink_Rad18_RAD6_fr2_R2.raw	Intra	RAD18	RAD18	K160	S105	25.4426	TRUE
Data\Zelda_220505_P2083_MR_SGJ_Xlink_Rad18_RAD6_fr2_R2.raw	Intra	RAD18	RAD18	K160	S109	27.2939	TRUE
Data\Zelda_220505_P2083_MR_SGJ_Xlink_Rad18_RAD6_fr2_R2.raw	Intra	RAD18	RAD18	K160	S112	21.0754	TRUE
Data\Zelda_220505_P2083_MR_SGJ_Xlink_Rad18_RAD6_fr2_R2.raw	Intra	RAD18	RAD18	K160	S113	19.538	TRUE
Data\Zelda_220505_P2083_MR_SGJ_Xlink_Rad18_RAD6_fr2_R2.raw	Intra	RAD18	RAD18	K160	S114	18.2926	TRUE
Data\Zelda_220505_P2083_MR_SGJ_Xlink_Rad18_RAD6_fr2_R2.raw	Intra	RAD18	RAD18	K160	S115	16.7742	TRUE
Data\Zelda_220505_P2083_MR_SGJ_Xlink_Rad18_RAD6_fr2_R2.raw	Intra	RAD18	RAD18	S328	K121	85.7654	TRUE
Data\Zelda_220505_P2083_MR_SGJ_Xlink_Rad18_RAD6_fr2_R2.raw	Intra	RAD18	RAD18	K251	K89	269.762	TRUE
Data\Zelda_220505_P2083_MR_SGJ_Xlink_Rad18_RAD6_fr2_R2.raw	Intra	RAD18	RAD18	K251	S136	146.74	TRUE
Data\Zelda_220505_P2083_MR_SGJ_Xlink_Rad18_RAD6_fr2_R2.raw	Intra	RAD18	RAD18	K334	Y123	127.916	TRUE
Data\Zelda_220505_P2083_MR_SGJ_Xlink_Rad18_RAD6_fr2_R2.raw	Intra	RAD18	RAD18	K334	T124	117.167	TRUE
Data\Zelda_220505_P2083_MR_SGJ_Xlink_Rad18_RAD6_fr2_R2.raw	Intra	RAD18	RAD18	K334	S128	94.2349	TRUE
Data\Zelda_220505_P2083_MR_SGJ_Xlink_Rad18_RAD6_fr2_R2.raw	Intra	RAD18	RAD18	S323	K203	47.8219	TRUE
Data\Zelda_220505_P2083_MR_SGJ_Xlink_Rad18_RAD6_fr2_R2.raw	Intra	RAD18	RAD18	K324	K203	47.8219	TRUE
Data\Zelda_220505_P2083_MR_SGJ_Xlink_Rad18_RAD6_fr2_R2.raw	Intra	RAD18	RAD18	S328	K203	35.2249	TRUE
Data\Zelda_220505_P2083_MR_SGJ_Xlink_Rad18_RAD6_fr2_R2.raw	Intra	RAD18	RAD18	T333	K203	26.3377	TRUE
Data\Zelda_220505_P2083_MR_SGJ_Xlink_Rad18_RAD6_fr2_R1.raw	Intra	RAD18	RAD18	K251	S136	134.418	TRUE
Data\Zelda_220505_P2083_MR_SGJ_Xlink_Rad18_RAD6_fr2_R1.raw	Intra	RAD18	RAD18	K251	S90	267.05	TRUE
Data\Zelda_220505_P2083_MR_SGJ_Xlink_Rad18_RAD6_fr2_R2.raw	Intra	RAD18	RAD18	K251	S90	261.578	TRUE
Data\Zelda_220505_P2083_MR_SGJ_Xlink_Rad18_RAD6_fr2_R1.raw	Inter	RAD18	RAD18	K263	K263	153.225	TRUE
Data\Zelda_220505_P2083_MR_SGJ_Xlink_Rad18_RAD6_fr2_R2.raw	Intra	RAD18	RAD18	K324	T206	42.1415	TRUE
Data\Zelda_220505_P2083_MR_SGJ_Xlink_Rad18_RAD6_fr2_R2.raw	Intra	RAD18	RAD18	S238	K157	21.2268	TRUE
Data\Zelda_220505_P2083_MR_SGJ_Xlink_Rad18_RAD6_fr2_R2.raw	Intra	RAD18	RAD18	S238	K160	24.5618	TRUE
Data\Zelda_220505_P2083_MR_SGJ_Xlink_Rad18_RAD6_fr2_R2.raw	Intra	RAD18	RAD18	S238	K162	27.7957	TRUE
Data\Zelda_220505_P2083_MR_SGJ_Xlink_Rad18_RAD6_fr2_R2.raw	Intra	RAD18	RAD18	S241	K157	33.8586	TRUE
Data\Zelda_220505_P2083_MR_SGJ_Xlink_Rad18_RAD6_fr2_R2.raw	Intra	RAD18	RAD18	S241	K160	36.6757	TRUE
Data\Zelda_220505_P2083_MR_SGJ_Xlink_Rad18_RAD6_fr2_R2.raw	Intra	RAD18	RAD18	S241	K162	38.2502	TRUE
Data\Zelda_220505_P2083_MR_SGJ_Xlink_Rad18_RAD6_fr2_R2.raw	Intra	RAD18	RAD18	S242	K157	33.8586	TRUE
Data\Zelda_220505_P2083_MR_SGJ_Xlink_Rad18_RAD6_fr2_R2.raw	Intra	RAD18	RAD18	S242	K160	36.6757	TRUE
Data\Zelda_220505_P2083_MR_SGJ_Xlink_Rad18_RAD6_fr2_R2.raw	Intra	RAD18	RAD18	S242	K162	38.2502	TRUE
Data\Zelda_220505_P2083_MR_SGJ_Xlink_Rad18_RAD6_fr2_R2.raw	Intra	RAD18	RAD18	K351	K160	32.6376	TRUE
Data\Zelda_220505_P2083_MR_SGJ_Xlink_Rad18_RAD6_fr2_R2.raw	Intra	RAD18	RAD18	K351	K162	32.6376	TRUE
Data\Zelda_220505_P2083_MR_SGJ_Xlink_Rad18_RAD6_fr2_R2.raw	Intra	RAD18	RAD18	K353	K160	31.8153	TRUE
Data\Zelda_220505_P2083_MR_SGJ_Xlink_Rad18_RAD6_fr2_R2.raw	Intra	RAD18	RAD18	S354	K160	27.3405	TRUE
Data\Zelda_220505_P2083_MR_SGJ_Xlink_Rad18_RAD6_fr2_R2.raw	Intra	RAD18	RAD18	K351	S161	32.6376	TRUE
Data\Zelda_220505_P2083_MR_SGJ_Xlink_Rad18_RAD6_fr2_R2.raw	Intra	RAD18	RAD18	K351	S164	37.1131	TRUE
Data\Zelda_220505_P2083_MR_SGJ_Xlink_Rad18_RAD6_fr2_R2.raw	Intra	RAD18	RAD18	T252	K157	74.547	TRUE
Data\Zelda_220505_P2083_MR_SGJ_Xlink_Rad18_RAD6_fr2_R2.raw	Intra	RAD18	RAD18	Y254	K157	78.9398	TRUE
Data\Zelda_220505_P2083_MR_SGJ_Xlink_Rad18_RAD6_fr2_R2.raw	Intra	RAD18	RAD18	S258	K157	104.809	TRUE
Data\Zelda_220505_P2083_MR_SGJ_Xlink_Rad18_RAD6_fr2_R2.raw	Intra	RAD18	RAD18	K263	K157	100.493	TRUE
Data\Zelda_220505_P2083_MR_SGJ_Xlink_Rad18_RAD6_fr2_R2.raw	Intra	RAD18	RAD18	K263	S148	15.473	TRUE
Data\Zelda_220505_P2083_MR_SGJ_Xlink_Rad18_RAD6_fr2_R2.raw	Intra	RAD18	RAD18	K263	S150	17.7901	TRUE
Data\Zelda_220505_P2083_MR_SGJ_Xlink_Rad18_RAD6_fr2_R2.raw	Intra	RAD18	RAD18	K263	T151	29.6893	TRUE
Data\Zelda_220505_P2083_MR_SGJ_Xlink_Rad18_RAD6_fr2_R2.raw	Intra	RAD18	RAD18	K263	S152	42.8202	TRUE
Data\Zelda_220505_P2083_MR_SGJ_Xlink_Rad18_RAD6_fr2_R2.raw	Intra	RAD18	RAD18	K267	K236	13.8709	TRUE
Data\Zelda_220505_P2083_MR_SGJ_Xlink_Rad18_RAD6_fr2_R2.raw	Intra	RAD18	RAD18	K267	K245	18.8833	TRUE
Data\Zelda_220505_P2083_MR_SGJ_Xlink_Rad18_RAD6_fr2_R2.raw	Intra	RAD18	RAD18	S272	K236	5.1056	TRUE
Data\Zelda_220505_P2083_MR_SGJ_Xlink_Rad18_RAD6_fr2_R2.raw	Intra	RAD18	RAD18	S272	K245	9.28114	TRUE
Data\Zelda_220505_P2083_MR_SGJ_Xlink_Rad18_RAD6_fr2_R2.raw	Intra	RAD18	RAD18	K267	S238	16.2982	TRUE
Data\Zelda_220505_P2083_MR_SGJ_Xlink_Rad18_RAD6_fr2_R2.raw	Intra	RAD18	RAD18	K267	S241	16.2982	TRUE
Data\Zelda_220505_P2083_MR_SGJ_Xlink_Rad18_RAD6_fr2_R2.raw	Intra	RAD18	RAD18	K267	S242	16.3833	TRUE
Data\Zelda_220505_P2083_MR_SGJ_Xlink_Rad18_RAD6_fr2_R2.raw	Intra	RAD18	RAD18	S323	K116	46.348	TRUE
Data\Zelda_220505_P2083_MR_SGJ_Xlink_Rad18_RAD6_fr2_R2.raw	Intra	RAD18	RAD18	K324	K116	52.5751	TRUE
Data\Zelda_220505_P2083_MR_SGJ_Xlink_Rad18_RAD6_fr2_R2.raw	Intra	RAD18	RAD18	S241	K89	55.4188	TRUE
Data\Zelda_220505_P2083_MR_SGJ_Xlink_Rad18_RAD6_fr2_R2.raw	Intra	RAD18	RAD18	S242	K89	52.7078	TRUE
Data\Zelda_220505_P2083_MR_SGJ_Xlink_Rad18_RAD6_fr2_R2.raw	Intra	RAD18	RAD18	K245	K89	37.3567	TRUE
Data\Zelda_220505_P2083_MR_SGJ_Xlink_Rad18_RAD6_fr2_R2.raw	Inter	RAD18	RAD18	K263	K263	138.34	TRUE
Data\Zelda_220505_P2083_MR_SGJ_Xlink_Rad18_RAD6_fr2_R2.raw	Intra	RAD18	RAD18	K245	S90	30.7888	TRUE
Data\Zelda_220505_P2083_MR_SGJ_Xlink_Rad18_RAD6_fr2_R1.raw	Intra	RAD18	RAD18	K263	K264	168.064	TRUE
Data\Zelda_220505_P2083_MR_SGJ_Xlink_Rad18_RAD6_fr2_R2.raw	Intra	RAD18	RAD18	K263	K264	157.608	TRUE
Data\Zelda_220505_P2083_MR_SGJ_Xlink_Rad18_RAD6_fr2_R1.raw	Intra	RAD18	RAD18	K263	K265	455.176	TRUE
Data\Zelda_220505_P2083_MR_SGJ_Xlink_Rad18_RAD6_fr2_R2.raw	Intra	RAD18	RAD18	K263	K265	296.315	TRUE
Data\Zelda_220505_P2083_MR_SGJ_Xlink_Rad18_RAD6_fr2_R2.raw	Intra	RAD18	RAD18	K350	K315	57.1828	TRUE
Data\Zelda_220505_P2083_MR_SGJ_Xlink_Rad18_RAD6_fr3_R2.raw	Intra	RAD18	RAD18	K263	K265	237.008	TRUE
Data\Zelda_220505_P2083_MR_SGJ_Xlink_Rad18_RAD6_fr2_R2.raw	Intra	RAD18	RAD18	K347	S302	128.566	TRUE
Data\Zelda_220505_P2083_MR_SGJ_Xlink_Rad18_RAD6_fr2_R1.raw	Intra	RAD18	RAD18	K263	K267	639.388	TRUE
Data\Zelda_220505_P2083_MR_SGJ_Xlink_Rad18_RAD6_fr2_R2.raw	Intra	RAD18	RAD18	K350	S302	13.8139	TRUE
Data\Zelda_220505_P2083_MR_SGJ_Xlink_Rad18_RAD6_fr2_R2.raw	Intra	RAD18	RAD18	K350	T316	54.0742	TRUE
Data\Zelda_220505_P2083_MR_SGJ_Xlink_Rad18_RAD6_fr2_R2.raw	Intra	RAD18	RAD18	K351	S302	31.8572	TRUE
Data\Zelda_220505_P2083_MR_SGJ_Xlink_Rad18_RAD6_fr2_R2.raw	Intra	RAD18	RAD18	K263	K267	587.788	TRUE
Data\Zelda_220505_P2083_MR_SGJ_Xlink_Rad18_RAD6_fr2_R2.raw	Intra	RAD18	RAD18	K277	T252	88.4098	TRUE
Data\Zelda_220505_P2083_MR_SGJ_Xlink_Rad18_RAD6_fr2_R2.raw	Intra	RAD18	RAD18	K277	Y254	75.6295	TRUE
Data\Zelda_220505_P2083_MR_SGJ_Xlink_Rad18_RAD6_fr2_R2.raw	Intra	RAD18	RAD18	K277	S258	45.6246	TRUE
Data\Zelda_220505_P2083_MR_SGJ_Xlink_Rad18_RAD6_fr3_R2.raw	Intra	RAD18	RAD18	K263	K267	430.683	TRUE
Data\Zelda_220505_P2083_MR_SGJ_Xlink_Rad18_RAD6_fr3_R1.raw	Intra	RAD18	RAD18	K263	K267	334.168	TRUE
Data\Zelda_220505_P2083_MR_SGJ_Xlink_Rad18_RAD6_fr2_R1.raw	Intra	RAD18	RAD18	K263	S272	407.469	TRUE
Data\Zelda_220505_P2083_MR_SGJ_Xlink_Rad18_RAD6_fr2_R2.raw	Intra	RAD18	RAD18	K263	S272	402.135	TRUE
Data\Zelda_220505_P2083_MR_SGJ_Xlink_Rad18_RAD6_fr2_R2.raw	Intra	RAD18	RAD18	S148	K63	34.1793	TRUE
Data\Zelda_220505_P2083_MR_SGJ_Xlink_Rad18_RAD6_fr2_R2.raw	Intra	RAD18	RAD18	S150	K63	39.4786	TRUE
Data\Zelda_220505_P2083_MR_SGJ_Xlink_Rad18_RAD6_fr2_R2.raw	Intra	RAD18	RAD18	T151	K63	39.4786	TRUE
Data\Zelda_220505_P2083_MR_SGJ_Xlink_Rad18_RAD6_fr2_R2.raw	Intra	RAD18	RAD18	S152	K63	39.4786	TRUE
Data\Zelda_220505_P2083_MR_SGJ_Xlink_Rad18_RAD6_fr2_R2.raw	Intra	RAD18	RAD18	K157	K63	62.1949	TRUE
Data\Zelda_220505_P2083_MR_SGJ_Xlink_Rad18_RAD6_fr2_R2.raw	Intra	RAD18	RAD18	K157	S61	59.2363	TRUE
Data\Zelda_220505_P2083_MR_SGJ_Xlink_Rad18_RAD6_fr2_R2.raw	Intra	RAD18	RAD18	K157	Y62	62.1949	TRUE
Data\Zelda_220505_P2083_MR_SGJ_Xlink_Rad18_RAD6_fr2_R2.raw	Intra	RAD18	RAD18	K157	T64	59.2363	TRUE
Data\Zelda_220505_P2083_MR_SGJ_Xlink_Rad18_RAD6_fr2_R2.raw	Intra	RAD18	RAD18	K157	T68	31.5954	TRUE
Data\Zelda_220505_P2083_MR_SGJ_Xlink_Rad18_RAD6_fr2_R2.raw	Intra	RAD18	RAD18	K157	T72	21.7488	TRUE
Data\Zelda_220505_P2083_MR_SGJ_Xlink_Rad18_RAD6_fr2_R2.raw	Intra	RAD18	RAD18	K157	T74	14.9563	TRUE
Data\Zelda_220505_P2083_MR_SGJ_Xlink_Rad18_RAD6_fr2_R2.raw	Intra	RAD18	RAD18	K277	K247	73.8962	TRUE
Data\Zelda_220505_P2083_MR_SGJ_Xlink_Rad18_RAD6_fr2_R2.raw	Intra	RAD18	RAD18	K277	K251	90.4115	TRUE
Data\Zelda_220505_P2083_MR_SGJ_Xlink_Rad18_RAD6_fr3_R2.raw	Intra	RAD18	RAD18	K263	S272	289.867	TRUE
Data\Zelda_220505_P2083_MR_SGJ_Xlink_Rad18_RAD6_fr3_R1.raw	Intra	RAD18	RAD18	K263	S272	215.973	TRUE
Data\Zelda_220505_P2083_MR_SGJ_Xlink_Rad18_RAD6_fr2_R2.raw	Intra	RAD18	RAD18	K264	K267	303.717	TRUE
Data\Zelda_220505_P2083_MR_SGJ_Xlink_Rad18_RAD6_fr2_R2.raw	Intra	RAD18	RAD18	T333	K192	112.093	TRUE
Data\Zelda_220505_P2083_MR_SGJ_Xlink_Rad18_RAD6_fr2_R2.raw	Intra	RAD18	RAD18	K324	S180	42.3678	TRUE
Data\Zelda_220505_P2083_MR_SGJ_Xlink_Rad18_RAD6_fr3_R1.raw	Intra	RAD18	RAD18	K264	K267	280.34	TRUE
Data\Zelda_220505_P2083_MR_SGJ_Xlink_Rad18_RAD6_fr2_R2.raw	Intra	RAD18	RAD18	K353	K157	89.6668	TRUE
Data\Zelda_220505_P2083_MR_SGJ_Xlink_Rad18_RAD6_fr2_R2.raw	Intra	RAD18	RAD18	S354	K157	89.6668	TRUE
Data\Zelda_220505_P2083_MR_SGJ_Xlink_Rad18_RAD6_fr2_R2.raw	Intra	RAD18	RAD18	K353	S148	18.911	TRUE
Data\Zelda_220505_P2083_MR_SGJ_Xlink_Rad18_RAD6_fr2_R2.raw	Intra	RAD18	RAD18	K353	S150	26.0073	TRUE
Data\Zelda_220505_P2083_MR_SGJ_Xlink_Rad18_RAD6_fr2_R2.raw	Intra	RAD18	RAD18	K353	T151	28.4851	TRUE
Data\Zelda_220505_P2083_MR_SGJ_Xlink_Rad18_RAD6_fr2_R2.raw	Intra	RAD18	RAD18	K353	S152	33.5921	TRUE
Data\Zelda_220505_P2083_MR_SGJ_Xlink_Rad18_RAD6_fr2_R2.raw	Intra	RAD18	RAD18	K376	K324	61.3593	TRUE
Data\Zelda_220505_P2083_MR_SGJ_Xlink_Rad18_RAD6_fr2_R2.raw	Intra	RAD18	RAD18	T377	K324	69.1602	TRUE
Data\Zelda_220505_P2083_MR_SGJ_Xlink_Rad18_RAD6_fr2_R2.raw	Intra	RAD18	RAD18	T379	K324	75.8323	TRUE
Data\Zelda_220505_P2083_MR_SGJ_Xlink_Rad18_RAD6_fr2_R2.raw	Intra	RAD18	RAD18	T381	K324	82.532	TRUE
Data\Zelda_220505_P2083_MR_SGJ_Xlink_Rad18_RAD6_fr2_R2.raw	Intra	RAD18	RAD18	K376	S323	59.2056	TRUE
Data\Zelda_220505_P2083_MR_SGJ_Xlink_Rad18_RAD6_fr2_R2.raw	Intra	RAD18	RAD18	S323	K162	32.3239	TRUE
Data\Zelda_220505_P2083_MR_SGJ_Xlink_Rad18_RAD6_fr2_R2.raw	Intra	RAD18	RAD18	K324	K162	32.3239	TRUE
Data\Zelda_220505_P2083_MR_SGJ_Xlink_Rad18_RAD6_fr2_R2.raw	Intra	RAD18	RAD18	K324	S161	32.3239	TRUE
Data\Zelda_220505_P2083_MR_SGJ_Xlink_Rad18_RAD6_fr2_R2.raw	Intra	RAD18	RAD18	S328	K160	26.5228	TRUE
Data\Zelda_220505_P2083_MR_SGJ_Xlink_Rad18_RAD6_fr2_R2.raw	Intra	RAD18	RAD18	T333	K160	15.8966	TRUE
Data\Zelda_220505_P2083_MR_SGJ_Xlink_Rad18_RAD6_fr2_R2.raw	Intra	RAD18	RAD18	K207	T24	26.9709	TRUE
Data\Zelda_220505_P2083_MR_SGJ_Xlink_Rad18_RAD6_fr3_R2.raw	Intra	RAD18	RAD18	K264	K267	222.217	TRUE
Data\Zelda_220505_P2083_MR_SGJ_Xlink_Rad18_RAD6_fr2_R2.raw	Intra	RAD18	RAD18	K264	S272	222.324	TRUE
Data\Zelda_220505_P2083_MR_SGJ_Xlink_Rad18_RAD6_fr2_R2.raw	Intra	RAD18	RAD18	T252	K207	39.096	TRUE
Data\Zelda_220505_P2083_MR_SGJ_Xlink_Rad18_RAD6_fr2_R2.raw	Intra	RAD18	RAD18	Y254	K207	39.096	TRUE
Data\Zelda_220505_P2083_MR_SGJ_Xlink_Rad18_RAD6_fr2_R2.raw	Intra	RAD18	RAD18	S258	K207	34.4952	TRUE
Data\Zelda_220505_P2083_MR_SGJ_Xlink_Rad18_RAD6_fr2_R2.raw	Intra	RAD18	RAD18	K382	K324	69.4981	TRUE
Data\Zelda_220505_P2083_MR_SGJ_Xlink_Rad18_RAD6_fr2_R2.raw	Intra	RAD18	RAD18	S386	K324	82.3275	TRUE
Data\Zelda_220505_P2083_MR_SGJ_Xlink_Rad18_RAD6_fr2_R2.raw	Intra	RAD18	RAD18	T387	K324	80.4401	TRUE
Data\Zelda_220505_P2083_MR_SGJ_Xlink_Rad18_RAD6_fr2_R2.raw	Intra	RAD18	RAD18	K382	S323	63.0107	TRUE
Data\Zelda_220505_P2083_MR_SGJ_Xlink_Rad18_RAD6_fr2_R2.raw	Intra	RAD18	RAD18	K382	S328	47.4076	TRUE
Data\Zelda_220505_P2083_MR_SGJ_Xlink_Rad18_RAD6_fr2_R2.raw	Intra	RAD18	RAD18	K382	T333	30.0615	TRUE
Data\Zelda_220505_P2083_MR_SGJ_Xlink_Rad18_RAD6_fr2_R2.raw	Intra	RAD18	RAD18	S323	K89	56.0903	TRUE
Data\Zelda_220505_P2083_MR_SGJ_Xlink_Rad18_RAD6_fr2_R2.raw	Intra	RAD18	RAD18	K324	K89	56.0903	TRUE
Data\Zelda_220505_P2083_MR_SGJ_Xlink_Rad18_RAD6_fr2_R2.raw	Intra	RAD18	RAD18	S328	K89	75.3527	TRUE
Data\Zelda_220505_P2083_MR_SGJ_Xlink_Rad18_RAD6_fr3_R1.raw	Intra	RAD18	RAD18	K264	S272	173.626	TRUE
Data\Zelda_220505_P2083_MR_SGJ_Xlink_Rad18_RAD6_fr2_R2.raw	Intra	RAD18	RAD18	K324	S90	52.8587	TRUE
Data\Zelda_220505_P2083_MR_SGJ_Xlink_Rad18_RAD6_fr2_R2.raw	Intra	RAD18	RAD18	S328	K157	109.719	TRUE
Data\Zelda_220505_P2083_MR_SGJ_Xlink_Rad18_RAD6_fr2_R2.raw	Intra	RAD18	RAD18	K267	K116	140.208	TRUE
Data\Zelda_220505_P2083_MR_SGJ_Xlink_Rad18_RAD6_fr2_R1.raw	Intra	RAD18	RAD18	K267	K116	130.431	TRUE
Data\Zelda_220505_P2083_MR_SGJ_Xlink_Rad18_RAD6_fr2_R2.raw	Intra	RAD18	RAD18	K334	S148	24.5822	TRUE
Data\Zelda_220505_P2083_MR_SGJ_Xlink_Rad18_RAD6_fr2_R2.raw	Intra	RAD18	RAD18	K334	S150	42.5604	TRUE
Data\Zelda_220505_P2083_MR_SGJ_Xlink_Rad18_RAD6_fr2_R2.raw	Intra	RAD18	RAD18	K334	T151	53.7396	TRUE
Data\Zelda_220505_P2083_MR_SGJ_Xlink_Rad18_RAD6_fr2_R2.raw	Intra	RAD18	RAD18	K334	S152	68.4707	TRUE
Data\Zelda_220505_P2083_MR_SGJ_Xlink_Rad18_RAD6_fr2_R2.raw	Intra	RAD18	RAD18	K353	K121	121.473	TRUE
Data\Zelda_220505_P2083_MR_SGJ_Xlink_Rad18_RAD6_fr2_R2.raw	Intra	RAD18	RAD18	K353	Y123	104.08	TRUE
Data\Zelda_220505_P2083_MR_SGJ_Xlink_Rad18_RAD6_fr2_R2.raw	Intra	RAD18	RAD18	K353	T124	90.7747	TRUE
Data\Zelda_220505_P2083_MR_SGJ_Xlink_Rad18_RAD6_fr2_R2.raw	Intra	RAD18	RAD18	K353	S128	68.6989	TRUE
Data\Zelda_220505_P2083_MR_SGJ_Xlink_Rad18_RAD6_fr2_R2.raw	Intra	RAD18	RAD18	K121	K63	77.1223	TRUE
Data\Zelda_220505_P2083_MR_SGJ_Xlink_Rad18_RAD6_fr2_R2.raw	Intra	RAD18	RAD18	Y123	K63	69.5809	TRUE
Data\Zelda_220505_P2083_MR_SGJ_Xlink_Rad18_RAD6_fr2_R2.raw	Intra	RAD18	RAD18	T124	K63	66.4372	TRUE
Data\Zelda_220505_P2083_MR_SGJ_Xlink_Rad18_RAD6_fr2_R2.raw	Intra	RAD18	RAD18	S128	K63	50.1533	TRUE
Data\Zelda_220505_P2083_MR_SGJ_Xlink_Rad18_RAD6_fr2_R2.raw	Intra	RAD18	RAD18	K121	S61	72.7671	TRUE
Data\Zelda_220505_P2083_MR_SGJ_Xlink_Rad18_RAD6_fr2_R2.raw	Intra	RAD18	RAD18	K121	Y62	76.5244	TRUE
Data\Zelda_220505_P2083_MR_SGJ_Xlink_Rad18_RAD6_fr2_R2.raw	Intra	RAD18	RAD18	K121	T64	73.9451	TRUE
Data\Zelda_220505_P2083_MR_SGJ_Xlink_Rad18_RAD6_fr2_R2.raw	Intra	RAD18	RAD18	K121	T68	55.0767	TRUE
Data\Zelda_220505_P2083_MR_SGJ_Xlink_Rad18_RAD6_fr2_R2.raw	Intra	RAD18	RAD18	K121	T72	41.562	TRUE
Data\Zelda_220505_P2083_MR_SGJ_Xlink_Rad18_RAD6_fr2_R2.raw	Intra	RAD18	RAD18	K121	T74	34.8778	TRUE
Data\Zelda_220505_P2083_MR_SGJ_Xlink_Rad18_RAD6_fr2_R2.raw	Inter	RAD18	RAD18	K121	K121	125.695	TRUE
Data\Zelda_220505_P2083_MR_SGJ_Xlink_Rad18_RAD6_fr2_R2.raw	Intra	RAD18	RAD18	K353	K63	31.6261	TRUE
Data\Zelda_220505_P2083_MR_SGJ_Xlink_Rad18_RAD6_fr2_R2.raw	Intra	RAD18	RAD18	S354	K63	27.0995	TRUE
Data\Zelda_220505_P2083_MR_SGJ_Xlink_Rad18_RAD6_fr2_R2.raw	Intra	RAD18	RAD18	K353	S61	31.6261	TRUE
Data\Zelda_220505_P2083_MR_SGJ_Xlink_Rad18_RAD6_fr2_R2.raw	Intra	RAD18	RAD18	K353	Y62	31.6261	TRUE
Data\Zelda_220505_P2083_MR_SGJ_Xlink_Rad18_RAD6_fr2_R1.raw	Intra	RAD18	RAD18	K267	K133	193.269	TRUE
Data\Zelda_220505_P2083_MR_SGJ_Xlink_Rad18_RAD6_fr2_R2.raw	Intra	RAD18	RAD18	K267	K133	147.651	TRUE
Data\Zelda_220505_P2083_MR_SGJ_Xlink_Rad18_RAD6_fr2_R1.raw	Intra	RAD18	RAD18	K267	K157	242.579	TRUE
Data\Zelda_220505_P2083_MR_SGJ_Xlink_Rad18_RAD6_fr2_R2.raw	Intra	RAD18	RAD18	S109	K63	16.3251	TRUE
Data\Zelda_220505_P2083_MR_SGJ_Xlink_Rad18_RAD6_fr2_R2.raw	Intra	RAD18	RAD18	S112	K63	22.5812	TRUE
Data\Zelda_220505_P2083_MR_SGJ_Xlink_Rad18_RAD6_fr2_R2.raw	Intra	RAD18	RAD18	S113	K63	22.5812	TRUE
Data\Zelda_220505_P2083_MR_SGJ_Xlink_Rad18_RAD6_fr2_R2.raw	Intra	RAD18	RAD18	S114	K63	22.5812	TRUE
Data\Zelda_220505_P2083_MR_SGJ_Xlink_Rad18_RAD6_fr2_R2.raw	Intra	RAD18	RAD18	S115	K63	22.5812	TRUE
Data\Zelda_220505_P2083_MR_SGJ_Xlink_Rad18_RAD6_fr2_R2.raw	Intra	RAD18	RAD18	K116	K63	22.5812	TRUE
Data\Zelda_220505_P2083_MR_SGJ_Xlink_Rad18_RAD6_fr2_R2.raw	Intra	RAD18	RAD18	K116	S61	18.36	TRUE
Data\Zelda_220505_P2083_MR_SGJ_Xlink_Rad18_RAD6_fr2_R2.raw	Intra	RAD18	RAD18	K116	Y62	20.4462	TRUE
Data\Zelda_220505_P2083_MR_SGJ_Xlink_Rad18_RAD6_fr2_R2.raw	Intra	RAD18	RAD18	K116	T64	22.5812	TRUE
Data\Zelda_220505_P2083_MR_SGJ_Xlink_Rad18_RAD6_fr2_R2.raw	Intra	RAD18	RAD18	K116	T68	20.4462	TRUE
Data\Zelda_220505_P2083_MR_SGJ_Xlink_Rad18_RAD6_fr2_R2.raw	Intra	RAD18	RAD18	K116	T72	14.1971	TRUE
Data\Zelda_220505_P2083_MR_SGJ_Xlink_Rad18_RAD6_fr2_R2.raw	Intra	RAD18	RAD18	K116	T74	10.3908	TRUE
Data\Zelda_220505_P2083_MR_SGJ_Xlink_Rad18_RAD6_fr2_R2.raw	Intra	RAD18	RAD18	K353	K116	26.2336	TRUE
Data\Zelda_220505_P2083_MR_SGJ_Xlink_Rad18_RAD6_fr2_R2.raw	Intra	RAD18	RAD18	S354	K116	24.6043	TRUE
Data\Zelda_220505_P2083_MR_SGJ_Xlink_Rad18_RAD6_fr2_R2.raw	Intra	RAD18	RAD18	K353	S109	21.4494	TRUE
Data\Zelda_220505_P2083_MR_SGJ_Xlink_Rad18_RAD6_fr2_R2.raw	Intra	RAD18	RAD18	K353	S112	23.5458	TRUE
Data\Zelda_220505_P2083_MR_SGJ_Xlink_Rad18_RAD6_fr2_R2.raw	Intra	RAD18	RAD18	K353	S113	26.2336	TRUE
Data\Zelda_220505_P2083_MR_SGJ_Xlink_Rad18_RAD6_fr2_R2.raw	Intra	RAD18	RAD18	K353	S114	26.2336	TRUE
Data\Zelda_220505_P2083_MR_SGJ_Xlink_Rad18_RAD6_fr2_R2.raw	Intra	RAD18	RAD18	K353	S115	26.2336	TRUE
Data\Zelda_220505_P2083_MR_SGJ_Xlink_Rad18_RAD6_fr2_R2.raw	Inter	RAD18	RAD18	K324	K324	70.749	TRUE
Data\Zelda_220505_P2083_MR_SGJ_Xlink_Rad18_RAD6_fr2_R2.raw	Intra	RAD18	RAD18	K369	K108	13.1935	TRUE
Data\Zelda_220505_P2083_MR_SGJ_Xlink_Rad18_RAD6_fr2_R2.raw	Intra	RAD18	RAD18	K369	S105	11.5882	TRUE
Data\Zelda_220505_P2083_MR_SGJ_Xlink_Rad18_RAD6_fr2_R2.raw	Intra	RAD18	RAD18	K267	K157	214.506	TRUE
Data\Zelda_220505_P2083_MR_SGJ_Xlink_Rad18_RAD6_fr2_R1.raw	Intra	RAD18	RAD18	K267	K167	204.453	TRUE
Data\Zelda_220505_P2083_MR_SGJ_Xlink_Rad18_RAD6_fr2_R2.raw	Intra	RAD18	RAD18	S328	K263	46.0312	TRUE
Data\Zelda_220505_P2083_MR_SGJ_Xlink_Rad18_RAD6_fr2_R2.raw	Intra	RAD18	RAD18	T333	K263	75.7239	TRUE
Data\Zelda_220505_P2083_MR_SGJ_Xlink_Rad18_RAD6_fr2_R2.raw	Intra	RAD18	RAD18	K334	K263	60.7582	TRUE
Data\Zelda_220505_P2083_MR_SGJ_Xlink_Rad18_RAD6_fr2_R2.raw	Intra	RAD18	RAD18	T337	K263	60.7582	TRUE
Data\Zelda_220505_P2083_MR_SGJ_Xlink_Rad18_RAD6_fr2_R2.raw	Intra	RAD18	RAD18	K334	Y254	127.173	TRUE
Data\Zelda_220505_P2083_MR_SGJ_Xlink_Rad18_RAD6_fr2_R2.raw	Intra	RAD18	RAD18	K334	S258	87.2984	TRUE
Data\Zelda_220505_P2083_MR_SGJ_Xlink_Rad18_RAD6_fr2_R2.raw	Intra	RAD18	RAD18	K267	K174	307.721	TRUE
Data\Zelda_220505_P2083_MR_SGJ_Xlink_Rad18_RAD6_fr2_R2.raw	Intra	RAD18	RAD18	S302	K235	1.84799	TRUE
Data\Zelda_220505_P2083_MR_SGJ_Xlink_Rad18_RAD6_fr2_R2.raw	Intra	RAD18	RAD18	K315	K235	50.0383	TRUE
Data\Zelda_220505_P2083_MR_SGJ_Xlink_Rad18_RAD6_fr2_R2.raw	Intra	RAD18	RAD18	T316	K235	47.7768	TRUE
Data\Zelda_220505_P2083_MR_SGJ_Xlink_Rad18_RAD6_fr2_R2.raw	Intra	RAD18	RAD18	K315	S228	43.3368	TRUE
Data\Zelda_220505_P2083_MR_SGJ_Xlink_Rad18_RAD6_fr2_R2.raw	Intra	RAD18	RAD18	K315	S231	41.1598	TRUE
Data\Zelda_220505_P2083_MR_SGJ_Xlink_Rad18_RAD6_fr2_R2.raw	Intra	RAD18	RAD18	S238	K167	20.131	TRUE
Data\Zelda_220505_P2083_MR_SGJ_Xlink_Rad18_RAD6_fr2_R2.raw	Intra	RAD18	RAD18	S241	K167	24.5756	TRUE
Data\Zelda_220505_P2083_MR_SGJ_Xlink_Rad18_RAD6_fr2_R2.raw	Intra	RAD18	RAD18	S242	K167	24.5756	TRUE
Data\Zelda_220505_P2083_MR_SGJ_Xlink_Rad18_RAD6_fr2_R2.raw	Intra	RAD18	RAD18	K245	K157	17.9844	TRUE
Data\Zelda_220505_P2083_MR_SGJ_Xlink_Rad18_RAD6_fr2_R2.raw	Intra	RAD18	RAD18	K245	K160	22.3289	TRUE
Data\Zelda_220505_P2083_MR_SGJ_Xlink_Rad18_RAD6_fr2_R2.raw	Intra	RAD18	RAD18	K245	K162	22.3289	TRUE
Data\Zelda_220505_P2083_MR_SGJ_Xlink_Rad18_RAD6_fr2_R2.raw	Intra	RAD18	RAD18	K245	K167	20.131	TRUE
Data\Zelda_220505_P2083_MR_SGJ_Xlink_Rad18_RAD6_fr2_R2.raw	Intra	RAD18	RAD18	K245	S148	7.95973	TRUE
Data\Zelda_220505_P2083_MR_SGJ_Xlink_Rad18_RAD6_fr2_R2.raw	Intra	RAD18	RAD18	K245	S150	7.95973	TRUE
Data\Zelda_220505_P2083_MR_SGJ_Xlink_Rad18_RAD6_fr2_R2.raw	Intra	RAD18	RAD18	K245	T151	7.95973	TRUE
Data\Zelda_220505_P2083_MR_SGJ_Xlink_Rad18_RAD6_fr2_R2.raw	Intra	RAD18	RAD18	K245	S152	9.813	TRUE
Data\Zelda_220505_P2083_MR_SGJ_Xlink_Rad18_RAD6_fr2_R2.raw	Intra	RAD18	RAD18	K245	S161	22.3289	TRUE
Data\Zelda_220505_P2083_MR_SGJ_Xlink_Rad18_RAD6_fr2_R2.raw	Intra	RAD18	RAD18	K245	S164	22.3289	TRUE
Data\Zelda_220505_P2083_MR_SGJ_Xlink_Rad18_RAD6_fr2_R2.raw	Intra	RAD18	RAD18	S328	K108	72.3196	TRUE
Data\Zelda_220505_P2083_MR_SGJ_Xlink_Rad18_RAD6_fr2_R1.raw	Intra	RAD18	RAD18	K267	K174	278.623	TRUE
Data\Zelda_220505_P2083_MR_SGJ_Xlink_Rad18_RAD6_fr2_R2.raw	Intra	RAD18	RAD18	K267	K192	180.536	TRUE
Data\Zelda_220505_P2083_MR_SGJ_Xlink_Rad18_RAD6_fr2_R2.raw	Intra	RAD18	RAD18	K334	S105	90.2281	TRUE
Data\Zelda_220505_P2083_MR_SGJ_Xlink_Rad18_RAD6_fr2_R2.raw	Intra	RAD18	RAD18	S323	K157	118.588	TRUE
Data\Zelda_220505_P2083_MR_SGJ_Xlink_Rad18_RAD6_fr2_R1.raw	Intra	RAD18	RAD18	K267	K192	178.725	TRUE
Data\Zelda_220505_P2083_MR_SGJ_Xlink_Rad18_RAD6_fr2_R2.raw	Intra	RAD18	RAD18	K324	S148	40.7566	TRUE
Data\Zelda_220505_P2083_MR_SGJ_Xlink_Rad18_RAD6_fr2_R2.raw	Intra	RAD18	RAD18	K324	S150	46.5843	TRUE
Data\Zelda_220505_P2083_MR_SGJ_Xlink_Rad18_RAD6_fr2_R2.raw	Intra	RAD18	RAD18	K324	T151	49.606	TRUE
Data\Zelda_220505_P2083_MR_SGJ_Xlink_Rad18_RAD6_fr2_R2.raw	Intra	RAD18	RAD18	K324	S152	54.9851	TRUE
Data\Zelda_220505_P2083_MR_SGJ_Xlink_Rad18_RAD6_fr2_R2.raw	Intra	RAD18	RAD18	K247	K121	81.2914	TRUE
Data\Zelda_220505_P2083_MR_SGJ_Xlink_Rad18_RAD6_fr2_R2.raw	Intra	RAD18	RAD18	K251	K121	97.6856	TRUE
Data\Zelda_220505_P2083_MR_SGJ_Xlink_Rad18_RAD6_fr2_R2.raw	Intra	RAD18	RAD18	K247	Y123	76.6715	TRUE
Data\Zelda_220505_P2083_MR_SGJ_Xlink_Rad18_RAD6_fr2_R2.raw	Intra	RAD18	RAD18	K247	T124	73.6737	TRUE
Data\Zelda_220505_P2083_MR_SGJ_Xlink_Rad18_RAD6_fr2_R2.raw	Intra	RAD18	RAD18	K247	S128	52.5071	TRUE
Data\Zelda_220505_P2083_MR_SGJ_Xlink_Rad18_RAD6_fr2_R2.raw	Intra	RAD18	RAD18	K251	Y123	89.3764	TRUE
Data\Zelda_220505_P2083_MR_SGJ_Xlink_Rad18_RAD6_fr2_R2.raw	Intra	RAD18	RAD18	K251	T124	85.9383	TRUE
Data\Zelda_220505_P2083_MR_SGJ_Xlink_Rad18_RAD6_fr2_R2.raw	Intra	RAD18	RAD18	K251	S128	62.1685	TRUE
Data\Zelda_220505_P2083_MR_SGJ_Xlink_Rad18_RAD6_fr2_R2.raw	Intra	RAD18	RAD18	K247	K157	47.1286	TRUE
Data\Zelda_220505_P2083_MR_SGJ_Xlink_Rad18_RAD6_fr2_R2.raw	Intra	RAD18	RAD18	K251	K157	72.2702	TRUE
Data\Zelda_220505_P2083_MR_SGJ_Xlink_Rad18_RAD6_fr2_R2.raw	Intra	RAD18	RAD18	K247	S148	27.0929	TRUE
Data\Zelda_220505_P2083_MR_SGJ_Xlink_Rad18_RAD6_fr2_R2.raw	Intra	RAD18	RAD18	K247	S150	28.7817	TRUE
Data\Zelda_220505_P2083_MR_SGJ_Xlink_Rad18_RAD6_fr2_R2.raw	Intra	RAD18	RAD18	K247	T151	30.6571	TRUE
Data\Zelda_220505_P2083_MR_SGJ_Xlink_Rad18_RAD6_fr2_R2.raw	Intra	RAD18	RAD18	K247	S152	32.7016	TRUE
Data\Zelda_220505_P2083_MR_SGJ_Xlink_Rad18_RAD6_fr2_R2.raw	Intra	RAD18	RAD18	K251	S148	30.1709	TRUE
Data\Zelda_220505_P2083_MR_SGJ_Xlink_Rad18_RAD6_fr2_R2.raw	Intra	RAD18	RAD18	K251	S150	32.5389	TRUE
Data\Zelda_220505_P2083_MR_SGJ_Xlink_Rad18_RAD6_fr2_R2.raw	Intra	RAD18	RAD18	K251	T151	35.03	TRUE
Data\Zelda_220505_P2083_MR_SGJ_Xlink_Rad18_RAD6_fr2_R2.raw	Intra	RAD18	RAD18	K251	S152	37.6307	TRUE
Data\Zelda_220505_P2083_MR_SGJ_Xlink_Rad18_RAD6_fr2_R2.raw	Intra	RAD18	RAD18	K207	S105	25.6412	TRUE
Data\Zelda_220505_P2083_MR_SGJ_Xlink_Rad18_RAD6_fr2_R2.raw	Intra	RAD18	RAD18	K334	K324	5.33636	TRUE
Data\Zelda_220505_P2083_MR_SGJ_Xlink_Rad18_RAD6_fr2_R2.raw	Inter	RAD18	RAD18	K334	K334	5.33636	TRUE
Data\Zelda_220505_P2083_MR_SGJ_Xlink_Rad18_RAD6_fr2_R2.raw	Intra	RAD18	RAD18	K334	S323	5.33636	TRUE
Data\Zelda_220505_P2083_MR_SGJ_Xlink_Rad18_RAD6_fr2_R2.raw	Intra	RAD18	RAD18	K350	S105	17.994	TRUE
Data\Zelda_220505_P2083_MR_SGJ_Xlink_Rad18_RAD6_fr2_R2.raw	Intra	RAD18	RAD18	K351	S105	17.994	TRUE
Data\Zelda_220505_P2083_MR_SGJ_Xlink_Rad18_RAD6_fr2_R2.raw	Intra	RAD18	RAD18	K353	S105	17.994	TRUE
Data\Zelda_220505_P2083_MR_SGJ_Xlink_Rad18_RAD6_fr2_R2.raw	Intra	RAD18	RAD18	K347	K207	25.4734	TRUE
Data\Zelda_220505_P2083_MR_SGJ_Xlink_Rad18_RAD6_fr2_R2.raw	Intra	RAD18	RAD18	Y348	K207	24.2296	TRUE
Data\Zelda_220505_P2083_MR_SGJ_Xlink_Rad18_RAD6_fr2_R2.raw	Intra	RAD18	RAD18	K347	S220	8.10835	TRUE
Data\Zelda_220505_P2083_MR_SGJ_Xlink_Rad18_RAD6_fr2_R2.raw	Intra	RAD18	RAD18	Y291	K133	91.8302	TRUE
Data\Zelda_220505_P2083_MR_SGJ_Xlink_Rad18_RAD6_fr1_R1.raw	Intra	RAD18	RAD18	K267	K192	165.313	TRUE
Data\Zelda_220505_P2083_MR_SGJ_Xlink_Rad18_RAD6_fr1_R2.raw	Intra	RAD18	RAD18	K267	K192	146.586	TRUE
Data\Zelda_220505_P2083_MR_SGJ_Xlink_Rad18_RAD6_fr2_R2.raw	Intra	RAD18	RAD18	K267	K203	134.257	TRUE
Data\Zelda_220505_P2083_MR_SGJ_Xlink_Rad18_RAD6_fr2_R1.raw	Inter	RAD18	RAD18	K267	K267	201.475	TRUE
Data\Zelda_220505_P2083_MR_SGJ_Xlink_Rad18_RAD6_fr2_R1.raw	Intra	RAD18	RAD18	K267	K89	201.294	TRUE
Data\Zelda_220505_P2083_MR_SGJ_Xlink_Rad18_RAD6_fr2_R2.raw	Intra	RAD18	RAD18	K267	K89	187.616	TRUE
Data\Zelda_220505_P2083_MR_SGJ_Xlink_Rad18_RAD6_fr2_R2.raw	Intra	RAD18	RAD18	K267	S113	133.006	TRUE
Data\Zelda_220505_P2083_MR_SGJ_Xlink_Rad18_RAD6_fr2_R2.raw	Intra	RAD18	RAD18	K267	S114	136.714	TRUE
Data\Zelda_220505_P2083_MR_SGJ_Xlink_Rad18_RAD6_fr2_R2.raw	Intra	RAD18	RAD18	K267	S115	137.723	TRUE
Data\Zelda_220505_P2083_MR_SGJ_Xlink_Rad18_RAD6_fr2_R1.raw	Intra	RAD18	RAD18	K267	S115	131.586	TRUE
Data\Zelda_220505_P2083_MR_SGJ_Xlink_Rad18_RAD6_fr2_R1.raw	Intra	RAD18	RAD18	K267	S136	149.361	TRUE
Data\Zelda_220505_P2083_MR_SGJ_Xlink_Rad18_RAD6_fr2_R2.raw	Intra	RAD18	RAD18	S302	K267	58.4719	TRUE
Data\Zelda_220505_P2083_MR_SGJ_Xlink_Rad18_RAD6_fr2_R1.raw	Intra	RAD18	RAD18	K267	S170	193.896	TRUE
Data\Zelda_220505_P2083_MR_SGJ_Xlink_Rad18_RAD6_fr2_R2.raw	Intra	RAD18	RAD18	K267	S170	133.562	TRUE
Data\Zelda_220505_P2083_MR_SGJ_Xlink_Rad18_RAD6_fr2_R2.raw	Intra	RAD18	RAD18	K267	S189	180.536	TRUE
Data\Zelda_220505_P2083_MR_SGJ_Xlink_Rad18_RAD6_fr2_R1.raw	Intra	RAD18	RAD18	K267	S189	175.781	TRUE
Data\Zelda_220505_P2083_MR_SGJ_Xlink_Rad18_RAD6_fr1_R1.raw	Intra	RAD18	RAD18	K267	S189	161.652	TRUE
Data\Zelda_220505_P2083_MR_SGJ_Xlink_Rad18_RAD6_fr1_R2.raw	Intra	RAD18	RAD18	K267	S189	145.661	TRUE
Data\Zelda_220505_P2083_MR_SGJ_Xlink_Rad18_RAD6_fr2_R2.raw	Intra	RAD18	RAD18	K315	S109	85.9276	TRUE
Data\Zelda_220505_P2083_MR_SGJ_Xlink_Rad18_RAD6_fr2_R2.raw	Intra	RAD18	RAD18	K267	S198	180.002	TRUE
Data\Zelda_220505_P2083_MR_SGJ_Xlink_Rad18_RAD6_fr2_R1.raw	Intra	RAD18	RAD18	K267	S198	166.005	TRUE
Data\Zelda_220505_P2083_MR_SGJ_Xlink_Rad18_RAD6_fr1_R1.raw	Intra	RAD18	RAD18	K267	S198	149.201	TRUE
Data\Zelda_220505_P2083_MR_SGJ_Xlink_Rad18_RAD6_fr1_R2.raw	Intra	RAD18	RAD18	K267	S198	130.535	TRUE
Data\Zelda_220505_P2083_MR_SGJ_Xlink_Rad18_RAD6_fr2_R2.raw	Intra	RAD18	RAD18	K267	S200	186.896	TRUE
Data\Zelda_220505_P2083_MR_SGJ_Xlink_Rad18_RAD6_fr2_R1.raw	Intra	RAD18	RAD18	K267	S200	163.376	TRUE
Data\Zelda_220505_P2083_MR_SGJ_Xlink_Rad18_RAD6_fr1_R1.raw	Intra	RAD18	RAD18	K267	S200	144.162	TRUE
Data\Zelda_220505_P2083_MR_SGJ_Xlink_Rad18_RAD6_fr2_R1.raw	Intra	RAD18	RAD18	K267	S272	137.381	TRUE
Data\Zelda_220505_P2083_MR_SGJ_Xlink_Rad18_RAD6_fr2_R2.raw	Intra	RAD18	RAD18	K369	K315	124.526	TRUE
Data\Zelda_220505_P2083_MR_SGJ_Xlink_Rad18_RAD6_fr2_R1.raw	Intra	RAD18	RAD18	K267	S90	191.734	TRUE
Data\Zelda_220505_P2083_MR_SGJ_Xlink_Rad18_RAD6_fr2_R2.raw	Intra	RAD18	RAD18	K369	S302	75.4637	TRUE
Data\Zelda_220505_P2083_MR_SGJ_Xlink_Rad18_RAD6_fr2_R2.raw	Intra	RAD18	RAD18	K369	T316	118.897	TRUE
Data\Zelda_220505_P2083_MR_SGJ_Xlink_Rad18_RAD6_fr2_R2.raw	Intra	RAD18	RAD18	K267	S90	178.119	TRUE
Data\Zelda_220505_P2083_MR_SGJ_Xlink_Rad18_RAD6_fr2_R2.raw	Intra	RAD18	RAD18	K267	T175	301.153	TRUE
Data\Zelda_220505_P2083_MR_SGJ_Xlink_Rad18_RAD6_fr2_R2.raw	Intra	RAD18	RAD18	K315	S131	125.876	TRUE
Data\Zelda_220505_P2083_MR_SGJ_Xlink_Rad18_RAD6_fr2_R1.raw	Intra	RAD18	RAD18	K267	T175	272.169	TRUE
Data\Zelda_220505_P2083_MR_SGJ_Xlink_Rad18_RAD6_fr2_R2.raw	Intra	RAD18	RAD18	S302	K174	29.603	TRUE
Data\Zelda_220505_P2083_MR_SGJ_Xlink_Rad18_RAD6_fr2_R2.raw	Intra	RAD18	RAD18	K267	T199	180.931	TRUE
Data\Zelda_220505_P2083_MR_SGJ_Xlink_Rad18_RAD6_fr2_R1.raw	Intra	RAD18	RAD18	K267	T199	164.56	TRUE
Data\Zelda_220505_P2083_MR_SGJ_Xlink_Rad18_RAD6_fr1_R1.raw	Intra	RAD18	RAD18	K267	T199	146.722	TRUE
Data\Zelda_220505_P2083_MR_SGJ_Xlink_Rad18_RAD6_fr2_R2.raw	Intra	RAD18	RAD18	K267	T201	186.583	TRUE
Data\Zelda_220505_P2083_MR_SGJ_Xlink_Rad18_RAD6_fr2_R2.raw	Intra	RAD18	RAD18	S323	K247	88.4798	TRUE
Data\Zelda_220505_P2083_MR_SGJ_Xlink_Rad18_RAD6_fr2_R2.raw	Intra	RAD18	RAD18	S323	K251	100.56	TRUE
Data\Zelda_220505_P2083_MR_SGJ_Xlink_Rad18_RAD6_fr2_R2.raw	Intra	RAD18	RAD18	K324	K247	96.0792	TRUE
Data\Zelda_220505_P2083_MR_SGJ_Xlink_Rad18_RAD6_fr2_R2.raw	Intra	RAD18	RAD18	K324	K251	108.631	TRUE
Data\Zelda_220505_P2083_MR_SGJ_Xlink_Rad18_RAD6_fr2_R2.raw	Intra	RAD18	RAD18	S328	K247	82.8561	TRUE
Data\Zelda_220505_P2083_MR_SGJ_Xlink_Rad18_RAD6_fr2_R2.raw	Intra	RAD18	RAD18	S328	K251	87.7928	TRUE
Data\Zelda_220505_P2083_MR_SGJ_Xlink_Rad18_RAD6_fr2_R1.raw	Intra	RAD18	RAD18	K267	T201	161.541	TRUE
Data\Zelda_220505_P2083_MR_SGJ_Xlink_Rad18_RAD6_fr1_R1.raw	Intra	RAD18	RAD18	K267	T201	141.533	TRUE
Data\Zelda_220505_P2083_MR_SGJ_Xlink_Rad18_RAD6_fr2_R2.raw	Intra	RAD18	RAD18	K324	T252	102.957	TRUE
Data\Zelda_220505_P2083_MR_SGJ_Xlink_Rad18_RAD6_fr2_R2.raw	Intra	RAD18	RAD18	K324	Y254	83.5063	TRUE
Data\Zelda_220505_P2083_MR_SGJ_Xlink_Rad18_RAD6_fr2_R2.raw	Intra	RAD18	RAD18	K324	S258	40.3588	TRUE
Data\Zelda_220505_P2083_MR_SGJ_Xlink_Rad18_RAD6_fr2_R2.raw	Intra	RAD18	RAD18	K301	K133	152.527	TRUE
Data\Zelda_220505_P2083_MR_SGJ_Xlink_Rad18_RAD6_fr2_R1.raw	Intra	RAD18	RAD18	K301	K133	134.519	TRUE
Data\Zelda_220505_P2083_MR_SGJ_Xlink_Rad18_RAD6_fr2_R1.raw	Intra	RAD18	RAD18	K301	K315	133.877	TRUE
Data\Zelda_220505_P2083_MR_SGJ_Xlink_Rad18_RAD6_fr1_R2.raw	Intra	RAD18	RAD18	K301	K89	287.723	TRUE
Data\Zelda_220505_P2083_MR_SGJ_Xlink_Rad18_RAD6_fr2_R2.raw	Intra	RAD18	RAD18	K301	K89	267.234	TRUE
Data\Zelda_220505_P2083_MR_SGJ_Xlink_Rad18_RAD6_fr2_R1.raw	Intra	RAD18	RAD18	K301	K89	264.49	TRUE
Data\Zelda_220505_P2083_MR_SGJ_Xlink_Rad18_RAD6_fr1_R1.raw	Intra	RAD18	RAD18	K301	K89	257.869	TRUE
Data\Zelda_220505_P2083_MR_SGJ_Xlink_Rad18_RAD6_fr2_R2.raw	Intra	RAD18	RAD18	K301	S131	137.443	TRUE
Data\Zelda_220505_P2083_MR_SGJ_Xlink_Rad18_RAD6_fr2_R2.raw	Intra	RAD18	RAD18	K176	Y123	29.26	TRUE
Data\Zelda_220505_P2083_MR_SGJ_Xlink_Rad18_RAD6_fr2_R2.raw	Intra	RAD18	RAD18	K176	T124	29.8204	TRUE
Data\Zelda_220505_P2083_MR_SGJ_Xlink_Rad18_RAD6_fr2_R2.raw	Intra	RAD18	RAD18	K176	S128	25.6186	TRUE
Data\Zelda_220505_P2083_MR_SGJ_Xlink_Rad18_RAD6_fr2_R2.raw	Intra	RAD18	RAD18	S164	K89	119.155	TRUE
Data\Zelda_220505_P2083_MR_SGJ_Xlink_Rad18_RAD6_fr2_R2.raw	Intra	RAD18	RAD18	K301	S136	135.688	TRUE
Data\Zelda_220505_P2083_MR_SGJ_Xlink_Rad18_RAD6_fr2_R2.raw	Intra	RAD18	RAD18	K353	K203	19.644	TRUE
Data\Zelda_220505_P2083_MR_SGJ_Xlink_Rad18_RAD6_fr2_R2.raw	Intra	RAD18	RAD18	S354	K203	19.644	TRUE
Data\Zelda_220505_P2083_MR_SGJ_Xlink_Rad18_RAD6_fr2_R2.raw	Intra	RAD18	RAD18	K353	T206	17.211	TRUE
Data\Zelda_220505_P2083_MR_SGJ_Xlink_Rad18_RAD6_fr2_R1.raw	Intra	RAD18	RAD18	K301	S302	165.586	TRUE
Data\Zelda_220505_P2083_MR_SGJ_Xlink_Rad18_RAD6_fr2_R2.raw	Intra	RAD18	RAD18	K339	K89	103.189	TRUE
Data\Zelda_220505_P2083_MR_SGJ_Xlink_Rad18_RAD6_fr2_R2.raw	Intra	RAD18	RAD18	K301	S302	162.823	TRUE
Data\Zelda_220505_P2083_MR_SGJ_Xlink_Rad18_RAD6_fr2_R2.raw	Intra	RAD18	RAD18	K339	S90	97.378	TRUE
Data\Zelda_220505_P2083_MR_SGJ_Xlink_Rad18_RAD6_fr2_R2.raw	Intra	RAD18	RAD18	S323	K121	56.5651	TRUE
Data\Zelda_220505_P2083_MR_SGJ_Xlink_Rad18_RAD6_fr2_R2.raw	Intra	RAD18	RAD18	K324	K121	62.55	TRUE
Data\Zelda_220505_P2083_MR_SGJ_Xlink_Rad18_RAD6_fr2_R2.raw	Intra	RAD18	RAD18	K324	Y123	53.623	TRUE
Data\Zelda_220505_P2083_MR_SGJ_Xlink_Rad18_RAD6_fr2_R2.raw	Intra	RAD18	RAD18	K324	T124	47.8453	TRUE
Data\Zelda_220505_P2083_MR_SGJ_Xlink_Rad18_RAD6_fr2_R2.raw	Intra	RAD18	RAD18	K324	S128	34.0896	TRUE
Data\Zelda_220505_P2083_MR_SGJ_Xlink_Rad18_RAD6_fr1_R2.raw	Intra	RAD18	RAD18	K301	S90	279.793	TRUE
Data\Zelda_220505_P2083_MR_SGJ_Xlink_Rad18_RAD6_fr2_R2.raw	Intra	RAD18	RAD18	K301	S90	258.69	TRUE
Data\Zelda_220505_P2083_MR_SGJ_Xlink_Rad18_RAD6_fr2_R1.raw	Intra	RAD18	RAD18	K301	S90	256.376	TRUE
Data\Zelda_220505_P2083_MR_SGJ_Xlink_Rad18_RAD6_fr2_R2.raw	Intra	RAD18	RAD18	S228	K89	120.428	TRUE
Data\Zelda_220505_P2083_MR_SGJ_Xlink_Rad18_RAD6_fr2_R2.raw	Intra	RAD18	RAD18	S231	K89	116.616	TRUE
Data\Zelda_220505_P2083_MR_SGJ_Xlink_Rad18_RAD6_fr1_R1.raw	Intra	RAD18	RAD18	K301	S90	250.407	TRUE
Data\Zelda_220505_P2083_MR_SGJ_Xlink_Rad18_RAD6_fr2_R1.raw	Intra	RAD18	RAD18	K301	T316	130.086	TRUE
Data\Zelda_220505_P2083_MR_SGJ_Xlink_Rad18_RAD6_fr2_R2.raw	Intra	RAD18	RAD18	T337	K247	128.976	TRUE
Data\Zelda_220505_P2083_MR_SGJ_Xlink_Rad18_RAD6_fr2_R1.raw	Intra	RAD18	RAD18	K315	K116	179.076	TRUE
Data\Zelda_220505_P2083_MR_SGJ_Xlink_Rad18_RAD6_fr2_R2.raw	Intra	RAD18	RAD18	S302	K263	37.0412	TRUE
Data\Zelda_220505_P2083_MR_SGJ_Xlink_Rad18_RAD6_fr2_R2.raw	Intra	RAD18	RAD18	S302	K264	53.203	TRUE
Data\Zelda_220505_P2083_MR_SGJ_Xlink_Rad18_RAD6_fr2_R2.raw	Intra	RAD18	RAD18	S302	K265	56.4012	TRUE
Data\Zelda_220505_P2083_MR_SGJ_Xlink_Rad18_RAD6_fr2_R2.raw	Intra	RAD18	RAD18	K315	K116	176.925	TRUE
Data\Zelda_220505_P2083_MR_SGJ_Xlink_Rad18_RAD6_fr2_R2.raw	Intra	RAD18	RAD18	K315	K264	18.3305	TRUE
Data\Zelda_220505_P2083_MR_SGJ_Xlink_Rad18_RAD6_fr2_R2.raw	Intra	RAD18	RAD18	K315	K265	77.5714	TRUE
Data\Zelda_220505_P2083_MR_SGJ_Xlink_Rad18_RAD6_fr3_R1.raw	Intra	RAD18	RAD18	K315	K121	174.004	TRUE
Data\Zelda_220505_P2083_MR_SGJ_Xlink_Rad18_RAD6_fr2_R2.raw	Intra	RAD18	RAD18	T316	K264	16.7077	TRUE
Data\Zelda_220505_P2083_MR_SGJ_Xlink_Rad18_RAD6_fr2_R2.raw	Intra	RAD18	RAD18	T316	K265	74.0085	TRUE
Data\Zelda_220505_P2083_MR_SGJ_Xlink_Rad18_RAD6_fr2_R1.raw	Intra	RAD18	RAD18	K315	K121	169.279	TRUE
Data\Zelda_220505_P2083_MR_SGJ_Xlink_Rad18_RAD6_fr2_R2.raw	Intra	RAD18	RAD18	K315	K121	147.713	TRUE
Data\Zelda_220505_P2083_MR_SGJ_Xlink_Rad18_RAD6_fr3_R2.raw	Intra	RAD18	RAD18	K315	K121	142.509	TRUE
Data\Zelda_220505_P2083_MR_SGJ_Xlink_Rad18_RAD6_fr2_R2.raw	Intra	RAD18	RAD18	S180	K89	47.8233	TRUE
Data\Zelda_220505_P2083_MR_SGJ_Xlink_Rad18_RAD6_fr2_R2.raw	Intra	RAD18	RAD18	K315	K133	178.627	TRUE
Data\Zelda_220505_P2083_MR_SGJ_Xlink_Rad18_RAD6_fr2_R1.raw	Intra	RAD18	RAD18	K315	K133	136.718	TRUE
Data\Zelda_220505_P2083_MR_SGJ_Xlink_Rad18_RAD6_fr2_R1.raw	Intra	RAD18	RAD18	K315	K157	281.313	TRUE
Data\Zelda_220505_P2083_MR_SGJ_Xlink_Rad18_RAD6_fr2_R2.raw	Intra	RAD18	RAD18	K315	K157	280.953	TRUE
Data\Zelda_220505_P2083_MR_SGJ_Xlink_Rad18_RAD6_fr2_R2.raw	Intra	RAD18	RAD18	Y291	K167	50.228	TRUE
Data\Zelda_220505_P2083_MR_SGJ_Xlink_Rad18_RAD6_fr2_R2.raw	Intra	RAD18	RAD18	K301	K167	74.2631	TRUE
Data\Zelda_220505_P2083_MR_SGJ_Xlink_Rad18_RAD6_fr2_R2.raw	Intra	RAD18	RAD18	S302	K167	78.6197	TRUE
Data\Zelda_220505_P2083_MR_SGJ_Xlink_Rad18_RAD6_fr2_R2.raw	Intra	RAD18	RAD18	K301	S164	51.2963	TRUE
Data\Zelda_220505_P2083_MR_SGJ_Xlink_Rad18_RAD6_fr2_R2.raw	Intra	RAD18	RAD18	K301	S170	66.8088	TRUE
Data\Zelda_220505_P2083_MR_SGJ_Xlink_Rad18_RAD6_fr2_R2.raw	Intra	RAD18	RAD18	S328	K264	35.7399	TRUE
Data\Zelda_220505_P2083_MR_SGJ_Xlink_Rad18_RAD6_fr2_R2.raw	Intra	RAD18	RAD18	S328	K265	35.7399	TRUE
Data\Zelda_220505_P2083_MR_SGJ_Xlink_Rad18_RAD6_fr2_R2.raw	Intra	RAD18	RAD18	S328	K267	35.7399	TRUE
Data\Zelda_220505_P2083_MR_SGJ_Xlink_Rad18_RAD6_fr2_R2.raw	Intra	RAD18	RAD18	T333	K264	35.7399	TRUE
Data\Zelda_220505_P2083_MR_SGJ_Xlink_Rad18_RAD6_fr2_R2.raw	Intra	RAD18	RAD18	T333	K265	37.8016	TRUE
Data\Zelda_220505_P2083_MR_SGJ_Xlink_Rad18_RAD6_fr2_R2.raw	Intra	RAD18	RAD18	T333	K267	37.8016	TRUE
Data\Zelda_220505_P2083_MR_SGJ_Xlink_Rad18_RAD6_fr3_R2.raw	Intra	RAD18	RAD18	K315	K157	233.71	TRUE
Data\Zelda_220505_P2083_MR_SGJ_Xlink_Rad18_RAD6_fr3_R1.raw	Intra	RAD18	RAD18	K315	K157	219.19	TRUE
Data\Zelda_220505_P2083_MR_SGJ_Xlink_Rad18_RAD6_fr2_R2.raw	Intra	RAD18	RAD18	K339	S302	48.5898	TRUE
Data\Zelda_220505_P2083_MR_SGJ_Xlink_Rad18_RAD6_fr2_R2.raw	Intra	RAD18	RAD18	K315	K162	191.776	TRUE
Data\Zelda_220505_P2083_MR_SGJ_Xlink_Rad18_RAD6_fr2_R2.raw	Intra	RAD18	RAD18	K369	K89	81.5834	TRUE
Data\Zelda_220505_P2083_MR_SGJ_Xlink_Rad18_RAD6_fr2_R1.raw	Intra	RAD18	RAD18	K315	K162	165.293	TRUE
Data\Zelda_220505_P2083_MR_SGJ_Xlink_Rad18_RAD6_fr2_R2.raw	Intra	RAD18	RAD18	K369	S90	78.0783	TRUE
Data\Zelda_220505_P2083_MR_SGJ_Xlink_Rad18_RAD6_fr2_R2.raw	Intra	RAD18	RAD18	K369	K301	73.3384	TRUE
Data\Zelda_220505_P2083_MR_SGJ_Xlink_Rad18_RAD6_fr2_R2.raw	Intra	RAD18	RAD18	S374	K301	47.7506	TRUE
Data\Zelda_220505_P2083_MR_SGJ_Xlink_Rad18_RAD6_fr2_R2.raw	Intra	RAD18	RAD18	K369	Y291	45.572	TRUE
Data\Zelda_220505_P2083_MR_SGJ_Xlink_Rad18_RAD6_fr2_R2.raw	Intra	RAD18	RAD18	K315	K167	169.264	TRUE
Data\Zelda_220505_P2083_MR_SGJ_Xlink_Rad18_RAD6_fr3_R1.raw	Intra	RAD18	RAD18	K315	K167	151.6	TRUE
Data\Zelda_220505_P2083_MR_SGJ_Xlink_Rad18_RAD6_fr2_R1.raw	Intra	RAD18	RAD18	K315	K167	142.575	TRUE
Data\Zelda_220505_P2083_MR_SGJ_Xlink_Rad18_RAD6_fr2_R2.raw	Intra	RAD18	RAD18	Y291	K116	29.4335	TRUE
Data\Zelda_220505_P2083_MR_SGJ_Xlink_Rad18_RAD6_fr2_R2.raw	Intra	RAD18	RAD18	K301	K116	50.8648	TRUE
Data\Zelda_220505_P2083_MR_SGJ_Xlink_Rad18_RAD6_fr2_R2.raw	Intra	RAD18	RAD18	S302	K116	55.5448	TRUE
Data\Zelda_220505_P2083_MR_SGJ_Xlink_Rad18_RAD6_fr2_R2.raw	Intra	RAD18	RAD18	K301	S109	58.8229	TRUE
Data\Zelda_220505_P2083_MR_SGJ_Xlink_Rad18_RAD6_fr2_R2.raw	Intra	RAD18	RAD18	K301	S112	59.9275	TRUE
Data\Zelda_220505_P2083_MR_SGJ_Xlink_Rad18_RAD6_fr2_R2.raw	Intra	RAD18	RAD18	K301	S113	60.6212	TRUE
Data\Zelda_220505_P2083_MR_SGJ_Xlink_Rad18_RAD6_fr2_R2.raw	Intra	RAD18	RAD18	K301	S114	60.5366	TRUE
Data\Zelda_220505_P2083_MR_SGJ_Xlink_Rad18_RAD6_fr2_R2.raw	Intra	RAD18	RAD18	K301	S115	59.6456	TRUE
Data\Zelda_220505_P2083_MR_SGJ_Xlink_Rad18_RAD6_fr2_R2.raw	Intra	RAD18	RAD18	S302	K192	75.7397	TRUE
[truncated: 10,207 more rows]

## Sheet: RAD18RAD6_X-links
Run	Intra/Inter	Protein 1	Protein 2	Site 1	Site 2	Score	Decision
Data\Zelda_220505_P2083_MR_SGJ_Xlink_Rad18_RAD6_fr2_R1.raw	Inter	RAD6	RAD18	K66	K121	138.946	TRUE
Data\Zelda_220505_P2083_MR_SGJ_Xlink_Rad18_RAD6_fr2_R1.raw	Inter	RAD6	RAD18	K66	K247	173.877	TRUE
Data\Zelda_220505_P2083_MR_SGJ_Xlink_Rad18_RAD6_fr2_R2.raw	Inter	RAD6	RAD18	K66	K247	157.016	TRUE
Data\Zelda_220505_P2083_MR_SGJ_Xlink_Rad18_RAD6_fr2_R1.raw	Inter	RAD6	RAD18	K66	K251	350.104	TRUE
Data\Zelda_220505_P2083_MR_SGJ_Xlink_Rad18_RAD6_fr2_R2.raw	Inter	RAD6	RAD18	K66	K251	282.281	TRUE
Data\Zelda_220505_P2083_MR_SGJ_Xlink_Rad18_RAD6_fr2_R1.raw	Inter	RAD6	RAD18	K66	K267	199.784	TRUE
Data\Zelda_220505_P2083_MR_SGJ_Xlink_Rad18_RAD6_fr2_R2.raw	Inter	RAD6	RAD18	K66	K267	188.718	TRUE
Data\Zelda_220505_P2083_MR_SGJ_Xlink_Rad18_RAD6_fr2_R2.raw	Inter	RAD6	RAD18	K66	K315	356.932	TRUE
Data\Zelda_220505_P2083_MR_SGJ_Xlink_Rad18_RAD6_fr2_R1.raw	Inter	RAD6	RAD18	K66	K315	331.795	TRUE
Data\Zelda_220505_P2083_MR_SGJ_Xlink_Rad18_RAD6_fr2_R2.raw	Inter	RAD6	RAD18	K66	K324	266.035	TRUE
Data\Zelda_220505_P2083_MR_SGJ_Xlink_Rad18_RAD6_fr2_R1.raw	Inter	RAD6	RAD18	K66	K324	233.405	TRUE
Data\Zelda_220505_P2083_MR_SGJ_Xlink_Rad18_RAD6_fr2_R1.raw	Inter	RAD6	RAD18	K66	K334	447.642	TRUE
Data\Zelda_220505_P2083_MR_SGJ_Xlink_Rad18_RAD6_fr2_R2.raw	Inter	RAD6	RAD18	K66	K334	398.346	TRUE
Data\Zelda_220505_P2083_MR_SGJ_Xlink_Rad18_RAD6_fr2_R2.raw	Inter	RAD6	RAD18	K66	K468	162.563	TRUE
Data\Zelda_220505_P2083_MR_SGJ_Xlink_Rad18_RAD6_fr2_R1.raw	Inter	RAD6	RAD18	K66	K63	160.68	TRUE
Data\Zelda_220505_P2083_MR_SGJ_Xlink_Rad18_RAD6_fr2_R2.raw	Inter	RAD6	RAD18	K66	K63	131.524	TRUE
Data\Zelda_220505_P2083_MR_SGJ_Xlink_Rad18_RAD6_fr2_R2.raw	Inter	RAD6	RAD18	K66	K89	233.963	TRUE
Data\Zelda_220505_P2083_MR_SGJ_Xlink_Rad18_RAD6_fr2_R1.raw	Inter	RAD6	RAD18	K66	K89	219.991	TRUE
Data\Zelda_220505_P2083_MR_SGJ_Xlink_Rad18_RAD6_fr2_R1.raw	Inter	RAD6	RAD18	K66	S258	283.239	TRUE
Data\Zelda_220505_P2083_MR_SGJ_Xlink_Rad18_RAD6_fr2_R2.raw	Inter	RAD6	RAD18	K66	S258	215.899	TRUE
Data\Zelda_220505_P2083_MR_SGJ_Xlink_Rad18_RAD6_fr2_R2.raw	Inter	RAD6	RAD18	K66	S323	252.979	TRUE
Data\Zelda_220505_P2083_MR_SGJ_Xlink_Rad18_RAD6_fr2_R1.raw	Inter	RAD6	RAD18	K66	S323	221.074	TRUE
Data\Zelda_220505_P2083_MR_SGJ_Xlink_Rad18_RAD6_fr2_R2.raw	Inter	RAD6	RAD18	K66	S328	251.046	TRUE
Data\Zelda_220505_P2083_MR_SGJ_Xlink_Rad18_RAD6_fr2_R1.raw	Inter	RAD6	RAD18	K66	S328	242.831	TRUE
Data\Zelda_220505_P2083_MR_SGJ_Xlink_Rad18_RAD6_fr2_R2.raw	Inter	RAD6	RAD18	K66	S466	162.563	TRUE
Data\Zelda_220505_P2083_MR_SGJ_Xlink_Rad18_RAD6_fr2_R1.raw	Inter	RAD6	RAD18	K66	S61	153.419	TRUE
Data\Zelda_220505_P2083_MR_SGJ_Xlink_Rad18_RAD6_fr2_R2.raw	Inter	RAD6	RAD18	K66	S90	230.233	TRUE
Data\Zelda_220505_P2083_MR_SGJ_Xlink_Rad18_RAD6_fr2_R1.raw	Inter	RAD6	RAD18	K66	S90	213.064	TRUE
Data\Zelda_220505_P2083_MR_SGJ_Xlink_Rad18_RAD6_fr2_R1.raw	Inter	RAD6	RAD18	K66	T252	343.757	TRUE
Data\Zelda_220505_P2083_MR_SGJ_Xlink_Rad18_RAD6_fr2_R2.raw	Inter	RAD6	RAD18	K66	T252	276.322	TRUE
Data\Zelda_220505_P2083_MR_SGJ_Xlink_Rad18_RAD6_fr2_R2.raw	Inter	RAD6	RAD18	K66	T316	353.009	TRUE
Data\Zelda_220505_P2083_MR_SGJ_Xlink_Rad18_RAD6_fr2_R1.raw	Inter	RAD6	RAD18	K66	T316	327.953	TRUE
Data\Zelda_220505_P2083_MR_SGJ_Xlink_Rad18_RAD6_fr2_R1.raw	Inter	RAD6	RAD18	K66	T333	450.254	TRUE
Data\Zelda_220505_P2083_MR_SGJ_Xlink_Rad18_RAD6_fr2_R2.raw	Inter	RAD6	RAD18	K66	T333	412.22	TRUE
Data\Zelda_220505_P2083_MR_SGJ_Xlink_Rad18_RAD6_fr2_R1.raw	Inter	RAD6	RAD18	K66	T337	421.176	TRUE
Data\Zelda_220505_P2083_MR_SGJ_Xlink_Rad18_RAD6_fr2_R2.raw	Inter	RAD6	RAD18	K66	T337	376.377	TRUE
Data\Zelda_220505_P2083_MR_SGJ_Xlink_Rad18_RAD6_fr2_R2.raw	Inter	RAD6	RAD18	K66	T474	139.988	TRUE
Data\Zelda_220505_P2083_MR_SGJ_Xlink_Rad18_RAD6_fr2_R1.raw	Inter	RAD6	RAD18	K66	T64	145.067	TRUE
Data\Zelda_220505_P2083_MR_SGJ_Xlink_Rad18_RAD6_fr2_R1.raw	Inter	RAD6	RAD18	K66	Y254	323.098	TRUE
Data\Zelda_220505_P2083_MR_SGJ_Xlink_Rad18_RAD6_fr2_R2.raw	Inter	RAD6	RAD18	K66	Y254	254.987	TRUE
Data\Zelda_220505_P2083_MR_SGJ_Xlink_Rad18_RAD6_fr2_R1.raw	Inter	RAD6	RAD18	K66	Y62	157.658	TRUE
Data\Zelda_220505_P2083_MR_SGJ_Xlink_Rad18_RAD6_fr2_R2.raw	Inter	RAD6	RAD18	K75	K334	269.72	TRUE
Data\Zelda_220505_P2083_MR_SGJ_Xlink_Rad18_RAD6_fr2_R1.raw	Inter	RAD6	RAD18	K75	K334	205.059	TRUE
Data\Zelda_220505_P2083_MR_SGJ_Xlink_Rad18_RAD6_fr2_R2.raw	Inter	RAD6	RAD18	K75	K339	231.051	TRUE
Data\Zelda_220505_P2083_MR_SGJ_Xlink_Rad18_RAD6_fr2_R1.raw	Inter	RAD6	RAD18	K75	K339	218.044	TRUE
Data\Zelda_220505_P2083_MR_SGJ_Xlink_Rad18_RAD6_fr2_R2.raw	Inter	RAD6	RAD18	K75	K347	151.42	TRUE
Data\Zelda_220505_P2083_MR_SGJ_Xlink_Rad18_RAD6_fr2_R2.raw	Inter	RAD6	RAD18	K75	S346	200.162	TRUE
Data\Zelda_220505_P2083_MR_SGJ_Xlink_Rad18_RAD6_fr2_R1.raw	Inter	RAD6	RAD18	K75	S346	174.911	TRUE
Data\Zelda_220505_P2083_MR_SGJ_Xlink_Rad18_RAD6_fr2_R2.raw	Inter	RAD6	RAD18	K75	T333	261.306	TRUE
Data\Zelda_220505_P2083_MR_SGJ_Xlink_Rad18_RAD6_fr2_R1.raw	Inter	RAD6	RAD18	K75	T333	199.792	TRUE
Data\Zelda_220505_P2083_MR_SGJ_Xlink_Rad18_RAD6_fr2_R2.raw	Inter	RAD6	RAD18	K75	T337	324.22	TRUE
Data\Zelda_220505_P2083_MR_SGJ_Xlink_Rad18_RAD6_fr2_R1.raw	Inter	RAD6	RAD18	K75	T337	272.036	TRUE
Data\Zelda_220505_P2083_MR_SGJ_Xlink_Rad18_RAD6_fr3_R1.raw	Inter	RAD6	RAD18	K75	T337	133.271	TRUE
Data\Zelda_220505_P2083_MR_SGJ_Xlink_Rad18_RAD6_fr2_R2.raw	Inter	RAD6	RAD18	K75	Y348	147.789	TRUE
Data\Zelda_220505_P2083_MR_SGJ_Xlink_Rad18_RAD6_fr2_R2.raw	Inter	RAD6	RAD18	S120	K334	175.783	TRUE
Data\Zelda_220505_P2083_MR_SGJ_Xlink_Rad18_RAD6_fr2_R1.raw	Inter	RAD6	RAD18	S120	K334	132.64	TRUE
Data\Zelda_220505_P2083_MR_SGJ_Xlink_Rad18_RAD6_fr2_R2.raw	Inter	RAD6	RAD18	S124	K334	151.622	TRUE
Data\Zelda_220505_P2083_MR_SGJ_Xlink_Rad18_RAD6_fr2_R1.raw	Inter	RAD6	RAD18	S60	K251	191.987	TRUE
Data\Zelda_220505_P2083_MR_SGJ_Xlink_Rad18_RAD6_fr2_R2.raw	Inter	RAD6	RAD18	S60	K251	170.005	TRUE
Data\Zelda_220505_P2083_MR_SGJ_Xlink_Rad18_RAD6_fr2_R2.raw	Inter	RAD6	RAD18	S60	K315	266.955	TRUE
Data\Zelda_220505_P2083_MR_SGJ_Xlink_Rad18_RAD6_fr2_R1.raw	Inter	RAD6	RAD18	S60	K315	238.552	TRUE
Data\Zelda_220505_P2083_MR_SGJ_Xlink_Rad18_RAD6_fr2_R1.raw	Inter	RAD6	RAD18	S60	K334	235.384	TRUE
Data\Zelda_220505_P2083_MR_SGJ_Xlink_Rad18_RAD6_fr2_R2.raw	Inter	RAD6	RAD18	S60	K334	198.296	TRUE
Data\Zelda_220505_P2083_MR_SGJ_Xlink_Rad18_RAD6_fr2_R2.raw	Inter	RAD6	RAD18	S74	K334	274.557	TRUE
Data\Zelda_220505_P2083_MR_SGJ_Xlink_Rad18_RAD6_fr2_R1.raw	Inter	RAD6	RAD18	S74	K334	203.788	TRUE
Data\Zelda_220505_P2083_MR_SGJ_Xlink_Rad18_RAD6_fr2_R2.raw	Inter	RAD6	RAD18	S74	K339	231.69	TRUE
Data\Zelda_220505_P2083_MR_SGJ_Xlink_Rad18_RAD6_fr2_R1.raw	Inter	RAD6	RAD18	S74	K339	221.684	TRUE
Data\Zelda_220505_P2083_MR_SGJ_Xlink_Rad18_RAD6_fr2_R2.raw	Inter	RAD6	RAD18	S74	K347	153.77	TRUE
Data\Zelda_220505_P2083_MR_SGJ_Xlink_Rad18_RAD6_fr2_R2.raw	Inter	RAD6	RAD18	S86	K334	289.594	TRUE
Data\Zelda_220505_P2083_MR_SGJ_Xlink_Rad18_RAD6_fr2_R1.raw	Inter	RAD6	RAD18	S86	K334	260.04	TRUE
Data\Zelda_220505_P2083_MR_SGJ_Xlink_Rad18_RAD6_fr2_R1.raw	Inter	RAD6	RAD18	T69	K247	132.004	TRUE
Data\Zelda_220505_P2083_MR_SGJ_Xlink_Rad18_RAD6_fr2_R1.raw	Inter	RAD6	RAD18	T69	K251	298.024	TRUE
Data\Zelda_220505_P2083_MR_SGJ_Xlink_Rad18_RAD6_fr2_R2.raw	Inter	RAD6	RAD18	T69	K251	229.879	TRUE
Data\Zelda_220505_P2083_MR_SGJ_Xlink_Rad18_RAD6_fr2_R1.raw	Inter	RAD6	RAD18	T69	K267	171.33	TRUE
Data\Zelda_220505_P2083_MR_SGJ_Xlink_Rad18_RAD6_fr2_R2.raw	Inter	RAD6	RAD18	T69	K267	162.544	TRUE
Data\Zelda_220505_P2083_MR_SGJ_Xlink_Rad18_RAD6_fr2_R2.raw	Inter	RAD6	RAD18	T69	K315	309.716	TRUE
Data\Zelda_220505_P2083_MR_SGJ_Xlink_Rad18_RAD6_fr2_R1.raw	Inter	RAD6	RAD18	T69	K315	286.288	TRUE
Data\Zelda_220505_P2083_MR_SGJ_Xlink_Rad18_RAD6_fr2_R2.raw	Inter	RAD6	RAD18	T69	K324	238.449	TRUE
Data\Zelda_220505_P2083_MR_SGJ_Xlink_Rad18_RAD6_fr2_R1.raw	Inter	RAD6	RAD18	T69	K324	208.818	TRUE
Data\Zelda_220505_P2083_MR_SGJ_Xlink_Rad18_RAD6_fr2_R1.raw	Inter	RAD6	RAD18	T69	K334	381.916	TRUE
Data\Zelda_220505_P2083_MR_SGJ_Xlink_Rad18_RAD6_fr2_R2.raw	Inter	RAD6	RAD18	T69	K334	346.781	TRUE
Data\Zelda_220505_P2083_MR_SGJ_Xlink_Rad18_RAD6_fr2_R2.raw	Inter	RAD6	RAD18	T69	K468	145.558	TRUE
Data\Zelda_220505_P2083_MR_SGJ_Xlink_Rad18_RAD6_fr2_R1.raw	Inter	RAD6	RAD18	T69	K63	152.73	TRUE
Data\Zelda_220505_P2083_MR_SGJ_Xlink_Rad18_RAD6_fr2_R2.raw	Inter	RAD6	RAD18	T69	K89	219.117	TRUE
Data\Zelda_220505_P2083_MR_SGJ_Xlink_Rad18_RAD6_fr2_R1.raw	Inter	RAD6	RAD18	T69	K89	206.183	TRUE
Data\Zelda_220505_P2083_MR_SGJ_Xlink_Rad18_RAD6_fr2_R1.raw	Inter	RAD6	RAD18	Y63	K247	144.253	TRUE
Data\Zelda_220505_P2083_MR_SGJ_Xlink_Rad18_RAD6_fr2_R1.raw	Inter	RAD6	RAD18	Y63	K251	261.105	TRUE
Data\Zelda_220505_P2083_MR_SGJ_Xlink_Rad18_RAD6_fr2_R2.raw	Inter	RAD6	RAD18	Y63	K251	208.586	TRUE
Data\Zelda_220505_P2083_MR_SGJ_Xlink_Rad18_RAD6_fr2_R2.raw	Inter	RAD6	RAD18	Y63	K315	337.973	TRUE
Data\Zelda_220505_P2083_MR_SGJ_Xlink_Rad18_RAD6_fr2_R1.raw	Inter	RAD6	RAD18	Y63	K315	305.09	TRUE
Data\Zelda_220505_P2083_MR_SGJ_Xlink_Rad18_RAD6_fr2_R2.raw	Inter	RAD6	RAD18	Y63	K324	160.584	TRUE
Data\Zelda_220505_P2083_MR_SGJ_Xlink_Rad18_RAD6_fr2_R1.raw	Inter	RAD6	RAD18	Y63	K324	130.128	TRUE
Data\Zelda_220505_P2083_MR_SGJ_Xlink_Rad18_RAD6_fr2_R1.raw	Inter	RAD6	RAD18	Y63	K334	348.684	TRUE
Data\Zelda_220505_P2083_MR_SGJ_Xlink_Rad18_RAD6_fr2_R2.raw	Inter	RAD6	RAD18	Y63	K334	294.998	TRUE
Data\Zelda_220505_P2083_MR_SGJ_Xlink_Rad18_RAD6_fr2_R2.raw	Inter	RAD6	RAD18	Y63	K468	131.731	TRUE
Data\Zelda_220505_P2083_MR_SGJ_Xlink_Rad18_RAD6_fr2_R2.raw	Inter	RAD6	RAD18	Y63	K89	179.334	TRUE
Data\Zelda_220505_P2083_MR_SGJ_Xlink_Rad18_RAD6_fr2_R1.raw	Inter	RAD6	RAD18	Y63	K89	172.51	TRUE
Data\Zelda_220505_P2083_MR_SGJ_Xlink_Rad18_RAD6_fr2_R1.raw	Inter	RAD6	RAD18	Y82	K315	153.753	TRUE
Data\Zelda_220505_P2083_MR_SGJ_Xlink_Rad18_RAD6_fr2_R2.raw	Inter	RAD6	RAD18	Y82	K334	316.581	TRUE
Data\Zelda_220505_P2083_MR_SGJ_Xlink_Rad18_RAD6_fr2_R1.raw	Inter	RAD6	RAD18	Y82	K334	256.914	TRUE
Data\Zelda_220505_P2083_MR_SGJ_Xlink_Rad18_RAD6_fr2_R2.raw	Inter	RAD6	RAD18	Y82	K339	171.737	TRUE
Data\Zelda_220505_P2083_MR_SGJ_Xlink_Rad18_RAD6_fr2_R1.raw	Inter	RAD6	RAD18	Y82	K339	151.206	TRUE
Data\Zelda_220505_P2083_MR_SGJ_Xlink_Rad18_RAD6_fr2_R2.raw	Inter	RAD6	RAD18	Y82	K347	138.993	TRUE

## Sheet: RAD18RAD18_X-links
Run	Intra/Inter	Protein 1	Protein 2	Site 1	Site 2	Score	Decision
Data\Zelda_220505_P2083_MR_SGJ_Xlink_Rad18_RAD6_fr2_R2.raw	Inter	RAD18	RAD18	K108	K108	682.851	TRUE
Data\Zelda_220505_P2083_MR_SGJ_Xlink_Rad18_RAD6_fr2_R1.raw	Inter	RAD18	RAD18	K108	K108	576.113	TRUE
Data\Zelda_220505_P2083_MR_SGJ_Xlink_Rad18_RAD6_fr1_R1.raw	Inter	RAD18	RAD18	K108	K108	398.688	TRUE
Data\Zelda_220505_P2083_MR_SGJ_Xlink_Rad18_RAD6_fr3_R2.raw	Inter	RAD18	RAD18	K108	K108	146.553	TRUE
Data\Zelda_220505_P2083_MR_SGJ_Xlink_Rad18_RAD6_fr2_R2.raw	Intra	RAD18	RAD18	K108	K116	275.638	TRUE
Data\Zelda_220505_P2083_MR_SGJ_Xlink_Rad18_RAD6_fr2_R1.raw	Intra	RAD18	RAD18	K108	K116	265.617	TRUE
Data\Zelda_220505_P2083_MR_SGJ_Xlink_Rad18_RAD6_fr2_R1.raw	Intra	RAD18	RAD18	K108	K121	320.033	TRUE
Data\Zelda_220505_P2083_MR_SGJ_Xlink_Rad18_RAD6_fr1_R1.raw	Intra	RAD18	RAD18	K108	K121	140.665	TRUE
Data\Zelda_220505_P2083_MR_SGJ_Xlink_Rad18_RAD6_fr1_R2.raw	Intra	RAD18	RAD18	K108	K121	135.962	TRUE
Data\Zelda_220505_P2083_MR_SGJ_Xlink_Rad18_RAD6_fr2_R1.raw	Intra	RAD18	RAD18	K108	K23	435.533	TRUE
Data\Zelda_220505_P2083_MR_SGJ_Xlink_Rad18_RAD6_fr2_R2.raw	Intra	RAD18	RAD18	K108	K23	362.64	TRUE
Data\Zelda_220505_P2083_MR_SGJ_Xlink_Rad18_RAD6_fr2_R2.raw	Intra	RAD18	RAD18	K108	S109	691.896	TRUE
Data\Zelda_220505_P2083_MR_SGJ_Xlink_Rad18_RAD6_fr2_R1.raw	Intra	RAD18	RAD18	K108	S109	605.386	TRUE
Data\Zelda_220505_P2083_MR_SGJ_Xlink_Rad18_RAD6_fr1_R1.raw	Intra	RAD18	RAD18	K108	S109	394.489	TRUE
Data\Zelda_220505_P2083_MR_SGJ_Xlink_Rad18_RAD6_fr3_R2.raw	Intra	RAD18	RAD18	K108	S109	146.022	TRUE
Data\Zelda_220505_P2083_MR_SGJ_Xlink_Rad18_RAD6_fr2_R2.raw	Intra	RAD18	RAD18	K108	S112	669.486	TRUE
Data\Zelda_220505_P2083_MR_SGJ_Xlink_Rad18_RAD6_fr2_R1.raw	Intra	RAD18	RAD18	K108	S112	608.323	TRUE
Data\Zelda_220505_P2083_MR_SGJ_Xlink_Rad18_RAD6_fr1_R1.raw	Intra	RAD18	RAD18	K108	S112	366.965	TRUE
Data\Zelda_220505_P2083_MR_SGJ_Xlink_Rad18_RAD6_fr2_R2.raw	Intra	RAD18	RAD18	K108	S113	683.345	TRUE
Data\Zelda_220505_P2083_MR_SGJ_Xlink_Rad18_RAD6_fr2_R1.raw	Intra	RAD18	RAD18	K108	S113	617.266	TRUE
Data\Zelda_220505_P2083_MR_SGJ_Xlink_Rad18_RAD6_fr1_R1.raw	Intra	RAD18	RAD18	K108	S113	365.091	TRUE
Data\Zelda_220505_P2083_MR_SGJ_Xlink_Rad18_RAD6_fr2_R2.raw	Intra	RAD18	RAD18	K108	S114	685.973	TRUE
Data\Zelda_220505_P2083_MR_SGJ_Xlink_Rad18_RAD6_fr2_R1.raw	Intra	RAD18	RAD18	K108	S114	622.593	TRUE
Data\Zelda_220505_P2083_MR_SGJ_Xlink_Rad18_RAD6_fr1_R1.raw	Intra	RAD18	RAD18	K108	S114	360.597	TRUE
Data\Zelda_220505_P2083_MR_SGJ_Xlink_Rad18_RAD6_fr2_R2.raw	Intra	RAD18	RAD18	K108	S115	679.758	TRUE
Data\Zelda_220505_P2083_MR_SGJ_Xlink_Rad18_RAD6_fr2_R1.raw	Intra	RAD18	RAD18	K108	S115	610.185	TRUE
Data\Zelda_220505_P2083_MR_SGJ_Xlink_Rad18_RAD6_fr1_R1.raw	Intra	RAD18	RAD18	K108	S115	356.238	TRUE
Data\Zelda_220505_P2083_MR_SGJ_Xlink_Rad18_RAD6_fr2_R1.raw	Intra	RAD18	RAD18	K108	S128	332.242	TRUE
Data\Zelda_220505_P2083_MR_SGJ_Xlink_Rad18_RAD6_fr2_R1.raw	Intra	RAD18	RAD18	K108	T124	362.208	TRUE
Data\Zelda_220505_P2083_MR_SGJ_Xlink_Rad18_RAD6_fr2_R1.raw	Intra	RAD18	RAD18	K108	T24	430.762	TRUE
Data\Zelda_220505_P2083_MR_SGJ_Xlink_Rad18_RAD6_fr2_R2.raw	Intra	RAD18	RAD18	K108	T24	357.855	TRUE
Data\Zelda_220505_P2083_MR_SGJ_Xlink_Rad18_RAD6_fr2_R1.raw	Intra	RAD18	RAD18	K108	Y123	397.031	TRUE
Data\Zelda_220505_P2083_MR_SGJ_Xlink_Rad18_RAD6_fr2_R1.raw	Intra	RAD18	RAD18	K116	K23	335.764	TRUE
Data\Zelda_220505_P2083_MR_SGJ_Xlink_Rad18_RAD6_fr2_R2.raw	Intra	RAD18	RAD18	K116	K23	307.11	TRUE
Data\Zelda_220505_P2083_MR_SGJ_Xlink_Rad18_RAD6_fr2_R1.raw	Intra	RAD18	RAD18	K116	T24	331.28	TRUE
Data\Zelda_220505_P2083_MR_SGJ_Xlink_Rad18_RAD6_fr2_R2.raw	Intra	RAD18	RAD18	K116	T24	303.457	TRUE
Data\Zelda_220505_P2083_MR_SGJ_Xlink_Rad18_RAD6_fr2_R2.raw	Intra	RAD18	RAD18	K121	K108	312.406	TRUE
Data\Zelda_220505_P2083_MR_SGJ_Xlink_Rad18_RAD6_fr3_R1.raw	Intra	RAD18	RAD18	K121	K108	246.745	TRUE
Data\Zelda_220505_P2083_MR_SGJ_Xlink_Rad18_RAD6_fr3_R2.raw	Intra	RAD18	RAD18	K121	K108	233.659	TRUE
Data\Zelda_220505_P2083_MR_SGJ_Xlink_Rad18_RAD6_fr2_R1.raw	Inter	RAD18	RAD18	K121	K121	135.303	TRUE
Data\Zelda_220505_P2083_MR_SGJ_Xlink_Rad18_RAD6_fr2_R1.raw	Intra	RAD18	RAD18	K121	K23	201.629	TRUE
Data\Zelda_220505_P2083_MR_SGJ_Xlink_Rad18_RAD6_fr2_R2.raw	Intra	RAD18	RAD18	K121	K23	168.644	TRUE
Data\Zelda_220505_P2083_MR_SGJ_Xlink_Rad18_RAD6_fr2_R2.raw	Intra	RAD18	RAD18	K121	K89	172.471	TRUE
Data\Zelda_220505_P2083_MR_SGJ_Xlink_Rad18_RAD6_fr2_R2.raw	Intra	RAD18	RAD18	K121	S105	245.85	TRUE
Data\Zelda_220505_P2083_MR_SGJ_Xlink_Rad18_RAD6_fr3_R2.raw	Intra	RAD18	RAD18	K121	S105	177.946	TRUE
Data\Zelda_220505_P2083_MR_SGJ_Xlink_Rad18_RAD6_fr3_R1.raw	Intra	RAD18	RAD18	K121	S105	175.461	TRUE
Data\Zelda_220505_P2083_MR_SGJ_Xlink_Rad18_RAD6_fr2_R2.raw	Intra	RAD18	RAD18	K121	S109	305.31	TRUE
Data\Zelda_220505_P2083_MR_SGJ_Xlink_Rad18_RAD6_fr3_R1.raw	Intra	RAD18	RAD18	K121	S109	239.673	TRUE
Data\Zelda_220505_P2083_MR_SGJ_Xlink_Rad18_RAD6_fr2_R2.raw	Intra	RAD18	RAD18	K121	S112	277.904	TRUE
Data\Zelda_220505_P2083_MR_SGJ_Xlink_Rad18_RAD6_fr3_R1.raw	Intra	RAD18	RAD18	K121	S112	214.023	TRUE
Data\Zelda_220505_P2083_MR_SGJ_Xlink_Rad18_RAD6_fr2_R2.raw	Intra	RAD18	RAD18	K121	S113	272.987	TRUE
Data\Zelda_220505_P2083_MR_SGJ_Xlink_Rad18_RAD6_fr3_R1.raw	Intra	RAD18	RAD18	K121	S113	209.413	TRUE
Data\Zelda_220505_P2083_MR_SGJ_Xlink_Rad18_RAD6_fr2_R2.raw	Intra	RAD18	RAD18	K121	S114	269.046	TRUE
Data\Zelda_220505_P2083_MR_SGJ_Xlink_Rad18_RAD6_fr3_R1.raw	Intra	RAD18	RAD18	K121	S114	202.458	TRUE
Data\Zelda_220505_P2083_MR_SGJ_Xlink_Rad18_RAD6_fr2_R2.raw	Intra	RAD18	RAD18	K121	S115	262.852	TRUE
Data\Zelda_220505_P2083_MR_SGJ_Xlink_Rad18_RAD6_fr3_R1.raw	Intra	RAD18	RAD18	K121	S115	197.902	TRUE
Data\Zelda_220505_P2083_MR_SGJ_Xlink_Rad18_RAD6_fr2_R1.raw	Intra	RAD18	RAD18	K121	S128	159.891	TRUE
Data\Zelda_220505_P2083_MR_SGJ_Xlink_Rad18_RAD6_fr2_R2.raw	Intra	RAD18	RAD18	K121	S90	166.874	TRUE
Data\Zelda_220505_P2083_MR_SGJ_Xlink_Rad18_RAD6_fr2_R1.raw	Intra	RAD18	RAD18	K121	T124	157.854	TRUE
Data\Zelda_220505_P2083_MR_SGJ_Xlink_Rad18_RAD6_fr2_R1.raw	Intra	RAD18	RAD18	K121	T24	194.691	TRUE
Data\Zelda_220505_P2083_MR_SGJ_Xlink_Rad18_RAD6_fr2_R2.raw	Intra	RAD18	RAD18	K121	T24	165.915	TRUE
Data\Zelda_220505_P2083_MR_SGJ_Xlink_Rad18_RAD6_fr2_R1.raw	Intra	RAD18	RAD18	K121	Y123	154.923	TRUE
Data\Zelda_220505_P2083_MR_SGJ_Xlink_Rad18_RAD6_fr2_R1.raw	Intra	RAD18	RAD18	K133	K108	213.505	TRUE
Data\Zelda_220505_P2083_MR_SGJ_Xlink_Rad18_RAD6_fr2_R2.raw	Intra	RAD18	RAD18	K133	K108	203.212	TRUE
Data\Zelda_220505_P2083_MR_SGJ_Xlink_Rad18_RAD6_fr2_R2.raw	Intra	RAD18	RAD18	K133	K116	137.049	TRUE
Data\Zelda_220505_P2083_MR_SGJ_Xlink_Rad18_RAD6_fr3_R1.raw	Intra	RAD18	RAD18	K133	K116	133.281	TRUE
Data\Zelda_220505_P2083_MR_SGJ_Xlink_Rad18_RAD6_fr2_R2.raw	Intra	RAD18	RAD18	K133	K23	283.846	TRUE
Data\Zelda_220505_P2083_MR_SGJ_Xlink_Rad18_RAD6_fr2_R1.raw	Intra	RAD18	RAD18	K133	K23	264.129	TRUE
Data\Zelda_220505_P2083_MR_SGJ_Xlink_Rad18_RAD6_fr3_R1.raw	Intra	RAD18	RAD18	K133	K23	164.757	TRUE
Data\Zelda_220505_P2083_MR_SGJ_Xlink_Rad18_RAD6_fr3_R2.raw	Intra	RAD18	RAD18	K133	K23	159.473	TRUE
Data\Zelda_220505_P2083_MR_SGJ_Xlink_Rad18_RAD6_fr2_R1.raw	Intra	RAD18	RAD18	K133	K89	250.754	TRUE
Data\Zelda_220505_P2083_MR_SGJ_Xlink_Rad18_RAD6_fr2_R2.raw	Intra	RAD18	RAD18	K133	K89	209.168	TRUE
Data\Zelda_220505_P2083_MR_SGJ_Xlink_Rad18_RAD6_fr3_R1.raw	Intra	RAD18	RAD18	K133	K89	177.771	TRUE
Data\Zelda_220505_P2083_MR_SGJ_Xlink_Rad18_RAD6_fr2_R1.raw	Intra	RAD18	RAD18	K133	S105	169.995	TRUE
Data\Zelda_220505_P2083_MR_SGJ_Xlink_Rad18_RAD6_fr2_R2.raw	Intra	RAD18	RAD18	K133	S105	167.27	TRUE
Data\Zelda_220505_P2083_MR_SGJ_Xlink_Rad18_RAD6_fr2_R1.raw	Intra	RAD18	RAD18	K133	S109	206.807	TRUE
Data\Zelda_220505_P2083_MR_SGJ_Xlink_Rad18_RAD6_fr2_R2.raw	Intra	RAD18	RAD18	K133	S109	197.672	TRUE
Data\Zelda_220505_P2083_MR_SGJ_Xlink_Rad18_RAD6_fr2_R1.raw	Intra	RAD18	RAD18	K133	S112	198.447	TRUE
Data\Zelda_220505_P2083_MR_SGJ_Xlink_Rad18_RAD6_fr2_R2.raw	Intra	RAD18	RAD18	K133	S112	195.036	TRUE
Data\Zelda_220505_P2083_MR_SGJ_Xlink_Rad18_RAD6_fr2_R1.raw	Intra	RAD18	RAD18	K133	S113	201.759	TRUE
Data\Zelda_220505_P2083_MR_SGJ_Xlink_Rad18_RAD6_fr2_R2.raw	Intra	RAD18	RAD18	K133	S113	201.427	TRUE
Data\Zelda_220505_P2083_MR_SGJ_Xlink_Rad18_RAD6_fr3_R1.raw	Intra	RAD18	RAD18	K133	S113	135.578	TRUE
Data\Zelda_220505_P2083_MR_SGJ_Xlink_Rad18_RAD6_fr3_R2.raw	Intra	RAD18	RAD18	K133	S113	130.615	TRUE
Data\Zelda_220505_P2083_MR_SGJ_Xlink_Rad18_RAD6_fr2_R2.raw	Intra	RAD18	RAD18	K133	S114	201.064	TRUE
Data\Zelda_220505_P2083_MR_SGJ_Xlink_Rad18_RAD6_fr2_R1.raw	Intra	RAD18	RAD18	K133	S114	198.017	TRUE
Data\Zelda_220505_P2083_MR_SGJ_Xlink_Rad18_RAD6_fr3_R1.raw	Intra	RAD18	RAD18	K133	S114	143.805	TRUE
Data\Zelda_220505_P2083_MR_SGJ_Xlink_Rad18_RAD6_fr3_R2.raw	Intra	RAD18	RAD18	K133	S114	136.961	TRUE
Data\Zelda_220505_P2083_MR_SGJ_Xlink_Rad18_RAD6_fr2_R2.raw	Intra	RAD18	RAD18	K133	S115	196.605	TRUE
Data\Zelda_220505_P2083_MR_SGJ_Xlink_Rad18_RAD6_fr2_R1.raw	Intra	RAD18	RAD18	K133	S115	193.964	TRUE
Data\Zelda_220505_P2083_MR_SGJ_Xlink_Rad18_RAD6_fr3_R1.raw	Intra	RAD18	RAD18	K133	S115	150.207	TRUE
Data\Zelda_220505_P2083_MR_SGJ_Xlink_Rad18_RAD6_fr3_R2.raw	Intra	RAD18	RAD18	K133	S115	144.68	TRUE
Data\Zelda_220505_P2083_MR_SGJ_Xlink_Rad18_RAD6_fr2_R1.raw	Intra	RAD18	RAD18	K133	S90	236.984	TRUE
Data\Zelda_220505_P2083_MR_SGJ_Xlink_Rad18_RAD6_fr2_R2.raw	Intra	RAD18	RAD18	K133	S90	194.887	TRUE
Data\Zelda_220505_P2083_MR_SGJ_Xlink_Rad18_RAD6_fr3_R1.raw	Intra	RAD18	RAD18	K133	S90	169.153	TRUE
Data\Zelda_220505_P2083_MR_SGJ_Xlink_Rad18_RAD6_fr2_R2.raw	Intra	RAD18	RAD18	K133	T24	274.01	TRUE
Data\Zelda_220505_P2083_MR_SGJ_Xlink_Rad18_RAD6_fr2_R1.raw	Intra	RAD18	RAD18	K133	T24	253.534	TRUE
Data\Zelda_220505_P2083_MR_SGJ_Xlink_Rad18_RAD6_fr3_R1.raw	Intra	RAD18	RAD18	K133	T24	159.791	TRUE
Data\Zelda_220505_P2083_MR_SGJ_Xlink_Rad18_RAD6_fr3_R2.raw	Intra	RAD18	RAD18	K133	T24	154.526	TRUE
Data\Zelda_220505_P2083_MR_SGJ_Xlink_Rad18_RAD6_fr2_R1.raw	Intra	RAD18	RAD18	K157	K108	299.968	TRUE
Data\Zelda_220505_P2083_MR_SGJ_Xlink_Rad18_RAD6_fr2_R2.raw	Intra	RAD18	RAD18	K157	K108	282.283	TRUE
Data\Zelda_220505_P2083_MR_SGJ_Xlink_Rad18_RAD6_fr2_R1.raw	Intra	RAD18	RAD18	K157	K116	375.735	TRUE
Data\Zelda_220505_P2083_MR_SGJ_Xlink_Rad18_RAD6_fr2_R2.raw	Intra	RAD18	RAD18	K157	K116	341.794	TRUE
Data\Zelda_220505_P2083_MR_SGJ_Xlink_Rad18_RAD6_fr2_R1.raw	Intra	RAD18	RAD18	K157	K121	196.134	TRUE
Data\Zelda_220505_P2083_MR_SGJ_Xlink_Rad18_RAD6_fr2_R2.raw	Intra	RAD18	RAD18	K157	K121	177.804	TRUE
Data\Zelda_220505_P2083_MR_SGJ_Xlink_Rad18_RAD6_fr2_R1.raw	Intra	RAD18	RAD18	K157	K133	181.634	TRUE
Data\Zelda_220505_P2083_MR_SGJ_Xlink_Rad18_RAD6_fr2_R2.raw	Intra	RAD18	RAD18	K157	K133	177.815	TRUE
Data\Zelda_220505_P2083_MR_SGJ_Xlink_Rad18_RAD6_fr3_R1.raw	Intra	RAD18	RAD18	K157	K133	133.13	TRUE
Data\Zelda_220505_P2083_MR_SGJ_Xlink_Rad18_RAD6_fr2_R1.raw	Inter	RAD18	RAD18	K157	K157	135.853	TRUE
Data\Zelda_220505_P2083_MR_SGJ_Xlink_Rad18_RAD6_fr2_R1.raw	Intra	RAD18	RAD18	K157	K162	213.957	TRUE
Data\Zelda_220505_P2083_MR_SGJ_Xlink_Rad18_RAD6_fr2_R2.raw	Intra	RAD18	RAD18	K157	K162	158.996	TRUE
Data\Zelda_220505_P2083_MR_SGJ_Xlink_Rad18_RAD6_fr3_R2.raw	Intra	RAD18	RAD18	K157	K162	144.119	TRUE
Data\Zelda_220505_P2083_MR_SGJ_Xlink_Rad18_RAD6_fr3_R1.raw	Intra	RAD18	RAD18	K157	K162	136.835	TRUE
Data\Zelda_220505_P2083_MR_SGJ_Xlink_Rad18_RAD6_fr2_R1.raw	Intra	RAD18	RAD18	K157	K23	191.57	TRUE
Data\Zelda_220505_P2083_MR_SGJ_Xlink_Rad18_RAD6_fr2_R2.raw	Intra	RAD18	RAD18	K157	K23	165.346	TRUE
Data\Zelda_220505_P2083_MR_SGJ_Xlink_Rad18_RAD6_fr2_R1.raw	Intra	RAD18	RAD18	K157	K89	287.058	TRUE
Data\Zelda_220505_P2083_MR_SGJ_Xlink_Rad18_RAD6_fr2_R2.raw	Intra	RAD18	RAD18	K157	K89	284.902	TRUE
Data\Zelda_220505_P2083_MR_SGJ_Xlink_Rad18_RAD6_fr3_R1.raw	Intra	RAD18	RAD18	K157	K89	175.801	TRUE
Data\Zelda_220505_P2083_MR_SGJ_Xlink_Rad18_RAD6_fr3_R2.raw	Intra	RAD18	RAD18	K157	K89	171.446	TRUE
Data\Zelda_220505_P2083_MR_SGJ_Xlink_Rad18_RAD6_fr2_R1.raw	Intra	RAD18	RAD18	K157	S105	219.922	TRUE
Data\Zelda_220505_P2083_MR_SGJ_Xlink_Rad18_RAD6_fr2_R2.raw	Intra	RAD18	RAD18	K157	S105	199.618	TRUE
Data\Zelda_220505_P2083_MR_SGJ_Xlink_Rad18_RAD6_fr2_R1.raw	Intra	RAD18	RAD18	K157	S109	307.239	TRUE
Data\Zelda_220505_P2083_MR_SGJ_Xlink_Rad18_RAD6_fr2_R2.raw	Intra	RAD18	RAD18	K157	S109	287.359	TRUE
Data\Zelda_220505_P2083_MR_SGJ_Xlink_Rad18_RAD6_fr2_R1.raw	Intra	RAD18	RAD18	K157	S112	360.533	TRUE
Data\Zelda_220505_P2083_MR_SGJ_Xlink_Rad18_RAD6_fr2_R2.raw	Intra	RAD18	RAD18	K157	S112	343.361	TRUE
Data\Zelda_220505_P2083_MR_SGJ_Xlink_Rad18_RAD6_fr2_R1.raw	Intra	RAD18	RAD18	K157	S113	391.954	TRUE
Data\Zelda_220505_P2083_MR_SGJ_Xlink_Rad18_RAD6_fr2_R2.raw	Intra	RAD18	RAD18	K157	S113	374.992	TRUE
Data\Zelda_220505_P2083_MR_SGJ_Xlink_Rad18_RAD6_fr2_R1.raw	Intra	RAD18	RAD18	K157	S114	417.034	TRUE
Data\Zelda_220505_P2083_MR_SGJ_Xlink_Rad18_RAD6_fr2_R2.raw	Intra	RAD18	RAD18	K157	S114	396.672	TRUE
Data\Zelda_220505_P2083_MR_SGJ_Xlink_Rad18_RAD6_fr2_R1.raw	Intra	RAD18	RAD18	K157	S115	441.261	TRUE
Data\Zelda_220505_P2083_MR_SGJ_Xlink_Rad18_RAD6_fr2_R2.raw	Intra	RAD18	RAD18	K157	S115	408.214	TRUE
Data\Zelda_220505_P2083_MR_SGJ_Xlink_Rad18_RAD6_fr2_R1.raw	Intra	RAD18	RAD18	K157	S128	133.303	TRUE
Data\Zelda_220505_P2083_MR_SGJ_Xlink_Rad18_RAD6_fr2_R1.raw	Intra	RAD18	RAD18	K157	S136	148.876	TRUE
Data\Zelda_220505_P2083_MR_SGJ_Xlink_Rad18_RAD6_fr2_R2.raw	Intra	RAD18	RAD18	K157	S136	145.014	TRUE
Data\Zelda_220505_P2083_MR_SGJ_Xlink_Rad18_RAD6_fr2_R1.raw	Intra	RAD18	RAD18	K157	S161	185.637	TRUE
Data\Zelda_220505_P2083_MR_SGJ_Xlink_Rad18_RAD6_fr3_R2.raw	Intra	RAD18	RAD18	K157	S161	140.986	TRUE
Data\Zelda_220505_P2083_MR_SGJ_Xlink_Rad18_RAD6_fr2_R2.raw	Intra	RAD18	RAD18	K157	S161	137.736	TRUE
Data\Zelda_220505_P2083_MR_SGJ_Xlink_Rad18_RAD6_fr2_R1.raw	Intra	RAD18	RAD18	K157	S164	171.997	TRUE
Data\Zelda_220505_P2083_MR_SGJ_Xlink_Rad18_RAD6_fr2_R2.raw	Intra	RAD18	RAD18	K157	S164	155.449	TRUE
Data\Zelda_220505_P2083_MR_SGJ_Xlink_Rad18_RAD6_fr2_R1.raw	Intra	RAD18	RAD18	K157	S90	275.154	TRUE
Data\Zelda_220505_P2083_MR_SGJ_Xlink_Rad18_RAD6_fr2_R2.raw	Intra	RAD18	RAD18	K157	S90	272.387	TRUE
Data\Zelda_220505_P2083_MR_SGJ_Xlink_Rad18_RAD6_fr3_R1.raw	Intra	RAD18	RAD18	K157	S90	168.763	TRUE
Data\Zelda_220505_P2083_MR_SGJ_Xlink_Rad18_RAD6_fr3_R2.raw	Intra	RAD18	RAD18	K157	S90	164.384	TRUE
Data\Zelda_220505_P2083_MR_SGJ_Xlink_Rad18_RAD6_fr2_R1.raw	Intra	RAD18	RAD18	K157	T124	161.726	TRUE
Data\Zelda_220505_P2083_MR_SGJ_Xlink_Rad18_RAD6_fr2_R2.raw	Intra	RAD18	RAD18	K157	T124	144.063	TRUE
Data\Zelda_220505_P2083_MR_SGJ_Xlink_Rad18_RAD6_fr2_R1.raw	Intra	RAD18	RAD18	K157	T24	185.021	TRUE
Data\Zelda_220505_P2083_MR_SGJ_Xlink_Rad18_RAD6_fr2_R2.raw	Intra	RAD18	RAD18	K157	T24	158.762	TRUE
Data\Zelda_220505_P2083_MR_SGJ_Xlink_Rad18_RAD6_fr2_R1.raw	Intra	RAD18	RAD18	K157	Y123	169.9	TRUE
Data\Zelda_220505_P2083_MR_SGJ_Xlink_Rad18_RAD6_fr2_R2.raw	Intra	RAD18	RAD18	K157	Y123	152.459	TRUE
Data\Zelda_220505_P2083_MR_SGJ_Xlink_Rad18_RAD6_fr2_R2.raw	Intra	RAD18	RAD18	K162	K108	194.224	TRUE
Data\Zelda_220505_P2083_MR_SGJ_Xlink_Rad18_RAD6_fr2_R1.raw	Intra	RAD18	RAD18	K162	K108	174.287	TRUE
Data\Zelda_220505_P2083_MR_SGJ_Xlink_Rad18_RAD6_fr3_R1.raw	Intra	RAD18	RAD18	K162	K174	137.835	TRUE
Data\Zelda_220505_P2083_MR_SGJ_Xlink_Rad18_RAD6_fr3_R2.raw	Intra	RAD18	RAD18	K162	K174	135.696	TRUE
Data\Zelda_220505_P2083_MR_SGJ_Xlink_Rad18_RAD6_fr2_R1.raw	Intra	RAD18	RAD18	K162	K23	141.658	TRUE
Data\Zelda_220505_P2083_MR_SGJ_Xlink_Rad18_RAD6_fr2_R2.raw	Intra	RAD18	RAD18	K162	K23	137.384	TRUE
Data\Zelda_220505_P2083_MR_SGJ_Xlink_Rad18_RAD6_fr2_R2.raw	Intra	RAD18	RAD18	K162	K89	136.611	TRUE
Data\Zelda_220505_P2083_MR_SGJ_Xlink_Rad18_RAD6_fr2_R1.raw	Intra	RAD18	RAD18	K162	K89	131.112	TRUE
Data\Zelda_220505_P2083_MR_SGJ_Xlink_Rad18_RAD6_fr2_R2.raw	Intra	RAD18	RAD18	K162	S105	134.492	TRUE
Data\Zelda_220505_P2083_MR_SGJ_Xlink_Rad18_RAD6_fr2_R2.raw	Intra	RAD18	RAD18	K162	S109	186.899	TRUE
Data\Zelda_220505_P2083_MR_SGJ_Xlink_Rad18_RAD6_fr2_R1.raw	Intra	RAD18	RAD18	K162	S109	171.514	TRUE
Data\Zelda_220505_P2083_MR_SGJ_Xlink_Rad18_RAD6_fr2_R2.raw	Intra	RAD18	RAD18	K162	S112	164.302	TRUE
Data\Zelda_220505_P2083_MR_SGJ_Xlink_Rad18_RAD6_fr2_R1.raw	Intra	RAD18	RAD18	K162	S112	148.348	TRUE
Data\Zelda_220505_P2083_MR_SGJ_Xlink_Rad18_RAD6_fr2_R2.raw	Intra	RAD18	RAD18	K162	S113	163.311	TRUE
Data\Zelda_220505_P2083_MR_SGJ_Xlink_Rad18_RAD6_fr2_R1.raw	Intra	RAD18	RAD18	K162	S113	145.102	TRUE
Data\Zelda_220505_P2083_MR_SGJ_Xlink_Rad18_RAD6_fr2_R2.raw	Intra	RAD18	RAD18	K162	S114	161.984	TRUE
Data\Zelda_220505_P2083_MR_SGJ_Xlink_Rad18_RAD6_fr2_R1.raw	Intra	RAD18	RAD18	K162	S114	141.947	TRUE
Data\Zelda_220505_P2083_MR_SGJ_Xlink_Rad18_RAD6_fr2_R2.raw	Intra	RAD18	RAD18	K162	S115	160.19	TRUE
Data\Zelda_220505_P2083_MR_SGJ_Xlink_Rad18_RAD6_fr2_R1.raw	Intra	RAD18	RAD18	K162	S115	138.901	TRUE
Data\Zelda_220505_P2083_MR_SGJ_Xlink_Rad18_RAD6_fr2_R2.raw	Intra	RAD18	RAD18	K162	S90	131.321	TRUE
Data\Zelda_220505_P2083_MR_SGJ_Xlink_Rad18_RAD6_fr3_R1.raw	Intra	RAD18	RAD18	K162	T175	133.851	TRUE
Data\Zelda_220505_P2083_MR_SGJ_Xlink_Rad18_RAD6_fr3_R2.raw	Intra	RAD18	RAD18	K162	T175	130.959	TRUE
Data\Zelda_220505_P2083_MR_SGJ_Xlink_Rad18_RAD6_fr2_R1.raw	Intra	RAD18	RAD18	K162	T24	130.467	TRUE
Data\Zelda_220505_P2083_MR_SGJ_Xlink_Rad18_RAD6_fr2_R1.raw	Intra	RAD18	RAD18	K167	K108	168.665	TRUE
Data\Zelda_220505_P2083_MR_SGJ_Xlink_Rad18_RAD6_fr2_R2.raw	Intra	RAD18	RAD18	K167	K108	135.88	TRUE
Data\Zelda_220505_P2083_MR_SGJ_Xlink_Rad18_RAD6_fr2_R2.raw	Intra	RAD18	RAD18	K167	K116	191.686	TRUE
Data\Zelda_220505_P2083_MR_SGJ_Xlink_Rad18_RAD6_fr2_R1.raw	Intra	RAD18	RAD18	K167	K116	141.604	TRUE
Data\Zelda_220505_P2083_MR_SGJ_Xlink_Rad18_RAD6_fr2_R2.raw	Intra	RAD18	RAD18	K167	K157	266.639	TRUE
Data\Zelda_220505_P2083_MR_SGJ_Xlink_Rad18_RAD6_fr2_R1.raw	Intra	RAD18	RAD18	K167	K157	221.644	TRUE
Data\Zelda_220505_P2083_MR_SGJ_Xlink_Rad18_RAD6_fr2_R2.raw	Intra	RAD18	RAD18	K167	K174	150.529	TRUE
Data\Zelda_220505_P2083_MR_SGJ_Xlink_Rad18_RAD6_fr2_R1.raw	Intra	RAD18	RAD18	K167	K23	213.776	TRUE
Data\Zelda_220505_P2083_MR_SGJ_Xlink_Rad18_RAD6_fr2_R2.raw	Intra	RAD18	RAD18	K167	K23	203.92	TRUE
Data\Zelda_220505_P2083_MR_SGJ_Xlink_Rad18_RAD6_fr2_R1.raw	Intra	RAD18	RAD18	K167	K89	151.401	TRUE
Data\Zelda_220505_P2083_MR_SGJ_Xlink_Rad18_RAD6_fr2_R2.raw	Intra	RAD18	RAD18	K167	K89	147.5	TRUE
Data\Zelda_220505_P2083_MR_SGJ_Xlink_Rad18_RAD6_fr2_R1.raw	Intra	RAD18	RAD18	K167	S109	164.219	TRUE
Data\Zelda_220505_P2083_MR_SGJ_Xlink_Rad18_RAD6_fr2_R2.raw	Intra	RAD18	RAD18	K167	S109	138.868	TRUE
Data\Zelda_220505_P2083_MR_SGJ_Xlink_Rad18_RAD6_fr2_R1.raw	Intra	RAD18	RAD18	K167	S112	166.048	TRUE
Data\Zelda_220505_P2083_MR_SGJ_Xlink_Rad18_RAD6_fr2_R2.raw	Intra	RAD18	RAD18	K167	S112	159.614	TRUE
Data\Zelda_220505_P2083_MR_SGJ_Xlink_Rad18_RAD6_fr2_R2.raw	Intra	RAD18	RAD18	K167	S113	180.726	TRUE
Data\Zelda_220505_P2083_MR_SGJ_Xlink_Rad18_RAD6_fr2_R1.raw	Intra	RAD18	RAD18	K167	S113	174.887	TRUE
Data\Zelda_220505_P2083_MR_SGJ_Xlink_Rad18_RAD6_fr2_R2.raw	Intra	RAD18	RAD18	K167	S114	192.949	TRUE
Data\Zelda_220505_P2083_MR_SGJ_Xlink_Rad18_RAD6_fr2_R1.raw	Intra	RAD18	RAD18	K167	S114	183.187	TRUE
Data\Zelda_220505_P2083_MR_SGJ_Xlink_Rad18_RAD6_fr2_R2.raw	Intra	RAD18	RAD18	K167	S115	208.169	TRUE
Data\Zelda_220505_P2083_MR_SGJ_Xlink_Rad18_RAD6_fr2_R1.raw	Intra	RAD18	RAD18	K167	S115	188.573	TRUE
Data\Zelda_220505_P2083_MR_SGJ_Xlink_Rad18_RAD6_fr2_R2.raw	Intra	RAD18	RAD18	K167	S90	143.034	TRUE
Data\Zelda_220505_P2083_MR_SGJ_Xlink_Rad18_RAD6_fr2_R1.raw	Intra	RAD18	RAD18	K167	S90	141.244	TRUE
Data\Zelda_220505_P2083_MR_SGJ_Xlink_Rad18_RAD6_fr2_R2.raw	Intra	RAD18	RAD18	K167	T175	151.359	TRUE
Data\Zelda_220505_P2083_MR_SGJ_Xlink_Rad18_RAD6_fr2_R1.raw	Intra	RAD18	RAD18	K167	T24	213.481	TRUE
Data\Zelda_220505_P2083_MR_SGJ_Xlink_Rad18_RAD6_fr2_R2.raw	Intra	RAD18	RAD18	K167	T24	203.92	TRUE
Data\Zelda_220505_P2083_MR_SGJ_Xlink_Rad18_RAD6_fr2_R1.raw	Intra	RAD18	RAD18	K174	K108	185.053	TRUE
Data\Zelda_220505_P2083_MR_SGJ_Xlink_Rad18_RAD6_fr2_R2.raw	Intra	RAD18	RAD18	K174	K108	178.582	TRUE
Data\Zelda_220505_P2083_MR_SGJ_Xlink_Rad18_RAD6_fr2_R2.raw	Intra	RAD18	RAD18	K174	K116	282.214	TRUE
Data\Zelda_220505_P2083_MR_SGJ_Xlink_Rad18_RAD6_fr2_R1.raw	Intra	RAD18	RAD18	K174	K116	276.079	TRUE
Data\Zelda_220505_P2083_MR_SGJ_Xlink_Rad18_RAD6_fr2_R1.raw	Intra	RAD18	RAD18	K174	K157	382.904	TRUE
Data\Zelda_220505_P2083_MR_SGJ_Xlink_Rad18_RAD6_fr2_R2.raw	Intra	RAD18	RAD18	K174	K157	320.982	TRUE
Data\Zelda_220505_P2083_MR_SGJ_Xlink_Rad18_RAD6_fr3_R2.raw	Intra	RAD18	RAD18	K174	K157	207.4	TRUE
Data\Zelda_220505_P2083_MR_SGJ_Xlink_Rad18_RAD6_fr3_R1.raw	Intra	RAD18	RAD18	K174	K157	176.125	TRUE
Data\Zelda_220505_P2083_MR_SGJ_Xlink_Rad18_RAD6_fr2_R2.raw	Intra	RAD18	RAD18	K174	K89	163.694	TRUE
Data\Zelda_220505_P2083_MR_SGJ_Xlink_Rad18_RAD6_fr2_R1.raw	Intra	RAD18	RAD18	K174	K89	151.61	TRUE
Data\Zelda_220505_P2083_MR_SGJ_Xlink_Rad18_RAD6_fr2_R1.raw	Intra	RAD18	RAD18	K174	S109	192.454	TRUE
Data\Zelda_220505_P2083_MR_SGJ_Xlink_Rad18_RAD6_fr2_R2.raw	Intra	RAD18	RAD18	K174	S109	183.541	TRUE
Data\Zelda_220505_P2083_MR_SGJ_Xlink_Rad18_RAD6_fr2_R1.raw	Intra	RAD18	RAD18	K174	S112	236.583	TRUE
Data\Zelda_220505_P2083_MR_SGJ_Xlink_Rad18_RAD6_fr2_R2.raw	Intra	RAD18	RAD18	K174	S112	232.932	TRUE
Data\Zelda_220505_P2083_MR_SGJ_Xlink_Rad18_RAD6_fr2_R1.raw	Intra	RAD18	RAD18	K174	S113	264.143	TRUE
Data\Zelda_220505_P2083_MR_SGJ_Xlink_Rad18_RAD6_fr2_R2.raw	Intra	RAD18	RAD18	K174	S113	264.057	TRUE
Data\Zelda_220505_P2083_MR_SGJ_Xlink_Rad18_RAD6_fr2_R2.raw	Intra	RAD18	RAD18	K174	S114	286.385	TRUE
Data\Zelda_220505_P2083_MR_SGJ_Xlink_Rad18_RAD6_fr2_R1.raw	Intra	RAD18	RAD18	K174	S114	285.156	TRUE
Data\Zelda_220505_P2083_MR_SGJ_Xlink_Rad18_RAD6_fr2_R2.raw	Intra	RAD18	RAD18	K174	S115	309.208	TRUE
Data\Zelda_220505_P2083_MR_SGJ_Xlink_Rad18_RAD6_fr2_R1.raw	Intra	RAD18	RAD18	K174	S115	304.409	TRUE
Data\Zelda_220505_P2083_MR_SGJ_Xlink_Rad18_RAD6_fr2_R1.raw	Intra	RAD18	RAD18	K174	S189	306.534	TRUE
Data\Zelda_220505_P2083_MR_SGJ_Xlink_Rad18_RAD6_fr2_R2.raw	Intra	RAD18	RAD18	K174	S90	155.174	TRUE
Data\Zelda_220505_P2083_MR_SGJ_Xlink_Rad18_RAD6_fr2_R1.raw	Intra	RAD18	RAD18	K174	S90	143.953	TRUE
Data\Zelda_220505_P2083_MR_SGJ_Xlink_Rad18_RAD6_fr1_R1.raw	Intra	RAD18	RAD18	K192	K108	480.083	TRUE
Data\Zelda_220505_P2083_MR_SGJ_Xlink_Rad18_RAD6_fr1_R2.raw	Intra	RAD18	RAD18	K192	K108	333.617	TRUE
Data\Zelda_220505_P2083_MR_SGJ_Xlink_Rad18_RAD6_fr2_R1.raw	Intra	RAD18	RAD18	K192	K108	209.522	TRUE
Data\Zelda_220505_P2083_MR_SGJ_Xlink_Rad18_RAD6_fr2_R1.raw	Intra	RAD18	RAD18	K192	K116	371.334	TRUE
Data\Zelda_220505_P2083_MR_SGJ_Xlink_Rad18_RAD6_fr2_R2.raw	Intra	RAD18	RAD18	K192	K116	343.431	TRUE
Data\Zelda_220505_P2083_MR_SGJ_Xlink_Rad18_RAD6_fr2_R1.raw	Intra	RAD18	RAD18	K192	K121	171.435	TRUE
Data\Zelda_220505_P2083_MR_SGJ_Xlink_Rad18_RAD6_fr2_R2.raw	Intra	RAD18	RAD18	K192	K121	158.676	TRUE
Data\Zelda_220505_P2083_MR_SGJ_Xlink_Rad18_RAD6_fr1_R2.raw	Intra	RAD18	RAD18	K192	K121	137.605	TRUE
Data\Zelda_220505_P2083_MR_SGJ_Xlink_Rad18_RAD6_fr1_R1.raw	Intra	RAD18	RAD18	K192	K121	131.707	TRUE
Data\Zelda_220505_P2083_MR_SGJ_Xlink_Rad18_RAD6_fr2_R1.raw	Intra	RAD18	RAD18	K192	K157	257.49	TRUE
Data\Zelda_220505_P2083_MR_SGJ_Xlink_Rad18_RAD6_fr2_R2.raw	Intra	RAD18	RAD18	K192	K157	227.553	TRUE
Data\Zelda_220505_P2083_MR_SGJ_Xlink_Rad18_RAD6_fr1_R2.raw	Intra	RAD18	RAD18	K192	K157	182.613	TRUE
Data\Zelda_220505_P2083_MR_SGJ_Xlink_Rad18_RAD6_fr1_R1.raw	Intra	RAD18	RAD18	K192	K157	155.202	TRUE
Data\Zelda_220505_P2083_MR_SGJ_Xlink_Rad18_RAD6_fr2_R1.raw	Intra	RAD18	RAD18	K192	K162	210.514	TRUE
Data\Zelda_220505_P2083_MR_SGJ_Xlink_Rad18_RAD6_fr2_R2.raw	Intra	RAD18	RAD18	K192	K162	182.401	TRUE
Data\Zelda_220505_P2083_MR_SGJ_Xlink_Rad18_RAD6_fr2_R2.raw	Intra	RAD18	RAD18	K192	K167	250.358	TRUE
Data\Zelda_220505_P2083_MR_SGJ_Xlink_Rad18_RAD6_fr2_R1.raw	Intra	RAD18	RAD18	K192	K167	197.539	TRUE
Data\Zelda_220505_P2083_MR_SGJ_Xlink_Rad18_RAD6_fr2_R1.raw	Intra	RAD18	RAD18	K192	K174	340.677	TRUE
Data\Zelda_220505_P2083_MR_SGJ_Xlink_Rad18_RAD6_fr2_R2.raw	Intra	RAD18	RAD18	K192	K174	294.072	TRUE
Data\Zelda_220505_P2083_MR_SGJ_Xlink_Rad18_RAD6_fr1_R1.raw	Inter	RAD18	RAD18	K192	K192	420.368	TRUE
Data\Zelda_220505_P2083_MR_SGJ_Xlink_Rad18_RAD6_fr1_R2.raw	Inter	RAD18	RAD18	K192	K192	381.598	TRUE
Data\Zelda_220505_P2083_MR_SGJ_Xlink_Rad18_RAD6_fr1_R2.raw	Intra	RAD18	RAD18	K192	K203	149.115	TRUE
Data\Zelda_220505_P2083_MR_SGJ_Xlink_Rad18_RAD6_fr1_R1.raw	Intra	RAD18	RAD18	K192	K207	303.045	TRUE
Data\Zelda_220505_P2083_MR_SGJ_Xlink_Rad18_RAD6_fr1_R2.raw	Intra	RAD18	RAD18	K192	K207	302.908	TRUE
Data\Zelda_220505_P2083_MR_SGJ_Xlink_Rad18_RAD6_fr1_R2.raw	Intra	RAD18	RAD18	K192	K224	333.738	TRUE
Data\Zelda_220505_P2083_MR_SGJ_Xlink_Rad18_RAD6_fr2_R1.raw	Intra	RAD18	RAD18	K192	K23	244.813	TRUE
Data\Zelda_220505_P2083_MR_SGJ_Xlink_Rad18_RAD6_fr2_R2.raw	Intra	RAD18	RAD18	K192	K23	212.75	TRUE
Data\Zelda_220505_P2083_MR_SGJ_Xlink_Rad18_RAD6_fr1_R1.raw	Intra	RAD18	RAD18	K192	K23	165.37	TRUE
Data\Zelda_220505_P2083_MR_SGJ_Xlink_Rad18_RAD6_fr1_R2.raw	Intra	RAD18	RAD18	K192	K23	139.475	TRUE
Data\Zelda_220505_P2083_MR_SGJ_Xlink_Rad18_RAD6_fr2_R1.raw	Intra	RAD18	RAD18	K192	K89	238.161	TRUE
Data\Zelda_220505_P2083_MR_SGJ_Xlink_Rad18_RAD6_fr2_R2.raw	Intra	RAD18	RAD18	K192	K89	179.755	TRUE
Data\Zelda_220505_P2083_MR_SGJ_Xlink_Rad18_RAD6_fr3_R1.raw	Intra	RAD18	RAD18	K192	K89	150.228	TRUE
Data\Zelda_220505_P2083_MR_SGJ_Xlink_Rad18_RAD6_fr1_R1.raw	Intra	RAD18	RAD18	K192	S105	385.985	TRUE
Data\Zelda_220505_P2083_MR_SGJ_Xlink_Rad18_RAD6_fr1_R2.raw	Intra	RAD18	RAD18	K192	S105	269.644	TRUE
Data\Zelda_220505_P2083_MR_SGJ_Xlink_Rad18_RAD6_fr2_R1.raw	Intra	RAD18	RAD18	K192	S105	159.466	TRUE
Data\Zelda_220505_P2083_MR_SGJ_Xlink_Rad18_RAD6_fr1_R1.raw	Intra	RAD18	RAD18	K192	S109	470.756	TRUE
Data\Zelda_220505_P2083_MR_SGJ_Xlink_Rad18_RAD6_fr1_R2.raw	Intra	RAD18	RAD18	K192	S109	322.253	TRUE
Data\Zelda_220505_P2083_MR_SGJ_Xlink_Rad18_RAD6_fr2_R1.raw	Intra	RAD18	RAD18	K192	S109	234.788	TRUE
Data\Zelda_220505_P2083_MR_SGJ_Xlink_Rad18_RAD6_fr2_R2.raw	Intra	RAD18	RAD18	K192	S109	142.274	TRUE
Data\Zelda_220505_P2083_MR_SGJ_Xlink_Rad18_RAD6_fr1_R1.raw	Intra	RAD18	RAD18	K192	S112	398.087	TRUE
Data\Zelda_220505_P2083_MR_SGJ_Xlink_Rad18_RAD6_fr2_R1.raw	Intra	RAD18	RAD18	K192	S112	308.679	TRUE
Data\Zelda_220505_P2083_MR_SGJ_Xlink_Rad18_RAD6_fr1_R2.raw	Intra	RAD18	RAD18	K192	S112	283.82	TRUE
Data\Zelda_220505_P2083_MR_SGJ_Xlink_Rad18_RAD6_fr2_R2.raw	Intra	RAD18	RAD18	K192	S112	256.447	TRUE
Data\Zelda_220505_P2083_MR_SGJ_Xlink_Rad18_RAD6_fr1_R1.raw	Intra	RAD18	RAD18	K192	S113	391.631	TRUE
Data\Zelda_220505_P2083_MR_SGJ_Xlink_Rad18_RAD6_fr2_R1.raw	Intra	RAD18	RAD18	K192	S113	362.409	TRUE
Data\Zelda_220505_P2083_MR_SGJ_Xlink_Rad18_RAD6_fr2_R2.raw	Intra	RAD18	RAD18	K192	S113	307.048	TRUE
Data\Zelda_220505_P2083_MR_SGJ_Xlink_Rad18_RAD6_fr1_R2.raw	Intra	RAD18	RAD18	K192	S113	281.644	TRUE
Data\Zelda_220505_P2083_MR_SGJ_Xlink_Rad18_RAD6_fr2_R1.raw	Intra	RAD18	RAD18	K192	S114	392.206	TRUE
Data\Zelda_220505_P2083_MR_SGJ_Xlink_Rad18_RAD6_fr1_R1.raw	Intra	RAD18	RAD18	K192	S114	375.231	TRUE
Data\Zelda_220505_P2083_MR_SGJ_Xlink_Rad18_RAD6_fr2_R2.raw	Intra	RAD18	RAD18	K192	S114	335.77	TRUE
Data\Zelda_220505_P2083_MR_SGJ_Xlink_Rad18_RAD6_fr1_R2.raw	Intra	RAD18	RAD18	K192	S114	270.055	TRUE
Data\Zelda_220505_P2083_MR_SGJ_Xlink_Rad18_RAD6_fr2_R1.raw	Intra	RAD18	RAD18	K192	S115	406.602	TRUE
Data\Zelda_220505_P2083_MR_SGJ_Xlink_Rad18_RAD6_fr1_R1.raw	Intra	RAD18	RAD18	K192	S115	361.697	TRUE
Data\Zelda_220505_P2083_MR_SGJ_Xlink_Rad18_RAD6_fr2_R2.raw	Intra	RAD18	RAD18	K192	S115	349.876	TRUE
Data\Zelda_220505_P2083_MR_SGJ_Xlink_Rad18_RAD6_fr1_R2.raw	Intra	RAD18	RAD18	K192	S115	260.838	TRUE
Data\Zelda_220505_P2083_MR_SGJ_Xlink_Rad18_RAD6_fr2_R1.raw	Intra	RAD18	RAD18	K192	S152	133.016	TRUE
Data\Zelda_220505_P2083_MR_SGJ_Xlink_Rad18_RAD6_fr2_R1.raw	Intra	RAD18	RAD18	K192	S161	192.035	TRUE
Data\Zelda_220505_P2083_MR_SGJ_Xlink_Rad18_RAD6_fr2_R2.raw	Intra	RAD18	RAD18	K192	S161	168.452	TRUE
Data\Zelda_220505_P2083_MR_SGJ_Xlink_Rad18_RAD6_fr2_R1.raw	Intra	RAD18	RAD18	K192	S164	195.175	TRUE
Data\Zelda_220505_P2083_MR_SGJ_Xlink_Rad18_RAD6_fr2_R2.raw	Intra	RAD18	RAD18	K192	S164	189.885	TRUE
Data\Zelda_220505_P2083_MR_SGJ_Xlink_Rad18_RAD6_fr2_R2.raw	Intra	RAD18	RAD18	K192	S170	225.09	TRUE
Data\Zelda_220505_P2083_MR_SGJ_Xlink_Rad18_RAD6_fr2_R1.raw	Intra	RAD18	RAD18	K192	S170	199.709	TRUE
Data\Zelda_220505_P2083_MR_SGJ_Xlink_Rad18_RAD6_fr1_R1.raw	Intra	RAD18	RAD18	K192	S198	383.756	TRUE
Data\Zelda_220505_P2083_MR_SGJ_Xlink_Rad18_RAD6_fr1_R2.raw	Intra	RAD18	RAD18	K192	S198	363.378	TRUE
Data\Zelda_220505_P2083_MR_SGJ_Xlink_Rad18_RAD6_fr1_R1.raw	Intra	RAD18	RAD18	K192	S200	376.847	TRUE
Data\Zelda_220505_P2083_MR_SGJ_Xlink_Rad18_RAD6_fr1_R2.raw	Intra	RAD18	RAD18	K192	S200	358.276	TRUE
Data\Zelda_220505_P2083_MR_SGJ_Xlink_Rad18_RAD6_fr1_R2.raw	Intra	RAD18	RAD18	K192	S220	347.222	TRUE
Data\Zelda_220505_P2083_MR_SGJ_Xlink_Rad18_RAD6_fr1_R1.raw	Intra	RAD18	RAD18	K192	S220	343.101	TRUE
Data\Zelda_220505_P2083_MR_SGJ_Xlink_Rad18_RAD6_fr1_R2.raw	Intra	RAD18	RAD18	K192	S228	298.877	TRUE
Data\Zelda_220505_P2083_MR_SGJ_Xlink_Rad18_RAD6_fr1_R2.raw	Intra	RAD18	RAD18	K192	S231	294.448	TRUE
Data\Zelda_220505_P2083_MR_SGJ_Xlink_Rad18_RAD6_fr2_R1.raw	Intra	RAD18	RAD18	K192	S90	228.091	TRUE
Data\Zelda_220505_P2083_MR_SGJ_Xlink_Rad18_RAD6_fr2_R2.raw	Intra	RAD18	RAD18	K192	S90	171.239	TRUE
Data\Zelda_220505_P2083_MR_SGJ_Xlink_Rad18_RAD6_fr3_R1.raw	Intra	RAD18	RAD18	K192	S90	141.694	TRUE
Data\Zelda_220505_P2083_MR_SGJ_Xlink_Rad18_RAD6_fr2_R1.raw	Intra	RAD18	RAD18	K192	T175	314.391	TRUE
Data\Zelda_220505_P2083_MR_SGJ_Xlink_Rad18_RAD6_fr2_R2.raw	Intra	RAD18	RAD18	K192	T175	278.442	TRUE
Data\Zelda_220505_P2083_MR_SGJ_Xlink_Rad18_RAD6_fr1_R1.raw	Intra	RAD18	RAD18	K192	T199	381.046	TRUE
Data\Zelda_220505_P2083_MR_SGJ_Xlink_Rad18_RAD6_fr1_R2.raw	Intra	RAD18	RAD18	K192	T199	363.378	TRUE
Data\Zelda_220505_P2083_MR_SGJ_Xlink_Rad18_RAD6_fr1_R1.raw	Intra	RAD18	RAD18	K192	T201	368.875	TRUE
Data\Zelda_220505_P2083_MR_SGJ_Xlink_Rad18_RAD6_fr1_R2.raw	Intra	RAD18	RAD18	K192	T201	351.379	TRUE
Data\Zelda_220505_P2083_MR_SGJ_Xlink_Rad18_RAD6_fr1_R2.raw	Intra	RAD18	RAD18	K192	T206	330.379	TRUE
Data\Zelda_220505_P2083_MR_SGJ_Xlink_Rad18_RAD6_fr1_R1.raw	Intra	RAD18	RAD18	K192	T206	307.576	TRUE
Data\Zelda_220505_P2083_MR_SGJ_Xlink_Rad18_RAD6_fr2_R1.raw	Intra	RAD18	RAD18	K192	T24	240.428	TRUE
Data\Zelda_220505_P2083_MR_SGJ_Xlink_Rad18_RAD6_fr2_R2.raw	Intra	RAD18	RAD18	K192	T24	208.127	TRUE
Data\Zelda_220505_P2083_MR_SGJ_Xlink_Rad18_RAD6_fr1_R1.raw	Intra	RAD18	RAD18	K192	T24	162.311	TRUE
Data\Zelda_220505_P2083_MR_SGJ_Xlink_Rad18_RAD6_fr1_R2.raw	Intra	RAD18	RAD18	K192	T24	136.52	TRUE
Data\Zelda_220505_P2083_MR_SGJ_Xlink_Rad18_RAD6_fr2_R1.raw	Intra	RAD18	RAD18	K192	Y123	132.421	TRUE
Data\Zelda_220505_P2083_MR_SGJ_Xlink_Rad18_RAD6_fr2_R2.raw	Intra	RAD18	RAD18	K203	K108	206.466	TRUE
Data\Zelda_220505_P2083_MR_SGJ_Xlink_Rad18_RAD6_fr2_R2.raw	Intra	RAD18	RAD18	K203	K116	177.065	TRUE
Data\Zelda_220505_P2083_MR_SGJ_Xlink_Rad18_RAD6_fr2_R1.raw	Intra	RAD18	RAD18	K203	K116	165.392	TRUE
Data\Zelda_220505_P2083_MR_SGJ_Xlink_Rad18_RAD6_fr2_R2.raw	Intra	RAD18	RAD18	K203	K133	242.19	TRUE
Data\Zelda_220505_P2083_MR_SGJ_Xlink_Rad18_RAD6_fr2_R1.raw	Intra	RAD18	RAD18	K203	K133	233.125	TRUE
Data\Zelda_220505_P2083_MR_SGJ_Xlink_Rad18_RAD6_fr2_R1.raw	Intra	RAD18	RAD18	K203	K162	196.007	TRUE
Data\Zelda_220505_P2083_MR_SGJ_Xlink_Rad18_RAD6_fr2_R2.raw	Intra	RAD18	RAD18	K203	K162	175.935	TRUE
Data\Zelda_220505_P2083_MR_SGJ_Xlink_Rad18_RAD6_fr2_R1.raw	Intra	RAD18	RAD18	K203	K167	255.25	TRUE
Data\Zelda_220505_P2083_MR_SGJ_Xlink_Rad18_RAD6_fr2_R2.raw	Intra	RAD18	RAD18	K203	K167	217.245	TRUE
Data\Zelda_220505_P2083_MR_SGJ_Xlink_Rad18_RAD6_fr2_R2.raw	Intra	RAD18	RAD18	K203	K174	246.907	TRUE
Data\Zelda_220505_P2083_MR_SGJ_Xlink_Rad18_RAD6_fr2_R1.raw	Intra	RAD18	RAD18	K203	K174	238.816	TRUE
Data\Zelda_220505_P2083_MR_SGJ_Xlink_Rad18_RAD6_fr1_R2.raw	Intra	RAD18	RAD18	K203	K224	142.663	TRUE
Data\Zelda_220505_P2083_MR_SGJ_Xlink_Rad18_RAD6_fr2_R1.raw	Intra	RAD18	RAD18	K203	K23	324.71	TRUE
Data\Zelda_220505_P2083_MR_SGJ_Xlink_Rad18_RAD6_fr2_R2.raw	Intra	RAD18	RAD18	K203	K23	301.02	TRUE
Data\Zelda_220505_P2083_MR_SGJ_Xlink_Rad18_RAD6_fr2_R1.raw	Intra	RAD18	RAD18	K203	K89	210.04	TRUE
Data\Zelda_220505_P2083_MR_SGJ_Xlink_Rad18_RAD6_fr2_R2.raw	Intra	RAD18	RAD18	K203	K89	188.846	TRUE
Data\Zelda_220505_P2083_MR_SGJ_Xlink_Rad18_RAD6_fr2_R2.raw	Intra	RAD18	RAD18	K203	S105	162.69	TRUE
Data\Zelda_220505_P2083_MR_SGJ_Xlink_Rad18_RAD6_fr2_R2.raw	Intra	RAD18	RAD18	K203	S109	211.59	TRUE
Data\Zelda_220505_P2083_MR_SGJ_Xlink_Rad18_RAD6_fr2_R2.raw	Intra	RAD18	RAD18	K203	S112	230.046	TRUE
Data\Zelda_220505_P2083_MR_SGJ_Xlink_Rad18_RAD6_fr2_R1.raw	Intra	RAD18	RAD18	K203	S112	161.394	TRUE
Data\Zelda_220505_P2083_MR_SGJ_Xlink_Rad18_RAD6_fr2_R2.raw	Intra	RAD18	RAD18	K203	S113	237.404	TRUE
Data\Zelda_220505_P2083_MR_SGJ_Xlink_Rad18_RAD6_fr2_R1.raw	Intra	RAD18	RAD18	K203	S113	177.343	TRUE
Data\Zelda_220505_P2083_MR_SGJ_Xlink_Rad18_RAD6_fr2_R2.raw	Intra	RAD18	RAD18	K203	S114	238.063	TRUE
Data\Zelda_220505_P2083_MR_SGJ_Xlink_Rad18_RAD6_fr2_R1.raw	Intra	RAD18	RAD18	K203	S114	182.495	TRUE
Data\Zelda_220505_P2083_MR_SGJ_Xlink_Rad18_RAD6_fr2_R2.raw	Intra	RAD18	RAD18	K203	S115	237.739	TRUE
Data\Zelda_220505_P2083_MR_SGJ_Xlink_Rad18_RAD6_fr2_R1.raw	Intra	RAD18	RAD18	K203	S115	186.101	TRUE
Data\Zelda_220505_P2083_MR_SGJ_Xlink_Rad18_RAD6_fr2_R2.raw	Intra	RAD18	RAD18	K203	S131	154.547	TRUE
Data\Zelda_220505_P2083_MR_SGJ_Xlink_Rad18_RAD6_fr2_R1.raw	Intra	RAD18	RAD18	K203	S131	150.834	TRUE
Data\Zelda_220505_P2083_MR_SGJ_Xlink_Rad18_RAD6_fr2_R2.raw	Intra	RAD18	RAD18	K203	S136	181.295	TRUE
Data\Zelda_220505_P2083_MR_SGJ_Xlink_Rad18_RAD6_fr2_R1.raw	Intra	RAD18	RAD18	K203	S136	165.59	TRUE
Data\Zelda_220505_P2083_MR_SGJ_Xlink_Rad18_RAD6_fr2_R1.raw	Intra	RAD18	RAD18	K203	S161	173.133	TRUE
Data\Zelda_220505_P2083_MR_SGJ_Xlink_Rad18_RAD6_fr2_R2.raw	Intra	RAD18	RAD18	K203	S161	153.839	TRUE
Data\Zelda_220505_P2083_MR_SGJ_Xlink_Rad18_RAD6_fr2_R1.raw	Intra	RAD18	RAD18	K203	S164	164.25	TRUE
Data\Zelda_220505_P2083_MR_SGJ_Xlink_Rad18_RAD6_fr2_R2.raw	Intra	RAD18	RAD18	K203	S164	147.619	TRUE
Data\Zelda_220505_P2083_MR_SGJ_Xlink_Rad18_RAD6_fr2_R1.raw	Intra	RAD18	RAD18	K203	S170	244.977	TRUE
Data\Zelda_220505_P2083_MR_SGJ_Xlink_Rad18_RAD6_fr2_R2.raw	Intra	RAD18	RAD18	K203	S170	199.686	TRUE
Data\Zelda_220505_P2083_MR_SGJ_Xlink_Rad18_RAD6_fr1_R2.raw	Intra	RAD18	RAD18	K203	S220	152.558	TRUE
Data\Zelda_220505_P2083_MR_SGJ_Xlink_Rad18_RAD6_fr2_R2.raw	Intra	RAD18	RAD18	K203	S220	134.264	TRUE
Data\Zelda_220505_P2083_MR_SGJ_Xlink_Rad18_RAD6_fr1_R1.raw	Intra	RAD18	RAD18	K203	S220	132.482	TRUE
Data\Zelda_220505_P2083_MR_SGJ_Xlink_Rad18_RAD6_fr2_R1.raw	Intra	RAD18	RAD18	K203	S90	202.588	TRUE
Data\Zelda_220505_P2083_MR_SGJ_Xlink_Rad18_RAD6_fr2_R2.raw	Intra	RAD18	RAD18	K203	S90	184.176	TRUE
Data\Zelda_220505_P2083_MR_SGJ_Xlink_Rad18_RAD6_fr2_R2.raw	Intra	RAD18	RAD18	K203	T175	239.298	TRUE
Data\Zelda_220505_P2083_MR_SGJ_Xlink_Rad18_RAD6_fr2_R1.raw	Intra	RAD18	RAD18	K203	T175	235.115	TRUE
Data\Zelda_220505_P2083_MR_SGJ_Xlink_Rad18_RAD6_fr2_R1.raw	Intra	RAD18	RAD18	K203	T24	307.398	TRUE
Data\Zelda_220505_P2083_MR_SGJ_Xlink_Rad18_RAD6_fr2_R2.raw	Intra	RAD18	RAD18	K203	T24	286.33	TRUE
Data\Zelda_220505_P2083_MR_SGJ_Xlink_Rad18_RAD6_fr2_R1.raw	Intra	RAD18	RAD18	K207	K167	139.369	TRUE
Data\Zelda_220505_P2083_MR_SGJ_Xlink_Rad18_RAD6_fr2_R1.raw	Intra	RAD18	RAD18	K207	S170	138.739	TRUE
Data\Zelda_220505_P2083_MR_SGJ_Xlink_Rad18_RAD6_fr1_R1.raw	Intra	RAD18	RAD18	K224	K192	331.498	TRUE
Data\Zelda_220505_P2083_MR_SGJ_Xlink_Rad18_RAD6_fr2_R1.raw	Intra	RAD18	RAD18	K224	K23	237.804	TRUE
Data\Zelda_220505_P2083_MR_SGJ_Xlink_Rad18_RAD6_fr2_R2.raw	Intra	RAD18	RAD18	K224	K23	197.406	TRUE
Data\Zelda_220505_P2083_MR_SGJ_Xlink_Rad18_RAD6_fr1_R1.raw	Intra	RAD18	RAD18	K224	S189	312.905	TRUE
Data\Zelda_220505_P2083_MR_SGJ_Xlink_Rad18_RAD6_fr1_R1.raw	Intra	RAD18	RAD18	K224	S198	322.593	TRUE
Data\Zelda_220505_P2083_MR_SGJ_Xlink_Rad18_RAD6_fr1_R1.raw	Intra	RAD18	RAD18	K224	S200	320.972	TRUE
Data\Zelda_220505_P2083_MR_SGJ_Xlink_Rad18_RAD6_fr1_R1.raw	Intra	RAD18	RAD18	K224	T199	320.699	TRUE
Data\Zelda_220505_P2083_MR_SGJ_Xlink_Rad18_RAD6_fr1_R1.raw	Intra	RAD18	RAD18	K224	T201	317.314	TRUE
Data\Zelda_220505_P2083_MR_SGJ_Xlink_Rad18_RAD6_fr2_R1.raw	Intra	RAD18	RAD18	K224	T24	235.008	TRUE
Data\Zelda_220505_P2083_MR_SGJ_Xlink_Rad18_RAD6_fr2_R2.raw	Intra	RAD18	RAD18	K224	T24	194.623	TRUE
Data\Zelda_220505_P2083_MR_SGJ_Xlink_Rad18_RAD6_fr2_R2.raw	Intra	RAD18	RAD18	K247	K133	155.005	TRUE
Data\Zelda_220505_P2083_MR_SGJ_Xlink_Rad18_RAD6_fr2_R1.raw	Intra	RAD18	RAD18	K247	K133	133.57	TRUE
Data\Zelda_220505_P2083_MR_SGJ_Xlink_Rad18_RAD6_fr2_R1.raw	Intra	RAD18	RAD18	K247	K89	211.24	TRUE
Data\Zelda_220505_P2083_MR_SGJ_Xlink_Rad18_RAD6_fr2_R2.raw	Intra	RAD18	RAD18	K247	K89	193.637	TRUE
Data\Zelda_220505_P2083_MR_SGJ_Xlink_Rad18_RAD6_fr2_R2.raw	Intra	RAD18	RAD18	K247	S136	130.624	TRUE
Data\Zelda_220505_P2083_MR_SGJ_Xlink_Rad18_RAD6_fr2_R1.raw	Intra	RAD18	RAD18	K247	S90	208.111	TRUE
Data\Zelda_220505_P2083_MR_SGJ_Xlink_Rad18_RAD6_fr2_R2.raw	Intra	RAD18	RAD18	K247	S90	187.173	TRUE
Data\Zelda_220505_P2083_MR_SGJ_Xlink_Rad18_RAD6_fr2_R2.raw	Intra	RAD18	RAD18	K251	K133	171.508	TRUE
Data\Zelda_220505_P2083_MR_SGJ_Xlink_Rad18_RAD6_fr2_R1.raw	Intra	RAD18	RAD18	K251	K133	153.4	TRUE
Data\Zelda_220505_P2083_MR_SGJ_Xlink_Rad18_RAD6_fr2_R2.raw	Intra	RAD18	RAD18	K251	K267	131.807	TRUE
Data\Zelda_220505_P2083_MR_SGJ_Xlink_Rad18_RAD6_fr2_R1.raw	Intra	RAD18	RAD18	K251	K89	272.381	TRUE
Data\Zelda_220505_P2083_MR_SGJ_Xlink_Rad18_RAD6_fr2_R2.raw	Intra	RAD18	RAD18	K251	K89	269.762	TRUE
Data\Zelda_220505_P2083_MR_SGJ_Xlink_Rad18_RAD6_fr2_R2.raw	Intra	RAD18	RAD18	K251	S136	146.74	TRUE
Data\Zelda_220505_P2083_MR_SGJ_Xlink_Rad18_RAD6_fr2_R1.raw	Intra	RAD18	RAD18	K251	S136	134.418	TRUE
Data\Zelda_220505_P2083_MR_SGJ_Xlink_Rad18_RAD6_fr2_R1.raw	Intra	RAD18	RAD18	K251	S90	267.05	TRUE
Data\Zelda_220505_P2083_MR_SGJ_Xlink_Rad18_RAD6_fr2_R2.raw	Intra	RAD18	RAD18	K251	S90	261.578	TRUE
Data\Zelda_220505_P2083_MR_SGJ_Xlink_Rad18_RAD6_fr2_R1.raw	Inter	RAD18	RAD18	K263	K263	153.225	TRUE
Data\Zelda_220505_P2083_MR_SGJ_Xlink_Rad18_RAD6_fr2_R2.raw	Inter	RAD18	RAD18	K263	K263	138.34	TRUE
Data\Zelda_220505_P2083_MR_SGJ_Xlink_Rad18_RAD6_fr2_R1.raw	Intra	RAD18	RAD18	K263	K264	168.064	TRUE
Data\Zelda_220505_P2083_MR_SGJ_Xlink_Rad18_RAD6_fr2_R2.raw	Intra	RAD18	RAD18	K263	K264	157.608	TRUE
Data\Zelda_220505_P2083_MR_SGJ_Xlink_Rad18_RAD6_fr2_R1.raw	Intra	RAD18	RAD18	K263	K265	455.176	TRUE
Data\Zelda_220505_P2083_MR_SGJ_Xlink_Rad18_RAD6_fr2_R2.raw	Intra	RAD18	RAD18	K263	K265	296.315	TRUE
Data\Zelda_220505_P2083_MR_SGJ_Xlink_Rad18_RAD6_fr3_R2.raw	Intra	RAD18	RAD18	K263	K265	237.008	TRUE
Data\Zelda_220505_P2083_MR_SGJ_Xlink_Rad18_RAD6_fr2_R1.raw	Intra	RAD18	RAD18	K263	K267	639.388	TRUE
Data\Zelda_220505_P2083_MR_SGJ_Xlink_Rad18_RAD6_fr2_R2.raw	Intra	RAD18	RAD18	K263	K267	587.788	TRUE
Data\Zelda_220505_P2083_MR_SGJ_Xlink_Rad18_RAD6_fr3_R2.raw	Intra	RAD18	RAD18	K263	K267	430.683	TRUE
Data\Zelda_220505_P2083_MR_SGJ_Xlink_Rad18_RAD6_fr3_R1.raw	Intra	RAD18	RAD18	K263	K267	334.168	TRUE
Data\Zelda_220505_P2083_MR_SGJ_Xlink_Rad18_RAD6_fr2_R1.raw	Intra	RAD18	RAD18	K263	S272	407.469	TRUE
Data\Zelda_220505_P2083_MR_SGJ_Xlink_Rad18_RAD6_fr2_R2.raw	Intra	RAD18	RAD18	K263	S272	402.135	TRUE
Data\Zelda_220505_P2083_MR_SGJ_Xlink_Rad18_RAD6_fr3_R2.raw	Intra	RAD18	RAD18	K263	S272	289.867	TRUE
Data\Zelda_220505_P2083_MR_SGJ_Xlink_Rad18_RAD6_fr3_R1.raw	Intra	RAD18	RAD18	K263	S272	215.973	TRUE
Data\Zelda_220505_P2083_MR_SGJ_Xlink_Rad18_RAD6_fr2_R2.raw	Intra	RAD18	RAD18	K264	K267	303.717	TRUE
Data\Zelda_220505_P2083_MR_SGJ_Xlink_Rad18_RAD6_fr3_R1.raw	Intra	RAD18	RAD18	K264	K267	280.34	TRUE
Data\Zelda_220505_P2083_MR_SGJ_Xlink_Rad18_RAD6_fr3_R2.raw	Intra	RAD18	RAD18	K264	K267	222.217	TRUE
Data\Zelda_220505_P2083_MR_SGJ_Xlink_Rad18_RAD6_fr2_R2.raw	Intra	RAD18	RAD18	K264	S272	222.324	TRUE
Data\Zelda_220505_P2083_MR_SGJ_Xlink_Rad18_RAD6_fr3_R1.raw	Intra	RAD18	RAD18	K264	S272	173.626	TRUE
Data\Zelda_220505_P2083_MR_SGJ_Xlink_Rad18_RAD6_fr2_R2.raw	Intra	RAD18	RAD18	K267	K116	140.208	TRUE
Data\Zelda_220505_P2083_MR_SGJ_Xlink_Rad18_RAD6_fr2_R1.raw	Intra	RAD18	RAD18	K267	K116	130.431	TRUE
Data\Zelda_220505_P2083_MR_SGJ_Xlink_Rad18_RAD6_fr2_R1.raw	Intra	RAD18	RAD18	K267	K133	193.269	TRUE
Data\Zelda_220505_P2083_MR_SGJ_Xlink_Rad18_RAD6_fr2_R2.raw	Intra	RAD18	RAD18	K267	K133	147.651	TRUE
Data\Zelda_220505_P2083_MR_SGJ_Xlink_Rad18_RAD6_fr2_R1.raw	Intra	RAD18	RAD18	K267	K157	242.579	TRUE
Data\Zelda_220505_P2083_MR_SGJ_Xlink_Rad18_RAD6_fr2_R2.raw	Intra	RAD18	RAD18	K267	K157	214.506	TRUE
Data\Zelda_220505_P2083_MR_SGJ_Xlink_Rad18_RAD6_fr2_R1.raw	Intra	RAD18	RAD18	K267	K167	204.453	TRUE
Data\Zelda_220505_P2083_MR_SGJ_Xlink_Rad18_RAD6_fr2_R2.raw	Intra	RAD18	RAD18	K267	K174	307.721	TRUE
Data\Zelda_220505_P2083_MR_SGJ_Xlink_Rad18_RAD6_fr2_R1.raw	Intra	RAD18	RAD18	K267	K174	278.623	TRUE
Data\Zelda_220505_P2083_MR_SGJ_Xlink_Rad18_RAD6_fr2_R2.raw	Intra	RAD18	RAD18	K267	K192	180.536	TRUE
Data\Zelda_220505_P2083_MR_SGJ_Xlink_Rad18_RAD6_fr2_R1.raw	Intra	RAD18	RAD18	K267	K192	178.725	TRUE
Data\Zelda_220505_P2083_MR_SGJ_Xlink_Rad18_RAD6_fr1_R1.raw	Intra	RAD18	RAD18	K267	K192	165.313	TRUE
Data\Zelda_220505_P2083_MR_SGJ_Xlink_Rad18_RAD6_fr1_R2.raw	Intra	RAD18	RAD18	K267	K192	146.586	TRUE
Data\Zelda_220505_P2083_MR_SGJ_Xlink_Rad18_RAD6_fr2_R2.raw	Intra	RAD18	RAD18	K267	K203	134.257	TRUE
Data\Zelda_220505_P2083_MR_SGJ_Xlink_Rad18_RAD6_fr2_R1.raw	Inter	RAD18	RAD18	K267	K267	201.475	TRUE
Data\Zelda_220505_P2083_MR_SGJ_Xlink_Rad18_RAD6_fr2_R1.raw	Intra	RAD18	RAD18	K267	K89	201.294	TRUE
Data\Zelda_220505_P2083_MR_SGJ_Xlink_Rad18_RAD6_fr2_R2.raw	Intra	RAD18	RAD18	K267	K89	187.616	TRUE
Data\Zelda_220505_P2083_MR_SGJ_Xlink_Rad18_RAD6_fr2_R2.raw	Intra	RAD18	RAD18	K267	S113	133.006	TRUE
Data\Zelda_220505_P2083_MR_SGJ_Xlink_Rad18_RAD6_fr2_R2.raw	Intra	RAD18	RAD18	K267	S114	136.714	TRUE
Data\Zelda_220505_P2083_MR_SGJ_Xlink_Rad18_RAD6_fr2_R2.raw	Intra	RAD18	RAD18	K267	S115	137.723	TRUE
Data\Zelda_220505_P2083_MR_SGJ_Xlink_Rad18_RAD6_fr2_R1.raw	Intra	RAD18	RAD18	K267	S115	131.586	TRUE
Data\Zelda_220505_P2083_MR_SGJ_Xlink_Rad18_RAD6_fr2_R1.raw	Intra	RAD18	RAD18	K267	S136	149.361	TRUE
Data\Zelda_220505_P2083_MR_SGJ_Xlink_Rad18_RAD6_fr2_R1.raw	Intra	RAD18	RAD18	K267	S170	193.896	TRUE
Data\Zelda_220505_P2083_MR_SGJ_Xlink_Rad18_RAD6_fr2_R2.raw	Intra	RAD18	RAD18	K267	S170	133.562	TRUE
Data\Zelda_220505_P2083_MR_SGJ_Xlink_Rad18_RAD6_fr2_R2.raw	Intra	RAD18	RAD18	K267	S189	180.536	TRUE
Data\Zelda_220505_P2083_MR_SGJ_Xlink_Rad18_RAD6_fr2_R1.raw	Intra	RAD18	RAD18	K267	S189	175.781	TRUE
Data\Zelda_220505_P2083_MR_SGJ_Xlink_Rad18_RAD6_fr1_R1.raw	Intra	RAD18	RAD18	K267	S189	161.652	TRUE
Data\Zelda_220505_P2083_MR_SGJ_Xlink_Rad18_RAD6_fr1_R2.raw	Intra	RAD18	RAD18	K267	S189	145.661	TRUE
Data\Zelda_220505_P2083_MR_SGJ_Xlink_Rad18_RAD6_fr2_R2.raw	Intra	RAD18	RAD18	K267	S198	180.002	TRUE
Data\Zelda_220505_P2083_MR_SGJ_Xlink_Rad18_RAD6_fr2_R1.raw	Intra	RAD18	RAD18	K267	S198	166.005	TRUE
Data\Zelda_220505_P2083_MR_SGJ_Xlink_Rad18_RAD6_fr1_R1.raw	Intra	RAD18	RAD18	K267	S198	149.201	TRUE
Data\Zelda_220505_P2083_MR_SGJ_Xlink_Rad18_RAD6_fr1_R2.raw	Intra	RAD18	RAD18	K267	S198	130.535	TRUE
Data\Zelda_220505_P2083_MR_SGJ_Xlink_Rad18_RAD6_fr2_R2.raw	Intra	RAD18	RAD18	K267	S200	186.896	TRUE
Data\Zelda_220505_P2083_MR_SGJ_Xlink_Rad18_RAD6_fr2_R1.raw	Intra	RAD18	RAD18	K267	S200	163.376	TRUE
Data\Zelda_220505_P2083_MR_SGJ_Xlink_Rad18_RAD6_fr1_R1.raw	Intra	RAD18	RAD18	K267	S200	144.162	TRUE
Data\Zelda_220505_P2083_MR_SGJ_Xlink_Rad18_RAD6_fr2_R1.raw	Intra	RAD18	RAD18	K267	S272	137.381	TRUE
Data\Zelda_220505_P2083_MR_SGJ_Xlink_Rad18_RAD6_fr2_R1.raw	Intra	RAD18	RAD18	K267	S90	191.734	TRUE
Data\Zelda_220505_P2083_MR_SGJ_Xlink_Rad18_RAD6_fr2_R2.raw	Intra	RAD18	RAD18	K267	S90	178.119	TRUE
Data\Zelda_220505_P2083_MR_SGJ_Xlink_Rad18_RAD6_fr2_R2.raw	Intra	RAD18	RAD18	K267	T175	301.153	TRUE
Data\Zelda_220505_P2083_MR_SGJ_Xlink_Rad18_RAD6_fr2_R1.raw	Intra	RAD18	RAD18	K267	T175	272.169	TRUE
Data\Zelda_220505_P2083_MR_SGJ_Xlink_Rad18_RAD6_fr2_R2.raw	Intra	RAD18	RAD18	K267	T199	180.931	TRUE
Data\Zelda_220505_P2083_MR_SGJ_Xlink_Rad18_RAD6_fr2_R1.raw	Intra	RAD18	RAD18	K267	T199	164.56	TRUE
Data\Zelda_220505_P2083_MR_SGJ_Xlink_Rad18_RAD6_fr1_R1.raw	Intra	RAD18	RAD18	K267	T199	146.722	TRUE
Data\Zelda_220505_P2083_MR_SGJ_Xlink_Rad18_RAD6_fr2_R2.raw	Intra	RAD18	RAD18	K267	T201	186.583	TRUE
Data\Zelda_220505_P2083_MR_SGJ_Xlink_Rad18_RAD6_fr2_R1.raw	Intra	RAD18	RAD18	K267	T201	161.541	TRUE
Data\Zelda_220505_P2083_MR_SGJ_Xlink_Rad18_RAD6_fr1_R1.raw	Intra	RAD18	RAD18	K267	T201	141.533	TRUE
Data\Zelda_220505_P2083_MR_SGJ_Xlink_Rad18_RAD6_fr2_R2.raw	Intra	RAD18	RAD18	K301	K133	152.527	TRUE
Data\Zelda_220505_P2083_MR_SGJ_Xlink_Rad18_RAD6_fr2_R1.raw	Intra	RAD18	RAD18	K301	K133	134.519	TRUE
Data\Zelda_220505_P2083_MR_SGJ_Xlink_Rad18_RAD6_fr2_R1.raw	Intra	RAD18	RAD18	K301	K315	133.877	TRUE
Data\Zelda_220505_P2083_MR_SGJ_Xlink_Rad18_RAD6_fr1_R2.raw	Intra	RAD18	RAD18	K301	K89	287.723	TRUE
Data\Zelda_220505_P2083_MR_SGJ_Xlink_Rad18_RAD6_fr2_R2.raw	Intra	RAD18	RAD18	K301	K89	267.234	TRUE
Data\Zelda_220505_P2083_MR_SGJ_Xlink_Rad18_RAD6_fr2_R1.raw	Intra	RAD18	RAD18	K301	K89	264.49	TRUE
Data\Zelda_220505_P2083_MR_SGJ_Xlink_Rad18_RAD6_fr1_R1.raw	Intra	RAD18	RAD18	K301	K89	257.869	TRUE
Data\Zelda_220505_P2083_MR_SGJ_Xlink_Rad18_RAD6_fr2_R2.raw	Intra	RAD18	RAD18	K301	S131	137.443	TRUE
Data\Zelda_220505_P2083_MR_SGJ_Xlink_Rad18_RAD6_fr2_R2.raw	Intra	RAD18	RAD18	K301	S136	135.688	TRUE
Data\Zelda_220505_P2083_MR_SGJ_Xlink_Rad18_RAD6_fr2_R1.raw	Intra	RAD18	RAD18	K301	S302	165.586	TRUE
Data\Zelda_220505_P2083_MR_SGJ_Xlink_Rad18_RAD6_fr2_R2.raw	Intra	RAD18	RAD18	K301	S302	162.823	TRUE
Data\Zelda_220505_P2083_MR_SGJ_Xlink_Rad18_RAD6_fr1_R2.raw	Intra	RAD18	RAD18	K301	S90	279.793	TRUE
Data\Zelda_220505_P2083_MR_SGJ_Xlink_Rad18_RAD6_fr2_R2.raw	Intra	RAD18	RAD18	K301	S90	258.69	TRUE
Data\Zelda_220505_P2083_MR_SGJ_Xlink_Rad18_RAD6_fr2_R1.raw	Intra	RAD18	RAD18	K301	S90	256.376	TRUE
Data\Zelda_220505_P2083_MR_SGJ_Xlink_Rad18_RAD6_fr1_R1.raw	Intra	RAD18	RAD18	K301	S90	250.407	TRUE
Data\Zelda_220505_P2083_MR_SGJ_Xlink_Rad18_RAD6_fr2_R1.raw	Intra	RAD18	RAD18	K301	T316	130.086	TRUE
Data\Zelda_220505_P2083_MR_SGJ_Xlink_Rad18_RAD6_fr2_R1.raw	Intra	RAD18	RAD18	K315	K116	179.076	TRUE
Data\Zelda_220505_P2083_MR_SGJ_Xlink_Rad18_RAD6_fr2_R2.raw	Intra	RAD18	RAD18	K315	K116	176.925	TRUE
Data\Zelda_220505_P2083_MR_SGJ_Xlink_Rad18_RAD6_fr3_R1.raw	Intra	RAD18	RAD18	K315	K121	174.004	TRUE
Data\Zelda_220505_P2083_MR_SGJ_Xlink_Rad18_RAD6_fr2_R1.raw	Intra	RAD18	RAD18	K315	K121	169.279	TRUE
Data\Zelda_220505_P2083_MR_SGJ_Xlink_Rad18_RAD6_fr2_R2.raw	Intra	RAD18	RAD18	K315	K121	147.713	TRUE
Data\Zelda_220505_P2083_MR_SGJ_Xlink_Rad18_RAD6_fr3_R2.raw	Intra	RAD18	RAD18	K315	K121	142.509	TRUE
Data\Zelda_220505_P2083_MR_SGJ_Xlink_Rad18_RAD6_fr2_R2.raw	Intra	RAD18	RAD18	K315	K133	178.627	TRUE
Data\Zelda_220505_P2083_MR_SGJ_Xlink_Rad18_RAD6_fr2_R1.raw	Intra	RAD18	RAD18	K315	K133	136.718	TRUE
Data\Zelda_220505_P2083_MR_SGJ_Xlink_Rad18_RAD6_fr2_R1.raw	Intra	RAD18	RAD18	K315	K157	281.313	TRUE
Data\Zelda_220505_P2083_MR_SGJ_Xlink_Rad18_RAD6_fr2_R2.raw	Intra	RAD18	RAD18	K315	K157	280.953	TRUE
Data\Zelda_220505_P2083_MR_SGJ_Xlink_Rad18_RAD6_fr3_R2.raw	Intra	RAD18	RAD18	K315	K157	233.71	TRUE
Data\Zelda_220505_P2083_MR_SGJ_Xlink_Rad18_RAD6_fr3_R1.raw	Intra	RAD18	RAD18	K315	K157	219.19	TRUE
Data\Zelda_220505_P2083_MR_SGJ_Xlink_Rad18_RAD6_fr2_R2.raw	Intra	RAD18	RAD18	K315	K162	191.776	TRUE
Data\Zelda_220505_P2083_MR_SGJ_Xlink_Rad18_RAD6_fr2_R1.raw	Intra	RAD18	RAD18	K315	K162	165.293	TRUE
Data\Zelda_220505_P2083_MR_SGJ_Xlink_Rad18_RAD6_fr2_R2.raw	Intra	RAD18	RAD18	K315	K167	169.264	TRUE
Data\Zelda_220505_P2083_MR_SGJ_Xlink_Rad18_RAD6_fr3_R1.raw	Intra	RAD18	RAD18	K315	K167	151.6	TRUE
Data\Zelda_220505_P2083_MR_SGJ_Xlink_Rad18_RAD6_fr2_R1.raw	Intra	RAD18	RAD18	K315	K167	142.575	TRUE
Data\Zelda_220505_P2083_MR_SGJ_Xlink_Rad18_RAD6_fr3_R2.raw	Intra	RAD18	RAD18	K315	K167	139.174	TRUE
Data\Zelda_220505_P2083_MR_SGJ_Xlink_Rad18_RAD6_fr2_R2.raw	Intra	RAD18	RAD18	K315	K174	146.247	TRUE
Data\Zelda_220505_P2083_MR_SGJ_Xlink_Rad18_RAD6_fr2_R1.raw	Intra	RAD18	RAD18	K315	K174	141.125	TRUE
Data\Zelda_220505_P2083_MR_SGJ_Xlink_Rad18_RAD6_fr2_R1.raw	Intra	RAD18	RAD18	K315	K192	493.573	TRUE
Data\Zelda_220505_P2083_MR_SGJ_Xlink_Rad18_RAD6_fr2_R2.raw	Intra	RAD18	RAD18	K315	K192	463.8	TRUE
Data\Zelda_220505_P2083_MR_SGJ_Xlink_Rad18_RAD6_fr1_R1.raw	Intra	RAD18	RAD18	K315	K192	300.748	TRUE
Data\Zelda_220505_P2083_MR_SGJ_Xlink_Rad18_RAD6_fr1_R2.raw	Intra	RAD18	RAD18	K315	K192	249.453	TRUE
Data\Zelda_220505_P2083_MR_SGJ_Xlink_Rad18_RAD6_fr3_R1.raw	Intra	RAD18	RAD18	K315	K192	205.649	TRUE
Data\Zelda_220505_P2083_MR_SGJ_Xlink_Rad18_RAD6_fr2_R1.raw	Intra	RAD18	RAD18	K315	K203	314.047	TRUE
Data\Zelda_220505_P2083_MR_SGJ_Xlink_Rad18_RAD6_fr2_R2.raw	Intra	RAD18	RAD18	K315	K203	220.565	TRUE
Data\Zelda_220505_P2083_MR_SGJ_Xlink_Rad18_RAD6_fr2_R1.raw	Intra	RAD18	RAD18	K315	K207	160.499	TRUE
Data\Zelda_220505_P2083_MR_SGJ_Xlink_Rad18_RAD6_fr2_R1.raw	Intra	RAD18	RAD18	K315	K23	132.613	TRUE
Data\Zelda_220505_P2083_MR_SGJ_Xlink_Rad18_RAD6_fr2_R2.raw	Intra	RAD18	RAD18	K315	K247	202.908	TRUE
Data\Zelda_220505_P2083_MR_SGJ_Xlink_Rad18_RAD6_fr2_R1.raw	Intra	RAD18	RAD18	K315	K247	180.551	TRUE
Data\Zelda_220505_P2083_MR_SGJ_Xlink_Rad18_RAD6_fr2_R2.raw	Intra	RAD18	RAD18	K315	K251	327.089	TRUE
Data\Zelda_220505_P2083_MR_SGJ_Xlink_Rad18_RAD6_fr2_R1.raw	Intra	RAD18	RAD18	K315	K251	322.209	TRUE
Data\Zelda_220505_P2083_MR_SGJ_Xlink_Rad18_RAD6_fr2_R2.raw	Intra	RAD18	RAD18	K315	K263	196.241	TRUE
Data\Zelda_220505_P2083_MR_SGJ_Xlink_Rad18_RAD6_fr2_R1.raw	Intra	RAD18	RAD18	K315	K263	195.924	TRUE
Data\Zelda_220505_P2083_MR_SGJ_Xlink_Rad18_RAD6_fr2_R1.raw	Intra	RAD18	RAD18	K315	K267	324.241	TRUE
Data\Zelda_220505_P2083_MR_SGJ_Xlink_Rad18_RAD6_fr2_R2.raw	Intra	RAD18	RAD18	K315	K267	303.679	TRUE
Data\Zelda_220505_P2083_MR_SGJ_Xlink_Rad18_RAD6_fr2_R2.raw	Intra	RAD18	RAD18	K315	K277	206.65	TRUE
Data\Zelda_220505_P2083_MR_SGJ_Xlink_Rad18_RAD6_fr1_R1.raw	Intra	RAD18	RAD18	K315	K301	137.99	TRUE
Data\Zelda_220505_P2083_MR_SGJ_Xlink_Rad18_RAD6_fr2_R2.raw	Inter	RAD18	RAD18	K315	K315	467.698	TRUE
Data\Zelda_220505_P2083_MR_SGJ_Xlink_Rad18_RAD6_fr2_R1.raw	Inter	RAD18	RAD18	K315	K315	450.937	TRUE
Data\Zelda_220505_P2083_MR_SGJ_Xlink_Rad18_RAD6_fr2_R1.raw	Intra	RAD18	RAD18	K315	K324	665.214	TRUE
Data\Zelda_220505_P2083_MR_SGJ_Xlink_Rad18_RAD6_fr2_R1.raw	Intra	RAD18	RAD18	K315	K334	400.712	TRUE
Data\Zelda_220505_P2083_MR_SGJ_Xlink_Rad18_RAD6_fr2_R2.raw	Intra	RAD18	RAD18	K315	K89	311.936	TRUE
Data\Zelda_220505_P2083_MR_SGJ_Xlink_Rad18_RAD6_fr2_R1.raw	Intra	RAD18	RAD18	K315	K89	303.064	TRUE
Data\Zelda_220505_P2083_MR_SGJ_Xlink_Rad18_RAD6_fr2_R2.raw	Intra	RAD18	RAD18	K315	S112	161.348	TRUE
Data\Zelda_220505_P2083_MR_SGJ_Xlink_Rad18_RAD6_fr2_R1.raw	Intra	RAD18	RAD18	K315	S112	159.664	TRUE
Data\Zelda_220505_P2083_MR_SGJ_Xlink_Rad18_RAD6_fr2_R2.raw	Intra	RAD18	RAD18	K315	S113	183.741	TRUE
Data\Zelda_220505_P2083_MR_SGJ_Xlink_Rad18_RAD6_fr2_R1.raw	Intra	RAD18	RAD18	K315	S113	182.066	TRUE
Data\Zelda_220505_P2083_MR_SGJ_Xlink_Rad18_RAD6_fr2_R1.raw	Intra	RAD18	RAD18	K315	S114	191.033	TRUE
Data\Zelda_220505_P2083_MR_SGJ_Xlink_Rad18_RAD6_fr2_R2.raw	Intra	RAD18	RAD18	K315	S114	187.027	TRUE
Data\Zelda_220505_P2083_MR_SGJ_Xlink_Rad18_RAD6_fr2_R1.raw	Intra	RAD18	RAD18	K315	S115	190.137	TRUE
Data\Zelda_220505_P2083_MR_SGJ_Xlink_Rad18_RAD6_fr2_R2.raw	Intra	RAD18	RAD18	K315	S115	186.121	TRUE
Data\Zelda_220505_P2083_MR_SGJ_Xlink_Rad18_RAD6_fr2_R2.raw	Intra	RAD18	RAD18	K315	S136	146.764	TRUE
Data\Zelda_220505_P2083_MR_SGJ_Xlink_Rad18_RAD6_fr2_R2.raw	Intra	RAD18	RAD18	K315	S152	155.382	TRUE
Data\Zelda_220505_P2083_MR_SGJ_Xlink_Rad18_RAD6_fr2_R1.raw	Intra	RAD18	RAD18	K315	S152	144.607	TRUE
Data\Zelda_220505_P2083_MR_SGJ_Xlink_Rad18_RAD6_fr2_R2.raw	Intra	RAD18	RAD18	K315	S161	192.028	TRUE
Data\Zelda_220505_P2083_MR_SGJ_Xlink_Rad18_RAD6_fr2_R1.raw	Intra	RAD18	RAD18	K315	S161	165.799	TRUE
Data\Zelda_220505_P2083_MR_SGJ_Xlink_Rad18_RAD6_fr2_R2.raw	Intra	RAD18	RAD18	K315	S164	142.927	TRUE
Data\Zelda_220505_P2083_MR_SGJ_Xlink_Rad18_RAD6_fr2_R1.raw	Intra	RAD18	RAD18	K315	S164	134.316	TRUE
Data\Zelda_220505_P2083_MR_SGJ_Xlink_Rad18_RAD6_fr2_R2.raw	Intra	RAD18	RAD18	K315	S170	180.33	TRUE
Data\Zelda_220505_P2083_MR_SGJ_Xlink_Rad18_RAD6_fr2_R1.raw	Intra	RAD18	RAD18	K315	S170	164	TRUE
Data\Zelda_220505_P2083_MR_SGJ_Xlink_Rad18_RAD6_fr3_R1.raw	Intra	RAD18	RAD18	K315	S170	132.046	TRUE
Data\Zelda_220505_P2083_MR_SGJ_Xlink_Rad18_RAD6_fr2_R1.raw	Intra	RAD18	RAD18	K315	S189	465.057	TRUE
Data\Zelda_220505_P2083_MR_SGJ_Xlink_Rad18_RAD6_fr2_R2.raw	Intra	RAD18	RAD18	K315	S189	445.195	TRUE
Data\Zelda_220505_P2083_MR_SGJ_Xlink_Rad18_RAD6_fr1_R1.raw	Intra	RAD18	RAD18	K315	S189	291.575	TRUE
Data\Zelda_220505_P2083_MR_SGJ_Xlink_Rad18_RAD6_fr1_R2.raw	Intra	RAD18	RAD18	K315	S189	240.748	TRUE
Data\Zelda_220505_P2083_MR_SGJ_Xlink_Rad18_RAD6_fr3_R1.raw	Intra	RAD18	RAD18	K315	S189	195.207	TRUE
Data\Zelda_220505_P2083_MR_SGJ_Xlink_Rad18_RAD6_fr2_R1.raw	Intra	RAD18	RAD18	K315	S198	472.873	TRUE
Data\Zelda_220505_P2083_MR_SGJ_Xlink_Rad18_RAD6_fr2_R2.raw	Intra	RAD18	RAD18	K315	S198	421.568	TRUE
Data\Zelda_220505_P2083_MR_SGJ_Xlink_Rad18_RAD6_fr1_R1.raw	Intra	RAD18	RAD18	K315	S198	265.396	TRUE
Data\Zelda_220505_P2083_MR_SGJ_Xlink_Rad18_RAD6_fr1_R2.raw	Intra	RAD18	RAD18	K315	S198	220.519	TRUE
Data\Zelda_220505_P2083_MR_SGJ_Xlink_Rad18_RAD6_fr3_R1.raw	Intra	RAD18	RAD18	K315	S198	184.878	TRUE
Data\Zelda_220505_P2083_MR_SGJ_Xlink_Rad18_RAD6_fr2_R1.raw	Intra	RAD18	RAD18	K315	S200	480.228	TRUE
Data\Zelda_220505_P2083_MR_SGJ_Xlink_Rad18_RAD6_fr2_R2.raw	Intra	RAD18	RAD18	K315	S200	414.691	TRUE
Data\Zelda_220505_P2083_MR_SGJ_Xlink_Rad18_RAD6_fr1_R1.raw	Intra	RAD18	RAD18	K315	S200	258.928	TRUE
Data\Zelda_220505_P2083_MR_SGJ_Xlink_Rad18_RAD6_fr1_R2.raw	Intra	RAD18	RAD18	K315	S200	212.714	TRUE
Data\Zelda_220505_P2083_MR_SGJ_Xlink_Rad18_RAD6_fr3_R1.raw	Intra	RAD18	RAD18	K315	S200	181.461	TRUE
Data\Zelda_220505_P2083_MR_SGJ_Xlink_Rad18_RAD6_fr2_R1.raw	Intra	RAD18	RAD18	K315	S258	267.039	TRUE
Data\Zelda_220505_P2083_MR_SGJ_Xlink_Rad18_RAD6_fr2_R2.raw	Intra	RAD18	RAD18	K315	S258	263.206	TRUE
Data\Zelda_220505_P2083_MR_SGJ_Xlink_Rad18_RAD6_fr2_R2.raw	Intra	RAD18	RAD18	K315	S272	231.291	TRUE
Data\Zelda_220505_P2083_MR_SGJ_Xlink_Rad18_RAD6_fr2_R1.raw	Intra	RAD18	RAD18	K315	S272	211.735	TRUE
Data\Zelda_220505_P2083_MR_SGJ_Xlink_Rad18_RAD6_fr1_R1.raw	Intra	RAD18	RAD18	K315	S302	132.691	TRUE
Data\Zelda_220505_P2083_MR_SGJ_Xlink_Rad18_RAD6_fr2_R1.raw	Intra	RAD18	RAD18	K315	S323	652.592	TRUE
Data\Zelda_220505_P2083_MR_SGJ_Xlink_Rad18_RAD6_fr2_R2.raw	Intra	RAD18	RAD18	K315	S323	611.58	TRUE
Data\Zelda_220505_P2083_MR_SGJ_Xlink_Rad18_RAD6_fr2_R1.raw	Intra	RAD18	RAD18	K315	S328	527.416	TRUE
Data\Zelda_220505_P2083_MR_SGJ_Xlink_Rad18_RAD6_fr2_R2.raw	Intra	RAD18	RAD18	K315	S90	306.511	TRUE
Data\Zelda_220505_P2083_MR_SGJ_Xlink_Rad18_RAD6_fr2_R1.raw	Intra	RAD18	RAD18	K315	S90	297.688	TRUE
Data\Zelda_220505_P2083_MR_SGJ_Xlink_Rad18_RAD6_fr2_R1.raw	Intra	RAD18	RAD18	K315	T124	141.207	TRUE
Data\Zelda_220505_P2083_MR_SGJ_Xlink_Rad18_RAD6_fr3_R1.raw	Intra	RAD18	RAD18	K315	T124	136.35	TRUE
Data\Zelda_220505_P2083_MR_SGJ_Xlink_Rad18_RAD6_fr2_R2.raw	Intra	RAD18	RAD18	K315	T124	130.157	TRUE
Data\Zelda_220505_P2083_MR_SGJ_Xlink_Rad18_RAD6_fr2_R2.raw	Intra	RAD18	RAD18	K315	T151	131.346	TRUE
Data\Zelda_220505_P2083_MR_SGJ_Xlink_Rad18_RAD6_fr2_R2.raw	Intra	RAD18	RAD18	K315	T175	138.722	TRUE
Data\Zelda_220505_P2083_MR_SGJ_Xlink_Rad18_RAD6_fr2_R1.raw	Intra	RAD18	RAD18	K315	T175	133.404	TRUE
Data\Zelda_220505_P2083_MR_SGJ_Xlink_Rad18_RAD6_fr2_R1.raw	Intra	RAD18	RAD18	K315	T199	477.299	TRUE
Data\Zelda_220505_P2083_MR_SGJ_Xlink_Rad18_RAD6_fr2_R2.raw	Intra	RAD18	RAD18	K315	T199	415.659	TRUE
Data\Zelda_220505_P2083_MR_SGJ_Xlink_Rad18_RAD6_fr1_R1.raw	Intra	RAD18	RAD18	K315	T199	263.217	TRUE
Data\Zelda_220505_P2083_MR_SGJ_Xlink_Rad18_RAD6_fr1_R2.raw	Intra	RAD18	RAD18	K315	T199	218.96	TRUE
Data\Zelda_220505_P2083_MR_SGJ_Xlink_Rad18_RAD6_fr3_R1.raw	Intra	RAD18	RAD18	K315	T199	184.878	TRUE
Data\Zelda_220505_P2083_MR_SGJ_Xlink_Rad18_RAD6_fr2_R1.raw	Intra	RAD18	RAD18	K315	T201	480.264	TRUE
Data\Zelda_220505_P2083_MR_SGJ_Xlink_Rad18_RAD6_fr2_R2.raw	Intra	RAD18	RAD18	K315	T201	412.275	TRUE
Data\Zelda_220505_P2083_MR_SGJ_Xlink_Rad18_RAD6_fr1_R1.raw	Intra	RAD18	RAD18	K315	T201	252.411	TRUE
Data\Zelda_220505_P2083_MR_SGJ_Xlink_Rad18_RAD6_fr1_R2.raw	Intra	RAD18	RAD18	K315	T201	208.796	TRUE
Data\Zelda_220505_P2083_MR_SGJ_Xlink_Rad18_RAD6_fr3_R1.raw	Intra	RAD18	RAD18	K315	T201	174.667	TRUE
Data\Zelda_220505_P2083_MR_SGJ_Xlink_Rad18_RAD6_fr2_R1.raw	Intra	RAD18	RAD18	K315	T206	258.496	TRUE
Data\Zelda_220505_P2083_MR_SGJ_Xlink_Rad18_RAD6_fr2_R2.raw	Intra	RAD18	RAD18	K315	T206	168.946	TRUE
Data\Zelda_220505_P2083_MR_SGJ_Xlink_Rad18_RAD6_fr2_R2.raw	Intra	RAD18	RAD18	K315	T252	329.493	TRUE
Data\Zelda_220505_P2083_MR_SGJ_Xlink_Rad18_RAD6_fr2_R1.raw	Intra	RAD18	RAD18	K315	T252	326.655	TRUE
Data\Zelda_220505_P2083_MR_SGJ_Xlink_Rad18_RAD6_fr2_R2.raw	Intra	RAD18	RAD18	K315	T316	466.422	TRUE
Data\Zelda_220505_P2083_MR_SGJ_Xlink_Rad18_RAD6_fr2_R1.raw	Intra	RAD18	RAD18	K315	T316	450.177	TRUE
Data\Zelda_220505_P2083_MR_SGJ_Xlink_Rad18_RAD6_fr2_R1.raw	Intra	RAD18	RAD18	K315	T333	534.725	TRUE
Data\Zelda_220505_P2083_MR_SGJ_Xlink_Rad18_RAD6_fr2_R1.raw	Intra	RAD18	RAD18	K315	T337	462.37	TRUE
Data\Zelda_220505_P2083_MR_SGJ_Xlink_Rad18_RAD6_fr2_R1.raw	Intra	RAD18	RAD18	K315	Y123	150.335	TRUE
Data\Zelda_220505_P2083_MR_SGJ_Xlink_Rad18_RAD6_fr3_R1.raw	Intra	RAD18	RAD18	K315	Y123	146.429	TRUE
Data\Zelda_220505_P2083_MR_SGJ_Xlink_Rad18_RAD6_fr2_R2.raw	Intra	RAD18	RAD18	K315	Y123	139.841	TRUE
Data\Zelda_220505_P2083_MR_SGJ_Xlink_Rad18_RAD6_fr2_R1.raw	Intra	RAD18	RAD18	K315	Y254	307.452	TRUE
Data\Zelda_220505_P2083_MR_SGJ_Xlink_Rad18_RAD6_fr2_R2.raw	Intra	RAD18	RAD18	K315	Y254	306.129	TRUE
Data\Zelda_220505_P2083_MR_SGJ_Xlink_Rad18_RAD6_fr2_R2.raw	Intra	RAD18	RAD18	K324	K157	137.806	TRUE
Data\Zelda_220505_P2083_MR_SGJ_Xlink_Rad18_RAD6_fr2_R2.raw	Intra	RAD18	RAD18	K324	K192	190.916	TRUE
Data\Zelda_220505_P2083_MR_SGJ_Xlink_Rad18_RAD6_fr2_R1.raw	Intra	RAD18	RAD18	K324	K192	138.597	TRUE
Data\Zelda_220505_P2083_MR_SGJ_Xlink_Rad18_RAD6_fr2_R2.raw	Intra	RAD18	RAD18	K324	K315	621.884	TRUE
Data\Zelda_220505_P2083_MR_SGJ_Xlink_Rad18_RAD6_fr3_R1.raw	Intra	RAD18	RAD18	K324	K315	313.667	TRUE
Data\Zelda_220505_P2083_MR_SGJ_Xlink_Rad18_RAD6_fr2_R2.raw	Intra	RAD18	RAD18	K324	S189	185.448	TRUE
Data\Zelda_220505_P2083_MR_SGJ_Xlink_Rad18_RAD6_fr2_R1.raw	Intra	RAD18	RAD18	K324	S189	133.098	TRUE
Data\Zelda_220505_P2083_MR_SGJ_Xlink_Rad18_RAD6_fr2_R2.raw	Intra	RAD18	RAD18	K324	S198	150.807	TRUE
Data\Zelda_220505_P2083_MR_SGJ_Xlink_Rad18_RAD6_fr2_R2.raw	Intra	RAD18	RAD18	K324	S200	144.803	TRUE
Data\Zelda_220505_P2083_MR_SGJ_Xlink_Rad18_RAD6_fr2_R2.raw	Intra	RAD18	RAD18	K324	S302	212.069	TRUE
Data\Zelda_220505_P2083_MR_SGJ_Xlink_Rad18_RAD6_fr2_R1.raw	Intra	RAD18	RAD18	K324	S346	180.402	TRUE
Data\Zelda_220505_P2083_MR_SGJ_Xlink_Rad18_RAD6_fr2_R2.raw	Intra	RAD18	RAD18	K324	T199	146.488	TRUE
Data\Zelda_220505_P2083_MR_SGJ_Xlink_Rad18_RAD6_fr2_R2.raw	Intra	RAD18	RAD18	K324	T201	138.457	TRUE
Data\Zelda_220505_P2083_MR_SGJ_Xlink_Rad18_RAD6_fr2_R2.raw	Intra	RAD18	RAD18	K324	T316	590.685	TRUE
Data\Zelda_220505_P2083_MR_SGJ_Xlink_Rad18_RAD6_fr3_R1.raw	Intra	RAD18	RAD18	K324	T316	300.584	TRUE
Data\Zelda_220505_P2083_MR_SGJ_Xlink_Rad18_RAD6_fr2_R2.raw	Intra	RAD18	RAD18	K334	K108	152.569	TRUE
Data\Zelda_220505_P2083_MR_SGJ_Xlink_Rad18_RAD6_fr2_R2.raw	Intra	RAD18	RAD18	K334	K121	143.299	TRUE
Data\Zelda_220505_P2083_MR_SGJ_Xlink_Rad18_RAD6_fr2_R1.raw	Intra	RAD18	RAD18	K334	K121	140.494	TRUE
Data\Zelda_220505_P2083_MR_SGJ_Xlink_Rad18_RAD6_fr2_R2.raw	Intra	RAD18	RAD18	K334	K157	151.46	TRUE
Data\Zelda_220505_P2083_MR_SGJ_Xlink_Rad18_RAD6_fr2_R1.raw	Intra	RAD18	RAD18	K334	K157	135.498	TRUE
Data\Zelda_220505_P2083_MR_SGJ_Xlink_Rad18_RAD6_fr2_R1.raw	Intra	RAD18	RAD18	K334	K192	221.64	TRUE
Data\Zelda_220505_P2083_MR_SGJ_Xlink_Rad18_RAD6_fr2_R1.raw	Intra	RAD18	RAD18	K334	K23	227.531	TRUE
Data\Zelda_220505_P2083_MR_SGJ_Xlink_Rad18_RAD6_fr2_R2.raw	Intra	RAD18	RAD18	K334	K23	191.381	TRUE
Data\Zelda_220505_P2083_MR_SGJ_Xlink_Rad18_RAD6_fr2_R2.raw	Intra	RAD18	RAD18	K334	K247	138.32	TRUE
Data\Zelda_220505_P2083_MR_SGJ_Xlink_Rad18_RAD6_fr2_R1.raw	Intra	RAD18	RAD18	K334	K247	135.257	TRUE
Data\Zelda_220505_P2083_MR_SGJ_Xlink_Rad18_RAD6_fr2_R1.raw	Intra	RAD18	RAD18	K334	K251	174.237	TRUE
Data\Zelda_220505_P2083_MR_SGJ_Xlink_Rad18_RAD6_fr2_R2.raw	Intra	RAD18	RAD18	K334	K251	168.595	TRUE
Data\Zelda_220505_P2083_MR_SGJ_Xlink_Rad18_RAD6_fr1_R1.raw	Intra	RAD18	RAD18	K334	K301	138.812	TRUE
Data\Zelda_220505_P2083_MR_SGJ_Xlink_Rad18_RAD6_fr2_R2.raw	Intra	RAD18	RAD18	K334	K315	410.866	TRUE
Data\Zelda_220505_P2083_MR_SGJ_Xlink_Rad18_RAD6_fr3_R2.raw	Intra	RAD18	RAD18	K334	K315	318.361	TRUE
Data\Zelda_220505_P2083_MR_SGJ_Xlink_Rad18_RAD6_fr3_R1.raw	Intra	RAD18	RAD18	K334	K315	253.662	TRUE
Data\Zelda_220505_P2083_MR_SGJ_Xlink_Rad18_RAD6_fr2_R2.raw	Intra	RAD18	RAD18	K334	K347	425.56	TRUE
Data\Zelda_220505_P2083_MR_SGJ_Xlink_Rad18_RAD6_fr2_R1.raw	Intra	RAD18	RAD18	K334	K347	403.664	TRUE
Data\Zelda_220505_P2083_MR_SGJ_Xlink_Rad18_RAD6_fr2_R1.raw	Intra	RAD18	RAD18	K334	K89	196.457	TRUE
Data\Zelda_220505_P2083_MR_SGJ_Xlink_Rad18_RAD6_fr2_R2.raw	Intra	RAD18	RAD18	K334	K89	173.39	TRUE
Data\Zelda_220505_P2083_MR_SGJ_Xlink_Rad18_RAD6_fr2_R2.raw	Intra	RAD18	RAD18	K334	S109	152.364	TRUE
Data\Zelda_220505_P2083_MR_SGJ_Xlink_Rad18_RAD6_fr2_R2.raw	Intra	RAD18	RAD18	K334	S112	154.127	TRUE
Data\Zelda_220505_P2083_MR_SGJ_Xlink_Rad18_RAD6_fr2_R2.raw	Intra	RAD18	RAD18	K334	S113	159.578	TRUE
Data\Zelda_220505_P2083_MR_SGJ_Xlink_Rad18_RAD6_fr2_R2.raw	Intra	RAD18	RAD18	K334	S114	164.782	TRUE
Data\Zelda_220505_P2083_MR_SGJ_Xlink_Rad18_RAD6_fr2_R2.raw	Intra	RAD18	RAD18	K334	S115	162.153	TRUE
Data\Zelda_220505_P2083_MR_SGJ_Xlink_Rad18_RAD6_fr2_R1.raw	Intra	RAD18	RAD18	K334	S189	187.691	TRUE
Data\Zelda_220505_P2083_MR_SGJ_Xlink_Rad18_RAD6_fr2_R1.raw	Intra	RAD18	RAD18	K334	S198	201.13	TRUE
Data\Zelda_220505_P2083_MR_SGJ_Xlink_Rad18_RAD6_fr2_R1.raw	Intra	RAD18	RAD18	K334	S200	194.386	TRUE
Data\Zelda_220505_P2083_MR_SGJ_Xlink_Rad18_RAD6_fr1_R1.raw	Intra	RAD18	RAD18	K334	S302	137.059	TRUE
Data\Zelda_220505_P2083_MR_SGJ_Xlink_Rad18_RAD6_fr2_R2.raw	Intra	RAD18	RAD18	K334	S346	394.099	TRUE
Data\Zelda_220505_P2083_MR_SGJ_Xlink_Rad18_RAD6_fr2_R1.raw	Intra	RAD18	RAD18	K334	S346	380.86	TRUE
Data\Zelda_220505_P2083_MR_SGJ_Xlink_Rad18_RAD6_fr2_R1.raw	Intra	RAD18	RAD18	K334	S90	192.782	TRUE
Data\Zelda_220505_P2083_MR_SGJ_Xlink_Rad18_RAD6_fr2_R2.raw	Intra	RAD18	RAD18	K334	S90	169.659	TRUE
Data\Zelda_220505_P2083_MR_SGJ_Xlink_Rad18_RAD6_fr2_R1.raw	Intra	RAD18	RAD18	K334	T199	197.752	TRUE
Data\Zelda_220505_P2083_MR_SGJ_Xlink_Rad18_RAD6_fr2_R1.raw	Intra	RAD18	RAD18	K334	T201	184.362	TRUE
Data\Zelda_220505_P2083_MR_SGJ_Xlink_Rad18_RAD6_fr2_R1.raw	Intra	RAD18	RAD18	K334	T24	222.636	TRUE
Data\Zelda_220505_P2083_MR_SGJ_Xlink_Rad18_RAD6_fr2_R2.raw	Intra	RAD18	RAD18	K334	T24	188.219	TRUE
Data\Zelda_220505_P2083_MR_SGJ_Xlink_Rad18_RAD6_fr2_R1.raw	Intra	RAD18	RAD18	K334	T252	165.73	TRUE
Data\Zelda_220505_P2083_MR_SGJ_Xlink_Rad18_RAD6_fr2_R2.raw	Intra	RAD18	RAD18	K334	T252	159.318	TRUE
Data\Zelda_220505_P2083_MR_SGJ_Xlink_Rad18_RAD6_fr2_R2.raw	Intra	RAD18	RAD18	K334	T316	395.357	TRUE
Data\Zelda_220505_P2083_MR_SGJ_Xlink_Rad18_RAD6_fr3_R2.raw	Intra	RAD18	RAD18	K334	T316	307.08	TRUE
Data\Zelda_220505_P2083_MR_SGJ_Xlink_Rad18_RAD6_fr3_R1.raw	Intra	RAD18	RAD18	K334	T316	242.39	TRUE
Data\Zelda_220505_P2083_MR_SGJ_Xlink_Rad18_RAD6_fr2_R1.raw	Intra	RAD18	RAD18	K334	Y254	134.594	TRUE
Data\Zelda_220505_P2083_MR_SGJ_Xlink_Rad18_RAD6_fr2_R2.raw	Intra	RAD18	RAD18	K334	Y348	422.085	TRUE
Data\Zelda_220505_P2083_MR_SGJ_Xlink_Rad18_RAD6_fr2_R1.raw	Intra	RAD18	RAD18	K334	Y348	408.552	TRUE
Data\Zelda_220505_P2083_MR_SGJ_Xlink_Rad18_RAD6_fr2_R2.raw	Intra	RAD18	RAD18	K339	K174	154.108	TRUE
Data\Zelda_220505_P2083_MR_SGJ_Xlink_Rad18_RAD6_fr2_R1.raw	Intra	RAD18	RAD18	K339	K174	135.065	TRUE
Data\Zelda_220505_P2083_MR_SGJ_Xlink_Rad18_RAD6_fr2_R2.raw	Intra	RAD18	RAD18	K339	K315	314.846	TRUE
Data\Zelda_220505_P2083_MR_SGJ_Xlink_Rad18_RAD6_fr2_R1.raw	Intra	RAD18	RAD18	K339	K315	291.165	TRUE
Data\Zelda_220505_P2083_MR_SGJ_Xlink_Rad18_RAD6_fr3_R1.raw	Intra	RAD18	RAD18	K339	K315	264.45	TRUE
Data\Zelda_220505_P2083_MR_SGJ_Xlink_Rad18_RAD6_fr3_R2.raw	Intra	RAD18	RAD18	K339	K315	226.765	TRUE
Data\Zelda_220505_P2083_MR_SGJ_Xlink_Rad18_RAD6_fr2_R2.raw	Intra	RAD18	RAD18	K339	T175	150.873	TRUE
Data\Zelda_220505_P2083_MR_SGJ_Xlink_Rad18_RAD6_fr2_R1.raw	Intra	RAD18	RAD18	K339	T175	131.768	TRUE
Data\Zelda_220505_P2083_MR_SGJ_Xlink_Rad18_RAD6_fr2_R2.raw	Intra	RAD18	RAD18	K339	T316	309.812	TRUE
Data\Zelda_220505_P2083_MR_SGJ_Xlink_Rad18_RAD6_fr2_R1.raw	Intra	RAD18	RAD18	K339	T316	285.762	TRUE
Data\Zelda_220505_P2083_MR_SGJ_Xlink_Rad18_RAD6_fr3_R1.raw	Intra	RAD18	RAD18	K339	T316	259.675	TRUE
Data\Zelda_220505_P2083_MR_SGJ_Xlink_Rad18_RAD6_fr3_R2.raw	Intra	RAD18	RAD18	K339	T316	222.076	TRUE
Data\Zelda_220505_P2083_MR_SGJ_Xlink_Rad18_RAD6_fr2_R1.raw	Intra	RAD18	RAD18	K347	K116	181.9	TRUE
Data\Zelda_220505_P2083_MR_SGJ_Xlink_Rad18_RAD6_fr3_R2.raw	Intra	RAD18	RAD18	K347	K174	184.634	TRUE
Data\Zelda_220505_P2083_MR_SGJ_Xlink_Rad18_RAD6_fr2_R2.raw	Intra	RAD18	RAD18	K347	K192	222.215	TRUE
Data\Zelda_220505_P2083_MR_SGJ_Xlink_Rad18_RAD6_fr2_R1.raw	Intra	RAD18	RAD18	K347	K203	206.058	TRUE
Data\Zelda_220505_P2083_MR_SGJ_Xlink_Rad18_RAD6_fr2_R2.raw	Intra	RAD18	RAD18	K347	K203	182.601	TRUE
Data\Zelda_220505_P2083_MR_SGJ_Xlink_Rad18_RAD6_fr2_R1.raw	Intra	RAD18	RAD18	K347	K23	184.236	TRUE
Data\Zelda_220505_P2083_MR_SGJ_Xlink_Rad18_RAD6_fr2_R2.raw	Intra	RAD18	RAD18	K347	K23	169.218	TRUE
Data\Zelda_220505_P2083_MR_SGJ_Xlink_Rad18_RAD6_fr2_R2.raw	Intra	RAD18	RAD18	K347	K251	152.559	TRUE
Data\Zelda_220505_P2083_MR_SGJ_Xlink_Rad18_RAD6_fr2_R1.raw	Intra	RAD18	RAD18	K347	K267	323.747	TRUE
Data\Zelda_220505_P2083_MR_SGJ_Xlink_Rad18_RAD6_fr2_R2.raw	Intra	RAD18	RAD18	K347	K267	220.65	TRUE
Data\Zelda_220505_P2083_MR_SGJ_Xlink_Rad18_RAD6_fr2_R1.raw	Intra	RAD18	RAD18	K347	K315	444.444	TRUE
Data\Zelda_220505_P2083_MR_SGJ_Xlink_Rad18_RAD6_fr2_R2.raw	Intra	RAD18	RAD18	K347	K315	323.606	TRUE
Data\Zelda_220505_P2083_MR_SGJ_Xlink_Rad18_RAD6_fr3_R1.raw	Intra	RAD18	RAD18	K347	K315	269.438	TRUE
Data\Zelda_220505_P2083_MR_SGJ_Xlink_Rad18_RAD6_fr3_R2.raw	Intra	RAD18	RAD18	K347	K315	199.904	TRUE
Data\Zelda_220505_P2083_MR_SGJ_Xlink_Rad18_RAD6_fr2_R1.raw	Intra	RAD18	RAD18	K347	K324	174.696	TRUE
Data\Zelda_220505_P2083_MR_SGJ_Xlink_Rad18_RAD6_fr2_R2.raw	Intra	RAD18	RAD18	K347	K324	148.371	TRUE
Data\Zelda_220505_P2083_MR_SGJ_Xlink_Rad18_RAD6_fr2_R1.raw	Intra	RAD18	RAD18	K347	K351	184.439	TRUE
Data\Zelda_220505_P2083_MR_SGJ_Xlink_Rad18_RAD6_fr2_R1.raw	Intra	RAD18	RAD18	K347	K353	474.87	TRUE
Data\Zelda_220505_P2083_MR_SGJ_Xlink_Rad18_RAD6_fr2_R1.raw	Intra	RAD18	RAD18	K347	K89	312.166	TRUE
Data\Zelda_220505_P2083_MR_SGJ_Xlink_Rad18_RAD6_fr2_R2.raw	Intra	RAD18	RAD18	K347	K89	284.802	TRUE
Data\Zelda_220505_P2083_MR_SGJ_Xlink_Rad18_RAD6_fr2_R1.raw	Intra	RAD18	RAD18	K347	S112	132.12	TRUE
Data\Zelda_220505_P2083_MR_SGJ_Xlink_Rad18_RAD6_fr2_R1.raw	Intra	RAD18	RAD18	K347	S113	154.718	TRUE
Data\Zelda_220505_P2083_MR_SGJ_Xlink_Rad18_RAD6_fr2_R1.raw	Intra	RAD18	RAD18	K347	S114	166.266	TRUE
Data\Zelda_220505_P2083_MR_SGJ_Xlink_Rad18_RAD6_fr2_R1.raw	Intra	RAD18	RAD18	K347	S115	177.967	TRUE
Data\Zelda_220505_P2083_MR_SGJ_Xlink_Rad18_RAD6_fr2_R2.raw	Intra	RAD18	RAD18	K347	S189	208.079	TRUE
Data\Zelda_220505_P2083_MR_SGJ_Xlink_Rad18_RAD6_fr2_R2.raw	Intra	RAD18	RAD18	K347	S198	242.099	TRUE
Data\Zelda_220505_P2083_MR_SGJ_Xlink_Rad18_RAD6_fr2_R1.raw	Intra	RAD18	RAD18	K347	S198	166.109	TRUE
Data\Zelda_220505_P2083_MR_SGJ_Xlink_Rad18_RAD6_fr2_R2.raw	Intra	RAD18	RAD18	K347	S200	247.074	TRUE
Data\Zelda_220505_P2083_MR_SGJ_Xlink_Rad18_RAD6_fr2_R1.raw	Intra	RAD18	RAD18	K347	S200	180.437	TRUE
Data\Zelda_220505_P2083_MR_SGJ_Xlink_Rad18_RAD6_fr2_R1.raw	Intra	RAD18	RAD18	K347	S272	176.966	TRUE
Data\Zelda_220505_P2083_MR_SGJ_Xlink_Rad18_RAD6_fr2_R1.raw	Intra	RAD18	RAD18	K347	S323	171.735	TRUE
Data\Zelda_220505_P2083_MR_SGJ_Xlink_Rad18_RAD6_fr2_R2.raw	Intra	RAD18	RAD18	K347	S323	136.585	TRUE
Data\Zelda_220505_P2083_MR_SGJ_Xlink_Rad18_RAD6_fr2_R1.raw	Intra	RAD18	RAD18	K347	S354	463.092	TRUE
Data\Zelda_220505_P2083_MR_SGJ_Xlink_Rad18_RAD6_fr2_R1.raw	Intra	RAD18	RAD18	K347	S90	304.774	TRUE
Data\Zelda_220505_P2083_MR_SGJ_Xlink_Rad18_RAD6_fr2_R2.raw	Intra	RAD18	RAD18	K347	S90	277.308	TRUE
Data\Zelda_220505_P2083_MR_SGJ_Xlink_Rad18_RAD6_fr3_R2.raw	Intra	RAD18	RAD18	K347	T175	180.671	TRUE
Data\Zelda_220505_P2083_MR_SGJ_Xlink_Rad18_RAD6_fr2_R2.raw	Intra	RAD18	RAD18	K347	T199	243.572	TRUE
Data\Zelda_220505_P2083_MR_SGJ_Xlink_Rad18_RAD6_fr2_R1.raw	Intra	RAD18	RAD18	K347	T199	169.669	TRUE
Data\Zelda_220505_P2083_MR_SGJ_Xlink_Rad18_RAD6_fr2_R2.raw	Intra	RAD18	RAD18	K347	T201	250.173	TRUE
Data\Zelda_220505_P2083_MR_SGJ_Xlink_Rad18_RAD6_fr2_R1.raw	Intra	RAD18	RAD18	K347	T201	187.688	TRUE
Data\Zelda_220505_P2083_MR_SGJ_Xlink_Rad18_RAD6_fr2_R1.raw	Intra	RAD18	RAD18	K347	T24	178.016	TRUE
Data\Zelda_220505_P2083_MR_SGJ_Xlink_Rad18_RAD6_fr2_R2.raw	Intra	RAD18	RAD18	K347	T24	161.5	TRUE
Data\Zelda_220505_P2083_MR_SGJ_Xlink_Rad18_RAD6_fr2_R2.raw	Intra	RAD18	RAD18	K347	T252	146.733	TRUE
Data\Zelda_220505_P2083_MR_SGJ_Xlink_Rad18_RAD6_fr2_R1.raw	Intra	RAD18	RAD18	K347	T316	436.608	TRUE
Data\Zelda_220505_P2083_MR_SGJ_Xlink_Rad18_RAD6_fr2_R2.raw	Intra	RAD18	RAD18	K347	T316	318.268	TRUE
Data\Zelda_220505_P2083_MR_SGJ_Xlink_Rad18_RAD6_fr3_R1.raw	Intra	RAD18	RAD18	K347	T316	264.287	TRUE
Data\Zelda_220505_P2083_MR_SGJ_Xlink_Rad18_RAD6_fr3_R2.raw	Intra	RAD18	RAD18	K347	T316	195.981	TRUE
Data\Zelda_220505_P2083_MR_SGJ_Xlink_Rad18_RAD6_fr3_R2.raw	Intra	RAD18	RAD18	K350	K351	165.471	TRUE
Data\Zelda_220505_P2083_MR_SGJ_Xlink_Rad18_RAD6_fr3_R1.raw	Intra	RAD18	RAD18	K350	K351	144.754	TRUE
Data\Zelda_220505_P2083_MR_SGJ_Xlink_Rad18_RAD6_fr3_R2.raw	Intra	RAD18	RAD18	K350	K353	164.661	TRUE
Data\Zelda_220505_P2083_MR_SGJ_Xlink_Rad18_RAD6_fr3_R1.raw	Intra	RAD18	RAD18	K350	K353	143.828	TRUE
Data\Zelda_220505_P2083_MR_SGJ_Xlink_Rad18_RAD6_fr3_R2.raw	Intra	RAD18	RAD18	K350	S354	163.234	TRUE
Data\Zelda_220505_P2083_MR_SGJ_Xlink_Rad18_RAD6_fr3_R1.raw	Intra	RAD18	RAD18	K350	S354	142.981	TRUE
Data\Zelda_220505_P2083_MR_SGJ_Xlink_Rad18_RAD6_fr2_R2.raw	Intra	RAD18	RAD18	K351	K315	175.393	TRUE
Data\Zelda_220505_P2083_MR_SGJ_Xlink_Rad18_RAD6_fr2_R1.raw	Intra	RAD18	RAD18	K351	K315	162.906	TRUE
Data\Zelda_220505_P2083_MR_SGJ_Xlink_Rad18_RAD6_fr3_R1.raw	Intra	RAD18	RAD18	K351	K347	278.861	TRUE
Data\Zelda_220505_P2083_MR_SGJ_Xlink_Rad18_RAD6_fr3_R2.raw	Intra	RAD18	RAD18	K351	K347	225.725	TRUE
Data\Zelda_220505_P2083_MR_SGJ_Xlink_Rad18_RAD6_fr3_R2.raw	Intra	RAD18	RAD18	K351	K353	192.065	TRUE
Data\Zelda_220505_P2083_MR_SGJ_Xlink_Rad18_RAD6_fr3_R1.raw	Intra	RAD18	RAD18	K351	K353	148.939	TRUE
Data\Zelda_220505_P2083_MR_SGJ_Xlink_Rad18_RAD6_fr3_R1.raw	Intra	RAD18	RAD18	K351	S346	270.325	TRUE
Data\Zelda_220505_P2083_MR_SGJ_Xlink_Rad18_RAD6_fr3_R2.raw	Intra	RAD18	RAD18	K351	S346	221.122	TRUE
Data\Zelda_220505_P2083_MR_SGJ_Xlink_Rad18_RAD6_fr3_R2.raw	Intra	RAD18	RAD18	K351	S354	191.333	TRUE
Data\Zelda_220505_P2083_MR_SGJ_Xlink_Rad18_RAD6_fr3_R1.raw	Intra	RAD18	RAD18	K351	S354	148.121	TRUE
Data\Zelda_220505_P2083_MR_SGJ_Xlink_Rad18_RAD6_fr2_R2.raw	Intra	RAD18	RAD18	K351	T316	169.686	TRUE
Data\Zelda_220505_P2083_MR_SGJ_Xlink_Rad18_RAD6_fr2_R1.raw	Intra	RAD18	RAD18	K351	T316	159.644	TRUE
Data\Zelda_220505_P2083_MR_SGJ_Xlink_Rad18_RAD6_fr3_R1.raw	Intra	RAD18	RAD18	K351	Y348	271.694	TRUE
Data\Zelda_220505_P2083_MR_SGJ_Xlink_Rad18_RAD6_fr3_R2.raw	Intra	RAD18	RAD18	K351	Y348	219.698	TRUE
Data\Zelda_220505_P2083_MR_SGJ_Xlink_Rad18_RAD6_fr3_R1.raw	Intra	RAD18	RAD18	K353	K133	167.949	TRUE
Data\Zelda_220505_P2083_MR_SGJ_Xlink_Rad18_RAD6_fr3_R2.raw	Intra	RAD18	RAD18	K353	K133	135.215	TRUE
Data\Zelda_220505_P2083_MR_SGJ_Xlink_Rad18_RAD6_fr2_R1.raw	Intra	RAD18	RAD18	K353	K167	151.24	TRUE
Data\Zelda_220505_P2083_MR_SGJ_Xlink_Rad18_RAD6_fr2_R2.raw	Intra	RAD18	RAD18	K353	K167	135.052	TRUE
Data\Zelda_220505_P2083_MR_SGJ_Xlink_Rad18_RAD6_fr2_R2.raw	Intra	RAD18	RAD18	K353	K301	132.414	TRUE
Data\Zelda_220505_P2083_MR_SGJ_Xlink_Rad18_RAD6_fr2_R2.raw	Intra	RAD18	RAD18	K353	K315	444.874	TRUE
Data\Zelda_220505_P2083_MR_SGJ_Xlink_Rad18_RAD6_fr2_R1.raw	Intra	RAD18	RAD18	K353	K315	408.674	TRUE
Data\Zelda_220505_P2083_MR_SGJ_Xlink_Rad18_RAD6_fr3_R1.raw	Intra	RAD18	RAD18	K353	K315	208.012	TRUE
Data\Zelda_220505_P2083_MR_SGJ_Xlink_Rad18_RAD6_fr3_R2.raw	Intra	RAD18	RAD18	K353	K315	191.462	TRUE
Data\Zelda_220505_P2083_MR_SGJ_Xlink_Rad18_RAD6_fr2_R1.raw	Intra	RAD18	RAD18	K353	K324	245.067	TRUE
Data\Zelda_220505_P2083_MR_SGJ_Xlink_Rad18_RAD6_fr2_R2.raw	Intra	RAD18	RAD18	K353	K324	221.471	TRUE
Data\Zelda_220505_P2083_MR_SGJ_Xlink_Rad18_RAD6_fr2_R1.raw	Intra	RAD18	RAD18	K353	K334	275.751	TRUE
Data\Zelda_220505_P2083_MR_SGJ_Xlink_Rad18_RAD6_fr2_R2.raw	Intra	RAD18	RAD18	K353	K334	269.694	TRUE
Data\Zelda_220505_P2083_MR_SGJ_Xlink_Rad18_RAD6_fr2_R2.raw	Intra	RAD18	RAD18	K353	K339	172.386	TRUE
Data\Zelda_220505_P2083_MR_SGJ_Xlink_Rad18_RAD6_fr3_R1.raw	Intra	RAD18	RAD18	K353	K347	552.141	TRUE
Data\Zelda_220505_P2083_MR_SGJ_Xlink_Rad18_RAD6_fr3_R2.raw	Intra	RAD18	RAD18	K353	K347	516.308	TRUE
Data\Zelda_220505_P2083_MR_SGJ_Xlink_Rad18_RAD6_fr2_R2.raw	Intra	RAD18	RAD18	K353	K347	467.175	TRUE
Data\Zelda_220505_P2083_MR_SGJ_Xlink_Rad18_RAD6_fr2_R1.raw	Intra	RAD18	RAD18	K353	K89	286.764	TRUE
Data\Zelda_220505_P2083_MR_SGJ_Xlink_Rad18_RAD6_fr2_R2.raw	Intra	RAD18	RAD18	K353	K89	278.906	TRUE
Data\Zelda_220505_P2083_MR_SGJ_Xlink_Rad18_RAD6_fr3_R1.raw	Intra	RAD18	RAD18	K353	S136	144.469	TRUE
Data\Zelda_220505_P2083_MR_SGJ_Xlink_Rad18_RAD6_fr2_R2.raw	Intra	RAD18	RAD18	K353	S302	135.281	TRUE
Data\Zelda_220505_P2083_MR_SGJ_Xlink_Rad18_RAD6_fr2_R1.raw	Intra	RAD18	RAD18	K353	S323	228.315	TRUE
Data\Zelda_220505_P2083_MR_SGJ_Xlink_Rad18_RAD6_fr2_R2.raw	Intra	RAD18	RAD18	K353	S323	207.903	TRUE
Data\Zelda_220505_P2083_MR_SGJ_Xlink_Rad18_RAD6_fr2_R1.raw	Intra	RAD18	RAD18	K353	S328	181.934	TRUE
Data\Zelda_220505_P2083_MR_SGJ_Xlink_Rad18_RAD6_fr2_R2.raw	Intra	RAD18	RAD18	K353	S328	158.352	TRUE
Data\Zelda_220505_P2083_MR_SGJ_Xlink_Rad18_RAD6_fr3_R1.raw	Intra	RAD18	RAD18	K353	S346	537.237	TRUE
Data\Zelda_220505_P2083_MR_SGJ_Xlink_Rad18_RAD6_fr3_R2.raw	Intra	RAD18	RAD18	K353	S346	494.083	TRUE
Data\Zelda_220505_P2083_MR_SGJ_Xlink_Rad18_RAD6_fr2_R2.raw	Intra	RAD18	RAD18	K353	S346	453.582	TRUE
Data\Zelda_220505_P2083_MR_SGJ_Xlink_Rad18_RAD6_fr3_R2.raw	Intra	RAD18	RAD18	K353	S354	190.803	TRUE
Data\Zelda_220505_P2083_MR_SGJ_Xlink_Rad18_RAD6_fr2_R1.raw	Intra	RAD18	RAD18	K353	S354	174.603	TRUE
Data\Zelda_220505_P2083_MR_SGJ_Xlink_Rad18_RAD6_fr3_R1.raw	Intra	RAD18	RAD18	K353	S354	148.121	TRUE
Data\Zelda_220505_P2083_MR_SGJ_Xlink_Rad18_RAD6_fr2_R1.raw	Intra	RAD18	RAD18	K353	S90	281.409	TRUE
Data\Zelda_220505_P2083_MR_SGJ_Xlink_Rad18_RAD6_fr2_R2.raw	Intra	RAD18	RAD18	K353	S90	273.857	TRUE
Data\Zelda_220505_P2083_MR_SGJ_Xlink_Rad18_RAD6_fr2_R2.raw	Intra	RAD18	RAD18	K353	T316	437.763	TRUE
Data\Zelda_220505_P2083_MR_SGJ_Xlink_Rad18_RAD6_fr2_R1.raw	Intra	RAD18	RAD18	K353	T316	402.817	TRUE
Data\Zelda_220505_P2083_MR_SGJ_Xlink_Rad18_RAD6_fr3_R1.raw	Intra	RAD18	RAD18	K353	T316	202.891	TRUE
Data\Zelda_220505_P2083_MR_SGJ_Xlink_Rad18_RAD6_fr3_R2.raw	Intra	RAD18	RAD18	K353	T316	186.498	TRUE
Data\Zelda_220505_P2083_MR_SGJ_Xlink_Rad18_RAD6_fr2_R1.raw	Intra	RAD18	RAD18	K353	T333	271.556	TRUE
Data\Zelda_220505_P2083_MR_SGJ_Xlink_Rad18_RAD6_fr2_R2.raw	Intra	RAD18	RAD18	K353	T333	269.141	TRUE
Data\Zelda_220505_P2083_MR_SGJ_Xlink_Rad18_RAD6_fr2_R2.raw	Intra	RAD18	RAD18	K353	T337	289.816	TRUE
Data\Zelda_220505_P2083_MR_SGJ_Xlink_Rad18_RAD6_fr2_R1.raw	Intra	RAD18	RAD18	K353	T337	268.45	TRUE
Data\Zelda_220505_P2083_MR_SGJ_Xlink_Rad18_RAD6_fr3_R1.raw	Intra	RAD18	RAD18	K353	Y348	541.855	TRUE
Data\Zelda_220505_P2083_MR_SGJ_Xlink_Rad18_RAD6_fr3_R2.raw	Intra	RAD18	RAD18	K353	Y348	506.878	TRUE
Data\Zelda_220505_P2083_MR_SGJ_Xlink_Rad18_RAD6_fr2_R2.raw	Intra	RAD18	RAD18	K353	Y348	457.353	TRUE
Data\Zelda_220505_P2083_MR_SGJ_Xlink_Rad18_RAD6_fr2_R1.raw	Intra	RAD18	RAD18	K369	K108	132.256	TRUE
Data\Zelda_220505_P2083_MR_SGJ_Xlink_Rad18_RAD6_fr2_R1.raw	Intra	RAD18	RAD18	K369	K157	198.829	TRUE
Data\Zelda_220505_P2083_MR_SGJ_Xlink_Rad18_RAD6_fr2_R2.raw	Intra	RAD18	RAD18	K369	K157	148.174	TRUE
Data\Zelda_220505_P2083_MR_SGJ_Xlink_Rad18_RAD6_fr2_R2.raw	Intra	RAD18	RAD18	K369	K167	148.326	TRUE
Data\Zelda_220505_P2083_MR_SGJ_Xlink_Rad18_RAD6_fr2_R1.raw	Intra	RAD18	RAD18	K369	K167	137.558	TRUE
Data\Zelda_220505_P2083_MR_SGJ_Xlink_Rad18_RAD6_fr2_R1.raw	Intra	RAD18	RAD18	K369	K23	152.173	TRUE
Data\Zelda_220505_P2083_MR_SGJ_Xlink_Rad18_RAD6_fr2_R2.raw	Intra	RAD18	RAD18	K369	K23	131.873	TRUE
Data\Zelda_220505_P2083_MR_SGJ_Xlink_Rad18_RAD6_fr2_R1.raw	Intra	RAD18	RAD18	K369	K251	130.616	TRUE
Data\Zelda_220505_P2083_MR_SGJ_Xlink_Rad18_RAD6_fr2_R2.raw	Intra	RAD18	RAD18	K369	K267	162.728	TRUE
Data\Zelda_220505_P2083_MR_SGJ_Xlink_Rad18_RAD6_fr2_R1.raw	Intra	RAD18	RAD18	K369	K267	151.093	TRUE
Data\Zelda_220505_P2083_MR_SGJ_Xlink_Rad18_RAD6_fr3_R1.raw	Intra	RAD18	RAD18	K369	K315	143.781	TRUE
Data\Zelda_220505_P2083_MR_SGJ_Xlink_Rad18_RAD6_fr2_R1.raw	Intra	RAD18	RAD18	K369	K334	138.267	TRUE
Data\Zelda_220505_P2083_MR_SGJ_Xlink_Rad18_RAD6_fr2_R2.raw	Intra	RAD18	RAD18	K369	K353	217.603	TRUE
Data\Zelda_220505_P2083_MR_SGJ_Xlink_Rad18_RAD6_fr2_R1.raw	Intra	RAD18	RAD18	K369	K353	204.007	TRUE
Data\Zelda_220505_P2083_MR_SGJ_Xlink_Rad18_RAD6_fr2_R1.raw	Intra	RAD18	RAD18	K369	K382	156.987	TRUE
Data\Zelda_220505_P2083_MR_SGJ_Xlink_Rad18_RAD6_fr2_R2.raw	Intra	RAD18	RAD18	K369	K382	154.103	TRUE
Data\Zelda_220505_P2083_MR_SGJ_Xlink_Rad18_RAD6_fr2_R2.raw	Intra	RAD18	RAD18	K369	S354	201.806	TRUE
Data\Zelda_220505_P2083_MR_SGJ_Xlink_Rad18_RAD6_fr2_R1.raw	Intra	RAD18	RAD18	K369	S354	190.062	TRUE
Data\Zelda_220505_P2083_MR_SGJ_Xlink_Rad18_RAD6_fr2_R1.raw	Intra	RAD18	RAD18	K369	S386	184.234	TRUE
Data\Zelda_220505_P2083_MR_SGJ_Xlink_Rad18_RAD6_fr2_R2.raw	Intra	RAD18	RAD18	K369	S386	163.149	TRUE
Data\Zelda_220505_P2083_MR_SGJ_Xlink_Rad18_RAD6_fr2_R1.raw	Intra	RAD18	RAD18	K369	S391	186.803	TRUE
Data\Zelda_220505_P2083_MR_SGJ_Xlink_Rad18_RAD6_fr2_R1.raw	Intra	RAD18	RAD18	K369	S392	186.45	TRUE
Data\Zelda_220505_P2083_MR_SGJ_Xlink_Rad18_RAD6_fr2_R1.raw	Intra	RAD18	RAD18	K369	T24	146.028	TRUE
Data\Zelda_220505_P2083_MR_SGJ_Xlink_Rad18_RAD6_fr3_R1.raw	Intra	RAD18	RAD18	K369	T316	140.147	TRUE
Data\Zelda_220505_P2083_MR_SGJ_Xlink_Rad18_RAD6_fr2_R1.raw	Intra	RAD18	RAD18	K369	T337	140.26	TRUE
Data\Zelda_220505_P2083_MR_SGJ_Xlink_Rad18_RAD6_fr2_R1.raw	Intra	RAD18	RAD18	K369	T381	156.527	TRUE
Data\Zelda_220505_P2083_MR_SGJ_Xlink_Rad18_RAD6_fr2_R2.raw	Intra	RAD18	RAD18	K369	T381	154.04	TRUE
Data\Zelda_220505_P2083_MR_SGJ_Xlink_Rad18_RAD6_fr2_R1.raw	Intra	RAD18	RAD18	K369	T387	181.294	TRUE
Data\Zelda_220505_P2083_MR_SGJ_Xlink_Rad18_RAD6_fr2_R2.raw	Intra	RAD18	RAD18	K369	T387	159.849	TRUE
Data\Zelda_220505_P2083_MR_SGJ_Xlink_Rad18_RAD6_fr2_R2.raw	Intra	RAD18	RAD18	K376	K108	243.929	TRUE
Data\Zelda_220505_P2083_MR_SGJ_Xlink_Rad18_RAD6_fr2_R1.raw	Intra	RAD18	RAD18	K376	K108	228.733	TRUE
Data\Zelda_220505_P2083_MR_SGJ_Xlink_Rad18_RAD6_fr2_R2.raw	Intra	RAD18	RAD18	K376	K116	254.269	TRUE
Data\Zelda_220505_P2083_MR_SGJ_Xlink_Rad18_RAD6_fr2_R1.raw	Intra	RAD18	RAD18	K376	K121	153.687	TRUE
Data\Zelda_220505_P2083_MR_SGJ_Xlink_Rad18_RAD6_fr2_R2.raw	Intra	RAD18	RAD18	K376	K121	141.617	TRUE
Data\Zelda_220505_P2083_MR_SGJ_Xlink_Rad18_RAD6_fr2_R2.raw	Intra	RAD18	RAD18	K376	K133	180.521	TRUE
Data\Zelda_220505_P2083_MR_SGJ_Xlink_Rad18_RAD6_fr2_R1.raw	Intra	RAD18	RAD18	K376	K133	156.227	TRUE
Data\Zelda_220505_P2083_MR_SGJ_Xlink_Rad18_RAD6_fr2_R1.raw	Intra	RAD18	RAD18	K376	K157	198.485	TRUE
Data\Zelda_220505_P2083_MR_SGJ_Xlink_Rad18_RAD6_fr2_R2.raw	Intra	RAD18	RAD18	K376	K157	166.108	TRUE
Data\Zelda_220505_P2083_MR_SGJ_Xlink_Rad18_RAD6_fr2_R2.raw	Intra	RAD18	RAD18	K376	K167	243.558	TRUE
Data\Zelda_220505_P2083_MR_SGJ_Xlink_Rad18_RAD6_fr2_R1.raw	Intra	RAD18	RAD18	K376	K174	221.014	TRUE
Data\Zelda_220505_P2083_MR_SGJ_Xlink_Rad18_RAD6_fr1_R2.raw	Intra	RAD18	RAD18	K376	K192	171.711	TRUE
Data\Zelda_220505_P2083_MR_SGJ_Xlink_Rad18_RAD6_fr1_R1.raw	Intra	RAD18	RAD18	K376	K192	151.417	TRUE
Data\Zelda_220505_P2083_MR_SGJ_Xlink_Rad18_RAD6_fr2_R1.raw	Intra	RAD18	RAD18	K376	K192	149.227	TRUE
Data\Zelda_220505_P2083_MR_SGJ_Xlink_Rad18_RAD6_fr2_R1.raw	Intra	RAD18	RAD18	K376	K23	138.482	TRUE
Data\Zelda_220505_P2083_MR_SGJ_Xlink_Rad18_RAD6_fr2_R1.raw	Intra	RAD18	RAD18	K376	K267	150.011	TRUE
Data\Zelda_220505_P2083_MR_SGJ_Xlink_Rad18_RAD6_fr2_R1.raw	Intra	RAD18	RAD18	K376	K315	208.072	TRUE
Data\Zelda_220505_P2083_MR_SGJ_Xlink_Rad18_RAD6_fr2_R2.raw	Intra	RAD18	RAD18	K376	K315	179.274	TRUE
Data\Zelda_220505_P2083_MR_SGJ_Xlink_Rad18_RAD6_fr2_R2.raw	Intra	RAD18	RAD18	K376	K334	138.27	TRUE
Data\Zelda_220505_P2083_MR_SGJ_Xlink_Rad18_RAD6_fr2_R1.raw	Intra	RAD18	RAD18	K376	K347	223.885	TRUE
Data\Zelda_220505_P2083_MR_SGJ_Xlink_Rad18_RAD6_fr2_R2.raw	Intra	RAD18	RAD18	K376	K347	209.466	TRUE
Data\Zelda_220505_P2083_MR_SGJ_Xlink_Rad18_RAD6_fr2_R2.raw	Intra	RAD18	RAD18	K376	K353	192.451	TRUE
Data\Zelda_220505_P2083_MR_SGJ_Xlink_Rad18_RAD6_fr2_R1.raw	Intra	RAD18	RAD18	K376	K353	142.061	TRUE
Data\Zelda_220505_P2083_MR_SGJ_Xlink_Rad18_RAD6_fr2_R1.raw	Intra	RAD18	RAD18	K376	K89	221.193	TRUE
Data\Zelda_220505_P2083_MR_SGJ_Xlink_Rad18_RAD6_fr2_R2.raw	Intra	RAD18	RAD18	K376	K89	205.434	TRUE
Data\Zelda_220505_P2083_MR_SGJ_Xlink_Rad18_RAD6_fr2_R2.raw	Intra	RAD18	RAD18	K376	S105	177.6	TRUE
Data\Zelda_220505_P2083_MR_SGJ_Xlink_Rad18_RAD6_fr2_R1.raw	Intra	RAD18	RAD18	K376	S105	172.831	TRUE
Data\Zelda_220505_P2083_MR_SGJ_Xlink_Rad18_RAD6_fr2_R2.raw	Intra	RAD18	RAD18	K376	S109	249.667	TRUE
Data\Zelda_220505_P2083_MR_SGJ_Xlink_Rad18_RAD6_fr2_R1.raw	Intra	RAD18	RAD18	K376	S109	229.15	TRUE
Data\Zelda_220505_P2083_MR_SGJ_Xlink_Rad18_RAD6_fr2_R2.raw	Intra	RAD18	RAD18	K376	S112	274.998	TRUE
Data\Zelda_220505_P2083_MR_SGJ_Xlink_Rad18_RAD6_fr2_R1.raw	Intra	RAD18	RAD18	K376	S112	212.778	TRUE
Data\Zelda_220505_P2083_MR_SGJ_Xlink_Rad18_RAD6_fr2_R2.raw	Intra	RAD18	RAD18	K376	S113	295.219	TRUE
Data\Zelda_220505_P2083_MR_SGJ_Xlink_Rad18_RAD6_fr2_R1.raw	Intra	RAD18	RAD18	K376	S113	208.676	TRUE
Data\Zelda_220505_P2083_MR_SGJ_Xlink_Rad18_RAD6_fr2_R2.raw	Intra	RAD18	RAD18	K376	S114	308.431	TRUE
Data\Zelda_220505_P2083_MR_SGJ_Xlink_Rad18_RAD6_fr2_R1.raw	Intra	RAD18	RAD18	K376	S114	204.018	TRUE
Data\Zelda_220505_P2083_MR_SGJ_Xlink_Rad18_RAD6_fr2_R2.raw	Intra	RAD18	RAD18	K376	S115	317.561	TRUE
Data\Zelda_220505_P2083_MR_SGJ_Xlink_Rad18_RAD6_fr2_R1.raw	Intra	RAD18	RAD18	K376	S115	198.936	TRUE
Data\Zelda_220505_P2083_MR_SGJ_Xlink_Rad18_RAD6_fr2_R2.raw	Intra	RAD18	RAD18	K376	S136	159.627	TRUE
Data\Zelda_220505_P2083_MR_SGJ_Xlink_Rad18_RAD6_fr2_R1.raw	Intra	RAD18	RAD18	K376	S136	135.805	TRUE
Data\Zelda_220505_P2083_MR_SGJ_Xlink_Rad18_RAD6_fr2_R2.raw	Intra	RAD18	RAD18	K376	S170	204.21	TRUE
Data\Zelda_220505_P2083_MR_SGJ_Xlink_Rad18_RAD6_fr1_R2.raw	Intra	RAD18	RAD18	K376	S189	170.754	TRUE
Data\Zelda_220505_P2083_MR_SGJ_Xlink_Rad18_RAD6_fr2_R1.raw	Intra	RAD18	RAD18	K376	S189	152.041	TRUE
Data\Zelda_220505_P2083_MR_SGJ_Xlink_Rad18_RAD6_fr1_R1.raw	Intra	RAD18	RAD18	K376	S189	151.417	TRUE
Data\Zelda_220505_P2083_MR_SGJ_Xlink_Rad18_RAD6_fr1_R2.raw	Intra	RAD18	RAD18	K376	S198	147.572	TRUE
Data\Zelda_220505_P2083_MR_SGJ_Xlink_Rad18_RAD6_fr1_R1.raw	Intra	RAD18	RAD18	K376	S198	134.561	TRUE
Data\Zelda_220505_P2083_MR_SGJ_Xlink_Rad18_RAD6_fr1_R2.raw	Intra	RAD18	RAD18	K376	S200	140.44	TRUE
Data\Zelda_220505_P2083_MR_SGJ_Xlink_Rad18_RAD6_fr1_R1.raw	Intra	RAD18	RAD18	K376	S200	133.151	TRUE
Data\Zelda_220505_P2083_MR_SGJ_Xlink_Rad18_RAD6_fr2_R1.raw	Intra	RAD18	RAD18	K376	S346	216.573	TRUE
Data\Zelda_220505_P2083_MR_SGJ_Xlink_Rad18_RAD6_fr2_R2.raw	Intra	RAD18	RAD18	K376	S346	200.562	TRUE
Data\Zelda_220505_P2083_MR_SGJ_Xlink_Rad18_RAD6_fr2_R2.raw	Intra	RAD18	RAD18	K376	S354	178.757	TRUE
Data\Zelda_220505_P2083_MR_SGJ_Xlink_Rad18_RAD6_fr2_R1.raw	Intra	RAD18	RAD18	K376	S403	135.905	TRUE
Data\Zelda_220505_P2083_MR_SGJ_Xlink_Rad18_RAD6_fr2_R1.raw	Intra	RAD18	RAD18	K376	S409	169.231	TRUE
Data\Zelda_220505_P2083_MR_SGJ_Xlink_Rad18_RAD6_fr2_R1.raw	Intra	RAD18	RAD18	K376	S411	162.915	TRUE
Data\Zelda_220505_P2083_MR_SGJ_Xlink_Rad18_RAD6_fr2_R1.raw	Intra	RAD18	RAD18	K376	S90	217.549	TRUE
Data\Zelda_220505_P2083_MR_SGJ_Xlink_Rad18_RAD6_fr2_R2.raw	Intra	RAD18	RAD18	K376	S90	198.151	TRUE
Data\Zelda_220505_P2083_MR_SGJ_Xlink_Rad18_RAD6_fr2_R1.raw	Intra	RAD18	RAD18	K376	T175	215.769	TRUE
Data\Zelda_220505_P2083_MR_SGJ_Xlink_Rad18_RAD6_fr1_R2.raw	Intra	RAD18	RAD18	K376	T199	143.971	TRUE
Data\Zelda_220505_P2083_MR_SGJ_Xlink_Rad18_RAD6_fr1_R1.raw	Intra	RAD18	RAD18	K376	T199	134.561	TRUE
Data\Zelda_220505_P2083_MR_SGJ_Xlink_Rad18_RAD6_fr1_R2.raw	Intra	RAD18	RAD18	K376	T201	135.6	TRUE
Data\Zelda_220505_P2083_MR_SGJ_Xlink_Rad18_RAD6_fr1_R1.raw	Intra	RAD18	RAD18	K376	T201	130.321	TRUE
Data\Zelda_220505_P2083_MR_SGJ_Xlink_Rad18_RAD6_fr2_R1.raw	Intra	RAD18	RAD18	K376	T24	134.1	TRUE
Data\Zelda_220505_P2083_MR_SGJ_Xlink_Rad18_RAD6_fr2_R1.raw	Intra	RAD18	RAD18	K376	T316	203.116	TRUE
Data\Zelda_220505_P2083_MR_SGJ_Xlink_Rad18_RAD6_fr2_R2.raw	Intra	RAD18	RAD18	K376	T316	174.448	TRUE
Data\Zelda_220505_P2083_MR_SGJ_Xlink_Rad18_RAD6_fr2_R2.raw	Intra	RAD18	RAD18	K376	T333	132.15	TRUE
Data\Zelda_220505_P2083_MR_SGJ_Xlink_Rad18_RAD6_fr2_R1.raw	Intra	RAD18	RAD18	K376	T405	151.284	TRUE
Data\Zelda_220505_P2083_MR_SGJ_Xlink_Rad18_RAD6_fr2_R1.raw	Intra	RAD18	RAD18	K376	Y123	136.23	TRUE
Data\Zelda_220505_P2083_MR_SGJ_Xlink_Rad18_RAD6_fr2_R1.raw	Intra	RAD18	RAD18	K376	Y348	220.858	TRUE
Data\Zelda_220505_P2083_MR_SGJ_Xlink_Rad18_RAD6_fr2_R2.raw	Intra	RAD18	RAD18	K376	Y348	205.296	TRUE
Data\Zelda_220505_P2083_MR_SGJ_Xlink_Rad18_RAD6_fr2_R2.raw	Intra	RAD18	RAD18	K382	K116	190.88	TRUE
Data\Zelda_220505_P2083_MR_SGJ_Xlink_Rad18_RAD6_fr2_R1.raw	Intra	RAD18	RAD18	K382	K116	157.69	TRUE
Data\Zelda_220505_P2083_MR_SGJ_Xlink_Rad18_RAD6_fr2_R1.raw	Intra	RAD18	RAD18	K382	K157	180.538	TRUE
Data\Zelda_220505_P2083_MR_SGJ_Xlink_Rad18_RAD6_fr2_R1.raw	Intra	RAD18	RAD18	K382	K167	145.982	TRUE
Data\Zelda_220505_P2083_MR_SGJ_Xlink_Rad18_RAD6_fr2_R1.raw	Intra	RAD18	RAD18	K382	K174	133.24	TRUE
Data\Zelda_220505_P2083_MR_SGJ_Xlink_Rad18_RAD6_fr2_R1.raw	Intra	RAD18	RAD18	K382	K192	150.269	TRUE
Data\Zelda_220505_P2083_MR_SGJ_Xlink_Rad18_RAD6_fr2_R2.raw	Intra	RAD18	RAD18	K382	K192	146.219	TRUE
Data\Zelda_220505_P2083_MR_SGJ_Xlink_Rad18_RAD6_fr1_R1.raw	Intra	RAD18	RAD18	K382	K192	131.279	TRUE
Data\Zelda_220505_P2083_MR_SGJ_Xlink_Rad18_RAD6_fr2_R2.raw	Intra	RAD18	RAD18	K382	K23	232.961	TRUE
Data\Zelda_220505_P2083_MR_SGJ_Xlink_Rad18_RAD6_fr2_R1.raw	Intra	RAD18	RAD18	K382	K23	216.872	TRUE
Data\Zelda_220505_P2083_MR_SGJ_Xlink_Rad18_RAD6_fr2_R2.raw	Intra	RAD18	RAD18	K382	K267	177.495	TRUE
Data\Zelda_220505_P2083_MR_SGJ_Xlink_Rad18_RAD6_fr2_R2.raw	Intra	RAD18	RAD18	K382	K315	161.955	TRUE
Data\Zelda_220505_P2083_MR_SGJ_Xlink_Rad18_RAD6_fr2_R1.raw	Intra	RAD18	RAD18	K382	K315	149.942	TRUE
Data\Zelda_220505_P2083_MR_SGJ_Xlink_Rad18_RAD6_fr2_R2.raw	Intra	RAD18	RAD18	K382	K347	181.782	TRUE
Data\Zelda_220505_P2083_MR_SGJ_Xlink_Rad18_RAD6_fr2_R1.raw	Intra	RAD18	RAD18	K382	K347	147.096	TRUE
Data\Zelda_220505_P2083_MR_SGJ_Xlink_Rad18_RAD6_fr2_R1.raw	Intra	RAD18	RAD18	K382	K353	181.042	TRUE
Data\Zelda_220505_P2083_MR_SGJ_Xlink_Rad18_RAD6_fr2_R2.raw	Intra	RAD18	RAD18	K382	K353	174.592	TRUE
Data\Zelda_220505_P2083_MR_SGJ_Xlink_Rad18_RAD6_fr2_R2.raw	Intra	RAD18	RAD18	K382	K89	141.664	TRUE
Data\Zelda_220505_P2083_MR_SGJ_Xlink_Rad18_RAD6_fr2_R1.raw	Intra	RAD18	RAD18	K382	S112	136.103	TRUE
Data\Zelda_220505_P2083_MR_SGJ_Xlink_Rad18_RAD6_fr2_R2.raw	Intra	RAD18	RAD18	K382	S112	133.434	TRUE
Data\Zelda_220505_P2083_MR_SGJ_Xlink_Rad18_RAD6_fr2_R2.raw	Intra	RAD18	RAD18	K382	S113	155.577	TRUE
Data\Zelda_220505_P2083_MR_SGJ_Xlink_Rad18_RAD6_fr2_R1.raw	Intra	RAD18	RAD18	K382	S113	151.818	TRUE
Data\Zelda_220505_P2083_MR_SGJ_Xlink_Rad18_RAD6_fr2_R2.raw	Intra	RAD18	RAD18	K382	S114	172.227	TRUE
Data\Zelda_220505_P2083_MR_SGJ_Xlink_Rad18_RAD6_fr2_R1.raw	Intra	RAD18	RAD18	K382	S114	162.933	TRUE
Data\Zelda_220505_P2083_MR_SGJ_Xlink_Rad18_RAD6_fr2_R2.raw	Intra	RAD18	RAD18	K382	S115	187.703	TRUE
Data\Zelda_220505_P2083_MR_SGJ_Xlink_Rad18_RAD6_fr2_R1.raw	Intra	RAD18	RAD18	K382	S115	171.514	TRUE
Data\Zelda_220505_P2083_MR_SGJ_Xlink_Rad18_RAD6_fr2_R1.raw	Intra	RAD18	RAD18	K382	S170	134.997	TRUE
Data\Zelda_220505_P2083_MR_SGJ_Xlink_Rad18_RAD6_fr2_R1.raw	Intra	RAD18	RAD18	K382	S189	150.269	TRUE
Data\Zelda_220505_P2083_MR_SGJ_Xlink_Rad18_RAD6_fr2_R2.raw	Intra	RAD18	RAD18	K382	S189	146.219	TRUE
Data\Zelda_220505_P2083_MR_SGJ_Xlink_Rad18_RAD6_fr1_R1.raw	Intra	RAD18	RAD18	K382	S189	131.279	TRUE
Data\Zelda_220505_P2083_MR_SGJ_Xlink_Rad18_RAD6_fr2_R1.raw	Intra	RAD18	RAD18	K382	S198	137.141	TRUE
Data\Zelda_220505_P2083_MR_SGJ_Xlink_Rad18_RAD6_fr2_R2.raw	Intra	RAD18	RAD18	K382	S198	133.052	TRUE
Data\Zelda_220505_P2083_MR_SGJ_Xlink_Rad18_RAD6_fr2_R2.raw	Intra	RAD18	RAD18	K382	S346	171.692	TRUE
Data\Zelda_220505_P2083_MR_SGJ_Xlink_Rad18_RAD6_fr2_R1.raw	Intra	RAD18	RAD18	K382	S346	153.358	TRUE
Data\Zelda_220505_P2083_MR_SGJ_Xlink_Rad18_RAD6_fr2_R1.raw	Intra	RAD18	RAD18	K382	S354	158.821	TRUE
Data\Zelda_220505_P2083_MR_SGJ_Xlink_Rad18_RAD6_fr2_R2.raw	Intra	RAD18	RAD18	K382	S354	155.059	TRUE
Data\Zelda_220505_P2083_MR_SGJ_Xlink_Rad18_RAD6_fr2_R1.raw	Intra	RAD18	RAD18	K382	S403	133.424	TRUE
Data\Zelda_220505_P2083_MR_SGJ_Xlink_Rad18_RAD6_fr2_R1.raw	Intra	RAD18	RAD18	K382	S409	174.342	TRUE
Data\Zelda_220505_P2083_MR_SGJ_Xlink_Rad18_RAD6_fr2_R1.raw	Intra	RAD18	RAD18	K382	S411	166.405	TRUE
Data\Zelda_220505_P2083_MR_SGJ_Xlink_Rad18_RAD6_fr2_R2.raw	Intra	RAD18	RAD18	K382	S90	138.099	TRUE
Data\Zelda_220505_P2083_MR_SGJ_Xlink_Rad18_RAD6_fr2_R1.raw	Intra	RAD18	RAD18	K382	T199	133.899	TRUE
Data\Zelda_220505_P2083_MR_SGJ_Xlink_Rad18_RAD6_fr2_R2.raw	Intra	RAD18	RAD18	K382	T24	228.37	TRUE
Data\Zelda_220505_P2083_MR_SGJ_Xlink_Rad18_RAD6_fr2_R1.raw	Intra	RAD18	RAD18	K382	T24	213.176	TRUE
Data\Zelda_220505_P2083_MR_SGJ_Xlink_Rad18_RAD6_fr2_R2.raw	Intra	RAD18	RAD18	K382	T316	158.351	TRUE
Data\Zelda_220505_P2083_MR_SGJ_Xlink_Rad18_RAD6_fr2_R1.raw	Intra	RAD18	RAD18	K382	T316	146.497	TRUE
Data\Zelda_220505_P2083_MR_SGJ_Xlink_Rad18_RAD6_fr2_R1.raw	Intra	RAD18	RAD18	K382	T405	159.995	TRUE
Data\Zelda_220505_P2083_MR_SGJ_Xlink_Rad18_RAD6_fr2_R2.raw	Intra	RAD18	RAD18	K382	Y348	173.795	TRUE
Data\Zelda_220505_P2083_MR_SGJ_Xlink_Rad18_RAD6_fr2_R1.raw	Intra	RAD18	RAD18	K382	Y348	139.966	TRUE
Data\Zelda_220505_P2083_MR_SGJ_Xlink_Rad18_RAD6_fr2_R1.raw	Intra	RAD18	RAD18	K389	K116	135.125	TRUE
Data\Zelda_220505_P2083_MR_SGJ_Xlink_Rad18_RAD6_fr1_R1.raw	Intra	RAD18	RAD18	K389	K192	151.924	TRUE
Data\Zelda_220505_P2083_MR_SGJ_Xlink_Rad18_RAD6_fr1_R1.raw	Intra	RAD18	RAD18	K389	K376	295.651	TRUE
Data\Zelda_220505_P2083_MR_SGJ_Xlink_Rad18_RAD6_fr1_R2.raw	Intra	RAD18	RAD18	K389	K376	266.164	TRUE
Data\Zelda_220505_P2083_MR_SGJ_Xlink_Rad18_RAD6_fr2_R1.raw	Intra	RAD18	RAD18	K389	S114	131.113	TRUE
Data\Zelda_220505_P2083_MR_SGJ_Xlink_Rad18_RAD6_fr2_R1.raw	Intra	RAD18	RAD18	K389	S115	135.125	TRUE
Data\Zelda_220505_P2083_MR_SGJ_Xlink_Rad18_RAD6_fr1_R1.raw	Intra	RAD18	RAD18	K389	S189	151.229	TRUE
Data\Zelda_220505_P2083_MR_SGJ_Xlink_Rad18_RAD6_fr1_R1.raw	Intra	RAD18	RAD18	K389	S198	143.571	TRUE
Data\Zelda_220505_P2083_MR_SGJ_Xlink_Rad18_RAD6_fr1_R1.raw	Intra	RAD18	RAD18	K389	S200	138.28	TRUE
Data\Zelda_220505_P2083_MR_SGJ_Xlink_Rad18_RAD6_fr1_R1.raw	Intra	RAD18	RAD18	K389	S374	297.31	TRUE
Data\Zelda_220505_P2083_MR_SGJ_Xlink_Rad18_RAD6_fr1_R2.raw	Intra	RAD18	RAD18	K389	S374	256.974	TRUE
Data\Zelda_220505_P2083_MR_SGJ_Xlink_Rad18_RAD6_fr1_R1.raw	Intra	RAD18	RAD18	K389	T199	140.394	TRUE
Data\Zelda_220505_P2083_MR_SGJ_Xlink_Rad18_RAD6_fr1_R1.raw	Intra	RAD18	RAD18	K389	T201	137.267	TRUE
Data\Zelda_220505_P2083_MR_SGJ_Xlink_Rad18_RAD6_fr1_R1.raw	Intra	RAD18	RAD18	K389	T377	284.93	TRUE
Data\Zelda_220505_P2083_MR_SGJ_Xlink_Rad18_RAD6_fr1_R2.raw	Intra	RAD18	RAD18	K389	T377	256.599	TRUE
Data\Zelda_220505_P2083_MR_SGJ_Xlink_Rad18_RAD6_fr1_R1.raw	Intra	RAD18	RAD18	K389	T379	263.045	TRUE
Data\Zelda_220505_P2083_MR_SGJ_Xlink_Rad18_RAD6_fr1_R2.raw	Intra	RAD18	RAD18	K389	T379	236.861	TRUE
Data\Zelda_220505_P2083_MR_SGJ_Xlink_Rad18_RAD6_fr1_R1.raw	Intra	RAD18	RAD18	K389	T381	242.631	TRUE
Data\Zelda_220505_P2083_MR_SGJ_Xlink_Rad18_RAD6_fr1_R2.raw	Intra	RAD18	RAD18	K389	T381	218.668	TRUE
Data\Zelda_220505_P2083_MR_SGJ_Xlink_Rad18_RAD6_fr2_R1.raw	Intra	RAD18	RAD18	K468	K108	311.996	TRUE
Data\Zelda_220505_P2083_MR_SGJ_Xlink_Rad18_RAD6_fr2_R2.raw	Intra	RAD18	RAD18	K468	K108	171.093	TRUE
Data\Zelda_220505_P2083_MR_SGJ_Xlink_Rad18_RAD6_fr1_R1.raw	Intra	RAD18	RAD18	K468	K108	167.924	TRUE
Data\Zelda_220505_P2083_MR_SGJ_Xlink_Rad18_RAD6_fr2_R1.raw	Intra	RAD18	RAD18	K468	K121	215.343	TRUE
Data\Zelda_220505_P2083_MR_SGJ_Xlink_Rad18_RAD6_fr2_R2.raw	Intra	RAD18	RAD18	K468	K121	199.805	TRUE
Data\Zelda_220505_P2083_MR_SGJ_Xlink_Rad18_RAD6_fr2_R2.raw	Intra	RAD18	RAD18	K468	K133	150.744	TRUE
Data\Zelda_220505_P2083_MR_SGJ_Xlink_Rad18_RAD6_fr2_R1.raw	Intra	RAD18	RAD18	K468	K167	298.457	TRUE
Data\Zelda_220505_P2083_MR_SGJ_Xlink_Rad18_RAD6_fr2_R2.raw	Intra	RAD18	RAD18	K468	K167	213.302	TRUE
Data\Zelda_220505_P2083_MR_SGJ_Xlink_Rad18_RAD6_fr2_R1.raw	Intra	RAD18	RAD18	K468	K174	194.066	TRUE
Data\Zelda_220505_P2083_MR_SGJ_Xlink_Rad18_RAD6_fr2_R2.raw	Intra	RAD18	RAD18	K468	K174	181.234	TRUE
Data\Zelda_220505_P2083_MR_SGJ_Xlink_Rad18_RAD6_fr2_R1.raw	Intra	RAD18	RAD18	K468	K263	303.159	TRUE
Data\Zelda_220505_P2083_MR_SGJ_Xlink_Rad18_RAD6_fr2_R2.raw	Intra	RAD18	RAD18	K468	K263	275.776	TRUE
Data\Zelda_220505_P2083_MR_SGJ_Xlink_Rad18_RAD6_fr2_R2.raw	Intra	RAD18	RAD18	K468	K267	269.203	TRUE
Data\Zelda_220505_P2083_MR_SGJ_Xlink_Rad18_RAD6_fr2_R2.raw	Intra	RAD18	RAD18	K468	K315	441.778	TRUE
Data\Zelda_220505_P2083_MR_SGJ_Xlink_Rad18_RAD6_fr2_R1.raw	Intra	RAD18	RAD18	K468	K315	314.381	TRUE
Data\Zelda_220505_P2083_MR_SGJ_Xlink_Rad18_RAD6_fr1_R2.raw	Intra	RAD18	RAD18	K468	K315	246.64	TRUE
Data\Zelda_220505_P2083_MR_SGJ_Xlink_Rad18_RAD6_fr1_R1.raw	Intra	RAD18	RAD18	K468	K315	186.605	TRUE
Data\Zelda_220505_P2083_MR_SGJ_Xlink_Rad18_RAD6_fr2_R1.raw	Intra	RAD18	RAD18	K468	K324	191.397	TRUE
Data\Zelda_220505_P2083_MR_SGJ_Xlink_Rad18_RAD6_fr2_R2.raw	Intra	RAD18	RAD18	K468	K324	174.755	TRUE
Data\Zelda_220505_P2083_MR_SGJ_Xlink_Rad18_RAD6_fr2_R1.raw	Intra	RAD18	RAD18	K468	K334	190.05	TRUE
Data\Zelda_220505_P2083_MR_SGJ_Xlink_Rad18_RAD6_fr2_R1.raw	Intra	RAD18	RAD18	K468	K339	227.967	TRUE
Data\Zelda_220505_P2083_MR_SGJ_Xlink_Rad18_RAD6_fr2_R2.raw	Intra	RAD18	RAD18	K468	K347	324.046	TRUE
Data\Zelda_220505_P2083_MR_SGJ_Xlink_Rad18_RAD6_fr2_R1.raw	Intra	RAD18	RAD18	K468	K347	267.566	TRUE
Data\Zelda_220505_P2083_MR_SGJ_Xlink_Rad18_RAD6_fr2_R1.raw	Intra	RAD18	RAD18	K468	K369	139.28	TRUE
Data\Zelda_220505_P2083_MR_SGJ_Xlink_Rad18_RAD6_fr2_R1.raw	Intra	RAD18	RAD18	K468	K376	257.084	TRUE
Data\Zelda_220505_P2083_MR_SGJ_Xlink_Rad18_RAD6_fr2_R1.raw	Intra	RAD18	RAD18	K468	K382	271.641	TRUE
Data\Zelda_220505_P2083_MR_SGJ_Xlink_Rad18_RAD6_fr1_R2.raw	Inter	RAD18	RAD18	K468	K468	170.782	TRUE
Data\Zelda_220505_P2083_MR_SGJ_Xlink_Rad18_RAD6_fr2_R1.raw	Intra	RAD18	RAD18	K468	K89	305.851	TRUE
Data\Zelda_220505_P2083_MR_SGJ_Xlink_Rad18_RAD6_fr2_R2.raw	Intra	RAD18	RAD18	K468	K89	186.605	TRUE
Data\Zelda_220505_P2083_MR_SGJ_Xlink_Rad18_RAD6_fr2_R1.raw	Intra	RAD18	RAD18	K468	S105	246.17	TRUE
Data\Zelda_220505_P2083_MR_SGJ_Xlink_Rad18_RAD6_fr2_R2.raw	Intra	RAD18	RAD18	K468	S105	156.527	TRUE
Data\Zelda_220505_P2083_MR_SGJ_Xlink_Rad18_RAD6_fr1_R1.raw	Intra	RAD18	RAD18	K468	S105	148.095	TRUE
Data\Zelda_220505_P2083_MR_SGJ_Xlink_Rad18_RAD6_fr2_R1.raw	Intra	RAD18	RAD18	K468	S109	316.02	TRUE
Data\Zelda_220505_P2083_MR_SGJ_Xlink_Rad18_RAD6_fr2_R2.raw	Intra	RAD18	RAD18	K468	S109	176.206	TRUE
Data\Zelda_220505_P2083_MR_SGJ_Xlink_Rad18_RAD6_fr1_R1.raw	Intra	RAD18	RAD18	K468	S109	164.286	TRUE
Data\Zelda_220505_P2083_MR_SGJ_Xlink_Rad18_RAD6_fr2_R1.raw	Intra	RAD18	RAD18	K468	S112	290.783	TRUE
Data\Zelda_220505_P2083_MR_SGJ_Xlink_Rad18_RAD6_fr2_R2.raw	Intra	RAD18	RAD18	K468	S112	180.267	TRUE
Data\Zelda_220505_P2083_MR_SGJ_Xlink_Rad18_RAD6_fr1_R1.raw	Intra	RAD18	RAD18	K468	S112	147.491	TRUE
Data\Zelda_220505_P2083_MR_SGJ_Xlink_Rad18_RAD6_fr2_R1.raw	Intra	RAD18	RAD18	K468	S113	285.183	TRUE
Data\Zelda_220505_P2083_MR_SGJ_Xlink_Rad18_RAD6_fr2_R2.raw	Intra	RAD18	RAD18	K468	S113	180.542	TRUE
Data\Zelda_220505_P2083_MR_SGJ_Xlink_Rad18_RAD6_fr1_R1.raw	Intra	RAD18	RAD18	K468	S113	144.011	TRUE
Data\Zelda_220505_P2083_MR_SGJ_Xlink_Rad18_RAD6_fr2_R1.raw	Intra	RAD18	RAD18	K468	S114	279.674	TRUE
Data\Zelda_220505_P2083_MR_SGJ_Xlink_Rad18_RAD6_fr2_R2.raw	Intra	RAD18	RAD18	K468	S114	179.782	TRUE
Data\Zelda_220505_P2083_MR_SGJ_Xlink_Rad18_RAD6_fr1_R1.raw	Intra	RAD18	RAD18	K468	S114	140.564	TRUE
Data\Zelda_220505_P2083_MR_SGJ_Xlink_Rad18_RAD6_fr2_R1.raw	Intra	RAD18	RAD18	K468	S115	268.24	TRUE
Data\Zelda_220505_P2083_MR_SGJ_Xlink_Rad18_RAD6_fr2_R2.raw	Intra	RAD18	RAD18	K468	S115	180.134	TRUE
Data\Zelda_220505_P2083_MR_SGJ_Xlink_Rad18_RAD6_fr1_R1.raw	Intra	RAD18	RAD18	K468	S115	130.602	TRUE
Data\Zelda_220505_P2083_MR_SGJ_Xlink_Rad18_RAD6_fr2_R1.raw	Intra	RAD18	RAD18	K468	S128	137.704	TRUE
Data\Zelda_220505_P2083_MR_SGJ_Xlink_Rad18_RAD6_fr2_R2.raw	Intra	RAD18	RAD18	K468	S136	137.956	TRUE
Data\Zelda_220505_P2083_MR_SGJ_Xlink_Rad18_RAD6_fr2_R1.raw	Intra	RAD18	RAD18	K468	S164	188.967	TRUE
Data\Zelda_220505_P2083_MR_SGJ_Xlink_Rad18_RAD6_fr2_R1.raw	Intra	RAD18	RAD18	K468	S170	269.313	TRUE
Data\Zelda_220505_P2083_MR_SGJ_Xlink_Rad18_RAD6_fr2_R2.raw	Intra	RAD18	RAD18	K468	S170	230.367	TRUE
Data\Zelda_220505_P2083_MR_SGJ_Xlink_Rad18_RAD6_fr2_R1.raw	Intra	RAD18	RAD18	K468	S258	260.085	TRUE
Data\Zelda_220505_P2083_MR_SGJ_Xlink_Rad18_RAD6_fr2_R2.raw	Intra	RAD18	RAD18	K468	S258	234.772	TRUE
Data\Zelda_220505_P2083_MR_SGJ_Xlink_Rad18_RAD6_fr2_R2.raw	Intra	RAD18	RAD18	K468	S272	164.356	TRUE
Data\Zelda_220505_P2083_MR_SGJ_Xlink_Rad18_RAD6_fr2_R1.raw	Intra	RAD18	RAD18	K468	S323	184.614	TRUE
Data\Zelda_220505_P2083_MR_SGJ_Xlink_Rad18_RAD6_fr2_R2.raw	Intra	RAD18	RAD18	K468	S323	171.584	TRUE
Data\Zelda_220505_P2083_MR_SGJ_Xlink_Rad18_RAD6_fr2_R2.raw	Intra	RAD18	RAD18	K468	S346	319.359	TRUE
Data\Zelda_220505_P2083_MR_SGJ_Xlink_Rad18_RAD6_fr2_R1.raw	Intra	RAD18	RAD18	K468	S346	276.964	TRUE
Data\Zelda_220505_P2083_MR_SGJ_Xlink_Rad18_RAD6_fr2_R2.raw	Intra	RAD18	RAD18	K468	S354	139.016	TRUE
Data\Zelda_220505_P2083_MR_SGJ_Xlink_Rad18_RAD6_fr2_R1.raw	Intra	RAD18	RAD18	K468	S374	248.731	TRUE
Data\Zelda_220505_P2083_MR_SGJ_Xlink_Rad18_RAD6_fr2_R1.raw	Intra	RAD18	RAD18	K468	S386	225.706	TRUE
Data\Zelda_220505_P2083_MR_SGJ_Xlink_Rad18_RAD6_fr1_R2.raw	Intra	RAD18	RAD18	K468	S466	168.762	TRUE
Data\Zelda_220505_P2083_MR_SGJ_Xlink_Rad18_RAD6_fr2_R1.raw	Intra	RAD18	RAD18	K468	S90	298.246	TRUE
Data\Zelda_220505_P2083_MR_SGJ_Xlink_Rad18_RAD6_fr2_R2.raw	Intra	RAD18	RAD18	K468	S90	183.396	TRUE
Data\Zelda_220505_P2083_MR_SGJ_Xlink_Rad18_RAD6_fr2_R1.raw	Intra	RAD18	RAD18	K468	T124	163.432	TRUE
Data\Zelda_220505_P2083_MR_SGJ_Xlink_Rad18_RAD6_fr2_R2.raw	Intra	RAD18	RAD18	K468	T124	149.232	TRUE
Data\Zelda_220505_P2083_MR_SGJ_Xlink_Rad18_RAD6_fr2_R1.raw	Intra	RAD18	RAD18	K468	T175	190.073	TRUE
Data\Zelda_220505_P2083_MR_SGJ_Xlink_Rad18_RAD6_fr2_R2.raw	Intra	RAD18	RAD18	K468	T175	177.666	TRUE
Data\Zelda_220505_P2083_MR_SGJ_Xlink_Rad18_RAD6_fr2_R1.raw	Intra	RAD18	RAD18	K468	T252	147.606	TRUE
Data\Zelda_220505_P2083_MR_SGJ_Xlink_Rad18_RAD6_fr2_R2.raw	Intra	RAD18	RAD18	K468	T252	140.661	TRUE
Data\Zelda_220505_P2083_MR_SGJ_Xlink_Rad18_RAD6_fr2_R2.raw	Intra	RAD18	RAD18	K468	T316	434.105	TRUE
Data\Zelda_220505_P2083_MR_SGJ_Xlink_Rad18_RAD6_fr2_R1.raw	Intra	RAD18	RAD18	K468	T316	311.264	TRUE
Data\Zelda_220505_P2083_MR_SGJ_Xlink_Rad18_RAD6_fr1_R2.raw	Intra	RAD18	RAD18	K468	T316	242.347	TRUE
Data\Zelda_220505_P2083_MR_SGJ_Xlink_Rad18_RAD6_fr1_R1.raw	Intra	RAD18	RAD18	K468	T316	183.363	TRUE
Data\Zelda_220505_P2083_MR_SGJ_Xlink_Rad18_RAD6_fr2_R1.raw	Intra	RAD18	RAD18	K468	T333	196.981	TRUE
Data\Zelda_220505_P2083_MR_SGJ_Xlink_Rad18_RAD6_fr2_R2.raw	Intra	RAD18	RAD18	K468	T333	135.024	TRUE
Data\Zelda_220505_P2083_MR_SGJ_Xlink_Rad18_RAD6_fr2_R1.raw	Intra	RAD18	RAD18	K468	T337	264.266	TRUE
Data\Zelda_220505_P2083_MR_SGJ_Xlink_Rad18_RAD6_fr2_R2.raw	Intra	RAD18	RAD18	K468	T337	140.153	TRUE
Data\Zelda_220505_P2083_MR_SGJ_Xlink_Rad18_RAD6_fr2_R1.raw	Intra	RAD18	RAD18	K468	T377	275.157	TRUE
Data\Zelda_220505_P2083_MR_SGJ_Xlink_Rad18_RAD6_fr2_R1.raw	Intra	RAD18	RAD18	K468	T379	294.334	TRUE
Data\Zelda_220505_P2083_MR_SGJ_Xlink_Rad18_RAD6_fr2_R1.raw	Intra	RAD18	RAD18	K468	T381	336.129	TRUE
Data\Zelda_220505_P2083_MR_SGJ_Xlink_Rad18_RAD6_fr2_R1.raw	Intra	RAD18	RAD18	K468	T387	216.754	TRUE
Data\Zelda_220505_P2083_MR_SGJ_Xlink_Rad18_RAD6_fr2_R1.raw	Intra	RAD18	RAD18	K468	Y123	173.252	TRUE
Data\Zelda_220505_P2083_MR_SGJ_Xlink_Rad18_RAD6_fr2_R2.raw	Intra	RAD18	RAD18	K468	Y123	158.318	TRUE
Data\Zelda_220505_P2083_MR_SGJ_Xlink_Rad18_RAD6_fr2_R1.raw	Intra	RAD18	RAD18	K468	Y254	181.882	TRUE
Data\Zelda_220505_P2083_MR_SGJ_Xlink_Rad18_RAD6_fr2_R2.raw	Intra	RAD18	RAD18	K468	Y254	174.565	TRUE
Data\Zelda_220505_P2083_MR_SGJ_Xlink_Rad18_RAD6_fr2_R2.raw	Intra	RAD18	RAD18	K468	Y348	322.506	TRUE
Data\Zelda_220505_P2083_MR_SGJ_Xlink_Rad18_RAD6_fr2_R1.raw	Intra	RAD18	RAD18	K468	Y348	262.943	TRUE
Data\Zelda_220505_P2083_MR_SGJ_Xlink_Rad18_RAD6_fr2_R1.raw	Inter	RAD18	RAD18	K79	K79	555.827	TRUE
Data\Zelda_220505_P2083_MR_SGJ_Xlink_Rad18_RAD6_fr2_R2.raw	Inter	RAD18	RAD18	K79	K79	470.59	TRUE
Data\Zelda_220505_P2083_MR_SGJ_Xlink_Rad18_RAD6_fr2_R2.raw	Intra	RAD18	RAD18	K89	K108	332.003	TRUE
Data\Zelda_220505_P2083_MR_SGJ_Xlink_Rad18_RAD6_fr2_R1.raw	Intra	RAD18	RAD18	K89	K108	317.145	TRUE
Data\Zelda_220505_P2083_MR_SGJ_Xlink_Rad18_RAD6_fr2_R1.raw	Intra	RAD18	RAD18	K89	K116	176.126	TRUE
Data\Zelda_220505_P2083_MR_SGJ_Xlink_Rad18_RAD6_fr2_R2.raw	Intra	RAD18	RAD18	K89	K116	163.056	TRUE
Data\Zelda_220505_P2083_MR_SGJ_Xlink_Rad18_RAD6_fr2_R1.raw	Intra	RAD18	RAD18	K89	K121	187.918	TRUE
Data\Zelda_220505_P2083_MR_SGJ_Xlink_Rad18_RAD6_fr2_R2.raw	Intra	RAD18	RAD18	K89	K23	207.826	TRUE
Data\Zelda_220505_P2083_MR_SGJ_Xlink_Rad18_RAD6_fr2_R1.raw	Intra	RAD18	RAD18	K89	K23	176.999	TRUE
Data\Zelda_220505_P2083_MR_SGJ_Xlink_Rad18_RAD6_fr2_R1.raw	Intra	RAD18	RAD18	K89	S105	361.254	TRUE
Data\Zelda_220505_P2083_MR_SGJ_Xlink_Rad18_RAD6_fr2_R2.raw	Intra	RAD18	RAD18	K89	S105	360.955	TRUE
Data\Zelda_220505_P2083_MR_SGJ_Xlink_Rad18_RAD6_fr2_R2.raw	Intra	RAD18	RAD18	K89	S109	342.947	TRUE
Data\Zelda_220505_P2083_MR_SGJ_Xlink_Rad18_RAD6_fr2_R1.raw	Intra	RAD18	RAD18	K89	S109	331.491	TRUE
Data\Zelda_220505_P2083_MR_SGJ_Xlink_Rad18_RAD6_fr2_R1.raw	Intra	RAD18	RAD18	K89	S112	366.758	TRUE
Data\Zelda_220505_P2083_MR_SGJ_Xlink_Rad18_RAD6_fr2_R2.raw	Intra	RAD18	RAD18	K89	S112	362.904	TRUE
Data\Zelda_220505_P2083_MR_SGJ_Xlink_Rad18_RAD6_fr2_R1.raw	Intra	RAD18	RAD18	K89	S113	372.881	TRUE
Data\Zelda_220505_P2083_MR_SGJ_Xlink_Rad18_RAD6_fr2_R2.raw	Intra	RAD18	RAD18	K89	S113	366.73	TRUE
Data\Zelda_220505_P2083_MR_SGJ_Xlink_Rad18_RAD6_fr2_R1.raw	Intra	RAD18	RAD18	K89	S114	371.257	TRUE
Data\Zelda_220505_P2083_MR_SGJ_Xlink_Rad18_RAD6_fr2_R2.raw	Intra	RAD18	RAD18	K89	S114	368.555	TRUE
Data\Zelda_220505_P2083_MR_SGJ_Xlink_Rad18_RAD6_fr2_R1.raw	Intra	RAD18	RAD18	K89	S115	372.319	TRUE
Data\Zelda_220505_P2083_MR_SGJ_Xlink_Rad18_RAD6_fr2_R2.raw	Intra	RAD18	RAD18	K89	S115	367.8	TRUE
Data\Zelda_220505_P2083_MR_SGJ_Xlink_Rad18_RAD6_fr2_R1.raw	Intra	RAD18	RAD18	K89	S128	193.02	TRUE
Data\Zelda_220505_P2083_MR_SGJ_Xlink_Rad18_RAD6_fr2_R1.raw	Intra	RAD18	RAD18	K89	T124	214.068	TRUE
Data\Zelda_220505_P2083_MR_SGJ_Xlink_Rad18_RAD6_fr2_R2.raw	Intra	RAD18	RAD18	K89	T24	199.769	TRUE
Data\Zelda_220505_P2083_MR_SGJ_Xlink_Rad18_RAD6_fr2_R1.raw	Intra	RAD18	RAD18	K89	T24	170.964	TRUE
Data\Zelda_220505_P2083_MR_SGJ_Xlink_Rad18_RAD6_fr2_R1.raw	Intra	RAD18	RAD18	K89	Y123	235.609	TRUE
Data\Zelda_220505_P2083_MR_SGJ_Xlink_Rad18_RAD6_fr2_R2.raw	Intra	RAD18	RAD18	S105	K108	557.541	TRUE
Data\Zelda_220505_P2083_MR_SGJ_Xlink_Rad18_RAD6_fr2_R1.raw	Intra	RAD18	RAD18	S105	K108	476.323	TRUE
Data\Zelda_220505_P2083_MR_SGJ_Xlink_Rad18_RAD6_fr1_R1.raw	Intra	RAD18	RAD18	S105	K108	309.911	TRUE
Data\Zelda_220505_P2083_MR_SGJ_Xlink_Rad18_RAD6_fr2_R1.raw	Intra	RAD18	RAD18	S105	K116	180.296	TRUE
Data\Zelda_220505_P2083_MR_SGJ_Xlink_Rad18_RAD6_fr2_R2.raw	Intra	RAD18	RAD18	S105	K116	174.332	TRUE
Data\Zelda_220505_P2083_MR_SGJ_Xlink_Rad18_RAD6_fr2_R1.raw	Intra	RAD18	RAD18	S105	K121	254.364	TRUE
Data\Zelda_220505_P2083_MR_SGJ_Xlink_Rad18_RAD6_fr2_R1.raw	Intra	RAD18	RAD18	S105	K23	390.778	TRUE
Data\Zelda_220505_P2083_MR_SGJ_Xlink_Rad18_RAD6_fr2_R2.raw	Intra	RAD18	RAD18	S105	K23	345.991	TRUE
Data\Zelda_220505_P2083_MR_SGJ_Xlink_Rad18_RAD6_fr2_R2.raw	Intra	RAD18	RAD18	S109	K116	271.121	TRUE
Data\Zelda_220505_P2083_MR_SGJ_Xlink_Rad18_RAD6_fr2_R1.raw	Intra	RAD18	RAD18	S109	K116	264.933	TRUE
Data\Zelda_220505_P2083_MR_SGJ_Xlink_Rad18_RAD6_fr2_R1.raw	Intra	RAD18	RAD18	S109	K121	313.989	TRUE
Data\Zelda_220505_P2083_MR_SGJ_Xlink_Rad18_RAD6_fr3_R2.raw	Intra	RAD18	RAD18	S109	K121	231.71	TRUE
Data\Zelda_220505_P2083_MR_SGJ_Xlink_Rad18_RAD6_fr1_R1.raw	Intra	RAD18	RAD18	S109	K121	138.603	TRUE
Data\Zelda_220505_P2083_MR_SGJ_Xlink_Rad18_RAD6_fr1_R2.raw	Intra	RAD18	RAD18	S109	K121	131.388	TRUE
Data\Zelda_220505_P2083_MR_SGJ_Xlink_Rad18_RAD6_fr2_R1.raw	Intra	RAD18	RAD18	S109	K23	461.407	TRUE
Data\Zelda_220505_P2083_MR_SGJ_Xlink_Rad18_RAD6_fr2_R2.raw	Intra	RAD18	RAD18	S109	K23	394.971	TRUE
Data\Zelda_220505_P2083_MR_SGJ_Xlink_Rad18_RAD6_fr2_R1.raw	Intra	RAD18	RAD18	S112	K116	242.43	TRUE
Data\Zelda_220505_P2083_MR_SGJ_Xlink_Rad18_RAD6_fr2_R2.raw	Intra	RAD18	RAD18	S112	K116	242.309	TRUE
Data\Zelda_220505_P2083_MR_SGJ_Xlink_Rad18_RAD6_fr2_R1.raw	Intra	RAD18	RAD18	S112	K121	288.23	TRUE
Data\Zelda_220505_P2083_MR_SGJ_Xlink_Rad18_RAD6_fr3_R2.raw	Intra	RAD18	RAD18	S112	K121	212.525	TRUE
Data\Zelda_220505_P2083_MR_SGJ_Xlink_Rad18_RAD6_fr1_R1.raw	Intra	RAD18	RAD18	S112	K121	133.138	TRUE
Data\Zelda_220505_P2083_MR_SGJ_Xlink_Rad18_RAD6_fr2_R1.raw	Intra	RAD18	RAD18	S112	K23	524.74	TRUE
Data\Zelda_220505_P2083_MR_SGJ_Xlink_Rad18_RAD6_fr2_R2.raw	Intra	RAD18	RAD18	S112	K23	486.853	TRUE
Data\Zelda_220505_P2083_MR_SGJ_Xlink_Rad18_RAD6_fr3_R2.raw	Intra	RAD18	RAD18	S112	K23	160.691	TRUE
Data\Zelda_220505_P2083_MR_SGJ_Xlink_Rad18_RAD6_fr3_R1.raw	Intra	RAD18	RAD18	S112	K23	148.455	TRUE
Data\Zelda_220505_P2083_MR_SGJ_Xlink_Rad18_RAD6_fr2_R2.raw	Intra	RAD18	RAD18	S113	K116	238.105	TRUE
Data\Zelda_220505_P2083_MR_SGJ_Xlink_Rad18_RAD6_fr2_R1.raw	Intra	RAD18	RAD18	S113	K116	237.054	TRUE
Data\Zelda_220505_P2083_MR_SGJ_Xlink_Rad18_RAD6_fr2_R1.raw	Intra	RAD18	RAD18	S113	K121	283.848	TRUE
Data\Zelda_220505_P2083_MR_SGJ_Xlink_Rad18_RAD6_fr3_R2.raw	Intra	RAD18	RAD18	S113	K121	209.552	TRUE
Data\Zelda_220505_P2083_MR_SGJ_Xlink_Rad18_RAD6_fr1_R1.raw	Intra	RAD18	RAD18	S113	K121	132.403	TRUE
Data\Zelda_220505_P2083_MR_SGJ_Xlink_Rad18_RAD6_fr2_R1.raw	Intra	RAD18	RAD18	S113	K23	535.531	TRUE
Data\Zelda_220505_P2083_MR_SGJ_Xlink_Rad18_RAD6_fr2_R2.raw	Intra	RAD18	RAD18	S113	K23	494.486	TRUE
Data\Zelda_220505_P2083_MR_SGJ_Xlink_Rad18_RAD6_fr3_R2.raw	Intra	RAD18	RAD18	S113	K23	159.248	TRUE
Data\Zelda_220505_P2083_MR_SGJ_Xlink_Rad18_RAD6_fr3_R1.raw	Intra	RAD18	RAD18	S113	K23	150.626	TRUE
Data\Zelda_220505_P2083_MR_SGJ_Xlink_Rad18_RAD6_fr2_R2.raw	Intra	RAD18	RAD18	S114	K116	233.833	TRUE
Data\Zelda_220505_P2083_MR_SGJ_Xlink_Rad18_RAD6_fr2_R1.raw	Intra	RAD18	RAD18	S114	K116	231.316	TRUE
Data\Zelda_220505_P2083_MR_SGJ_Xlink_Rad18_RAD6_fr2_R1.raw	Intra	RAD18	RAD18	S114	K121	277.859	TRUE
Data\Zelda_220505_P2083_MR_SGJ_Xlink_Rad18_RAD6_fr3_R2.raw	Intra	RAD18	RAD18	S114	K121	202.611	TRUE
Data\Zelda_220505_P2083_MR_SGJ_Xlink_Rad18_RAD6_fr1_R1.raw	Intra	RAD18	RAD18	S114	K121	131.001	TRUE
Data\Zelda_220505_P2083_MR_SGJ_Xlink_Rad18_RAD6_fr2_R1.raw	Intra	RAD18	RAD18	S114	K23	542.641	TRUE
Data\Zelda_220505_P2083_MR_SGJ_Xlink_Rad18_RAD6_fr2_R2.raw	Intra	RAD18	RAD18	S114	K23	492.737	TRUE
Data\Zelda_220505_P2083_MR_SGJ_Xlink_Rad18_RAD6_fr3_R2.raw	Intra	RAD18	RAD18	S114	K23	157.338	TRUE
Data\Zelda_220505_P2083_MR_SGJ_Xlink_Rad18_RAD6_fr3_R1.raw	Intra	RAD18	RAD18	S114	K23	150.626	TRUE
Data\Zelda_220505_P2083_MR_SGJ_Xlink_Rad18_RAD6_fr2_R2.raw	Intra	RAD18	RAD18	S115	K116	229.594	TRUE
Data\Zelda_220505_P2083_MR_SGJ_Xlink_Rad18_RAD6_fr2_R1.raw	Intra	RAD18	RAD18	S115	K116	225.689	TRUE
Data\Zelda_220505_P2083_MR_SGJ_Xlink_Rad18_RAD6_fr2_R1.raw	Intra	RAD18	RAD18	S115	K121	274.287	TRUE
Data\Zelda_220505_P2083_MR_SGJ_Xlink_Rad18_RAD6_fr3_R2.raw	Intra	RAD18	RAD18	S115	K121	199.403	TRUE
Data\Zelda_220505_P2083_MR_SGJ_Xlink_Rad18_RAD6_fr2_R1.raw	Intra	RAD18	RAD18	S115	K23	537.865	TRUE
Data\Zelda_220505_P2083_MR_SGJ_Xlink_Rad18_RAD6_fr2_R2.raw	Intra	RAD18	RAD18	S115	K23	489.972	TRUE
Data\Zelda_220505_P2083_MR_SGJ_Xlink_Rad18_RAD6_fr3_R2.raw	Intra	RAD18	RAD18	S115	K23	150.016	TRUE
Data\Zelda_220505_P2083_MR_SGJ_Xlink_Rad18_RAD6_fr3_R1.raw	Intra	RAD18	RAD18	S115	K23	144.375	TRUE
Data\Zelda_220505_P2083_MR_SGJ_Xlink_Rad18_RAD6_fr2_R2.raw	Intra	RAD18	RAD18	S128	K108	317.636	TRUE
Data\Zelda_220505_P2083_MR_SGJ_Xlink_Rad18_RAD6_fr3_R1.raw	Intra	RAD18	RAD18	S128	K108	192.982	TRUE
Data\Zelda_220505_P2083_MR_SGJ_Xlink_Rad18_RAD6_fr3_R2.raw	Intra	RAD18	RAD18	S128	K108	172.184	TRUE
Data\Zelda_220505_P2083_MR_SGJ_Xlink_Rad18_RAD6_fr2_R1.raw	Intra	RAD18	RAD18	S128	K23	296.141	TRUE
Data\Zelda_220505_P2083_MR_SGJ_Xlink_Rad18_RAD6_fr2_R2.raw	Intra	RAD18	RAD18	S128	K23	250.238	TRUE
Data\Zelda_220505_P2083_MR_SGJ_Xlink_Rad18_RAD6_fr2_R2.raw	Intra	RAD18	RAD18	S128	K89	204.153	TRUE
Data\Zelda_220505_P2083_MR_SGJ_Xlink_Rad18_RAD6_fr3_R1.raw	Intra	RAD18	RAD18	S128	K89	144.048	TRUE
Data\Zelda_220505_P2083_MR_SGJ_Xlink_Rad18_RAD6_fr2_R1.raw	Intra	RAD18	RAD18	S131	K108	156.151	TRUE
Data\Zelda_220505_P2083_MR_SGJ_Xlink_Rad18_RAD6_fr2_R2.raw	Intra	RAD18	RAD18	S131	K108	151.946	TRUE
Data\Zelda_220505_P2083_MR_SGJ_Xlink_Rad18_RAD6_fr2_R2.raw	Intra	RAD18	RAD18	S131	K23	203.734	TRUE
Data\Zelda_220505_P2083_MR_SGJ_Xlink_Rad18_RAD6_fr2_R1.raw	Intra	RAD18	RAD18	S131	K23	193.787	TRUE
Data\Zelda_220505_P2083_MR_SGJ_Xlink_Rad18_RAD6_fr2_R1.raw	Intra	RAD18	RAD18	S131	K89	193.09	TRUE
Data\Zelda_220505_P2083_MR_SGJ_Xlink_Rad18_RAD6_fr2_R2.raw	Intra	RAD18	RAD18	S131	K89	169.209	TRUE
Data\Zelda_220505_P2083_MR_SGJ_Xlink_Rad18_RAD6_fr2_R1.raw	Intra	RAD18	RAD18	S136	K108	228.163	TRUE
Data\Zelda_220505_P2083_MR_SGJ_Xlink_Rad18_RAD6_fr2_R2.raw	Intra	RAD18	RAD18	S136	K108	206.914	TRUE
Data\Zelda_220505_P2083_MR_SGJ_Xlink_Rad18_RAD6_fr2_R2.raw	Intra	RAD18	RAD18	S136	K23	246.581	TRUE
Data\Zelda_220505_P2083_MR_SGJ_Xlink_Rad18_RAD6_fr2_R1.raw	Intra	RAD18	RAD18	S136	K23	235.815	TRUE
Data\Zelda_220505_P2083_MR_SGJ_Xlink_Rad18_RAD6_fr3_R2.raw	Intra	RAD18	RAD18	S136	K23	137.813	TRUE
Data\Zelda_220505_P2083_MR_SGJ_Xlink_Rad18_RAD6_fr3_R1.raw	Intra	RAD18	RAD18	S136	K23	137.549	TRUE
Data\Zelda_220505_P2083_MR_SGJ_Xlink_Rad18_RAD6_fr2_R1.raw	Intra	RAD18	RAD18	S136	K89	221.8	TRUE
Data\Zelda_220505_P2083_MR_SGJ_Xlink_Rad18_RAD6_fr2_R2.raw	Intra	RAD18	RAD18	S136	K89	180.266	TRUE
Data\Zelda_220505_P2083_MR_SGJ_Xlink_Rad18_RAD6_fr3_R1.raw	Intra	RAD18	RAD18	S136	K89	164.537	TRUE
Data\Zelda_220505_P2083_MR_SGJ_Xlink_Rad18_RAD6_fr2_R1.raw	Intra	RAD18	RAD18	S148	K108	187.095	TRUE
Data\Zelda_220505_P2083_MR_SGJ_Xlink_Rad18_RAD6_fr2_R2.raw	Intra	RAD18	RAD18	S148	K108	185.297	TRUE
Data\Zelda_220505_P2083_MR_SGJ_Xlink_Rad18_RAD6_fr2_R1.raw	Intra	RAD18	RAD18	S148	K23	163.296	TRUE
Data\Zelda_220505_P2083_MR_SGJ_Xlink_Rad18_RAD6_fr2_R2.raw	Intra	RAD18	RAD18	S148	K23	130.626	TRUE
Data\Zelda_220505_P2083_MR_SGJ_Xlink_Rad18_RAD6_fr2_R2.raw	Intra	RAD18	RAD18	S148	K89	133.066	TRUE
Data\Zelda_220505_P2083_MR_SGJ_Xlink_Rad18_RAD6_fr2_R1.raw	Intra	RAD18	RAD18	S150	K108	211.739	TRUE
Data\Zelda_220505_P2083_MR_SGJ_Xlink_Rad18_RAD6_fr2_R2.raw	Intra	RAD18	RAD18	S150	K108	206.692	TRUE
Data\Zelda_220505_P2083_MR_SGJ_Xlink_Rad18_RAD6_fr2_R1.raw	Intra	RAD18	RAD18	S150	K23	169.565	TRUE
Data\Zelda_220505_P2083_MR_SGJ_Xlink_Rad18_RAD6_fr2_R2.raw	Intra	RAD18	RAD18	S150	K23	139.681	TRUE
Data\Zelda_220505_P2083_MR_SGJ_Xlink_Rad18_RAD6_fr2_R1.raw	Intra	RAD18	RAD18	S150	K89	152.645	TRUE
Data\Zelda_220505_P2083_MR_SGJ_Xlink_Rad18_RAD6_fr2_R2.raw	Intra	RAD18	RAD18	S150	K89	149.74	TRUE
Data\Zelda_220505_P2083_MR_SGJ_Xlink_Rad18_RAD6_fr2_R2.raw	Intra	RAD18	RAD18	S152	K108	237.968	TRUE
Data\Zelda_220505_P2083_MR_SGJ_Xlink_Rad18_RAD6_fr2_R1.raw	Intra	RAD18	RAD18	S152	K108	234.277	TRUE
Data\Zelda_220505_P2083_MR_SGJ_Xlink_Rad18_RAD6_fr2_R1.raw	Intra	RAD18	RAD18	S152	K116	176.754	TRUE
Data\Zelda_220505_P2083_MR_SGJ_Xlink_Rad18_RAD6_fr2_R2.raw	Intra	RAD18	RAD18	S152	K116	149.626	TRUE
Data\Zelda_220505_P2083_MR_SGJ_Xlink_Rad18_RAD6_fr2_R1.raw	Intra	RAD18	RAD18	S152	K23	182.418	TRUE
Data\Zelda_220505_P2083_MR_SGJ_Xlink_Rad18_RAD6_fr2_R2.raw	Intra	RAD18	RAD18	S152	K23	152.99	TRUE
Data\Zelda_220505_P2083_MR_SGJ_Xlink_Rad18_RAD6_fr2_R1.raw	Intra	RAD18	RAD18	S152	K89	170.429	TRUE
Data\Zelda_220505_P2083_MR_SGJ_Xlink_Rad18_RAD6_fr2_R2.raw	Intra	RAD18	RAD18	S152	K89	166.937	TRUE
Data\Zelda_220505_P2083_MR_SGJ_Xlink_Rad18_RAD6_fr2_R2.raw	Intra	RAD18	RAD18	S161	K108	183.234	TRUE
Data\Zelda_220505_P2083_MR_SGJ_Xlink_Rad18_RAD6_fr2_R1.raw	Intra	RAD18	RAD18	S161	K108	160.639	TRUE
Data\Zelda_220505_P2083_MR_SGJ_Xlink_Rad18_RAD6_fr2_R1.raw	Intra	RAD18	RAD18	S161	K23	140.409	TRUE
Data\Zelda_220505_P2083_MR_SGJ_Xlink_Rad18_RAD6_fr2_R2.raw	Intra	RAD18	RAD18	S161	K23	137.384	TRUE
Data\Zelda_220505_P2083_MR_SGJ_Xlink_Rad18_RAD6_fr2_R2.raw	Intra	RAD18	RAD18	S164	K108	168.119	TRUE
Data\Zelda_220505_P2083_MR_SGJ_Xlink_Rad18_RAD6_fr2_R1.raw	Intra	RAD18	RAD18	S164	K108	167.475	TRUE
Data\Zelda_220505_P2083_MR_SGJ_Xlink_Rad18_RAD6_fr2_R2.raw	Intra	RAD18	RAD18	S164	K23	147.055	TRUE
Data\Zelda_220505_P2083_MR_SGJ_Xlink_Rad18_RAD6_fr2_R1.raw	Intra	RAD18	RAD18	S164	K23	144.1	TRUE
Data\Zelda_220505_P2083_MR_SGJ_Xlink_Rad18_RAD6_fr2_R1.raw	Intra	RAD18	RAD18	S170	K108	210.553	TRUE
Data\Zelda_220505_P2083_MR_SGJ_Xlink_Rad18_RAD6_fr2_R2.raw	Intra	RAD18	RAD18	S170	K108	172.775	TRUE
Data\Zelda_220505_P2083_MR_SGJ_Xlink_Rad18_RAD6_fr2_R2.raw	Intra	RAD18	RAD18	S170	K116	184.262	TRUE
Data\Zelda_220505_P2083_MR_SGJ_Xlink_Rad18_RAD6_fr2_R1.raw	Intra	RAD18	RAD18	S170	K116	148.75	TRUE
Data\Zelda_220505_P2083_MR_SGJ_Xlink_Rad18_RAD6_fr2_R2.raw	Intra	RAD18	RAD18	S170	K157	281.79	TRUE
Data\Zelda_220505_P2083_MR_SGJ_Xlink_Rad18_RAD6_fr2_R1.raw	Intra	RAD18	RAD18	S170	K157	249.753	TRUE
Data\Zelda_220505_P2083_MR_SGJ_Xlink_Rad18_RAD6_fr2_R1.raw	Intra	RAD18	RAD18	S170	K23	203.729	TRUE
Data\Zelda_220505_P2083_MR_SGJ_Xlink_Rad18_RAD6_fr2_R2.raw	Intra	RAD18	RAD18	S170	K23	187.327	TRUE
Data\Zelda_220505_P2083_MR_SGJ_Xlink_Rad18_RAD6_fr2_R1.raw	Intra	RAD18	RAD18	S170	K89	182.86	TRUE
Data\Zelda_220505_P2083_MR_SGJ_Xlink_Rad18_RAD6_fr2_R2.raw	Intra	RAD18	RAD18	S170	K89	181.032	TRUE
Data\Zelda_220505_P2083_MR_SGJ_Xlink_Rad18_RAD6_fr1_R1.raw	Intra	RAD18	RAD18	S180	K108	170.436	TRUE
Data\Zelda_220505_P2083_MR_SGJ_Xlink_Rad18_RAD6_fr1_R1.raw	Intra	RAD18	RAD18	S189	K108	466.377	TRUE
Data\Zelda_220505_P2083_MR_SGJ_Xlink_Rad18_RAD6_fr1_R2.raw	Intra	RAD18	RAD18	S189	K108	332.487	TRUE
Data\Zelda_220505_P2083_MR_SGJ_Xlink_Rad18_RAD6_fr2_R1.raw	Intra	RAD18	RAD18	S189	K108	209.522	TRUE
Data\Zelda_220505_P2083_MR_SGJ_Xlink_Rad18_RAD6_fr2_R1.raw	Intra	RAD18	RAD18	S189	K116	348.085	TRUE
Data\Zelda_220505_P2083_MR_SGJ_Xlink_Rad18_RAD6_fr2_R2.raw	Intra	RAD18	RAD18	S189	K116	331.137	TRUE
Data\Zelda_220505_P2083_MR_SGJ_Xlink_Rad18_RAD6_fr2_R1.raw	Intra	RAD18	RAD18	S189	K121	174.848	TRUE
Data\Zelda_220505_P2083_MR_SGJ_Xlink_Rad18_RAD6_fr2_R2.raw	Intra	RAD18	RAD18	S189	K121	158.676	TRUE
Data\Zelda_220505_P2083_MR_SGJ_Xlink_Rad18_RAD6_fr1_R2.raw	Intra	RAD18	RAD18	S189	K121	137.605	TRUE
Data\Zelda_220505_P2083_MR_SGJ_Xlink_Rad18_RAD6_fr1_R1.raw	Intra	RAD18	RAD18	S189	K121	134.164	TRUE
Data\Zelda_220505_P2083_MR_SGJ_Xlink_Rad18_RAD6_fr2_R1.raw	Intra	RAD18	RAD18	S189	K157	247.542	TRUE
Data\Zelda_220505_P2083_MR_SGJ_Xlink_Rad18_RAD6_fr2_R2.raw	Intra	RAD18	RAD18	S189	K157	226.034	TRUE
Data\Zelda_220505_P2083_MR_SGJ_Xlink_Rad18_RAD6_fr1_R2.raw	Intra	RAD18	RAD18	S189	K157	185.394	TRUE
Data\Zelda_220505_P2083_MR_SGJ_Xlink_Rad18_RAD6_fr1_R1.raw	Intra	RAD18	RAD18	S189	K157	160.822	TRUE
Data\Zelda_220505_P2083_MR_SGJ_Xlink_Rad18_RAD6_fr2_R1.raw	Intra	RAD18	RAD18	S189	K162	196.588	TRUE
Data\Zelda_220505_P2083_MR_SGJ_Xlink_Rad18_RAD6_fr2_R2.raw	Intra	RAD18	RAD18	S189	K162	168.042	TRUE
Data\Zelda_220505_P2083_MR_SGJ_Xlink_Rad18_RAD6_fr2_R2.raw	Intra	RAD18	RAD18	S189	K167	236.718	TRUE
Data\Zelda_220505_P2083_MR_SGJ_Xlink_Rad18_RAD6_fr2_R1.raw	Intra	RAD18	RAD18	S189	K167	195.521	TRUE
Data\Zelda_220505_P2083_MR_SGJ_Xlink_Rad18_RAD6_fr2_R2.raw	Intra	RAD18	RAD18	S189	K174	271.564	TRUE
Data\Zelda_220505_P2083_MR_SGJ_Xlink_Rad18_RAD6_fr1_R1.raw	Intra	RAD18	RAD18	S189	K192	383.036	TRUE
Data\Zelda_220505_P2083_MR_SGJ_Xlink_Rad18_RAD6_fr1_R2.raw	Intra	RAD18	RAD18	S189	K192	356.322	TRUE
Data\Zelda_220505_P2083_MR_SGJ_Xlink_Rad18_RAD6_fr1_R2.raw	Intra	RAD18	RAD18	S189	K203	155.669	TRUE
Data\Zelda_220505_P2083_MR_SGJ_Xlink_Rad18_RAD6_fr1_R1.raw	Intra	RAD18	RAD18	S189	K207	296.188	TRUE
Data\Zelda_220505_P2083_MR_SGJ_Xlink_Rad18_RAD6_fr1_R2.raw	Intra	RAD18	RAD18	S189	K207	293.689	TRUE
Data\Zelda_220505_P2083_MR_SGJ_Xlink_Rad18_RAD6_fr1_R2.raw	Intra	RAD18	RAD18	S189	K224	317.326	TRUE
Data\Zelda_220505_P2083_MR_SGJ_Xlink_Rad18_RAD6_fr2_R1.raw	Intra	RAD18	RAD18	S189	K23	235.481	TRUE
Data\Zelda_220505_P2083_MR_SGJ_Xlink_Rad18_RAD6_fr2_R2.raw	Intra	RAD18	RAD18	S189	K23	207.566	TRUE
Data\Zelda_220505_P2083_MR_SGJ_Xlink_Rad18_RAD6_fr1_R1.raw	Intra	RAD18	RAD18	S189	K23	159.477	TRUE
Data\Zelda_220505_P2083_MR_SGJ_Xlink_Rad18_RAD6_fr1_R2.raw	Intra	RAD18	RAD18	S189	K23	133.61	TRUE
Data\Zelda_220505_P2083_MR_SGJ_Xlink_Rad18_RAD6_fr2_R1.raw	Intra	RAD18	RAD18	S189	K89	244.337	TRUE
Data\Zelda_220505_P2083_MR_SGJ_Xlink_Rad18_RAD6_fr2_R2.raw	Intra	RAD18	RAD18	S189	K89	190.005	TRUE
Data\Zelda_220505_P2083_MR_SGJ_Xlink_Rad18_RAD6_fr3_R1.raw	Intra	RAD18	RAD18	S189	K89	155.981	TRUE
Data\Zelda_220505_P2083_MR_SGJ_Xlink_Rad18_RAD6_fr1_R1.raw	Intra	RAD18	RAD18	S198	K108	403.327	TRUE
Data\Zelda_220505_P2083_MR_SGJ_Xlink_Rad18_RAD6_fr1_R2.raw	Intra	RAD18	RAD18	S198	K108	286.267	TRUE
Data\Zelda_220505_P2083_MR_SGJ_Xlink_Rad18_RAD6_fr2_R1.raw	Intra	RAD18	RAD18	S198	K108	196.946	TRUE
Data\Zelda_220505_P2083_MR_SGJ_Xlink_Rad18_RAD6_fr2_R2.raw	Intra	RAD18	RAD18	S198	K108	188.704	TRUE
Data\Zelda_220505_P2083_MR_SGJ_Xlink_Rad18_RAD6_fr2_R2.raw	Intra	RAD18	RAD18	S198	K116	302.762	TRUE
Data\Zelda_220505_P2083_MR_SGJ_Xlink_Rad18_RAD6_fr2_R1.raw	Intra	RAD18	RAD18	S198	K116	293.166	TRUE
Data\Zelda_220505_P2083_MR_SGJ_Xlink_Rad18_RAD6_fr2_R1.raw	Intra	RAD18	RAD18	S198	K121	162.661	TRUE
Data\Zelda_220505_P2083_MR_SGJ_Xlink_Rad18_RAD6_fr2_R2.raw	Intra	RAD18	RAD18	S198	K121	149.437	TRUE
Data\Zelda_220505_P2083_MR_SGJ_Xlink_Rad18_RAD6_fr2_R2.raw	Intra	RAD18	RAD18	S198	K133	168.102	TRUE
Data\Zelda_220505_P2083_MR_SGJ_Xlink_Rad18_RAD6_fr2_R1.raw	Intra	RAD18	RAD18	S198	K133	160.888	TRUE
Data\Zelda_220505_P2083_MR_SGJ_Xlink_Rad18_RAD6_fr2_R1.raw	Intra	RAD18	RAD18	S198	K157	249.295	TRUE
Data\Zelda_220505_P2083_MR_SGJ_Xlink_Rad18_RAD6_fr2_R2.raw	Intra	RAD18	RAD18	S198	K157	201.727	TRUE
Data\Zelda_220505_P2083_MR_SGJ_Xlink_Rad18_RAD6_fr1_R2.raw	Intra	RAD18	RAD18	S198	K157	141.555	TRUE
Data\Zelda_220505_P2083_MR_SGJ_Xlink_Rad18_RAD6_fr1_R1.raw	Intra	RAD18	RAD18	S198	K157	134.116	TRUE
Data\Zelda_220505_P2083_MR_SGJ_Xlink_Rad18_RAD6_fr2_R1.raw	Intra	RAD18	RAD18	S198	K162	177.974	TRUE
Data\Zelda_220505_P2083_MR_SGJ_Xlink_Rad18_RAD6_fr2_R2.raw	Intra	RAD18	RAD18	S198	K162	160.598	TRUE
Data\Zelda_220505_P2083_MR_SGJ_Xlink_Rad18_RAD6_fr2_R2.raw	Intra	RAD18	RAD18	S198	K167	270.197	TRUE
Data\Zelda_220505_P2083_MR_SGJ_Xlink_Rad18_RAD6_fr2_R1.raw	Intra	RAD18	RAD18	S198	K167	223.361	TRUE
Data\Zelda_220505_P2083_MR_SGJ_Xlink_Rad18_RAD6_fr2_R1.raw	Intra	RAD18	RAD18	S198	K174	326.556	TRUE
Data\Zelda_220505_P2083_MR_SGJ_Xlink_Rad18_RAD6_fr2_R2.raw	Intra	RAD18	RAD18	S198	K174	298.918	TRUE
Data\Zelda_220505_P2083_MR_SGJ_Xlink_Rad18_RAD6_fr1_R2.raw	Intra	RAD18	RAD18	S198	K203	139.376	TRUE
Data\Zelda_220505_P2083_MR_SGJ_Xlink_Rad18_RAD6_fr1_R1.raw	Intra	RAD18	RAD18	S198	K207	293.536	TRUE
Data\Zelda_220505_P2083_MR_SGJ_Xlink_Rad18_RAD6_fr1_R2.raw	Intra	RAD18	RAD18	S198	K207	280.861	TRUE
Data\Zelda_220505_P2083_MR_SGJ_Xlink_Rad18_RAD6_fr1_R2.raw	Intra	RAD18	RAD18	S198	K224	330.42	TRUE
Data\Zelda_220505_P2083_MR_SGJ_Xlink_Rad18_RAD6_fr2_R1.raw	Intra	RAD18	RAD18	S198	K23	307.618	TRUE
Data\Zelda_220505_P2083_MR_SGJ_Xlink_Rad18_RAD6_fr2_R2.raw	Intra	RAD18	RAD18	S198	K23	297.845	TRUE
Data\Zelda_220505_P2083_MR_SGJ_Xlink_Rad18_RAD6_fr1_R1.raw	Intra	RAD18	RAD18	S198	K23	153.986	TRUE
Data\Zelda_220505_P2083_MR_SGJ_Xlink_Rad18_RAD6_fr1_R2.raw	Intra	RAD18	RAD18	S198	K23	131.207	TRUE
Data\Zelda_220505_P2083_MR_SGJ_Xlink_Rad18_RAD6_fr2_R1.raw	Intra	RAD18	RAD18	S198	K89	276.7	TRUE
Data\Zelda_220505_P2083_MR_SGJ_Xlink_Rad18_RAD6_fr2_R2.raw	Intra	RAD18	RAD18	S198	K89	208.866	TRUE
Data\Zelda_220505_P2083_MR_SGJ_Xlink_Rad18_RAD6_fr3_R1.raw	Intra	RAD18	RAD18	S198	K89	140.454	TRUE
Data\Zelda_220505_P2083_MR_SGJ_Xlink_Rad18_RAD6_fr1_R1.raw	Intra	RAD18	RAD18	S200	K108	389.764	TRUE
Data\Zelda_220505_P2083_MR_SGJ_Xlink_Rad18_RAD6_fr1_R2.raw	Intra	RAD18	RAD18	S200	K108	276.205	TRUE
Data\Zelda_220505_P2083_MR_SGJ_Xlink_Rad18_RAD6_fr2_R1.raw	Intra	RAD18	RAD18	S200	K108	190.968	TRUE
Data\Zelda_220505_P2083_MR_SGJ_Xlink_Rad18_RAD6_fr2_R2.raw	Intra	RAD18	RAD18	S200	K108	186.175	TRUE
Data\Zelda_220505_P2083_MR_SGJ_Xlink_Rad18_RAD6_fr2_R2.raw	Intra	RAD18	RAD18	S200	K116	296.708	TRUE
Data\Zelda_220505_P2083_MR_SGJ_Xlink_Rad18_RAD6_fr2_R1.raw	Intra	RAD18	RAD18	S200	K116	287.316	TRUE
Data\Zelda_220505_P2083_MR_SGJ_Xlink_Rad18_RAD6_fr2_R1.raw	Intra	RAD18	RAD18	S200	K121	156.526	TRUE
Data\Zelda_220505_P2083_MR_SGJ_Xlink_Rad18_RAD6_fr2_R2.raw	Intra	RAD18	RAD18	S200	K121	140.771	TRUE
Data\Zelda_220505_P2083_MR_SGJ_Xlink_Rad18_RAD6_fr2_R2.raw	Intra	RAD18	RAD18	S200	K133	197.791	TRUE
Data\Zelda_220505_P2083_MR_SGJ_Xlink_Rad18_RAD6_fr2_R1.raw	Intra	RAD18	RAD18	S200	K133	197.012	TRUE
Data\Zelda_220505_P2083_MR_SGJ_Xlink_Rad18_RAD6_fr2_R1.raw	Intra	RAD18	RAD18	S200	K157	240.98	TRUE
Data\Zelda_220505_P2083_MR_SGJ_Xlink_Rad18_RAD6_fr2_R2.raw	Intra	RAD18	RAD18	S200	K157	195.956	TRUE
Data\Zelda_220505_P2083_MR_SGJ_Xlink_Rad18_RAD6_fr1_R2.raw	Intra	RAD18	RAD18	S200	K157	133.477	TRUE
Data\Zelda_220505_P2083_MR_SGJ_Xlink_Rad18_RAD6_fr2_R1.raw	Intra	RAD18	RAD18	S200	K162	191.975	TRUE
Data\Zelda_220505_P2083_MR_SGJ_Xlink_Rad18_RAD6_fr2_R2.raw	Intra	RAD18	RAD18	S200	K162	171.837	TRUE
Data\Zelda_220505_P2083_MR_SGJ_Xlink_Rad18_RAD6_fr2_R2.raw	Intra	RAD18	RAD18	S200	K167	287.803	TRUE
Data\Zelda_220505_P2083_MR_SGJ_Xlink_Rad18_RAD6_fr2_R1.raw	Intra	RAD18	RAD18	S200	K167	257.544	TRUE
Data\Zelda_220505_P2083_MR_SGJ_Xlink_Rad18_RAD6_fr2_R1.raw	Intra	RAD18	RAD18	S200	K174	321.772	TRUE
Data\Zelda_220505_P2083_MR_SGJ_Xlink_Rad18_RAD6_fr2_R2.raw	Intra	RAD18	RAD18	S200	K174	304.508	TRUE
Data\Zelda_220505_P2083_MR_SGJ_Xlink_Rad18_RAD6_fr1_R2.raw	Intra	RAD18	RAD18	S200	K203	139.666	TRUE
Data\Zelda_220505_P2083_MR_SGJ_Xlink_Rad18_RAD6_fr1_R1.raw	Intra	RAD18	RAD18	S200	K207	284.062	TRUE
Data\Zelda_220505_P2083_MR_SGJ_Xlink_Rad18_RAD6_fr1_R2.raw	Intra	RAD18	RAD18	S200	K207	272.367	TRUE
Data\Zelda_220505_P2083_MR_SGJ_Xlink_Rad18_RAD6_fr1_R2.raw	Intra	RAD18	RAD18	S200	K224	325.275	TRUE
Data\Zelda_220505_P2083_MR_SGJ_Xlink_Rad18_RAD6_fr2_R1.raw	Intra	RAD18	RAD18	S200	K23	337.228	TRUE
Data\Zelda_220505_P2083_MR_SGJ_Xlink_Rad18_RAD6_fr2_R2.raw	Intra	RAD18	RAD18	S200	K23	324.76	TRUE
Data\Zelda_220505_P2083_MR_SGJ_Xlink_Rad18_RAD6_fr1_R1.raw	Intra	RAD18	RAD18	S200	K23	140.269	TRUE
Data\Zelda_220505_P2083_MR_SGJ_Xlink_Rad18_RAD6_fr1_R2.raw	Intra	RAD18	RAD18	S200	K23	131.466	TRUE
Data\Zelda_220505_P2083_MR_SGJ_Xlink_Rad18_RAD6_fr2_R1.raw	Intra	RAD18	RAD18	S200	K89	283.356	TRUE
Data\Zelda_220505_P2083_MR_SGJ_Xlink_Rad18_RAD6_fr2_R2.raw	Intra	RAD18	RAD18	S200	K89	220.583	TRUE
Data\Zelda_220505_P2083_MR_SGJ_Xlink_Rad18_RAD6_fr3_R1.raw	Intra	RAD18	RAD18	S200	K89	141.018	TRUE
Data\Zelda_220505_P2083_MR_SGJ_Xlink_Rad18_RAD6_fr2_R1.raw	Intra	RAD18	RAD18	S220	K23	234.052	TRUE
Data\Zelda_220505_P2083_MR_SGJ_Xlink_Rad18_RAD6_fr2_R2.raw	Intra	RAD18	RAD18	S220	K23	197.194	TRUE
Data\Zelda_220505_P2083_MR_SGJ_Xlink_Rad18_RAD6_fr1_R1.raw	Intra	RAD18	RAD18	S228	K192	306.803	TRUE
Data\Zelda_220505_P2083_MR_SGJ_Xlink_Rad18_RAD6_fr2_R1.raw	Intra	RAD18	RAD18	S228	K23	223.904	TRUE
Data\Zelda_220505_P2083_MR_SGJ_Xlink_Rad18_RAD6_fr2_R2.raw	Intra	RAD18	RAD18	S228	K23	185.609	TRUE
Data\Zelda_220505_P2083_MR_SGJ_Xlink_Rad18_RAD6_fr2_R1.raw	Intra	RAD18	RAD18	S228	K89	131.926	TRUE
Data\Zelda_220505_P2083_MR_SGJ_Xlink_Rad18_RAD6_fr1_R1.raw	Intra	RAD18	RAD18	S231	K192	293.909	TRUE
Data\Zelda_220505_P2083_MR_SGJ_Xlink_Rad18_RAD6_fr2_R1.raw	Intra	RAD18	RAD18	S231	K23	226.668	TRUE
Data\Zelda_220505_P2083_MR_SGJ_Xlink_Rad18_RAD6_fr2_R2.raw	Intra	RAD18	RAD18	S231	K23	184.812	TRUE
Data\Zelda_220505_P2083_MR_SGJ_Xlink_Rad18_RAD6_fr2_R1.raw	Intra	RAD18	RAD18	S258	K263	141.921	TRUE
Data\Zelda_220505_P2083_MR_SGJ_Xlink_Rad18_RAD6_fr2_R2.raw	Intra	RAD18	RAD18	S258	K263	140.926	TRUE
Data\Zelda_220505_P2083_MR_SGJ_Xlink_Rad18_RAD6_fr2_R2.raw	Intra	RAD18	RAD18	S258	K264	146.534	TRUE
Data\Zelda_220505_P2083_MR_SGJ_Xlink_Rad18_RAD6_fr2_R1.raw	Intra	RAD18	RAD18	S258	K264	145.644	TRUE
Data\Zelda_220505_P2083_MR_SGJ_Xlink_Rad18_RAD6_fr2_R1.raw	Intra	RAD18	RAD18	S258	K265	368.036	TRUE
Data\Zelda_220505_P2083_MR_SGJ_Xlink_Rad18_RAD6_fr2_R2.raw	Intra	RAD18	RAD18	S258	K265	253.879	TRUE
Data\Zelda_220505_P2083_MR_SGJ_Xlink_Rad18_RAD6_fr3_R2.raw	Intra	RAD18	RAD18	S258	K265	202.714	TRUE
Data\Zelda_220505_P2083_MR_SGJ_Xlink_Rad18_RAD6_fr2_R1.raw	Intra	RAD18	RAD18	S258	K267	496.512	TRUE
Data\Zelda_220505_P2083_MR_SGJ_Xlink_Rad18_RAD6_fr2_R2.raw	Intra	RAD18	RAD18	S258	K267	467.491	TRUE
Data\Zelda_220505_P2083_MR_SGJ_Xlink_Rad18_RAD6_fr3_R2.raw	Intra	RAD18	RAD18	S258	K267	376.202	TRUE
Data\Zelda_220505_P2083_MR_SGJ_Xlink_Rad18_RAD6_fr3_R1.raw	Intra	RAD18	RAD18	S258	K267	293.471	TRUE
Data\Zelda_220505_P2083_MR_SGJ_Xlink_Rad18_RAD6_fr2_R1.raw	Intra	RAD18	RAD18	S258	K89	237.797	TRUE
Data\Zelda_220505_P2083_MR_SGJ_Xlink_Rad18_RAD6_fr2_R2.raw	Intra	RAD18	RAD18	S258	K89	177.423	TRUE
Data\Zelda_220505_P2083_MR_SGJ_Xlink_Rad18_RAD6_fr2_R1.raw	Intra	RAD18	RAD18	S272	K157	165.181	TRUE
Data\Zelda_220505_P2083_MR_SGJ_Xlink_Rad18_RAD6_fr2_R2.raw	Intra	RAD18	RAD18	S272	K157	142.813	TRUE
Data\Zelda_220505_P2083_MR_SGJ_Xlink_Rad18_RAD6_fr2_R2.raw	Intra	RAD18	RAD18	S272	K174	143.066	TRUE
Data\Zelda_220505_P2083_MR_SGJ_Xlink_Rad18_RAD6_fr2_R2.raw	Intra	RAD18	RAD18	S272	K89	155.318	TRUE
Data\Zelda_220505_P2083_MR_SGJ_Xlink_Rad18_RAD6_fr2_R1.raw	Intra	RAD18	RAD18	S272	K89	134.289	TRUE
Data\Zelda_220505_P2083_MR_SGJ_Xlink_Rad18_RAD6_fr2_R2.raw	Intra	RAD18	RAD18	S302	K108	165.491	TRUE
Data\Zelda_220505_P2083_MR_SGJ_Xlink_Rad18_RAD6_fr2_R2.raw	Intra	RAD18	RAD18	S302	K133	153.148	TRUE
Data\Zelda_220505_P2083_MR_SGJ_Xlink_Rad18_RAD6_fr2_R1.raw	Intra	RAD18	RAD18	S302	K133	134.586	TRUE
Data\Zelda_220505_P2083_MR_SGJ_Xlink_Rad18_RAD6_fr2_R2.raw	Intra	RAD18	RAD18	S302	K203	152.676	TRUE
Data\Zelda_220505_P2083_MR_SGJ_Xlink_Rad18_RAD6_fr2_R2.raw	Intra	RAD18	RAD18	S302	K207	170.656	TRUE
Data\Zelda_220505_P2083_MR_SGJ_Xlink_Rad18_RAD6_fr2_R1.raw	Intra	RAD18	RAD18	S302	K207	134.711	TRUE
Data\Zelda_220505_P2083_MR_SGJ_Xlink_Rad18_RAD6_fr2_R2.raw	Intra	RAD18	RAD18	S302	K247	178.826	TRUE
Data\Zelda_220505_P2083_MR_SGJ_Xlink_Rad18_RAD6_fr2_R1.raw	Intra	RAD18	RAD18	S302	K247	177.496	TRUE
Data\Zelda_220505_P2083_MR_SGJ_Xlink_Rad18_RAD6_fr2_R1.raw	Intra	RAD18	RAD18	S302	K251	218.121	TRUE
Data\Zelda_220505_P2083_MR_SGJ_Xlink_Rad18_RAD6_fr2_R2.raw	Intra	RAD18	RAD18	S302	K251	216.824	TRUE
Data\Zelda_220505_P2083_MR_SGJ_Xlink_Rad18_RAD6_fr2_R1.raw	Intra	RAD18	RAD18	S302	K315	138.818	TRUE
Data\Zelda_220505_P2083_MR_SGJ_Xlink_Rad18_RAD6_fr2_R1.raw	Intra	RAD18	RAD18	S302	K324	194.839	TRUE
Data\Zelda_220505_P2083_MR_SGJ_Xlink_Rad18_RAD6_fr1_R2.raw	Intra	RAD18	RAD18	S302	K89	281.979	TRUE
Data\Zelda_220505_P2083_MR_SGJ_Xlink_Rad18_RAD6_fr2_R1.raw	Intra	RAD18	RAD18	S302	K89	275.722	TRUE
Data\Zelda_220505_P2083_MR_SGJ_Xlink_Rad18_RAD6_fr2_R2.raw	Intra	RAD18	RAD18	S302	K89	273.797	TRUE
Data\Zelda_220505_P2083_MR_SGJ_Xlink_Rad18_RAD6_fr1_R1.raw	Intra	RAD18	RAD18	S302	K89	254.275	TRUE
Data\Zelda_220505_P2083_MR_SGJ_Xlink_Rad18_RAD6_fr2_R2.raw	Intra	RAD18	RAD18	S323	K192	184.02	TRUE
Data\Zelda_220505_P2083_MR_SGJ_Xlink_Rad18_RAD6_fr2_R1.raw	Intra	RAD18	RAD18	S323	K192	130.368	TRUE
Data\Zelda_220505_P2083_MR_SGJ_Xlink_Rad18_RAD6_fr3_R1.raw	Intra	RAD18	RAD18	S323	K315	301.051	TRUE
Data\Zelda_220505_P2083_MR_SGJ_Xlink_Rad18_RAD6_fr2_R1.raw	Intra	RAD18	RAD18	S328	K192	146.452	TRUE
Data\Zelda_220505_P2083_MR_SGJ_Xlink_Rad18_RAD6_fr2_R2.raw	Intra	RAD18	RAD18	S328	K192	138.283	TRUE
Data\Zelda_220505_P2083_MR_SGJ_Xlink_Rad18_RAD6_fr1_R1.raw	Intra	RAD18	RAD18	S328	K301	139.188	TRUE
Data\Zelda_220505_P2083_MR_SGJ_Xlink_Rad18_RAD6_fr2_R2.raw	Intra	RAD18	RAD18	S328	K315	511.231	TRUE
Data\Zelda_220505_P2083_MR_SGJ_Xlink_Rad18_RAD6_fr3_R1.raw	Intra	RAD18	RAD18	S328	K315	255.067	TRUE
Data\Zelda_220505_P2083_MR_SGJ_Xlink_Rad18_RAD6_fr3_R2.raw	Intra	RAD18	RAD18	S328	K315	170.944	TRUE
Data\Zelda_220505_P2083_MR_SGJ_Xlink_Rad18_RAD6_fr2_R2.raw	Intra	RAD18	RAD18	S328	K347	138.38	TRUE
Data\Zelda_220505_P2083_MR_SGJ_Xlink_Rad18_RAD6_fr2_R1.raw	Intra	RAD18	RAD18	S328	K347	135.968	TRUE
Data\Zelda_220505_P2083_MR_SGJ_Xlink_Rad18_RAD6_fr2_R1.raw	Intra	RAD18	RAD18	S346	K116	166.11	TRUE
Data\Zelda_220505_P2083_MR_SGJ_Xlink_Rad18_RAD6_fr3_R2.raw	Intra	RAD18	RAD18	S346	K174	168.882	TRUE
Data\Zelda_220505_P2083_MR_SGJ_Xlink_Rad18_RAD6_fr2_R2.raw	Intra	RAD18	RAD18	S346	K192	222.991	TRUE
Data\Zelda_220505_P2083_MR_SGJ_Xlink_Rad18_RAD6_fr2_R1.raw	Intra	RAD18	RAD18	S346	K203	198.669	TRUE
Data\Zelda_220505_P2083_MR_SGJ_Xlink_Rad18_RAD6_fr2_R2.raw	Intra	RAD18	RAD18	S346	K203	178.789	TRUE
Data\Zelda_220505_P2083_MR_SGJ_Xlink_Rad18_RAD6_fr2_R1.raw	Intra	RAD18	RAD18	S346	K23	188.052	TRUE
Data\Zelda_220505_P2083_MR_SGJ_Xlink_Rad18_RAD6_fr2_R2.raw	Intra	RAD18	RAD18	S346	K23	165.912	TRUE
Data\Zelda_220505_P2083_MR_SGJ_Xlink_Rad18_RAD6_fr2_R2.raw	Intra	RAD18	RAD18	S346	K251	150.652	TRUE
Data\Zelda_220505_P2083_MR_SGJ_Xlink_Rad18_RAD6_fr2_R1.raw	Intra	RAD18	RAD18	S346	K267	319.409	TRUE
Data\Zelda_220505_P2083_MR_SGJ_Xlink_Rad18_RAD6_fr2_R2.raw	Intra	RAD18	RAD18	S346	K267	226.462	TRUE
Data\Zelda_220505_P2083_MR_SGJ_Xlink_Rad18_RAD6_fr2_R1.raw	Intra	RAD18	RAD18	S346	K315	464.548	TRUE
Data\Zelda_220505_P2083_MR_SGJ_Xlink_Rad18_RAD6_fr2_R2.raw	Intra	RAD18	RAD18	S346	K315	349.101	TRUE
Data\Zelda_220505_P2083_MR_SGJ_Xlink_Rad18_RAD6_fr3_R1.raw	Intra	RAD18	RAD18	S346	K315	309.728	TRUE
Data\Zelda_220505_P2083_MR_SGJ_Xlink_Rad18_RAD6_fr3_R2.raw	Intra	RAD18	RAD18	S346	K315	233.024	TRUE
Data\Zelda_220505_P2083_MR_SGJ_Xlink_Rad18_RAD6_fr2_R2.raw	Intra	RAD18	RAD18	S346	K324	160.85	TRUE
Data\Zelda_220505_P2083_MR_SGJ_Xlink_Rad18_RAD6_fr2_R1.raw	Intra	RAD18	RAD18	S346	K351	180.103	TRUE
Data\Zelda_220505_P2083_MR_SGJ_Xlink_Rad18_RAD6_fr2_R1.raw	Intra	RAD18	RAD18	S346	K353	454.429	TRUE
Data\Zelda_220505_P2083_MR_SGJ_Xlink_Rad18_RAD6_fr2_R1.raw	Intra	RAD18	RAD18	S346	K89	300.867	TRUE
Data\Zelda_220505_P2083_MR_SGJ_Xlink_Rad18_RAD6_fr2_R2.raw	Intra	RAD18	RAD18	S346	K89	286.952	TRUE
Data\Zelda_220505_P2083_MR_SGJ_Xlink_Rad18_RAD6_fr2_R1.raw	Intra	RAD18	RAD18	S354	K108	186.446	TRUE
Data\Zelda_220505_P2083_MR_SGJ_Xlink_Rad18_RAD6_fr2_R2.raw	Intra	RAD18	RAD18	S354	K108	177.783	TRUE
Data\Zelda_220505_P2083_MR_SGJ_Xlink_Rad18_RAD6_fr3_R1.raw	Intra	RAD18	RAD18	S354	K133	149.301	TRUE
Data\Zelda_220505_P2083_MR_SGJ_Xlink_Rad18_RAD6_fr3_R1.raw	Intra	RAD18	RAD18	S354	K174	177.888	TRUE
Data\Zelda_220505_P2083_MR_SGJ_Xlink_Rad18_RAD6_fr2_R1.raw	Intra	RAD18	RAD18	S354	K263	157.701	TRUE
Data\Zelda_220505_P2083_MR_SGJ_Xlink_Rad18_RAD6_fr2_R2.raw	Intra	RAD18	RAD18	S354	K267	167.499	TRUE
Data\Zelda_220505_P2083_MR_SGJ_Xlink_Rad18_RAD6_fr2_R1.raw	Intra	RAD18	RAD18	S354	K267	156.851	TRUE
Data\Zelda_220505_P2083_MR_SGJ_Xlink_Rad18_RAD6_fr2_R2.raw	Intra	RAD18	RAD18	S354	K301	182.276	TRUE
Data\Zelda_220505_P2083_MR_SGJ_Xlink_Rad18_RAD6_fr2_R1.raw	Intra	RAD18	RAD18	S354	K301	141.953	TRUE
Data\Zelda_220505_P2083_MR_SGJ_Xlink_Rad18_RAD6_fr1_R2.raw	Intra	RAD18	RAD18	S354	K301	140.307	TRUE
Data\Zelda_220505_P2083_MR_SGJ_Xlink_Rad18_RAD6_fr2_R2.raw	Intra	RAD18	RAD18	S354	K315	394.227	TRUE
Data\Zelda_220505_P2083_MR_SGJ_Xlink_Rad18_RAD6_fr2_R1.raw	Intra	RAD18	RAD18	S354	K315	360.801	TRUE
Data\Zelda_220505_P2083_MR_SGJ_Xlink_Rad18_RAD6_fr3_R1.raw	Intra	RAD18	RAD18	S354	K315	187.682	TRUE
Data\Zelda_220505_P2083_MR_SGJ_Xlink_Rad18_RAD6_fr3_R2.raw	Intra	RAD18	RAD18	S354	K315	171.624	TRUE
Data\Zelda_220505_P2083_MR_SGJ_Xlink_Rad18_RAD6_fr2_R1.raw	Intra	RAD18	RAD18	S354	K324	231.453	TRUE
Data\Zelda_220505_P2083_MR_SGJ_Xlink_Rad18_RAD6_fr2_R2.raw	Intra	RAD18	RAD18	S354	K324	210.869	TRUE
Data\Zelda_220505_P2083_MR_SGJ_Xlink_Rad18_RAD6_fr2_R1.raw	Intra	RAD18	RAD18	S354	K334	245.808	TRUE
Data\Zelda_220505_P2083_MR_SGJ_Xlink_Rad18_RAD6_fr2_R2.raw	Intra	RAD18	RAD18	S354	K334	237.458	TRUE
Data\Zelda_220505_P2083_MR_SGJ_Xlink_Rad18_RAD6_fr2_R2.raw	Intra	RAD18	RAD18	S354	K339	206.028	TRUE
Data\Zelda_220505_P2083_MR_SGJ_Xlink_Rad18_RAD6_fr2_R1.raw	Intra	RAD18	RAD18	S354	K339	171.601	TRUE
Data\Zelda_220505_P2083_MR_SGJ_Xlink_Rad18_RAD6_fr3_R1.raw	Intra	RAD18	RAD18	S354	K347	524.201	TRUE
Data\Zelda_220505_P2083_MR_SGJ_Xlink_Rad18_RAD6_fr3_R2.raw	Intra	RAD18	RAD18	S354	K347	485.93	TRUE
Data\Zelda_220505_P2083_MR_SGJ_Xlink_Rad18_RAD6_fr2_R2.raw	Intra	RAD18	RAD18	S354	K347	455.033	TRUE
Data\Zelda_220505_P2083_MR_SGJ_Xlink_Rad18_RAD6_fr2_R2.raw	Intra	RAD18	RAD18	S354	K353	187.828	TRUE
Data\Zelda_220505_P2083_MR_SGJ_Xlink_Rad18_RAD6_fr2_R1.raw	Intra	RAD18	RAD18	S354	K89	264.717	TRUE
Data\Zelda_220505_P2083_MR_SGJ_Xlink_Rad18_RAD6_fr2_R2.raw	Intra	RAD18	RAD18	S354	K89	258.694	TRUE
Data\Zelda_220505_P2083_MR_SGJ_Xlink_Rad18_RAD6_fr2_R2.raw	Intra	RAD18	RAD18	S374	K108	239.762	TRUE
Data\Zelda_220505_P2083_MR_SGJ_Xlink_Rad18_RAD6_fr2_R1.raw	Intra	RAD18	RAD18	S374	K108	225.802	TRUE
Data\Zelda_220505_P2083_MR_SGJ_Xlink_Rad18_RAD6_fr2_R2.raw	Intra	RAD18	RAD18	S374	K116	209.307	TRUE
Data\Zelda_220505_P2083_MR_SGJ_Xlink_Rad18_RAD6_fr2_R1.raw	Intra	RAD18	RAD18	S374	K121	167.222	TRUE
Data\Zelda_220505_P2083_MR_SGJ_Xlink_Rad18_RAD6_fr2_R2.raw	Intra	RAD18	RAD18	S374	K121	150.891	TRUE
Data\Zelda_220505_P2083_MR_SGJ_Xlink_Rad18_RAD6_fr2_R2.raw	Intra	RAD18	RAD18	S374	K133	154.004	TRUE
Data\Zelda_220505_P2083_MR_SGJ_Xlink_Rad18_RAD6_fr2_R1.raw	Intra	RAD18	RAD18	S374	K133	145.648	TRUE
Data\Zelda_220505_P2083_MR_SGJ_Xlink_Rad18_RAD6_fr2_R1.raw	Intra	RAD18	RAD18	S374	K157	201.569	TRUE
Data\Zelda_220505_P2083_MR_SGJ_Xlink_Rad18_RAD6_fr2_R2.raw	Intra	RAD18	RAD18	S374	K157	149.311	TRUE
Data\Zelda_220505_P2083_MR_SGJ_Xlink_Rad18_RAD6_fr2_R2.raw	Intra	RAD18	RAD18	S374	K167	205.801	TRUE
Data\Zelda_220505_P2083_MR_SGJ_Xlink_Rad18_RAD6_fr2_R1.raw	Intra	RAD18	RAD18	S374	K174	176.608	TRUE
Data\Zelda_220505_P2083_MR_SGJ_Xlink_Rad18_RAD6_fr2_R1.raw	Intra	RAD18	RAD18	S374	K192	160.095	TRUE
Data\Zelda_220505_P2083_MR_SGJ_Xlink_Rad18_RAD6_fr1_R2.raw	Intra	RAD18	RAD18	S374	K192	156.197	TRUE
Data\Zelda_220505_P2083_MR_SGJ_Xlink_Rad18_RAD6_fr1_R1.raw	Intra	RAD18	RAD18	S374	K192	144.887	TRUE
Data\Zelda_220505_P2083_MR_SGJ_Xlink_Rad18_RAD6_fr2_R1.raw	Intra	RAD18	RAD18	S374	K23	160.175	TRUE
Data\Zelda_220505_P2083_MR_SGJ_Xlink_Rad18_RAD6_fr2_R2.raw	Intra	RAD18	RAD18	S374	K23	139.931	TRUE
Data\Zelda_220505_P2083_MR_SGJ_Xlink_Rad18_RAD6_fr2_R1.raw	Intra	RAD18	RAD18	S374	K267	155.22	TRUE
Data\Zelda_220505_P2083_MR_SGJ_Xlink_Rad18_RAD6_fr2_R2.raw	Intra	RAD18	RAD18	S374	K267	137.908	TRUE
Data\Zelda_220505_P2083_MR_SGJ_Xlink_Rad18_RAD6_fr2_R1.raw	Intra	RAD18	RAD18	S374	K315	206.322	TRUE
Data\Zelda_220505_P2083_MR_SGJ_Xlink_Rad18_RAD6_fr2_R2.raw	Intra	RAD18	RAD18	S374	K315	195.69	TRUE
Data\Zelda_220505_P2083_MR_SGJ_Xlink_Rad18_RAD6_fr2_R2.raw	Intra	RAD18	RAD18	S374	K334	144.77	TRUE
Data\Zelda_220505_P2083_MR_SGJ_Xlink_Rad18_RAD6_fr2_R1.raw	Intra	RAD18	RAD18	S374	K334	131.163	TRUE
Data\Zelda_220505_P2083_MR_SGJ_Xlink_Rad18_RAD6_fr2_R1.raw	Intra	RAD18	RAD18	S374	K347	201.187	TRUE
Data\Zelda_220505_P2083_MR_SGJ_Xlink_Rad18_RAD6_fr2_R2.raw	Intra	RAD18	RAD18	S374	K347	185.442	TRUE
Data\Zelda_220505_P2083_MR_SGJ_Xlink_Rad18_RAD6_fr2_R2.raw	Intra	RAD18	RAD18	S374	K353	224.495	TRUE
Data\Zelda_220505_P2083_MR_SGJ_Xlink_Rad18_RAD6_fr2_R1.raw	Intra	RAD18	RAD18	S374	K353	177.132	TRUE
Data\Zelda_220505_P2083_MR_SGJ_Xlink_Rad18_RAD6_fr2_R2.raw	Intra	RAD18	RAD18	S374	K89	230.668	TRUE
Data\Zelda_220505_P2083_MR_SGJ_Xlink_Rad18_RAD6_fr2_R1.raw	Intra	RAD18	RAD18	S374	K89	230.446	TRUE
Data\Zelda_220505_P2083_MR_SGJ_Xlink_Rad18_RAD6_fr2_R2.raw	Intra	RAD18	RAD18	S386	K116	208.787	TRUE
Data\Zelda_220505_P2083_MR_SGJ_Xlink_Rad18_RAD6_fr2_R1.raw	Intra	RAD18	RAD18	S386	K116	191.335	TRUE
Data\Zelda_220505_P2083_MR_SGJ_Xlink_Rad18_RAD6_fr2_R2.raw	Intra	RAD18	RAD18	S386	K133	148.667	TRUE
Data\Zelda_220505_P2083_MR_SGJ_Xlink_Rad18_RAD6_fr2_R1.raw	Intra	RAD18	RAD18	S386	K133	136.677	TRUE
Data\Zelda_220505_P2083_MR_SGJ_Xlink_Rad18_RAD6_fr2_R1.raw	Intra	RAD18	RAD18	S386	K157	171.059	TRUE
Data\Zelda_220505_P2083_MR_SGJ_Xlink_Rad18_RAD6_fr2_R1.raw	Intra	RAD18	RAD18	S386	K167	130.161	TRUE
Data\Zelda_220505_P2083_MR_SGJ_Xlink_Rad18_RAD6_fr1_R1.raw	Intra	RAD18	RAD18	S386	K192	180.177	TRUE
Data\Zelda_220505_P2083_MR_SGJ_Xlink_Rad18_RAD6_fr1_R2.raw	Intra	RAD18	RAD18	S386	K192	141.667	TRUE
Data\Zelda_220505_P2083_MR_SGJ_Xlink_Rad18_RAD6_fr2_R1.raw	Intra	RAD18	RAD18	S386	K23	215.198	TRUE
Data\Zelda_220505_P2083_MR_SGJ_Xlink_Rad18_RAD6_fr2_R2.raw	Intra	RAD18	RAD18	S386	K23	207.837	TRUE
Data\Zelda_220505_P2083_MR_SGJ_Xlink_Rad18_RAD6_fr2_R2.raw	Intra	RAD18	RAD18	S386	K267	162.148	TRUE
Data\Zelda_220505_P2083_MR_SGJ_Xlink_Rad18_RAD6_fr2_R2.raw	Intra	RAD18	RAD18	S386	K315	174.051	TRUE
Data\Zelda_220505_P2083_MR_SGJ_Xlink_Rad18_RAD6_fr2_R1.raw	Intra	RAD18	RAD18	S386	K315	162.697	TRUE
Data\Zelda_220505_P2083_MR_SGJ_Xlink_Rad18_RAD6_fr2_R2.raw	Intra	RAD18	RAD18	S386	K347	166.568	TRUE
Data\Zelda_220505_P2083_MR_SGJ_Xlink_Rad18_RAD6_fr2_R1.raw	Intra	RAD18	RAD18	S386	K347	136.428	TRUE
Data\Zelda_220505_P2083_MR_SGJ_Xlink_Rad18_RAD6_fr2_R1.raw	Intra	RAD18	RAD18	S386	K353	163.676	TRUE
Data\Zelda_220505_P2083_MR_SGJ_Xlink_Rad18_RAD6_fr2_R2.raw	Intra	RAD18	RAD18	S386	K353	159.556	TRUE
Data\Zelda_220505_P2083_MR_SGJ_Xlink_Rad18_RAD6_fr1_R1.raw	Intra	RAD18	RAD18	S386	K376	271.18	TRUE
Data\Zelda_220505_P2083_MR_SGJ_Xlink_Rad18_RAD6_fr1_R2.raw	Intra	RAD18	RAD18	S386	K376	242.877	TRUE
Data\Zelda_220505_P2083_MR_SGJ_Xlink_Rad18_RAD6_fr2_R2.raw	Intra	RAD18	RAD18	S386	K89	153.997	TRUE
Data\Zelda_220505_P2083_MR_SGJ_Xlink_Rad18_RAD6_fr1_R1.raw	Intra	RAD18	RAD18	S391	K108	137.442	TRUE
Data\Zelda_220505_P2083_MR_SGJ_Xlink_Rad18_RAD6_fr2_R2.raw	Intra	RAD18	RAD18	S391	K121	136.343	TRUE
Data\Zelda_220505_P2083_MR_SGJ_Xlink_Rad18_RAD6_fr1_R1.raw	Intra	RAD18	RAD18	S391	K192	147.23	TRUE
Data\Zelda_220505_P2083_MR_SGJ_Xlink_Rad18_RAD6_fr1_R1.raw	Intra	RAD18	RAD18	S391	K376	261.865	TRUE
Data\Zelda_220505_P2083_MR_SGJ_Xlink_Rad18_RAD6_fr1_R2.raw	Intra	RAD18	RAD18	S391	K376	238.738	TRUE
Data\Zelda_220505_P2083_MR_SGJ_Xlink_Rad18_RAD6_fr2_R2.raw	Intra	RAD18	RAD18	S391	K89	165.985	TRUE
Data\Zelda_220505_P2083_MR_SGJ_Xlink_Rad18_RAD6_fr2_R1.raw	Intra	RAD18	RAD18	S391	K89	140.159	TRUE
Data\Zelda_220505_P2083_MR_SGJ_Xlink_Rad18_RAD6_fr1_R1.raw	Intra	RAD18	RAD18	S392	K108	138.9	TRUE
Data\Zelda_220505_P2083_MR_SGJ_Xlink_Rad18_RAD6_fr2_R2.raw	Intra	RAD18	RAD18	S392	K121	144.296	TRUE
Data\Zelda_220505_P2083_MR_SGJ_Xlink_Rad18_RAD6_fr1_R1.raw	Intra	RAD18	RAD18	S392	K192	148.096	TRUE
Data\Zelda_220505_P2083_MR_SGJ_Xlink_Rad18_RAD6_fr1_R1.raw	Intra	RAD18	RAD18	S392	K376	251.913	TRUE
Data\Zelda_220505_P2083_MR_SGJ_Xlink_Rad18_RAD6_fr1_R2.raw	Intra	RAD18	RAD18	S392	K376	230.822	TRUE
Data\Zelda_220505_P2083_MR_SGJ_Xlink_Rad18_RAD6_fr2_R2.raw	Intra	RAD18	RAD18	S392	K89	170.554	TRUE
Data\Zelda_220505_P2083_MR_SGJ_Xlink_Rad18_RAD6_fr2_R1.raw	Intra	RAD18	RAD18	S392	K89	152.364	TRUE
Data\Zelda_220505_P2083_MR_SGJ_Xlink_Rad18_RAD6_fr2_R2.raw	Intra	RAD18	RAD18	S403	K133	136.899	TRUE
Data\Zelda_220505_P2083_MR_SGJ_Xlink_Rad18_RAD6_fr1_R2.raw	Intra	RAD18	RAD18	S403	K192	239.404	TRUE
Data\Zelda_220505_P2083_MR_SGJ_Xlink_Rad18_RAD6_fr1_R1.raw	Intra	RAD18	RAD18	S403	K192	192.415	TRUE
Data\Zelda_220505_P2083_MR_SGJ_Xlink_Rad18_RAD6_fr2_R2.raw	Intra	RAD18	RAD18	S403	K315	258.82	TRUE
Data\Zelda_220505_P2083_MR_SGJ_Xlink_Rad18_RAD6_fr2_R1.raw	Intra	RAD18	RAD18	S403	K315	207.752	TRUE
Data\Zelda_220505_P2083_MR_SGJ_Xlink_Rad18_RAD6_fr2_R1.raw	Intra	RAD18	RAD18	S409	K116	142.643	TRUE
Data\Zelda_220505_P2083_MR_SGJ_Xlink_Rad18_RAD6_fr2_R2.raw	Intra	RAD18	RAD18	S409	K116	130.603	TRUE
Data\Zelda_220505_P2083_MR_SGJ_Xlink_Rad18_RAD6_fr2_R2.raw	Intra	RAD18	RAD18	S409	K133	156.262	TRUE
Data\Zelda_220505_P2083_MR_SGJ_Xlink_Rad18_RAD6_fr2_R1.raw	Intra	RAD18	RAD18	S409	K133	130.617	TRUE
Data\Zelda_220505_P2083_MR_SGJ_Xlink_Rad18_RAD6_fr2_R2.raw	Intra	RAD18	RAD18	S409	K167	136.466	TRUE
Data\Zelda_220505_P2083_MR_SGJ_Xlink_Rad18_RAD6_fr1_R2.raw	Intra	RAD18	RAD18	S409	K192	228.957	TRUE
Data\Zelda_220505_P2083_MR_SGJ_Xlink_Rad18_RAD6_fr1_R1.raw	Intra	RAD18	RAD18	S409	K192	172.699	TRUE
Data\Zelda_220505_P2083_MR_SGJ_Xlink_Rad18_RAD6_fr2_R1.raw	Intra	RAD18	RAD18	S409	K267	134.225	TRUE
Data\Zelda_220505_P2083_MR_SGJ_Xlink_Rad18_RAD6_fr2_R2.raw	Intra	RAD18	RAD18	S409	K315	272.228	TRUE
Data\Zelda_220505_P2083_MR_SGJ_Xlink_Rad18_RAD6_fr2_R1.raw	Intra	RAD18	RAD18	S409	K315	166.575	TRUE
Data\Zelda_220505_P2083_MR_SGJ_Xlink_Rad18_RAD6_fr2_R1.raw	Intra	RAD18	RAD18	S411	K116	142.05	TRUE
Data\Zelda_220505_P2083_MR_SGJ_Xlink_Rad18_RAD6_fr2_R2.raw	Intra	RAD18	RAD18	S411	K133	148.907	TRUE
Data\Zelda_220505_P2083_MR_SGJ_Xlink_Rad18_RAD6_fr2_R2.raw	Intra	RAD18	RAD18	S411	K167	135.912	TRUE
Data\Zelda_220505_P2083_MR_SGJ_Xlink_Rad18_RAD6_fr1_R2.raw	Intra	RAD18	RAD18	S411	K192	210.486	TRUE
Data\Zelda_220505_P2083_MR_SGJ_Xlink_Rad18_RAD6_fr1_R1.raw	Intra	RAD18	RAD18	S411	K192	152.475	TRUE
Data\Zelda_220505_P2083_MR_SGJ_Xlink_Rad18_RAD6_fr2_R2.raw	Intra	RAD18	RAD18	S411	K315	265.886	TRUE
Data\Zelda_220505_P2083_MR_SGJ_Xlink_Rad18_RAD6_fr2_R1.raw	Intra	RAD18	RAD18	S411	K315	161.204	TRUE
Data\Zelda_220505_P2083_MR_SGJ_Xlink_Rad18_RAD6_fr1_R1.raw	Intra	RAD18	RAD18	S438	K121	139.66	TRUE
Data\Zelda_220505_P2083_MR_SGJ_Xlink_Rad18_RAD6_fr1_R1.raw	Intra	RAD18	RAD18	S439	K121	151.054	TRUE
Data\Zelda_220505_P2083_MR_SGJ_Xlink_Rad18_RAD6_fr1_R1.raw	Intra	RAD18	RAD18	S440	K121	153.972	TRUE
Data\Zelda_220505_P2083_MR_SGJ_Xlink_Rad18_RAD6_fr1_R1.raw	Intra	RAD18	RAD18	S442	K121	154.19	TRUE
Data\Zelda_220505_P2083_MR_SGJ_Xlink_Rad18_RAD6_fr1_R1.raw	Intra	RAD18	RAD18	S444	K121	153.899	TRUE
Data\Zelda_220505_P2083_MR_SGJ_Xlink_Rad18_RAD6_fr1_R1.raw	Intra	RAD18	RAD18	S447	K121	148.786	TRUE
Data\Zelda_220505_P2083_MR_SGJ_Xlink_Rad18_RAD6_fr1_R1.raw	Intra	RAD18	RAD18	S448	K121	145.998	TRUE
Data\Zelda_220505_P2083_MR_SGJ_Xlink_Rad18_RAD6_fr1_R1.raw	Intra	RAD18	RAD18	S449	K121	143.299	TRUE
Data\Zelda_220505_P2083_MR_SGJ_Xlink_Rad18_RAD6_fr1_R1.raw	Intra	RAD18	RAD18	S450	K121	140.691	TRUE
Data\Zelda_220505_P2083_MR_SGJ_Xlink_Rad18_RAD6_fr2_R1.raw	Intra	RAD18	RAD18	S466	K108	308.091	TRUE
Data\Zelda_220505_P2083_MR_SGJ_Xlink_Rad18_RAD6_fr2_R2.raw	Intra	RAD18	RAD18	S466	K108	171.093	TRUE
Data\Zelda_220505_P2083_MR_SGJ_Xlink_Rad18_RAD6_fr1_R1.raw	Intra	RAD18	RAD18	S466	K108	165.361	TRUE
Data\Zelda_220505_P2083_MR_SGJ_Xlink_Rad18_RAD6_fr2_R1.raw	Intra	RAD18	RAD18	S466	K121	210.068	TRUE
Data\Zelda_220505_P2083_MR_SGJ_Xlink_Rad18_RAD6_fr2_R2.raw	Intra	RAD18	RAD18	S466	K121	197.694	TRUE
Data\Zelda_220505_P2083_MR_SGJ_Xlink_Rad18_RAD6_fr2_R2.raw	Intra	RAD18	RAD18	S466	K133	147.885	TRUE
Data\Zelda_220505_P2083_MR_SGJ_Xlink_Rad18_RAD6_fr2_R1.raw	Intra	RAD18	RAD18	S466	K167	280.41	TRUE
Data\Zelda_220505_P2083_MR_SGJ_Xlink_Rad18_RAD6_fr2_R2.raw	Intra	RAD18	RAD18	S466	K167	185.479	TRUE
Data\Zelda_220505_P2083_MR_SGJ_Xlink_Rad18_RAD6_fr2_R1.raw	Intra	RAD18	RAD18	S466	K174	181.582	TRUE
Data\Zelda_220505_P2083_MR_SGJ_Xlink_Rad18_RAD6_fr2_R2.raw	Intra	RAD18	RAD18	S466	K174	163.538	TRUE
Data\Zelda_220505_P2083_MR_SGJ_Xlink_Rad18_RAD6_fr2_R1.raw	Intra	RAD18	RAD18	S466	K263	278.748	TRUE
Data\Zelda_220505_P2083_MR_SGJ_Xlink_Rad18_RAD6_fr2_R2.raw	Intra	RAD18	RAD18	S466	K263	257.548	TRUE
Data\Zelda_220505_P2083_MR_SGJ_Xlink_Rad18_RAD6_fr2_R2.raw	Intra	RAD18	RAD18	S466	K267	255.255	TRUE
Data\Zelda_220505_P2083_MR_SGJ_Xlink_Rad18_RAD6_fr2_R2.raw	Intra	RAD18	RAD18	S466	K315	427.283	TRUE
Data\Zelda_220505_P2083_MR_SGJ_Xlink_Rad18_RAD6_fr2_R1.raw	Intra	RAD18	RAD18	S466	K315	315.412	TRUE
Data\Zelda_220505_P2083_MR_SGJ_Xlink_Rad18_RAD6_fr1_R2.raw	Intra	RAD18	RAD18	S466	K315	243.376	TRUE
Data\Zelda_220505_P2083_MR_SGJ_Xlink_Rad18_RAD6_fr1_R1.raw	Intra	RAD18	RAD18	S466	K315	186.651	TRUE
Data\Zelda_220505_P2083_MR_SGJ_Xlink_Rad18_RAD6_fr2_R1.raw	Intra	RAD18	RAD18	S466	K324	193.363	TRUE
Data\Zelda_220505_P2083_MR_SGJ_Xlink_Rad18_RAD6_fr2_R2.raw	Intra	RAD18	RAD18	S466	K324	178.424	TRUE
Data\Zelda_220505_P2083_MR_SGJ_Xlink_Rad18_RAD6_fr2_R1.raw	Intra	RAD18	RAD18	S466	K334	184.411	TRUE
Data\Zelda_220505_P2083_MR_SGJ_Xlink_Rad18_RAD6_fr2_R1.raw	Intra	RAD18	RAD18	S466	K339	221.977	TRUE
Data\Zelda_220505_P2083_MR_SGJ_Xlink_Rad18_RAD6_fr2_R2.raw	Intra	RAD18	RAD18	S466	K347	304.305	TRUE
Data\Zelda_220505_P2083_MR_SGJ_Xlink_Rad18_RAD6_fr2_R1.raw	Intra	RAD18	RAD18	S466	K347	258.467	TRUE
Data\Zelda_220505_P2083_MR_SGJ_Xlink_Rad18_RAD6_fr2_R1.raw	Intra	RAD18	RAD18	S466	K376	246.367	TRUE
Data\Zelda_220505_P2083_MR_SGJ_Xlink_Rad18_RAD6_fr2_R1.raw	Intra	RAD18	RAD18	S466	K382	259.208	TRUE
Data\Zelda_220505_P2083_MR_SGJ_Xlink_Rad18_RAD6_fr2_R1.raw	Intra	RAD18	RAD18	S466	K89	298.596	TRUE
Data\Zelda_220505_P2083_MR_SGJ_Xlink_Rad18_RAD6_fr2_R2.raw	Intra	RAD18	RAD18	S466	K89	183.396	TRUE
Data\Zelda_220505_P2083_MR_SGJ_Xlink_Rad18_RAD6_fr2_R1.raw	Intra	RAD18	RAD18	S477	K108	179.844	TRUE
Data\Zelda_220505_P2083_MR_SGJ_Xlink_Rad18_RAD6_fr2_R1.raw	Intra	RAD18	RAD18	S477	K121	137.189	TRUE
Data\Zelda_220505_P2083_MR_SGJ_Xlink_Rad18_RAD6_fr2_R1.raw	Intra	RAD18	RAD18	S477	K167	188.866	TRUE
Data\Zelda_220505_P2083_MR_SGJ_Xlink_Rad18_RAD6_fr2_R2.raw	Intra	RAD18	RAD18	S477	K167	155.033	TRUE
Data\Zelda_220505_P2083_MR_SGJ_Xlink_Rad18_RAD6_fr2_R2.raw	Intra	RAD18	RAD18	S477	K174	132.667	TRUE
Data\Zelda_220505_P2083_MR_SGJ_Xlink_Rad18_RAD6_fr2_R1.raw	Intra	RAD18	RAD18	S477	K174	130.017	TRUE
Data\Zelda_220505_P2083_MR_SGJ_Xlink_Rad18_RAD6_fr2_R1.raw	Intra	RAD18	RAD18	S477	K263	201.299	TRUE
Data\Zelda_220505_P2083_MR_SGJ_Xlink_Rad18_RAD6_fr2_R2.raw	Intra	RAD18	RAD18	S477	K263	180.385	TRUE
Data\Zelda_220505_P2083_MR_SGJ_Xlink_Rad18_RAD6_fr2_R2.raw	Intra	RAD18	RAD18	S477	K267	176.85	TRUE
Data\Zelda_220505_P2083_MR_SGJ_Xlink_Rad18_RAD6_fr2_R2.raw	Intra	RAD18	RAD18	S477	K315	280.026	TRUE
Data\Zelda_220505_P2083_MR_SGJ_Xlink_Rad18_RAD6_fr2_R1.raw	Intra	RAD18	RAD18	S477	K315	230.351	TRUE
Data\Zelda_220505_P2083_MR_SGJ_Xlink_Rad18_RAD6_fr1_R2.raw	Intra	RAD18	RAD18	S477	K315	143.422	TRUE
Data\Zelda_220505_P2083_MR_SGJ_Xlink_Rad18_RAD6_fr2_R1.raw	Intra	RAD18	RAD18	S477	K334	134.601	TRUE
Data\Zelda_220505_P2083_MR_SGJ_Xlink_Rad18_RAD6_fr2_R1.raw	Intra	RAD18	RAD18	S477	K339	156.169	TRUE
Data\Zelda_220505_P2083_MR_SGJ_Xlink_Rad18_RAD6_fr2_R2.raw	Intra	RAD18	RAD18	S477	K347	200.163	TRUE
Data\Zelda_220505_P2083_MR_SGJ_Xlink_Rad18_RAD6_fr2_R1.raw	Intra	RAD18	RAD18	S477	K347	177.539	TRUE
Data\Zelda_220505_P2083_MR_SGJ_Xlink_Rad18_RAD6_fr2_R1.raw	Intra	RAD18	RAD18	S477	K376	151.985	TRUE
Data\Zelda_220505_P2083_MR_SGJ_Xlink_Rad18_RAD6_fr2_R1.raw	Intra	RAD18	RAD18	S477	K382	178.948	TRUE
Data\Zelda_220505_P2083_MR_SGJ_Xlink_Rad18_RAD6_fr2_R1.raw	Intra	RAD18	RAD18	S477	K89	233.796	TRUE
Data\Zelda_220505_P2083_MR_SGJ_Xlink_Rad18_RAD6_fr2_R1.raw	Intra	RAD18	RAD18	S489	K468	232.063	TRUE
Data\Zelda_220505_P2083_MR_SGJ_Xlink_Rad18_RAD6_fr2_R2.raw	Intra	RAD18	RAD18	S489	K468	223.766	TRUE
Data\Zelda_220505_P2083_MR_SGJ_Xlink_Rad18_RAD6_fr2_R2.raw	Intra	RAD18	RAD18	S90	K108	322.978	TRUE
Data\Zelda_220505_P2083_MR_SGJ_Xlink_Rad18_RAD6_fr2_R1.raw	Intra	RAD18	RAD18	S90	K108	305.343	TRUE
Data\Zelda_220505_P2083_MR_SGJ_Xlink_Rad18_RAD6_fr2_R1.raw	Intra	RAD18	RAD18	S90	K116	172.212	TRUE
Data\Zelda_220505_P2083_MR_SGJ_Xlink_Rad18_RAD6_fr2_R2.raw	Intra	RAD18	RAD18	S90	K116	159.408	TRUE
Data\Zelda_220505_P2083_MR_SGJ_Xlink_Rad18_RAD6_fr2_R1.raw	Intra	RAD18	RAD18	S90	K121	179.22	TRUE
Data\Zelda_220505_P2083_MR_SGJ_Xlink_Rad18_RAD6_fr2_R2.raw	Intra	RAD18	RAD18	S90	K23	196.653	TRUE
Data\Zelda_220505_P2083_MR_SGJ_Xlink_Rad18_RAD6_fr2_R1.raw	Intra	RAD18	RAD18	S90	K23	176.999	TRUE
Data\Zelda_220505_P2083_MR_SGJ_Xlink_Rad18_RAD6_fr2_R2.raw	Intra	RAD18	RAD18	T124	K108	342.89	TRUE
Data\Zelda_220505_P2083_MR_SGJ_Xlink_Rad18_RAD6_fr3_R1.raw	Intra	RAD18	RAD18	T124	K108	217.721	TRUE
Data\Zelda_220505_P2083_MR_SGJ_Xlink_Rad18_RAD6_fr3_R2.raw	Intra	RAD18	RAD18	T124	K108	199.279	TRUE
Data\Zelda_220505_P2083_MR_SGJ_Xlink_Rad18_RAD6_fr2_R1.raw	Intra	RAD18	RAD18	T124	K23	299.127	TRUE
Data\Zelda_220505_P2083_MR_SGJ_Xlink_Rad18_RAD6_fr2_R2.raw	Intra	RAD18	RAD18	T124	K23	267.369	TRUE
Data\Zelda_220505_P2083_MR_SGJ_Xlink_Rad18_RAD6_fr2_R2.raw	Intra	RAD18	RAD18	T124	K89	200.703	TRUE
Data\Zelda_220505_P2083_MR_SGJ_Xlink_Rad18_RAD6_fr3_R1.raw	Intra	RAD18	RAD18	T124	K89	147.694	TRUE
Data\Zelda_220505_P2083_MR_SGJ_Xlink_Rad18_RAD6_fr2_R1.raw	Intra	RAD18	RAD18	T151	K108	222.393	TRUE
Data\Zelda_220505_P2083_MR_SGJ_Xlink_Rad18_RAD6_fr2_R2.raw	Intra	RAD18	RAD18	T151	K108	221.197	TRUE
Data\Zelda_220505_P2083_MR_SGJ_Xlink_Rad18_RAD6_fr2_R1.raw	Intra	RAD18	RAD18	T151	K116	143.826	TRUE
Data\Zelda_220505_P2083_MR_SGJ_Xlink_Rad18_RAD6_fr2_R1.raw	Intra	RAD18	RAD18	T151	K23	173.812	TRUE
Data\Zelda_220505_P2083_MR_SGJ_Xlink_Rad18_RAD6_fr2_R2.raw	Intra	RAD18	RAD18	T151	K23	141.704	TRUE
Data\Zelda_220505_P2083_MR_SGJ_Xlink_Rad18_RAD6_fr2_R1.raw	Intra	RAD18	RAD18	T151	K89	161.448	TRUE
Data\Zelda_220505_P2083_MR_SGJ_Xlink_Rad18_RAD6_fr2_R2.raw	Intra	RAD18	RAD18	T151	K89	157.252	TRUE
Data\Zelda_220505_P2083_MR_SGJ_Xlink_Rad18_RAD6_fr2_R1.raw	Intra	RAD18	RAD18	T175	K108	180.842	TRUE
Data\Zelda_220505_P2083_MR_SGJ_Xlink_Rad18_RAD6_fr2_R2.raw	Intra	RAD18	RAD18	T175	K108	174.604	TRUE
Data\Zelda_220505_P2083_MR_SGJ_Xlink_Rad18_RAD6_fr2_R2.raw	Intra	RAD18	RAD18	T175	K116	280.542	TRUE
Data\Zelda_220505_P2083_MR_SGJ_Xlink_Rad18_RAD6_fr2_R1.raw	Intra	RAD18	RAD18	T175	K116	271.548	TRUE
Data\Zelda_220505_P2083_MR_SGJ_Xlink_Rad18_RAD6_fr2_R1.raw	Intra	RAD18	RAD18	T175	K157	375.234	TRUE
Data\Zelda_220505_P2083_MR_SGJ_Xlink_Rad18_RAD6_fr2_R2.raw	Intra	RAD18	RAD18	T175	K157	318.763	TRUE
Data\Zelda_220505_P2083_MR_SGJ_Xlink_Rad18_RAD6_fr3_R2.raw	Intra	RAD18	RAD18	T175	K157	203.757	TRUE
Data\Zelda_220505_P2083_MR_SGJ_Xlink_Rad18_RAD6_fr3_R1.raw	Intra	RAD18	RAD18	T175	K157	172.427	TRUE
Data\Zelda_220505_P2083_MR_SGJ_Xlink_Rad18_RAD6_fr2_R2.raw	Intra	RAD18	RAD18	T175	K89	163.357	TRUE
Data\Zelda_220505_P2083_MR_SGJ_Xlink_Rad18_RAD6_fr2_R1.raw	Intra	RAD18	RAD18	T175	K89	148.008	TRUE
Data\Zelda_220505_P2083_MR_SGJ_Xlink_Rad18_RAD6_fr1_R1.raw	Intra	RAD18	RAD18	T199	K108	392.199	TRUE
Data\Zelda_220505_P2083_MR_SGJ_Xlink_Rad18_RAD6_fr1_R2.raw	Intra	RAD18	RAD18	T199	K108	283.135	TRUE
Data\Zelda_220505_P2083_MR_SGJ_Xlink_Rad18_RAD6_fr2_R1.raw	Intra	RAD18	RAD18	T199	K108	191.647	TRUE
Data\Zelda_220505_P2083_MR_SGJ_Xlink_Rad18_RAD6_fr2_R2.raw	Intra	RAD18	RAD18	T199	K108	181.944	TRUE
Data\Zelda_220505_P2083_MR_SGJ_Xlink_Rad18_RAD6_fr2_R2.raw	Intra	RAD18	RAD18	T199	K116	301.726	TRUE
Data\Zelda_220505_P2083_MR_SGJ_Xlink_Rad18_RAD6_fr2_R1.raw	Intra	RAD18	RAD18	T199	K116	290.989	TRUE
Data\Zelda_220505_P2083_MR_SGJ_Xlink_Rad18_RAD6_fr2_R1.raw	Intra	RAD18	RAD18	T199	K121	155.776	TRUE
Data\Zelda_220505_P2083_MR_SGJ_Xlink_Rad18_RAD6_fr2_R2.raw	Intra	RAD18	RAD18	T199	K121	141.955	TRUE
Data\Zelda_220505_P2083_MR_SGJ_Xlink_Rad18_RAD6_fr2_R2.raw	Intra	RAD18	RAD18	T199	K133	182.171	TRUE
Data\Zelda_220505_P2083_MR_SGJ_Xlink_Rad18_RAD6_fr2_R1.raw	Intra	RAD18	RAD18	T199	K133	180.887	TRUE
Data\Zelda_220505_P2083_MR_SGJ_Xlink_Rad18_RAD6_fr2_R1.raw	Intra	RAD18	RAD18	T199	K157	246.4	TRUE
Data\Zelda_220505_P2083_MR_SGJ_Xlink_Rad18_RAD6_fr2_R2.raw	Intra	RAD18	RAD18	T199	K157	198.791	TRUE
Data\Zelda_220505_P2083_MR_SGJ_Xlink_Rad18_RAD6_fr1_R2.raw	Intra	RAD18	RAD18	T199	K157	136.196	TRUE
Data\Zelda_220505_P2083_MR_SGJ_Xlink_Rad18_RAD6_fr1_R1.raw	Intra	RAD18	RAD18	T199	K157	131.627	TRUE
Data\Zelda_220505_P2083_MR_SGJ_Xlink_Rad18_RAD6_fr2_R1.raw	Intra	RAD18	RAD18	T199	K162	178.821	TRUE
Data\Zelda_220505_P2083_MR_SGJ_Xlink_Rad18_RAD6_fr2_R2.raw	Intra	RAD18	RAD18	T199	K162	161.487	TRUE
Data\Zelda_220505_P2083_MR_SGJ_Xlink_Rad18_RAD6_fr2_R2.raw	Intra	RAD18	RAD18	T199	K167	281.278	TRUE
Data\Zelda_220505_P2083_MR_SGJ_Xlink_Rad18_RAD6_fr2_R1.raw	Intra	RAD18	RAD18	T199	K167	238.223	TRUE
Data\Zelda_220505_P2083_MR_SGJ_Xlink_Rad18_RAD6_fr2_R1.raw	Intra	RAD18	RAD18	T199	K174	319.309	TRUE
Data\Zelda_220505_P2083_MR_SGJ_Xlink_Rad18_RAD6_fr2_R2.raw	Intra	RAD18	RAD18	T199	K174	295.618	TRUE
Data\Zelda_220505_P2083_MR_SGJ_Xlink_Rad18_RAD6_fr1_R2.raw	Intra	RAD18	RAD18	T199	K203	139.376	TRUE
Data\Zelda_220505_P2083_MR_SGJ_Xlink_Rad18_RAD6_fr1_R1.raw	Intra	RAD18	RAD18	T199	K207	291.261	TRUE
Data\Zelda_220505_P2083_MR_SGJ_Xlink_Rad18_RAD6_fr1_R2.raw	Intra	RAD18	RAD18	T199	K207	278.187	TRUE
Data\Zelda_220505_P2083_MR_SGJ_Xlink_Rad18_RAD6_fr1_R2.raw	Intra	RAD18	RAD18	T199	K224	327.982	TRUE
Data\Zelda_220505_P2083_MR_SGJ_Xlink_Rad18_RAD6_fr2_R1.raw	Intra	RAD18	RAD18	T199	K23	317.426	TRUE
Data\Zelda_220505_P2083_MR_SGJ_Xlink_Rad18_RAD6_fr2_R2.raw	Intra	RAD18	RAD18	T199	K23	309.124	TRUE
Data\Zelda_220505_P2083_MR_SGJ_Xlink_Rad18_RAD6_fr1_R1.raw	Intra	RAD18	RAD18	T199	K23	145.716	TRUE
Data\Zelda_220505_P2083_MR_SGJ_Xlink_Rad18_RAD6_fr1_R2.raw	Intra	RAD18	RAD18	T199	K23	131.328	TRUE
Data\Zelda_220505_P2083_MR_SGJ_Xlink_Rad18_RAD6_fr2_R1.raw	Intra	RAD18	RAD18	T199	K89	278.622	TRUE
Data\Zelda_220505_P2083_MR_SGJ_Xlink_Rad18_RAD6_fr2_R2.raw	Intra	RAD18	RAD18	T199	K89	213.761	TRUE
Data\Zelda_220505_P2083_MR_SGJ_Xlink_Rad18_RAD6_fr3_R1.raw	Intra	RAD18	RAD18	T199	K89	141.892	TRUE
Data\Zelda_220505_P2083_MR_SGJ_Xlink_Rad18_RAD6_fr1_R1.raw	Intra	RAD18	RAD18	T201	K108	385.286	TRUE
Data\Zelda_220505_P2083_MR_SGJ_Xlink_Rad18_RAD6_fr1_R2.raw	Intra	RAD18	RAD18	T201	K108	270.378	TRUE
Data\Zelda_220505_P2083_MR_SGJ_Xlink_Rad18_RAD6_fr2_R2.raw	Intra	RAD18	RAD18	T201	K108	189.618	TRUE
Data\Zelda_220505_P2083_MR_SGJ_Xlink_Rad18_RAD6_fr2_R1.raw	Intra	RAD18	RAD18	T201	K108	189.288	TRUE
Data\Zelda_220505_P2083_MR_SGJ_Xlink_Rad18_RAD6_fr2_R2.raw	Intra	RAD18	RAD18	T201	K116	291.218	TRUE
Data\Zelda_220505_P2083_MR_SGJ_Xlink_Rad18_RAD6_fr2_R1.raw	Intra	RAD18	RAD18	T201	K116	283.085	TRUE
Data\Zelda_220505_P2083_MR_SGJ_Xlink_Rad18_RAD6_fr2_R1.raw	Intra	RAD18	RAD18	T201	K121	156.735	TRUE
Data\Zelda_220505_P2083_MR_SGJ_Xlink_Rad18_RAD6_fr2_R2.raw	Intra	RAD18	RAD18	T201	K121	140.748	TRUE
Data\Zelda_220505_P2083_MR_SGJ_Xlink_Rad18_RAD6_fr2_R1.raw	Intra	RAD18	RAD18	T201	K133	215.516	TRUE
Data\Zelda_220505_P2083_MR_SGJ_Xlink_Rad18_RAD6_fr2_R2.raw	Intra	RAD18	RAD18	T201	K133	213.59	TRUE
Data\Zelda_220505_P2083_MR_SGJ_Xlink_Rad18_RAD6_fr2_R1.raw	Intra	RAD18	RAD18	T201	K157	235.059	TRUE
Data\Zelda_220505_P2083_MR_SGJ_Xlink_Rad18_RAD6_fr2_R2.raw	Intra	RAD18	RAD18	T201	K157	193.226	TRUE
Data\Zelda_220505_P2083_MR_SGJ_Xlink_Rad18_RAD6_fr2_R1.raw	Intra	RAD18	RAD18	T201	K162	203.515	TRUE
Data\Zelda_220505_P2083_MR_SGJ_Xlink_Rad18_RAD6_fr2_R2.raw	Intra	RAD18	RAD18	T201	K162	182.892	TRUE
Data\Zelda_220505_P2083_MR_SGJ_Xlink_Rad18_RAD6_fr2_R2.raw	Intra	RAD18	RAD18	T201	K167	292.158	TRUE
Data\Zelda_220505_P2083_MR_SGJ_Xlink_Rad18_RAD6_fr2_R1.raw	Intra	RAD18	RAD18	T201	K167	270.419	TRUE
Data\Zelda_220505_P2083_MR_SGJ_Xlink_Rad18_RAD6_fr2_R1.raw	Intra	RAD18	RAD18	T201	K174	327.863	TRUE
Data\Zelda_220505_P2083_MR_SGJ_Xlink_Rad18_RAD6_fr2_R2.raw	Intra	RAD18	RAD18	T201	K174	314.721	TRUE
Data\Zelda_220505_P2083_MR_SGJ_Xlink_Rad18_RAD6_fr1_R2.raw	Intra	RAD18	RAD18	T201	K203	138.147	TRUE
Data\Zelda_220505_P2083_MR_SGJ_Xlink_Rad18_RAD6_fr1_R1.raw	Intra	RAD18	RAD18	T201	K207	280.328	TRUE
Data\Zelda_220505_P2083_MR_SGJ_Xlink_Rad18_RAD6_fr1_R2.raw	Intra	RAD18	RAD18	T201	K207	268.439	TRUE
Data\Zelda_220505_P2083_MR_SGJ_Xlink_Rad18_RAD6_fr1_R2.raw	Intra	RAD18	RAD18	T201	K224	321.481	TRUE
Data\Zelda_220505_P2083_MR_SGJ_Xlink_Rad18_RAD6_fr2_R1.raw	Intra	RAD18	RAD18	T201	K23	352.862	TRUE
Data\Zelda_220505_P2083_MR_SGJ_Xlink_Rad18_RAD6_fr2_R2.raw	Intra	RAD18	RAD18	T201	K23	331.785	TRUE
Data\Zelda_220505_P2083_MR_SGJ_Xlink_Rad18_RAD6_fr1_R1.raw	Intra	RAD18	RAD18	T201	K23	137.565	TRUE
Data\Zelda_220505_P2083_MR_SGJ_Xlink_Rad18_RAD6_fr2_R1.raw	Intra	RAD18	RAD18	T201	K89	282.937	TRUE
Data\Zelda_220505_P2083_MR_SGJ_Xlink_Rad18_RAD6_fr2_R2.raw	Intra	RAD18	RAD18	T201	K89	222.473	TRUE
Data\Zelda_220505_P2083_MR_SGJ_Xlink_Rad18_RAD6_fr3_R1.raw	Intra	RAD18	RAD18	T201	K89	136.338	TRUE
Data\Zelda_220505_P2083_MR_SGJ_Xlink_Rad18_RAD6_fr2_R2.raw	Intra	RAD18	RAD18	T206	K108	165.89	TRUE
Data\Zelda_220505_P2083_MR_SGJ_Xlink_Rad18_RAD6_fr2_R2.raw	Intra	RAD18	RAD18	T206	K133	228.117	TRUE
Data\Zelda_220505_P2083_MR_SGJ_Xlink_Rad18_RAD6_fr2_R1.raw	Intra	RAD18	RAD18	T206	K133	212.264	TRUE
Data\Zelda_220505_P2083_MR_SGJ_Xlink_Rad18_RAD6_fr2_R1.raw	Intra	RAD18	RAD18	T206	K162	187.329	TRUE
Data\Zelda_220505_P2083_MR_SGJ_Xlink_Rad18_RAD6_fr2_R2.raw	Intra	RAD18	RAD18	T206	K162	169.602	TRUE
Data\Zelda_220505_P2083_MR_SGJ_Xlink_Rad18_RAD6_fr2_R1.raw	Intra	RAD18	RAD18	T206	K167	260.551	TRUE
Data\Zelda_220505_P2083_MR_SGJ_Xlink_Rad18_RAD6_fr2_R2.raw	Intra	RAD18	RAD18	T206	K167	207.691	TRUE
Data\Zelda_220505_P2083_MR_SGJ_Xlink_Rad18_RAD6_fr2_R1.raw	Intra	RAD18	RAD18	T206	K174	172.918	TRUE
Data\Zelda_220505_P2083_MR_SGJ_Xlink_Rad18_RAD6_fr2_R2.raw	Intra	RAD18	RAD18	T206	K174	161.005	TRUE
Data\Zelda_220505_P2083_MR_SGJ_Xlink_Rad18_RAD6_fr2_R1.raw	Intra	RAD18	RAD18	T206	K23	261.01	TRUE
Data\Zelda_220505_P2083_MR_SGJ_Xlink_Rad18_RAD6_fr2_R2.raw	Intra	RAD18	RAD18	T206	K23	224.132	TRUE
Data\Zelda_220505_P2083_MR_SGJ_Xlink_Rad18_RAD6_fr2_R1.raw	Intra	RAD18	RAD18	T206	K89	160.129	TRUE
Data\Zelda_220505_P2083_MR_SGJ_Xlink_Rad18_RAD6_fr2_R2.raw	Intra	RAD18	RAD18	T206	K89	134.287	TRUE
Data\Zelda_220505_P2083_MR_SGJ_Xlink_Rad18_RAD6_fr2_R2.raw	Intra	RAD18	RAD18	T252	K133	155.823	TRUE
Data\Zelda_220505_P2083_MR_SGJ_Xlink_Rad18_RAD6_fr2_R1.raw	Intra	RAD18	RAD18	T252	K133	144.82	TRUE
Data\Zelda_220505_P2083_MR_SGJ_Xlink_Rad18_RAD6_fr2_R2.raw	Intra	RAD18	RAD18	T252	K267	146.11	TRUE
Data\Zelda_220505_P2083_MR_SGJ_Xlink_Rad18_RAD6_fr2_R1.raw	Intra	RAD18	RAD18	T252	K89	282.347	TRUE
Data\Zelda_220505_P2083_MR_SGJ_Xlink_Rad18_RAD6_fr2_R2.raw	Intra	RAD18	RAD18	T252	K89	279.112	TRUE
Data\Zelda_220505_P2083_MR_SGJ_Xlink_Rad18_RAD6_fr2_R1.raw	Intra	RAD18	RAD18	T316	K116	175.169	TRUE
Data\Zelda_220505_P2083_MR_SGJ_Xlink_Rad18_RAD6_fr2_R2.raw	Intra	RAD18	RAD18	T316	K116	173.449	TRUE
Data\Zelda_220505_P2083_MR_SGJ_Xlink_Rad18_RAD6_fr3_R1.raw	Intra	RAD18	RAD18	T316	K121	170.504	TRUE
Data\Zelda_220505_P2083_MR_SGJ_Xlink_Rad18_RAD6_fr2_R1.raw	Intra	RAD18	RAD18	T316	K121	165.708	TRUE
Data\Zelda_220505_P2083_MR_SGJ_Xlink_Rad18_RAD6_fr2_R2.raw	Intra	RAD18	RAD18	T316	K121	144.355	TRUE
Data\Zelda_220505_P2083_MR_SGJ_Xlink_Rad18_RAD6_fr3_R2.raw	Intra	RAD18	RAD18	T316	K121	139.159	TRUE
Data\Zelda_220505_P2083_MR_SGJ_Xlink_Rad18_RAD6_fr2_R2.raw	Intra	RAD18	RAD18	T316	K133	164.474	TRUE
Data\Zelda_220505_P2083_MR_SGJ_Xlink_Rad18_RAD6_fr2_R1.raw	Intra	RAD18	RAD18	T316	K157	274.156	TRUE
Data\Zelda_220505_P2083_MR_SGJ_Xlink_Rad18_RAD6_fr2_R2.raw	Intra	RAD18	RAD18	T316	K157	273.795	TRUE
Data\Zelda_220505_P2083_MR_SGJ_Xlink_Rad18_RAD6_fr3_R2.raw	Intra	RAD18	RAD18	T316	K157	229.5	TRUE
Data\Zelda_220505_P2083_MR_SGJ_Xlink_Rad18_RAD6_fr3_R1.raw	Intra	RAD18	RAD18	T316	K157	215.861	TRUE
Data\Zelda_220505_P2083_MR_SGJ_Xlink_Rad18_RAD6_fr2_R2.raw	Intra	RAD18	RAD18	T316	K162	193.973	TRUE
Data\Zelda_220505_P2083_MR_SGJ_Xlink_Rad18_RAD6_fr2_R1.raw	Intra	RAD18	RAD18	T316	K162	164.232	TRUE
Data\Zelda_220505_P2083_MR_SGJ_Xlink_Rad18_RAD6_fr2_R2.raw	Intra	RAD18	RAD18	T316	K167	162.002	TRUE
Data\Zelda_220505_P2083_MR_SGJ_Xlink_Rad18_RAD6_fr3_R1.raw	Intra	RAD18	RAD18	T316	K167	158.243	TRUE
Data\Zelda_220505_P2083_MR_SGJ_Xlink_Rad18_RAD6_fr3_R2.raw	Intra	RAD18	RAD18	T316	K167	136.091	TRUE
Data\Zelda_220505_P2083_MR_SGJ_Xlink_Rad18_RAD6_fr2_R1.raw	Intra	RAD18	RAD18	T316	K167	135.539	TRUE
Data\Zelda_220505_P2083_MR_SGJ_Xlink_Rad18_RAD6_fr2_R2.raw	Intra	RAD18	RAD18	T316	K174	146.605	TRUE
Data\Zelda_220505_P2083_MR_SGJ_Xlink_Rad18_RAD6_fr2_R1.raw	Intra	RAD18	RAD18	T316	K174	141.84	TRUE
Data\Zelda_220505_P2083_MR_SGJ_Xlink_Rad18_RAD6_fr2_R1.raw	Intra	RAD18	RAD18	T316	K192	483.134	TRUE
Data\Zelda_220505_P2083_MR_SGJ_Xlink_Rad18_RAD6_fr2_R2.raw	Intra	RAD18	RAD18	T316	K192	450.443	TRUE
Data\Zelda_220505_P2083_MR_SGJ_Xlink_Rad18_RAD6_fr1_R1.raw	Intra	RAD18	RAD18	T316	K192	293.937	TRUE
Data\Zelda_220505_P2083_MR_SGJ_Xlink_Rad18_RAD6_fr1_R2.raw	Intra	RAD18	RAD18	T316	K192	246.958	TRUE
Data\Zelda_220505_P2083_MR_SGJ_Xlink_Rad18_RAD6_fr3_R1.raw	Intra	RAD18	RAD18	T316	K192	202.156	TRUE
Data\Zelda_220505_P2083_MR_SGJ_Xlink_Rad18_RAD6_fr2_R1.raw	Intra	RAD18	RAD18	T316	K203	294.474	TRUE
Data\Zelda_220505_P2083_MR_SGJ_Xlink_Rad18_RAD6_fr2_R2.raw	Intra	RAD18	RAD18	T316	K203	208.236	TRUE
Data\Zelda_220505_P2083_MR_SGJ_Xlink_Rad18_RAD6_fr2_R1.raw	Intra	RAD18	RAD18	T316	K207	156.566	TRUE
Data\Zelda_220505_P2083_MR_SGJ_Xlink_Rad18_RAD6_fr2_R2.raw	Intra	RAD18	RAD18	T316	K247	196.723	TRUE
Data\Zelda_220505_P2083_MR_SGJ_Xlink_Rad18_RAD6_fr2_R1.raw	Intra	RAD18	RAD18	T316	K247	174.668	TRUE
Data\Zelda_220505_P2083_MR_SGJ_Xlink_Rad18_RAD6_fr2_R2.raw	Intra	RAD18	RAD18	T316	K251	320.862	TRUE
Data\Zelda_220505_P2083_MR_SGJ_Xlink_Rad18_RAD6_fr2_R1.raw	Intra	RAD18	RAD18	T316	K251	316.484	TRUE
Data\Zelda_220505_P2083_MR_SGJ_Xlink_Rad18_RAD6_fr2_R2.raw	Intra	RAD18	RAD18	T316	K263	192.57	TRUE
Data\Zelda_220505_P2083_MR_SGJ_Xlink_Rad18_RAD6_fr2_R1.raw	Intra	RAD18	RAD18	T316	K263	192.47	TRUE
Data\Zelda_220505_P2083_MR_SGJ_Xlink_Rad18_RAD6_fr2_R1.raw	Intra	RAD18	RAD18	T316	K267	324.431	TRUE
Data\Zelda_220505_P2083_MR_SGJ_Xlink_Rad18_RAD6_fr2_R2.raw	Intra	RAD18	RAD18	T316	K267	299.986	TRUE
Data\Zelda_220505_P2083_MR_SGJ_Xlink_Rad18_RAD6_fr2_R2.raw	Intra	RAD18	RAD18	T316	K277	204.244	TRUE
Data\Zelda_220505_P2083_MR_SGJ_Xlink_Rad18_RAD6_fr1_R1.raw	Intra	RAD18	RAD18	T316	K301	135.121	TRUE
Data\Zelda_220505_P2083_MR_SGJ_Xlink_Rad18_RAD6_fr2_R1.raw	Intra	RAD18	RAD18	T316	K324	635.566	TRUE
Data\Zelda_220505_P2083_MR_SGJ_Xlink_Rad18_RAD6_fr2_R1.raw	Intra	RAD18	RAD18	T316	K334	385.421	TRUE
Data\Zelda_220505_P2083_MR_SGJ_Xlink_Rad18_RAD6_fr2_R2.raw	Intra	RAD18	RAD18	T316	K89	306.62	TRUE
Data\Zelda_220505_P2083_MR_SGJ_Xlink_Rad18_RAD6_fr2_R1.raw	Intra	RAD18	RAD18	T316	K89	297.688	TRUE
Data\Zelda_220505_P2083_MR_SGJ_Xlink_Rad18_RAD6_fr2_R2.raw	Intra	RAD18	RAD18	T333	K108	152.569	TRUE
Data\Zelda_220505_P2083_MR_SGJ_Xlink_Rad18_RAD6_fr2_R2.raw	Intra	RAD18	RAD18	T333	K121	145.454	TRUE
Data\Zelda_220505_P2083_MR_SGJ_Xlink_Rad18_RAD6_fr2_R1.raw	Intra	RAD18	RAD18	T333	K121	142.802	TRUE
Data\Zelda_220505_P2083_MR_SGJ_Xlink_Rad18_RAD6_fr2_R2.raw	Intra	RAD18	RAD18	T333	K157	166.372	TRUE
Data\Zelda_220505_P2083_MR_SGJ_Xlink_Rad18_RAD6_fr2_R1.raw	Intra	RAD18	RAD18	T333	K157	143.266	TRUE
Data\Zelda_220505_P2083_MR_SGJ_Xlink_Rad18_RAD6_fr2_R1.raw	Intra	RAD18	RAD18	T333	K192	236.927	TRUE
Data\Zelda_220505_P2083_MR_SGJ_Xlink_Rad18_RAD6_fr1_R1.raw	Intra	RAD18	RAD18	T333	K192	130.217	TRUE
Data\Zelda_220505_P2083_MR_SGJ_Xlink_Rad18_RAD6_fr2_R1.raw	Intra	RAD18	RAD18	T333	K23	229.593	TRUE
Data\Zelda_220505_P2083_MR_SGJ_Xlink_Rad18_RAD6_fr2_R2.raw	Intra	RAD18	RAD18	T333	K23	194.375	TRUE
Data\Zelda_220505_P2083_MR_SGJ_Xlink_Rad18_RAD6_fr2_R2.raw	Intra	RAD18	RAD18	T333	K247	141.927	TRUE
Data\Zelda_220505_P2083_MR_SGJ_Xlink_Rad18_RAD6_fr2_R1.raw	Intra	RAD18	RAD18	T333	K247	136.513	TRUE
Data\Zelda_220505_P2083_MR_SGJ_Xlink_Rad18_RAD6_fr2_R1.raw	Intra	RAD18	RAD18	T333	K251	175.998	TRUE
Data\Zelda_220505_P2083_MR_SGJ_Xlink_Rad18_RAD6_fr2_R2.raw	Intra	RAD18	RAD18	T333	K251	166.766	TRUE
Data\Zelda_220505_P2083_MR_SGJ_Xlink_Rad18_RAD6_fr1_R1.raw	Intra	RAD18	RAD18	T333	K301	157.573	TRUE
Data\Zelda_220505_P2083_MR_SGJ_Xlink_Rad18_RAD6_fr1_R2.raw	Intra	RAD18	RAD18	T333	K301	145.088	TRUE
Data\Zelda_220505_P2083_MR_SGJ_Xlink_Rad18_RAD6_fr2_R2.raw	Intra	RAD18	RAD18	T333	K315	545.059	TRUE
Data\Zelda_220505_P2083_MR_SGJ_Xlink_Rad18_RAD6_fr3_R2.raw	Intra	RAD18	RAD18	T333	K315	311.682	TRUE
Data\Zelda_220505_P2083_MR_SGJ_Xlink_Rad18_RAD6_fr3_R1.raw	Intra	RAD18	RAD18	T333	K315	306.381	TRUE
Data\Zelda_220505_P2083_MR_SGJ_Xlink_Rad18_RAD6_fr2_R2.raw	Intra	RAD18	RAD18	T333	K347	405.39	TRUE
Data\Zelda_220505_P2083_MR_SGJ_Xlink_Rad18_RAD6_fr2_R1.raw	Intra	RAD18	RAD18	T333	K347	387.748	TRUE
Data\Zelda_220505_P2083_MR_SGJ_Xlink_Rad18_RAD6_fr2_R1.raw	Intra	RAD18	RAD18	T333	K89	190.592	TRUE
Data\Zelda_220505_P2083_MR_SGJ_Xlink_Rad18_RAD6_fr2_R2.raw	Intra	RAD18	RAD18	T333	K89	160.655	TRUE
Data\Zelda_220505_P2083_MR_SGJ_Xlink_Rad18_RAD6_fr2_R2.raw	Intra	RAD18	RAD18	T337	K108	143.58	TRUE
Data\Zelda_220505_P2083_MR_SGJ_Xlink_Rad18_RAD6_fr2_R2.raw	Intra	RAD18	RAD18	T337	K121	136.724	TRUE
Data\Zelda_220505_P2083_MR_SGJ_Xlink_Rad18_RAD6_fr2_R2.raw	Intra	RAD18	RAD18	T337	K157	148.9	TRUE
Data\Zelda_220505_P2083_MR_SGJ_Xlink_Rad18_RAD6_fr2_R1.raw	Intra	RAD18	RAD18	T337	K174	150.306	TRUE
Data\Zelda_220505_P2083_MR_SGJ_Xlink_Rad18_RAD6_fr2_R2.raw	Intra	RAD18	RAD18	T337	K174	141.567	TRUE
Data\Zelda_220505_P2083_MR_SGJ_Xlink_Rad18_RAD6_fr2_R1.raw	Intra	RAD18	RAD18	T337	K192	211.632	TRUE
Data\Zelda_220505_P2083_MR_SGJ_Xlink_Rad18_RAD6_fr2_R1.raw	Intra	RAD18	RAD18	T337	K23	226.364	TRUE
Data\Zelda_220505_P2083_MR_SGJ_Xlink_Rad18_RAD6_fr2_R2.raw	Intra	RAD18	RAD18	T337	K23	175.542	TRUE
Data\Zelda_220505_P2083_MR_SGJ_Xlink_Rad18_RAD6_fr2_R1.raw	Intra	RAD18	RAD18	T337	K251	167.423	TRUE
Data\Zelda_220505_P2083_MR_SGJ_Xlink_Rad18_RAD6_fr2_R2.raw	Intra	RAD18	RAD18	T337	K251	161.422	TRUE
Data\Zelda_220505_P2083_MR_SGJ_Xlink_Rad18_RAD6_fr1_R1.raw	Intra	RAD18	RAD18	T337	K301	136.057	TRUE
Data\Zelda_220505_P2083_MR_SGJ_Xlink_Rad18_RAD6_fr2_R2.raw	Intra	RAD18	RAD18	T337	K315	488.695	TRUE
Data\Zelda_220505_P2083_MR_SGJ_Xlink_Rad18_RAD6_fr3_R2.raw	Intra	RAD18	RAD18	T337	K315	373.366	TRUE
Data\Zelda_220505_P2083_MR_SGJ_Xlink_Rad18_RAD6_fr3_R1.raw	Intra	RAD18	RAD18	T337	K315	335.99	TRUE
Data\Zelda_220505_P2083_MR_SGJ_Xlink_Rad18_RAD6_fr2_R2.raw	Intra	RAD18	RAD18	T337	K347	388.999	TRUE
Data\Zelda_220505_P2083_MR_SGJ_Xlink_Rad18_RAD6_fr2_R1.raw	Intra	RAD18	RAD18	T337	K347	369.464	TRUE
Data\Zelda_220505_P2083_MR_SGJ_Xlink_Rad18_RAD6_fr2_R1.raw	Intra	RAD18	RAD18	T337	K89	193.181	TRUE
Data\Zelda_220505_P2083_MR_SGJ_Xlink_Rad18_RAD6_fr2_R2.raw	Intra	RAD18	RAD18	T337	K89	174.66	TRUE
Data\Zelda_220505_P2083_MR_SGJ_Xlink_Rad18_RAD6_fr2_R2.raw	Intra	RAD18	RAD18	T377	K108	243.929	TRUE
Data\Zelda_220505_P2083_MR_SGJ_Xlink_Rad18_RAD6_fr2_R1.raw	Intra	RAD18	RAD18	T377	K108	227.09	TRUE
Data\Zelda_220505_P2083_MR_SGJ_Xlink_Rad18_RAD6_fr2_R2.raw	Intra	RAD18	RAD18	T377	K116	245.051	TRUE
Data\Zelda_220505_P2083_MR_SGJ_Xlink_Rad18_RAD6_fr2_R1.raw	Intra	RAD18	RAD18	T377	K121	148.794	TRUE
Data\Zelda_220505_P2083_MR_SGJ_Xlink_Rad18_RAD6_fr2_R2.raw	Intra	RAD18	RAD18	T377	K121	138.781	TRUE
Data\Zelda_220505_P2083_MR_SGJ_Xlink_Rad18_RAD6_fr2_R2.raw	Intra	RAD18	RAD18	T377	K133	168.506	TRUE
Data\Zelda_220505_P2083_MR_SGJ_Xlink_Rad18_RAD6_fr2_R1.raw	Intra	RAD18	RAD18	T377	K133	150.515	TRUE
Data\Zelda_220505_P2083_MR_SGJ_Xlink_Rad18_RAD6_fr2_R1.raw	Intra	RAD18	RAD18	T377	K157	187.851	TRUE
Data\Zelda_220505_P2083_MR_SGJ_Xlink_Rad18_RAD6_fr2_R2.raw	Intra	RAD18	RAD18	T377	K157	159.478	TRUE
Data\Zelda_220505_P2083_MR_SGJ_Xlink_Rad18_RAD6_fr2_R2.raw	Intra	RAD18	RAD18	T377	K167	231.122	TRUE
Data\Zelda_220505_P2083_MR_SGJ_Xlink_Rad18_RAD6_fr2_R1.raw	Intra	RAD18	RAD18	T377	K174	210.831	TRUE
Data\Zelda_220505_P2083_MR_SGJ_Xlink_Rad18_RAD6_fr1_R2.raw	Intra	RAD18	RAD18	T377	K192	159.378	TRUE
Data\Zelda_220505_P2083_MR_SGJ_Xlink_Rad18_RAD6_fr1_R1.raw	Intra	RAD18	RAD18	T377	K192	148.016	TRUE
Data\Zelda_220505_P2083_MR_SGJ_Xlink_Rad18_RAD6_fr2_R1.raw	Intra	RAD18	RAD18	T377	K192	146.316	TRUE
Data\Zelda_220505_P2083_MR_SGJ_Xlink_Rad18_RAD6_fr2_R1.raw	Intra	RAD18	RAD18	T377	K23	149.556	TRUE
Data\Zelda_220505_P2083_MR_SGJ_Xlink_Rad18_RAD6_fr2_R2.raw	Intra	RAD18	RAD18	T377	K23	143.909	TRUE
Data\Zelda_220505_P2083_MR_SGJ_Xlink_Rad18_RAD6_fr2_R1.raw	Intra	RAD18	RAD18	T377	K267	138.618	TRUE
Data\Zelda_220505_P2083_MR_SGJ_Xlink_Rad18_RAD6_fr2_R1.raw	Intra	RAD18	RAD18	T377	K315	207.174	TRUE
Data\Zelda_220505_P2083_MR_SGJ_Xlink_Rad18_RAD6_fr2_R2.raw	Intra	RAD18	RAD18	T377	K315	185.073	TRUE
Data\Zelda_220505_P2083_MR_SGJ_Xlink_Rad18_RAD6_fr2_R2.raw	Intra	RAD18	RAD18	T377	K334	133.673	TRUE
Data\Zelda_220505_P2083_MR_SGJ_Xlink_Rad18_RAD6_fr2_R1.raw	Intra	RAD18	RAD18	T377	K347	215.995	TRUE
Data\Zelda_220505_P2083_MR_SGJ_Xlink_Rad18_RAD6_fr2_R2.raw	Intra	RAD18	RAD18	T377	K347	198.042	TRUE
Data\Zelda_220505_P2083_MR_SGJ_Xlink_Rad18_RAD6_fr2_R2.raw	Intra	RAD18	RAD18	T377	K353	190.772	TRUE
Data\Zelda_220505_P2083_MR_SGJ_Xlink_Rad18_RAD6_fr2_R1.raw	Intra	RAD18	RAD18	T377	K353	139.485	TRUE
Data\Zelda_220505_P2083_MR_SGJ_Xlink_Rad18_RAD6_fr2_R1.raw	Intra	RAD18	RAD18	T377	K89	212.173	TRUE
Data\Zelda_220505_P2083_MR_SGJ_Xlink_Rad18_RAD6_fr2_R2.raw	Intra	RAD18	RAD18	T377	K89	200.585	TRUE
Data\Zelda_220505_P2083_MR_SGJ_Xlink_Rad18_RAD6_fr2_R2.raw	Intra	RAD18	RAD18	T379	K108	238.161	TRUE
Data\Zelda_220505_P2083_MR_SGJ_Xlink_Rad18_RAD6_fr2_R1.raw	Intra	RAD18	RAD18	T379	K108	231.269	TRUE
Data\Zelda_220505_P2083_MR_SGJ_Xlink_Rad18_RAD6_fr2_R2.raw	Intra	RAD18	RAD18	T379	K116	233.36	TRUE
Data\Zelda_220505_P2083_MR_SGJ_Xlink_Rad18_RAD6_fr2_R1.raw	Intra	RAD18	RAD18	T379	K121	144.255	TRUE
Data\Zelda_220505_P2083_MR_SGJ_Xlink_Rad18_RAD6_fr2_R2.raw	Intra	RAD18	RAD18	T379	K121	136.286	TRUE
Data\Zelda_220505_P2083_MR_SGJ_Xlink_Rad18_RAD6_fr2_R2.raw	Intra	RAD18	RAD18	T379	K133	153.588	TRUE
Data\Zelda_220505_P2083_MR_SGJ_Xlink_Rad18_RAD6_fr2_R1.raw	Intra	RAD18	RAD18	T379	K133	136.996	TRUE
Data\Zelda_220505_P2083_MR_SGJ_Xlink_Rad18_RAD6_fr2_R1.raw	Intra	RAD18	RAD18	T379	K157	196.449	TRUE
Data\Zelda_220505_P2083_MR_SGJ_Xlink_Rad18_RAD6_fr2_R2.raw	Intra	RAD18	RAD18	T379	K157	161.912	TRUE
Data\Zelda_220505_P2083_MR_SGJ_Xlink_Rad18_RAD6_fr2_R2.raw	Intra	RAD18	RAD18	T379	K167	219.279	TRUE
Data\Zelda_220505_P2083_MR_SGJ_Xlink_Rad18_RAD6_fr2_R1.raw	Intra	RAD18	RAD18	T379	K174	198.749	TRUE
Data\Zelda_220505_P2083_MR_SGJ_Xlink_Rad18_RAD6_fr2_R1.raw	Intra	RAD18	RAD18	T379	K192	153.125	TRUE
Data\Zelda_220505_P2083_MR_SGJ_Xlink_Rad18_RAD6_fr1_R2.raw	Intra	RAD18	RAD18	T379	K192	149.491	TRUE
Data\Zelda_220505_P2083_MR_SGJ_Xlink_Rad18_RAD6_fr1_R1.raw	Intra	RAD18	RAD18	T379	K192	145.984	TRUE
Data\Zelda_220505_P2083_MR_SGJ_Xlink_Rad18_RAD6_fr2_R2.raw	Intra	RAD18	RAD18	T379	K23	178.864	TRUE
Data\Zelda_220505_P2083_MR_SGJ_Xlink_Rad18_RAD6_fr2_R1.raw	Intra	RAD18	RAD18	T379	K23	177.34	TRUE
Data\Zelda_220505_P2083_MR_SGJ_Xlink_Rad18_RAD6_fr2_R2.raw	Intra	RAD18	RAD18	T379	K267	136.499	TRUE
Data\Zelda_220505_P2083_MR_SGJ_Xlink_Rad18_RAD6_fr2_R1.raw	Intra	RAD18	RAD18	T379	K267	131.209	TRUE
Data\Zelda_220505_P2083_MR_SGJ_Xlink_Rad18_RAD6_fr2_R1.raw	Intra	RAD18	RAD18	T379	K315	208.923	TRUE
Data\Zelda_220505_P2083_MR_SGJ_Xlink_Rad18_RAD6_fr2_R2.raw	Intra	RAD18	RAD18	T379	K315	190.481	TRUE
Data\Zelda_220505_P2083_MR_SGJ_Xlink_Rad18_RAD6_fr2_R1.raw	Intra	RAD18	RAD18	T379	K347	214.192	TRUE
Data\Zelda_220505_P2083_MR_SGJ_Xlink_Rad18_RAD6_fr2_R2.raw	Intra	RAD18	RAD18	T379	K347	205.022	TRUE
Data\Zelda_220505_P2083_MR_SGJ_Xlink_Rad18_RAD6_fr2_R2.raw	Intra	RAD18	RAD18	T379	K353	191.938	TRUE
Data\Zelda_220505_P2083_MR_SGJ_Xlink_Rad18_RAD6_fr2_R1.raw	Intra	RAD18	RAD18	T379	K353	141.959	TRUE
Data\Zelda_220505_P2083_MR_SGJ_Xlink_Rad18_RAD6_fr2_R1.raw	Intra	RAD18	RAD18	T379	K89	202.435	TRUE
Data\Zelda_220505_P2083_MR_SGJ_Xlink_Rad18_RAD6_fr2_R2.raw	Intra	RAD18	RAD18	T379	K89	189.305	TRUE
Data\Zelda_220505_P2083_MR_SGJ_Xlink_Rad18_RAD6_fr2_R2.raw	Intra	RAD18	RAD18	T381	K108	242.853	TRUE
Data\Zelda_220505_P2083_MR_SGJ_Xlink_Rad18_RAD6_fr2_R1.raw	Intra	RAD18	RAD18	T381	K108	240.68	TRUE
Data\Zelda_220505_P2083_MR_SGJ_Xlink_Rad18_RAD6_fr2_R2.raw	Intra	RAD18	RAD18	T381	K116	247.383	TRUE
Data\Zelda_220505_P2083_MR_SGJ_Xlink_Rad18_RAD6_fr2_R1.raw	Intra	RAD18	RAD18	T381	K121	151.01	TRUE
Data\Zelda_220505_P2083_MR_SGJ_Xlink_Rad18_RAD6_fr2_R2.raw	Intra	RAD18	RAD18	T381	K121	144.392	TRUE
Data\Zelda_220505_P2083_MR_SGJ_Xlink_Rad18_RAD6_fr2_R2.raw	Intra	RAD18	RAD18	T381	K133	151.597	TRUE
Data\Zelda_220505_P2083_MR_SGJ_Xlink_Rad18_RAD6_fr2_R1.raw	Intra	RAD18	RAD18	T381	K133	136.148	TRUE
Data\Zelda_220505_P2083_MR_SGJ_Xlink_Rad18_RAD6_fr2_R1.raw	Intra	RAD18	RAD18	T381	K157	224.881	TRUE
Data\Zelda_220505_P2083_MR_SGJ_Xlink_Rad18_RAD6_fr2_R2.raw	Intra	RAD18	RAD18	T381	K157	178.498	TRUE
Data\Zelda_220505_P2083_MR_SGJ_Xlink_Rad18_RAD6_fr2_R2.raw	Intra	RAD18	RAD18	T381	K167	208.458	TRUE
Data\Zelda_220505_P2083_MR_SGJ_Xlink_Rad18_RAD6_fr2_R1.raw	Intra	RAD18	RAD18	T381	K167	133.74	TRUE
Data\Zelda_220505_P2083_MR_SGJ_Xlink_Rad18_RAD6_fr2_R1.raw	Intra	RAD18	RAD18	T381	K174	199.403	TRUE
Data\Zelda_220505_P2083_MR_SGJ_Xlink_Rad18_RAD6_fr2_R1.raw	Intra	RAD18	RAD18	T381	K192	174.362	TRUE
Data\Zelda_220505_P2083_MR_SGJ_Xlink_Rad18_RAD6_fr1_R1.raw	Intra	RAD18	RAD18	T381	K192	146.576	TRUE
Data\Zelda_220505_P2083_MR_SGJ_Xlink_Rad18_RAD6_fr1_R2.raw	Intra	RAD18	RAD18	T381	K192	144.501	TRUE
Data\Zelda_220505_P2083_MR_SGJ_Xlink_Rad18_RAD6_fr2_R2.raw	Intra	RAD18	RAD18	T381	K192	140.497	TRUE
Data\Zelda_220505_P2083_MR_SGJ_Xlink_Rad18_RAD6_fr2_R2.raw	Intra	RAD18	RAD18	T381	K23	233.766	TRUE
Data\Zelda_220505_P2083_MR_SGJ_Xlink_Rad18_RAD6_fr2_R1.raw	Intra	RAD18	RAD18	T381	K23	228.506	TRUE
Data\Zelda_220505_P2083_MR_SGJ_Xlink_Rad18_RAD6_fr2_R2.raw	Intra	RAD18	RAD18	T381	K267	188.278	TRUE
Data\Zelda_220505_P2083_MR_SGJ_Xlink_Rad18_RAD6_fr2_R1.raw	Intra	RAD18	RAD18	T381	K315	223.125	TRUE
Data\Zelda_220505_P2083_MR_SGJ_Xlink_Rad18_RAD6_fr2_R2.raw	Intra	RAD18	RAD18	T381	K315	213.622	TRUE
Data\Zelda_220505_P2083_MR_SGJ_Xlink_Rad18_RAD6_fr2_R2.raw	Intra	RAD18	RAD18	T381	K347	226.2	TRUE
Data\Zelda_220505_P2083_MR_SGJ_Xlink_Rad18_RAD6_fr2_R1.raw	Intra	RAD18	RAD18	T381	K347	216.368	TRUE
Data\Zelda_220505_P2083_MR_SGJ_Xlink_Rad18_RAD6_fr2_R2.raw	Intra	RAD18	RAD18	T381	K353	223.417	TRUE
Data\Zelda_220505_P2083_MR_SGJ_Xlink_Rad18_RAD6_fr2_R1.raw	Intra	RAD18	RAD18	T381	K353	184.076	TRUE
Data\Zelda_220505_P2083_MR_SGJ_Xlink_Rad18_RAD6_fr2_R1.raw	Intra	RAD18	RAD18	T381	K89	202.249	TRUE
Data\Zelda_220505_P2083_MR_SGJ_Xlink_Rad18_RAD6_fr2_R2.raw	Intra	RAD18	RAD18	T381	K89	196.85	TRUE
Data\Zelda_220505_P2083_MR_SGJ_Xlink_Rad18_RAD6_fr2_R2.raw	Intra	RAD18	RAD18	T387	K116	205.009	TRUE
Data\Zelda_220505_P2083_MR_SGJ_Xlink_Rad18_RAD6_fr2_R1.raw	Intra	RAD18	RAD18	T387	K116	191.11	TRUE
Data\Zelda_220505_P2083_MR_SGJ_Xlink_Rad18_RAD6_fr2_R2.raw	Intra	RAD18	RAD18	T387	K133	149.973	TRUE
Data\Zelda_220505_P2083_MR_SGJ_Xlink_Rad18_RAD6_fr2_R1.raw	Intra	RAD18	RAD18	T387	K133	134.885	TRUE
Data\Zelda_220505_P2083_MR_SGJ_Xlink_Rad18_RAD6_fr2_R1.raw	Intra	RAD18	RAD18	T387	K157	171.824	TRUE
Data\Zelda_220505_P2083_MR_SGJ_Xlink_Rad18_RAD6_fr1_R1.raw	Intra	RAD18	RAD18	T387	K192	173.068	TRUE
Data\Zelda_220505_P2083_MR_SGJ_Xlink_Rad18_RAD6_fr1_R2.raw	Intra	RAD18	RAD18	T387	K192	134.965	TRUE
Data\Zelda_220505_P2083_MR_SGJ_Xlink_Rad18_RAD6_fr2_R1.raw	Intra	RAD18	RAD18	T387	K23	208.53	TRUE
Data\Zelda_220505_P2083_MR_SGJ_Xlink_Rad18_RAD6_fr2_R2.raw	Intra	RAD18	RAD18	T387	K23	199.94	TRUE
Data\Zelda_220505_P2083_MR_SGJ_Xlink_Rad18_RAD6_fr2_R2.raw	Intra	RAD18	RAD18	T387	K267	158.469	TRUE
Data\Zelda_220505_P2083_MR_SGJ_Xlink_Rad18_RAD6_fr2_R2.raw	Intra	RAD18	RAD18	T387	K315	172.082	TRUE
Data\Zelda_220505_P2083_MR_SGJ_Xlink_Rad18_RAD6_fr2_R1.raw	Intra	RAD18	RAD18	T387	K315	160.965	TRUE
Data\Zelda_220505_P2083_MR_SGJ_Xlink_Rad18_RAD6_fr2_R2.raw	Intra	RAD18	RAD18	T387	K347	161.813	TRUE
Data\Zelda_220505_P2083_MR_SGJ_Xlink_Rad18_RAD6_fr2_R1.raw	Intra	RAD18	RAD18	T387	K347	132.908	TRUE
Data\Zelda_220505_P2083_MR_SGJ_Xlink_Rad18_RAD6_fr2_R1.raw	Intra	RAD18	RAD18	T387	K353	154.236	TRUE
Data\Zelda_220505_P2083_MR_SGJ_Xlink_Rad18_RAD6_fr2_R2.raw	Intra	RAD18	RAD18	T387	K353	152.428	TRUE
Data\Zelda_220505_P2083_MR_SGJ_Xlink_Rad18_RAD6_fr1_R1.raw	Intra	RAD18	RAD18	T387	K376	278.362	TRUE
Data\Zelda_220505_P2083_MR_SGJ_Xlink_Rad18_RAD6_fr1_R2.raw	Intra	RAD18	RAD18	T387	K376	250.305	TRUE
Data\Zelda_220505_P2083_MR_SGJ_Xlink_Rad18_RAD6_fr2_R2.raw	Intra	RAD18	RAD18	T387	K89	152.813	TRUE
Data\Zelda_220505_P2083_MR_SGJ_Xlink_Rad18_RAD6_fr2_R2.raw	Intra	RAD18	RAD18	T402	K133	133.058	TRUE
Data\Zelda_220505_P2083_MR_SGJ_Xlink_Rad18_RAD6_fr1_R2.raw	Intra	RAD18	RAD18	T402	K192	225.473	TRUE
Data\Zelda_220505_P2083_MR_SGJ_Xlink_Rad18_RAD6_fr1_R1.raw	Intra	RAD18	RAD18	T402	K192	186.561	TRUE
Data\Zelda_220505_P2083_MR_SGJ_Xlink_Rad18_RAD6_fr2_R2.raw	Intra	RAD18	RAD18	T402	K315	258.294	TRUE
Data\Zelda_220505_P2083_MR_SGJ_Xlink_Rad18_RAD6_fr2_R1.raw	Intra	RAD18	RAD18	T402	K315	211.76	TRUE
Data\Zelda_220505_P2083_MR_SGJ_Xlink_Rad18_RAD6_fr2_R2.raw	Intra	RAD18	RAD18	T405	K116	134.583	TRUE
Data\Zelda_220505_P2083_MR_SGJ_Xlink_Rad18_RAD6_fr2_R1.raw	Intra	RAD18	RAD18	T405	K116	132.61	TRUE
Data\Zelda_220505_P2083_MR_SGJ_Xlink_Rad18_RAD6_fr2_R2.raw	Intra	RAD18	RAD18	T405	K133	148.676	TRUE
Data\Zelda_220505_P2083_MR_SGJ_Xlink_Rad18_RAD6_fr1_R2.raw	Intra	RAD18	RAD18	T405	K192	250.088	TRUE
Data\Zelda_220505_P2083_MR_SGJ_Xlink_Rad18_RAD6_fr1_R1.raw	Intra	RAD18	RAD18	T405	K192	195.253	TRUE
Data\Zelda_220505_P2083_MR_SGJ_Xlink_Rad18_RAD6_fr2_R2.raw	Intra	RAD18	RAD18	T405	K315	273.902	TRUE
Data\Zelda_220505_P2083_MR_SGJ_Xlink_Rad18_RAD6_fr2_R1.raw	Intra	RAD18	RAD18	T405	K315	191.827	TRUE
Data\Zelda_220505_P2083_MR_SGJ_Xlink_Rad18_RAD6_fr2_R1.raw	Intra	RAD18	RAD18	T474	K108	241.212	TRUE
Data\Zelda_220505_P2083_MR_SGJ_Xlink_Rad18_RAD6_fr2_R2.raw	Intra	RAD18	RAD18	T474	K108	143.447	TRUE
Data\Zelda_220505_P2083_MR_SGJ_Xlink_Rad18_RAD6_fr1_R1.raw	Intra	RAD18	RAD18	T474	K108	132.136	TRUE
Data\Zelda_220505_P2083_MR_SGJ_Xlink_Rad18_RAD6_fr2_R1.raw	Intra	RAD18	RAD18	T474	K121	158.737	TRUE
Data\Zelda_220505_P2083_MR_SGJ_Xlink_Rad18_RAD6_fr2_R2.raw	Intra	RAD18	RAD18	T474	K121	131.516	TRUE
Data\Zelda_220505_P2083_MR_SGJ_Xlink_Rad18_RAD6_fr2_R1.raw	Intra	RAD18	RAD18	T474	K167	225.037	TRUE
Data\Zelda_220505_P2083_MR_SGJ_Xlink_Rad18_RAD6_fr2_R2.raw	Intra	RAD18	RAD18	T474	K167	176.503	TRUE
Data\Zelda_220505_P2083_MR_SGJ_Xlink_Rad18_RAD6_fr2_R1.raw	Intra	RAD18	RAD18	T474	K174	157.463	TRUE
Data\Zelda_220505_P2083_MR_SGJ_Xlink_Rad18_RAD6_fr2_R2.raw	Intra	RAD18	RAD18	T474	K174	153.101	TRUE
Data\Zelda_220505_P2083_MR_SGJ_Xlink_Rad18_RAD6_fr2_R1.raw	Intra	RAD18	RAD18	T474	K263	248.49	TRUE
Data\Zelda_220505_P2083_MR_SGJ_Xlink_Rad18_RAD6_fr2_R2.raw	Intra	RAD18	RAD18	T474	K263	227.903	TRUE
Data\Zelda_220505_P2083_MR_SGJ_Xlink_Rad18_RAD6_fr2_R2.raw	Intra	RAD18	RAD18	T474	K267	205.656	TRUE
Data\Zelda_220505_P2083_MR_SGJ_Xlink_Rad18_RAD6_fr2_R2.raw	Intra	RAD18	RAD18	T474	K315	358.843	TRUE
Data\Zelda_220505_P2083_MR_SGJ_Xlink_Rad18_RAD6_fr2_R1.raw	Intra	RAD18	RAD18	T474	K315	295.506	TRUE
Data\Zelda_220505_P2083_MR_SGJ_Xlink_Rad18_RAD6_fr1_R2.raw	Intra	RAD18	RAD18	T474	K315	196.289	TRUE
Data\Zelda_220505_P2083_MR_SGJ_Xlink_Rad18_RAD6_fr1_R1.raw	Intra	RAD18	RAD18	T474	K315	154.754	TRUE
Data\Zelda_220505_P2083_MR_SGJ_Xlink_Rad18_RAD6_fr2_R1.raw	Intra	RAD18	RAD18	T474	K324	145.15	TRUE
Data\Zelda_220505_P2083_MR_SGJ_Xlink_Rad18_RAD6_fr2_R2.raw	Intra	RAD18	RAD18	T474	K324	137.587	TRUE
Data\Zelda_220505_P2083_MR_SGJ_Xlink_Rad18_RAD6_fr2_R1.raw	Intra	RAD18	RAD18	T474	K334	164.171	TRUE
Data\Zelda_220505_P2083_MR_SGJ_Xlink_Rad18_RAD6_fr2_R1.raw	Intra	RAD18	RAD18	T474	K339	197.314	TRUE
Data\Zelda_220505_P2083_MR_SGJ_Xlink_Rad18_RAD6_fr2_R2.raw	Intra	RAD18	RAD18	T474	K347	271.877	TRUE
Data\Zelda_220505_P2083_MR_SGJ_Xlink_Rad18_RAD6_fr2_R1.raw	Intra	RAD18	RAD18	T474	K347	235.576	TRUE
Data\Zelda_220505_P2083_MR_SGJ_Xlink_Rad18_RAD6_fr2_R1.raw	Intra	RAD18	RAD18	T474	K376	206.94	TRUE
Data\Zelda_220505_P2083_MR_SGJ_Xlink_Rad18_RAD6_fr2_R1.raw	Intra	RAD18	RAD18	T474	K382	213.788	TRUE
Data\Zelda_220505_P2083_MR_SGJ_Xlink_Rad18_RAD6_fr1_R2.raw	Inter	RAD18	RAD18	T474	K468	136.081	TRUE
Data\Zelda_220505_P2083_MR_SGJ_Xlink_Rad18_RAD6_fr2_R1.raw	Intra	RAD18	RAD18	T474	K89	267.159	TRUE
Data\Zelda_220505_P2083_MR_SGJ_Xlink_Rad18_RAD6_fr2_R2.raw	Intra	RAD18	RAD18	T474	K89	158.174	TRUE
Data\Zelda_220505_P2083_MR_SGJ_Xlink_Rad18_RAD6_fr2_R1.raw	Inter	RAD18	RAD18	T68	K79	130.574	TRUE
Data\Zelda_220505_P2083_MR_SGJ_Xlink_Rad18_RAD6_fr2_R1.raw	Inter	RAD18	RAD18	T72	K79	298.024	TRUE
Data\Zelda_220505_P2083_MR_SGJ_Xlink_Rad18_RAD6_fr2_R2.raw	Inter	RAD18	RAD18	T72	K79	248.548	TRUE
Data\Zelda_220505_P2083_MR_SGJ_Xlink_Rad18_RAD6_fr2_R1.raw	Inter	RAD18	RAD18	T74	K79	400.374	TRUE
Data\Zelda_220505_P2083_MR_SGJ_Xlink_Rad18_RAD6_fr2_R2.raw	Inter	RAD18	RAD18	T74	K79	335.206	TRUE
Data\Zelda_220505_P2083_MR_SGJ_Xlink_Rad18_RAD6_fr2_R2.raw	Intra	RAD18	RAD18	Y123	K108	377.115	TRUE
Data\Zelda_220505_P2083_MR_SGJ_Xlink_Rad18_RAD6_fr3_R1.raw	Intra	RAD18	RAD18	Y123	K108	231.145	TRUE
Data\Zelda_220505_P2083_MR_SGJ_Xlink_Rad18_RAD6_fr3_R2.raw	Intra	RAD18	RAD18	Y123	K108	210.819	TRUE
Data\Zelda_220505_P2083_MR_SGJ_Xlink_Rad18_RAD6_fr2_R1.raw	Intra	RAD18	RAD18	Y123	K23	306.718	TRUE
Data\Zelda_220505_P2083_MR_SGJ_Xlink_Rad18_RAD6_fr2_R2.raw	Intra	RAD18	RAD18	Y123	K23	273.393	TRUE
Data\Zelda_220505_P2083_MR_SGJ_Xlink_Rad18_RAD6_fr2_R2.raw	Intra	RAD18	RAD18	Y123	K89	205.427	TRUE
Data\Zelda_220505_P2083_MR_SGJ_Xlink_Rad18_RAD6_fr2_R1.raw	Intra	RAD18	RAD18	Y254	K265	162.164	TRUE
Data\Zelda_220505_P2083_MR_SGJ_Xlink_Rad18_RAD6_fr2_R2.raw	Intra	RAD18	RAD18	Y254	K267	202.419	TRUE
Data\Zelda_220505_P2083_MR_SGJ_Xlink_Rad18_RAD6_fr2_R1.raw	Intra	RAD18	RAD18	Y254	K267	194.815	TRUE
Data\Zelda_220505_P2083_MR_SGJ_Xlink_Rad18_RAD6_fr3_R2.raw	Intra	RAD18	RAD18	Y254	K267	134.292	TRUE
Data\Zelda_220505_P2083_MR_SGJ_Xlink_Rad18_RAD6_fr2_R1.raw	Intra	RAD18	RAD18	Y254	K89	268.29	TRUE
Data\Zelda_220505_P2083_MR_SGJ_Xlink_Rad18_RAD6_fr2_R2.raw	Intra	RAD18	RAD18	Y254	K89	248.721	TRUE
Data\Zelda_220505_P2083_MR_SGJ_Xlink_Rad18_RAD6_fr1_R2.raw	Intra	RAD18	RAD18	Y291	K89	222.845	TRUE
Data\Zelda_220505_P2083_MR_SGJ_Xlink_Rad18_RAD6_fr1_R1.raw	Intra	RAD18	RAD18	Y291	K89	186.369	TRUE
Data\Zelda_220505_P2083_MR_SGJ_Xlink_Rad18_RAD6_fr2_R1.raw	Intra	RAD18	RAD18	Y291	K89	183.878	TRUE
Data\Zelda_220505_P2083_MR_SGJ_Xlink_Rad18_RAD6_fr2_R2.raw	Intra	RAD18	RAD18	Y291	K89	181.218	TRUE
Data\Zelda_220505_P2083_MR_SGJ_Xlink_Rad18_RAD6_fr2_R1.raw	Intra	RAD18	RAD18	Y348	K116	166.266	TRUE
Data\Zelda_220505_P2083_MR_SGJ_Xlink_Rad18_RAD6_fr3_R2.raw	Intra	RAD18	RAD18	Y348	K174	180.671	TRUE
Data\Zelda_220505_P2083_MR_SGJ_Xlink_Rad18_RAD6_fr2_R2.raw	Intra	RAD18	RAD18	Y348	K192	218.015	TRUE
Data\Zelda_220505_P2083_MR_SGJ_Xlink_Rad18_RAD6_fr2_R1.raw	Intra	RAD18	RAD18	Y348	K203	206.058	TRUE
Data\Zelda_220505_P2083_MR_SGJ_Xlink_Rad18_RAD6_fr2_R2.raw	Intra	RAD18	RAD18	Y348	K203	172.108	TRUE
Data\Zelda_220505_P2083_MR_SGJ_Xlink_Rad18_RAD6_fr2_R1.raw	Intra	RAD18	RAD18	Y348	K23	162.985	TRUE
Data\Zelda_220505_P2083_MR_SGJ_Xlink_Rad18_RAD6_fr2_R2.raw	Intra	RAD18	RAD18	Y348	K23	156.202	TRUE
Data\Zelda_220505_P2083_MR_SGJ_Xlink_Rad18_RAD6_fr2_R2.raw	Intra	RAD18	RAD18	Y348	K251	145.024	TRUE
Data\Zelda_220505_P2083_MR_SGJ_Xlink_Rad18_RAD6_fr2_R1.raw	Intra	RAD18	RAD18	Y348	K267	320.072	TRUE
Data\Zelda_220505_P2083_MR_SGJ_Xlink_Rad18_RAD6_fr2_R2.raw	Intra	RAD18	RAD18	Y348	K267	229.394	TRUE
Data\Zelda_220505_P2083_MR_SGJ_Xlink_Rad18_RAD6_fr2_R1.raw	Intra	RAD18	RAD18	Y348	K315	430.914	TRUE
Data\Zelda_220505_P2083_MR_SGJ_Xlink_Rad18_RAD6_fr2_R2.raw	Intra	RAD18	RAD18	Y348	K315	323.51	TRUE
Data\Zelda_220505_P2083_MR_SGJ_Xlink_Rad18_RAD6_fr3_R1.raw	Intra	RAD18	RAD18	Y348	K315	261.709	TRUE
Data\Zelda_220505_P2083_MR_SGJ_Xlink_Rad18_RAD6_fr3_R2.raw	Intra	RAD18	RAD18	Y348	K315	199.904	TRUE
Data\Zelda_220505_P2083_MR_SGJ_Xlink_Rad18_RAD6_fr2_R1.raw	Intra	RAD18	RAD18	Y348	K324	188.5	TRUE
Data\Zelda_220505_P2083_MR_SGJ_Xlink_Rad18_RAD6_fr2_R2.raw	Intra	RAD18	RAD18	Y348	K324	161.138	TRUE
Data\Zelda_220505_P2083_MR_SGJ_Xlink_Rad18_RAD6_fr2_R1.raw	Intra	RAD18	RAD18	Y348	K351	180.06	TRUE
Data\Zelda_220505_P2083_MR_SGJ_Xlink_Rad18_RAD6_fr2_R1.raw	Intra	RAD18	RAD18	Y348	K353	464.226	TRUE
Data\Zelda_220505_P2083_MR_SGJ_Xlink_Rad18_RAD6_fr2_R1.raw	Intra	RAD18	RAD18	Y348	K89	292.69	TRUE
Data\Zelda_220505_P2083_MR_SGJ_Xlink_Rad18_RAD6_fr2_R2.raw	Intra	RAD18	RAD18	Y348	K89	265.271	TRUE

## Sheet: RAD6RAD6_X-links
Run	Intra/Inter	Protein 1	Protein 2	Site 1	Site 2	Score	Decision
Data\Zelda_220505_P2083_MR_SGJ_Xlink_Rad18_RAD6_fr2_R2.raw	Intra	RAD6	RAD6	S86	K66	228.239	TRUE
Data\Zelda_220505_P2083_MR_SGJ_Xlink_Rad18_RAD6_fr2_R1.raw	Intra	RAD6	RAD6	S86	K66	212.277	TRUE
Data\Zelda_220505_P2083_MR_SGJ_Xlink_Rad18_RAD6_fr2_R1.raw	Intra	RAD6	RAD6	Y82	K66	171.41	TRUE
Data\Zelda_220505_P2083_MR_SGJ_Xlink_Rad18_RAD6_fr2_R2.raw	Intra	RAD6	RAD6	Y82	K66	170.416	TRUE
