# Supplementary material for: Structural basis for RAD18 regulation by MAGEA4 and its implications for RING ubiquitin ligase binding by MAGE family proteins
Source: EMBO J. 2024 Mar 6;43(7):1273–300. doi: 10.1038/s44318-024-00058-9 (PMC10987633; doi:10.1038/s44318-024-00058-9)
Supplement: Supplementary file 3 — Dataset EV2 [file 44318_2024_58_MOESM3_ESM.xlsx]

## Sheet: Legend
Dataset title	RAD18/RAD6/MAGEA4 cross-links
Legend information	human RAD18/RAD6 was purified from E. coli, as per the Materials and Methods section, and subjected to BS3 crosslinking in the presence of a 5X excess of MAGEA4. The sample was then analysed using cross-linking mass spectrometry as described in the Materials and Methods section. All crosslinks above a cutoff Score of 160 are shown. The data is organised into RAD18RAD6MAGEA4_All_X-links (showing a…

## Sheet: RAD18RAD6MAGEA4_All_X-links
Run	Intra/Inter	Protein 1	Protein 2	Site 1	Site 2	Score	Decision
Data\Zelda_220505_P2083_MR_SGJ_Xlink_Rad18_RAD6_MAGEA4_fr2_R2.raw	Intra	RAD18		S164		54.4299	TRUE
Data\Zelda_220505_P2083_MR_SGJ_Xlink_Rad18_RAD6_MAGEA4_fr2_R2.raw	Intra	RAD18		K167		36.233	TRUE
Data\Zelda_220505_P2083_MR_SGJ_Xlink_Rad18_RAD6_MAGEA4_fr2_R2.raw	Intra	RAD18		S170		32.6494	TRUE
Data\Zelda_220505_P2083_MR_SGJ_Xlink_Rad18_RAD6_MAGEA4_fr2_R2.raw	Intra	RAD18		K174		30.9496	TRUE
Data\Zelda_220505_P2083_MR_SGJ_Xlink_Rad18_RAD6_MAGEA4_fr2_R2.raw	Intra	RAD18		T175		29.5842	TRUE
Data\Zelda_220505_P2083_MR_SGJ_Xlink_Rad18_RAD6_MAGEA4_fr2_R2.raw	Intra	RAD18		K176		29.5842	TRUE
Data\Zelda_220505_P2083_MR_SGJ_Xlink_Rad18_RAD6_MAGEA4_fr2_R2.raw	Intra	RAD18		T178		21.8709	TRUE
Data\Zelda_220505_P2083_MR_SGJ_Xlink_Rad18_RAD6_MAGEA4_fr2_R2.raw	Intra	RAD18		Y291		149.619	TRUE
Data\Zelda_220505_P2083_MR_SGJ_Xlink_Rad18_RAD6_MAGEA4_fr2_R2.raw	Intra	RAD18		K365		76.6944	TRUE
Data\Zelda_220505_P2083_MR_SGJ_Xlink_Rad18_RAD6_MAGEA4_fr2_R2.raw	Intra	RAD18		Y367		92.0531	TRUE
Data\Zelda_220505_P2083_MR_SGJ_Xlink_Rad18_RAD6_MAGEA4_fr2_R2.raw	Intra	RAD18		K368		95.5991	TRUE
Data\Zelda_220505_P2083_MR_SGJ_Xlink_Rad18_RAD6_MAGEA4_fr2_R2.raw	Intra	RAD18		K369		90.7236	TRUE
Data\Zelda_220505_P2083_MR_SGJ_Xlink_Rad18_RAD6_MAGEA4_fr2_R2.raw	Intra	RAD18		S374		81.6075	TRUE
Data\Zelda_220505_P2083_MR_SGJ_Xlink_Rad18_RAD6_MAGEA4_fr2_R2.raw	Intra	RAD18		S241		45.3946	TRUE
Data\Zelda_220505_P2083_MR_SGJ_Xlink_Rad18_RAD6_MAGEA4_fr2_R2.raw	Intra	RAD18		S242		45.3946	TRUE
Data\Zelda_220505_P2083_MR_SGJ_Xlink_Rad18_RAD6_MAGEA4_fr2_R2.raw	Intra	RAD18		K245		52.8435	TRUE
Data\Zelda_220505_P2083_MR_SGJ_Xlink_Rad18_RAD6_MAGEA4_fr2_R2.raw	Intra	RAD18		K247		86.1761	TRUE
Data\Zelda_220505_P2083_MR_SGJ_Xlink_Rad18_RAD6_MAGEA4_fr2_R1.raw	Inter	RAD18	RAD18	K108	K108	504.949	TRUE
Data\Zelda_220505_P2083_MR_SGJ_Xlink_Rad18_RAD6_MAGEA4_fr1_R2.raw	Inter	RAD18	RAD18	K108	K108	495.615	TRUE
Data\Zelda_220505_P2083_MR_SGJ_Xlink_Rad18_RAD6_MAGEA4_fr1_R1.raw	Inter	RAD18	RAD18	K108	K108	438.541	TRUE
Data\Zelda_220505_P2083_MR_SGJ_Xlink_Rad18_RAD6_MAGEA4_fr2_R2.raw	Intra	RAD18		S272		115.687	TRUE
Data\Zelda_220505_P2083_MR_SGJ_Xlink_Rad18_RAD6_MAGEA4_fr2_R2.raw	Intra	RAD18		K160		67.3409	TRUE
Data\Zelda_220505_P2083_MR_SGJ_Xlink_Rad18_RAD6_MAGEA4_fr2_R2.raw	Intra	RAD18		S161		65.9669	TRUE
Data\Zelda_220505_P2083_MR_SGJ_Xlink_Rad18_RAD6_MAGEA4_fr2_R2.raw	Intra	RAD18		K162		65.9669	TRUE
Data\Zelda_220505_P2083_MR_SGJ_Xlink_Rad18_RAD6_MAGEA4_fr2_R2.raw	Intra	RAD18		K376		80.9967	TRUE
Data\Zelda_220505_P2083_MR_SGJ_Xlink_Rad18_RAD6_MAGEA4_fr2_R2.raw	Intra	RAD18		T377		84.5604	TRUE
Data\Zelda_220505_P2083_MR_SGJ_Xlink_Rad18_RAD6_MAGEA4_fr2_R2.raw	Intra	RAD18		T379		74.6578	TRUE
Data\Zelda_220505_P2083_MR_SGJ_Xlink_Rad18_RAD6_MAGEA4_fr2_R2.raw	Intra	RAD18		T381		77.144	TRUE
Data\Zelda_220505_P2083_MR_SGJ_Xlink_Rad18_RAD6_MAGEA4_fr2_R2.raw	Intra	RAD18		K382		81.718	TRUE
Data\Zelda_220505_P2083_MR_SGJ_Xlink_Rad18_RAD6_MAGEA4_fr2_R2.raw	Intra	RAD18		S386		92.8376	TRUE
Data\Zelda_220505_P2083_MR_SGJ_Xlink_Rad18_RAD6_MAGEA4_fr2_R2.raw	Intra	RAD18		T387		96.5514	TRUE
Data\Zelda_220505_P2083_MR_SGJ_Xlink_Rad18_RAD6_MAGEA4_fr2_R2.raw	Inter	RAD18	RAD18	K108	K108	353.499	TRUE
Data\Zelda_220505_P2083_MR_SGJ_Xlink_Rad18_RAD6_MAGEA4_fr2_R2.raw	Intra	RAD18	RAD18	K264	K265	71.8337	TRUE
Data\Zelda_220505_P2083_MR_SGJ_Xlink_Rad18_RAD6_MAGEA4_fr2_R2.raw	Intra	RAD18	RAD18	K108	K116	255.118	TRUE
Data\Zelda_220505_P2083_MR_SGJ_Xlink_Rad18_RAD6_MAGEA4_fr2_R2.raw	Intra	RAD18	RAD18	K265	K267	141.868	TRUE
Data\Zelda_220505_P2083_MR_SGJ_Xlink_Rad18_RAD6_MAGEA4_fr2_R1.raw	Intra	RAD18	RAD18	K108	S109	520.333	TRUE
Data\Zelda_220505_P2083_MR_SGJ_Xlink_Rad18_RAD6_MAGEA4_fr2_R2.raw	Intra	RAD18	RAD18	K265	S272	153.613	TRUE
Data\Zelda_220505_P2083_MR_SGJ_Xlink_Rad18_RAD6_MAGEA4_fr1_R2.raw	Intra	RAD18	RAD18	K108	S109	485.241	TRUE
Data\Zelda_220505_P2083_MR_SGJ_Xlink_Rad18_RAD6_MAGEA4_fr2_R2.raw	Intra	RAD18		S346		36.3077	TRUE
Data\Zelda_220505_P2083_MR_SGJ_Xlink_Rad18_RAD6_MAGEA4_fr2_R2.raw	Intra	RAD18		K347		26.2272	TRUE
Data\Zelda_220505_P2083_MR_SGJ_Xlink_Rad18_RAD6_MAGEA4_fr2_R2.raw	Intra	RAD18		Y348		24.9834	TRUE
Data\Zelda_220505_P2083_MR_SGJ_Xlink_Rad18_RAD6_MAGEA4_fr2_R2.raw	Intra	RAD18		K350		18.5099	TRUE
Data\Zelda_220505_P2083_MR_SGJ_Xlink_Rad18_RAD6_MAGEA4_fr2_R2.raw	Intra	RAD18		K351		21.2631	TRUE
Data\Zelda_220505_P2083_MR_SGJ_Xlink_Rad18_RAD6_MAGEA4_fr2_R2.raw	Intra	RAD18		S180		20.8808	TRUE
Data\Zelda_220505_P2083_MR_SGJ_Xlink_Rad18_RAD6_MAGEA4_fr2_R2.raw	Intra	RAD18		S189		53.3757	TRUE
Data\Zelda_220505_P2083_MR_SGJ_Xlink_Rad18_RAD6_MAGEA4_fr2_R2.raw	Intra	RAD18		K192		52.9378	TRUE
Data\Zelda_220505_P2083_MR_SGJ_Xlink_Rad18_RAD6_MAGEA4_fr2_R2.raw	Intra	RAD18		S198		71.6158	TRUE
Data\Zelda_220505_P2083_MR_SGJ_Xlink_Rad18_RAD6_MAGEA4_fr2_R2.raw	Intra	RAD18		T199		72.0137	TRUE
Data\Zelda_220505_P2083_MR_SGJ_Xlink_Rad18_RAD6_MAGEA4_fr2_R2.raw	Intra	RAD18		S200		73.0169	TRUE
Data\Zelda_220505_P2083_MR_SGJ_Xlink_Rad18_RAD6_MAGEA4_fr2_R2.raw	Intra	RAD18		T201		74.1342	TRUE
Data\Zelda_220505_P2083_MR_SGJ_Xlink_Rad18_RAD6_MAGEA4_fr2_R2.raw	Intra	RAD18	RAD18	S346	K347	28.1651	TRUE
Data\Zelda_220505_P2083_MR_SGJ_Xlink_Rad18_RAD6_MAGEA4_fr2_R2.raw	Intra	RAD18	RAD18	K347	Y348	33.3965	TRUE
Data\Zelda_220505_P2083_MR_SGJ_Xlink_Rad18_RAD6_MAGEA4_fr2_R2.raw	Intra	RAD18	RAD18	K369	K376	11.9884	TRUE
Data\Zelda_220505_P2083_MR_SGJ_Xlink_Rad18_RAD6_MAGEA4_fr2_R2.raw	Intra	RAD18	RAD18	K369	K382	144.553	TRUE
Data\Zelda_220505_P2083_MR_SGJ_Xlink_Rad18_RAD6_MAGEA4_fr2_R2.raw	Intra	RAD18	RAD18	S374	K376	14.4468	TRUE
Data\Zelda_220505_P2083_MR_SGJ_Xlink_Rad18_RAD6_MAGEA4_fr2_R2.raw	Intra	RAD18	RAD18	S374	K382	56.1618	TRUE
Data\Zelda_220505_P2083_MR_SGJ_Xlink_Rad18_RAD6_MAGEA4_fr2_R2.raw	Intra	RAD18	RAD18	K376	K382	3.10001	TRUE
Data\Zelda_220505_P2083_MR_SGJ_Xlink_Rad18_RAD6_MAGEA4_fr2_R2.raw	Intra	RAD18	RAD18	T377	K382	70.0564	TRUE
Data\Zelda_220505_P2083_MR_SGJ_Xlink_Rad18_RAD6_MAGEA4_fr2_R2.raw	Intra	RAD18	RAD18	T379	K382	80.2124	TRUE
Data\Zelda_220505_P2083_MR_SGJ_Xlink_Rad18_RAD6_MAGEA4_fr2_R2.raw	Intra	RAD18	RAD18	T381	K382	90.7673	TRUE
Data\Zelda_220505_P2083_MR_SGJ_Xlink_Rad18_RAD6_MAGEA4_fr2_R2.raw	Intra	RAD18	RAD18	K369	S374	11.9884	TRUE
Data\Zelda_220505_P2083_MR_SGJ_Xlink_Rad18_RAD6_MAGEA4_fr2_R2.raw	Intra	RAD18	RAD18	K369	T377	32.3069	TRUE
Data\Zelda_220505_P2083_MR_SGJ_Xlink_Rad18_RAD6_MAGEA4_fr2_R2.raw	Intra	RAD18	RAD18	K369	T379	54.7553	TRUE
Data\Zelda_220505_P2083_MR_SGJ_Xlink_Rad18_RAD6_MAGEA4_fr2_R2.raw	Intra	RAD18	RAD18	K369	T381	113.03	TRUE
Data\Zelda_220505_P2083_MR_SGJ_Xlink_Rad18_RAD6_MAGEA4_fr2_R2.raw	Intra	RAD18	RAD18	K369	S386	129.639	TRUE
Data\Zelda_220505_P2083_MR_SGJ_Xlink_Rad18_RAD6_MAGEA4_fr2_R2.raw	Intra	RAD18	RAD18	K369	T387	124.919	TRUE
Data\Zelda_220505_P2083_MR_SGJ_Xlink_Rad18_RAD6_MAGEA4_fr2_R2.raw	Intra	RAD18	RAD18	K376	T377	14.4468	TRUE
Data\Zelda_220505_P2083_MR_SGJ_Xlink_Rad18_RAD6_MAGEA4_fr2_R2.raw	Intra	RAD18	RAD18	K376	T379	9.61571	TRUE
Data\Zelda_220505_P2083_MR_SGJ_Xlink_Rad18_RAD6_MAGEA4_fr2_R2.raw	Intra	RAD18	RAD18	K376	T381	5.16063	TRUE
Data\Zelda_220505_P2083_MR_SGJ_Xlink_Rad18_RAD6_MAGEA4_fr2_R2.raw	Intra	RAD18	RAD18	K376	S386	2.88327	TRUE
Data\Zelda_220505_P2083_MR_SGJ_Xlink_Rad18_RAD6_MAGEA4_fr2_R2.raw	Intra	RAD18	RAD18	K376	T387	3.04341	TRUE
Data\Zelda_220505_P2083_MR_SGJ_Xlink_Rad18_RAD6_MAGEA4_fr2_R2.raw	Intra	RAD18	RAD18	K382	S386	92.8335	TRUE
Data\Zelda_220505_P2083_MR_SGJ_Xlink_Rad18_RAD6_MAGEA4_fr2_R2.raw	Intra	RAD18	RAD18	K382	T387	91.6555	TRUE
Data\Zelda_220505_P2083_MR_SGJ_Xlink_Rad18_RAD6_MAGEA4_fr2_R2.raw	Intra	RAD18		K121		44.5661	TRUE
Data\Zelda_220505_P2083_MR_SGJ_Xlink_Rad18_RAD6_MAGEA4_fr2_R2.raw	Intra	RAD18		Y123		38.7287	TRUE
Data\Zelda_220505_P2083_MR_SGJ_Xlink_Rad18_RAD6_MAGEA4_fr2_R2.raw	Intra	RAD18		T124		35.1708	TRUE
Data\Zelda_220505_P2083_MR_SGJ_Xlink_Rad18_RAD6_MAGEA4_fr2_R2.raw	Intra	RAD18		S128		23.2034	TRUE
Data\Zelda_220505_P2083_MR_SGJ_Xlink_Rad18_RAD6_MAGEA4_fr2_R2.raw	Intra	RAD18		S131		1.61716	TRUE
Data\Zelda_220505_P2083_MR_SGJ_Xlink_Rad18_RAD6_MAGEA4_fr2_R2.raw	Intra	RAD18		K133		1.94223	TRUE
Data\Zelda_220505_P2083_MR_SGJ_Xlink_Rad18_RAD6_MAGEA4_fr2_R2.raw	Intra	RAD18		S136		1.88174	TRUE
Data\Zelda_220505_P2083_MR_SGJ_Xlink_Rad18_RAD6_MAGEA4_fr2_R2.raw	Intra	RAD18		S109		86.3464	TRUE
Data\Zelda_220505_P2083_MR_SGJ_Xlink_Rad18_RAD6_MAGEA4_fr2_R2.raw	Intra	RAD18		S112		80.495	TRUE
Data\Zelda_220505_P2083_MR_SGJ_Xlink_Rad18_RAD6_MAGEA4_fr2_R2.raw	Intra	RAD18		S113		80.462	TRUE
Data\Zelda_220505_P2083_MR_SGJ_Xlink_Rad18_RAD6_MAGEA4_fr2_R2.raw	Intra	RAD18		S114		79.1158	TRUE
Data\Zelda_220505_P2083_MR_SGJ_Xlink_Rad18_RAD6_MAGEA4_fr2_R2.raw	Intra	RAD18		S115		77.8184	TRUE
Data\Zelda_220505_P2083_MR_SGJ_Xlink_Rad18_RAD6_MAGEA4_fr2_R2.raw	Intra	RAD18		K116		61.1023	TRUE
Data\Zelda_220505_P2083_MR_SGJ_Xlink_Rad18_RAD6_MAGEA4_fr2_R2.raw	Intra	MAGEA4		H1		13.6575	TRUE
Data\Zelda_220505_P2083_MR_SGJ_Xlink_Rad18_RAD6_MAGEA4_fr2_R2.raw	Intra	MAGEA4		S8		39.8272	TRUE
Data\Zelda_220505_P2083_MR_SGJ_Xlink_Rad18_RAD6_MAGEA4_fr2_R2.raw	Intra	MAGEA4		S9		32.6815	TRUE
Data\Zelda_220505_P2083_MR_SGJ_Xlink_Rad18_RAD6_MAGEA4_fr2_R2.raw	Intra	RAD18		K277		9.55346	TRUE
Data\Zelda_220505_P2083_MR_SGJ_Xlink_Rad18_RAD6_MAGEA4_fr2_R2.raw	Intra	RAD18		K203		69.7298	TRUE
Data\Zelda_220505_P2083_MR_SGJ_Xlink_Rad18_RAD6_MAGEA4_fr2_R2.raw	Intra	RAD18		T206		74.0463	TRUE
Data\Zelda_220505_P2083_MR_SGJ_Xlink_Rad18_RAD6_MAGEA4_fr2_R2.raw	Intra	RAD18		K207		61.3575	TRUE
Data\Zelda_220505_P2083_MR_SGJ_Xlink_Rad18_RAD6_MAGEA4_fr2_R2.raw	Intra	RAD18		S220		71.332	TRUE
Data\Zelda_220505_P2083_MR_SGJ_Xlink_Rad18_RAD6_MAGEA4_fr2_R2.raw	Intra	RAD18		T252		100.666	TRUE
Data\Zelda_220505_P2083_MR_SGJ_Xlink_Rad18_RAD6_MAGEA4_fr2_R2.raw	Intra	RAD18		Y254		109.85	TRUE
Data\Zelda_220505_P2083_MR_SGJ_Xlink_Rad18_RAD6_MAGEA4_fr1_R1.raw	Intra	RAD18	RAD18	K108	S109	423.55	TRUE
Data\Zelda_220505_P2083_MR_SGJ_Xlink_Rad18_RAD6_MAGEA4_fr2_R2.raw	Intra	RAD18		S148		1.93306	TRUE
Data\Zelda_220505_P2083_MR_SGJ_Xlink_Rad18_RAD6_MAGEA4_fr2_R2.raw	Intra	RAD18		S150		6.96759	TRUE
Data\Zelda_220505_P2083_MR_SGJ_Xlink_Rad18_RAD6_MAGEA4_fr2_R2.raw	Intra	RAD18		T151		10.8646	TRUE
Data\Zelda_220505_P2083_MR_SGJ_Xlink_Rad18_RAD6_MAGEA4_fr2_R2.raw	Intra	RAD18		S152		17.0742	TRUE
Data\Zelda_220505_P2083_MR_SGJ_Xlink_Rad18_RAD6_MAGEA4_fr2_R2.raw	Intra	RAD18		K157		59.5142	TRUE
Data\Zelda_220505_P2083_MR_SGJ_Xlink_Rad18_RAD6_MAGEA4_fr2_R2.raw	Intra	RAD18		S328		49.3208	TRUE
Data\Zelda_220505_P2083_MR_SGJ_Xlink_Rad18_RAD6_MAGEA4_fr2_R2.raw	Intra	RAD18		T333		66.0721	TRUE
Data\Zelda_220505_P2083_MR_SGJ_Xlink_Rad18_RAD6_MAGEA4_fr2_R2.raw	Intra	RAD18		K334		62.5717	TRUE
Data\Zelda_220505_P2083_MR_SGJ_Xlink_Rad18_RAD6_MAGEA4_fr2_R2.raw	Intra	RAD18		T337		51.0974	TRUE
Data\Zelda_220505_P2083_MR_SGJ_Xlink_Rad18_RAD6_MAGEA4_fr2_R2.raw	Intra	RAD18		K339		50.5254	TRUE
Data\Zelda_220505_P2083_MR_SGJ_Xlink_Rad18_RAD6_MAGEA4_fr2_R2.raw	Intra	RAD18		K251		102.473	TRUE
Data\Zelda_220505_P2083_MR_SGJ_Xlink_Rad18_RAD6_MAGEA4_fr2_R2.raw	Intra	RAD18		K224		95.6954	TRUE
Data\Zelda_220505_P2083_MR_SGJ_Xlink_Rad18_RAD6_MAGEA4_fr2_R2.raw	Intra	RAD18		S228		79.4108	TRUE
Data\Zelda_220505_P2083_MR_SGJ_Xlink_Rad18_RAD6_MAGEA4_fr2_R2.raw	Intra	RAD18		S231		70.136	TRUE
Data\Zelda_220505_P2083_MR_SGJ_Xlink_Rad18_RAD6_MAGEA4_fr2_R2.raw	Intra	RAD18	RAD18	S148	K157	16.4049	TRUE
Data\Zelda_220505_P2083_MR_SGJ_Xlink_Rad18_RAD6_MAGEA4_fr2_R2.raw	Intra	RAD18	RAD18	S148	K160	20.9164	TRUE
Data\Zelda_220505_P2083_MR_SGJ_Xlink_Rad18_RAD6_MAGEA4_fr2_R2.raw	Intra	RAD18	RAD18	S148	K162	36.6358	TRUE
Data\Zelda_220505_P2083_MR_SGJ_Xlink_Rad18_RAD6_MAGEA4_fr2_R2.raw	Intra	RAD18	RAD18	S150	K157	18.2829	TRUE
Data\Zelda_220505_P2083_MR_SGJ_Xlink_Rad18_RAD6_MAGEA4_fr2_R2.raw	Intra	RAD18	RAD18	S150	K160	22.2283	TRUE
Data\Zelda_220505_P2083_MR_SGJ_Xlink_Rad18_RAD6_MAGEA4_fr2_R2.raw	Intra	RAD18	RAD18	S150	K162	37.3331	TRUE
Data\Zelda_220505_P2083_MR_SGJ_Xlink_Rad18_RAD6_MAGEA4_fr2_R2.raw	Intra	RAD18	RAD18	T151	K157	22.1153	TRUE
Data\Zelda_220505_P2083_MR_SGJ_Xlink_Rad18_RAD6_MAGEA4_fr2_R2.raw	Intra	RAD18	RAD18	T151	K160	25.1091	TRUE
Data\Zelda_220505_P2083_MR_SGJ_Xlink_Rad18_RAD6_MAGEA4_fr2_R2.raw	Intra	RAD18	RAD18	T151	K162	39.2247	TRUE
Data\Zelda_220505_P2083_MR_SGJ_Xlink_Rad18_RAD6_MAGEA4_fr2_R2.raw	Intra	RAD18	RAD18	S152	K157	24.1392	TRUE
Data\Zelda_220505_P2083_MR_SGJ_Xlink_Rad18_RAD6_MAGEA4_fr2_R2.raw	Intra	RAD18	RAD18	S152	K160	26.7244	TRUE
Data\Zelda_220505_P2083_MR_SGJ_Xlink_Rad18_RAD6_MAGEA4_fr2_R2.raw	Intra	RAD18	RAD18	S152	K162	43.0576	TRUE
Data\Zelda_220505_P2083_MR_SGJ_Xlink_Rad18_RAD6_MAGEA4_fr2_R2.raw	Intra	RAD18	RAD18	K157	K160	47.7109	TRUE
Data\Zelda_220505_P2083_MR_SGJ_Xlink_Rad18_RAD6_MAGEA4_fr2_R2.raw	Intra	RAD18	RAD18	K157	K162	87.64	TRUE
Data\Zelda_220505_P2083_MR_SGJ_Xlink_Rad18_RAD6_MAGEA4_fr2_R2.raw	Intra	RAD18	RAD18	K160	K162	52.9413	TRUE
Data\Zelda_220505_P2083_MR_SGJ_Xlink_Rad18_RAD6_MAGEA4_fr2_R2.raw	Intra	RAD18	RAD18	S161	K162	55.8593	TRUE
Data\Zelda_220505_P2083_MR_SGJ_Xlink_Rad18_RAD6_MAGEA4_fr2_R2.raw	Intra	RAD18	RAD18	K157	S161	84.0281	TRUE
Data\Zelda_220505_P2083_MR_SGJ_Xlink_Rad18_RAD6_MAGEA4_fr2_R2.raw	Intra	RAD18	RAD18	K157	S164	139.051	TRUE
Data\Zelda_220505_P2083_MR_SGJ_Xlink_Rad18_RAD6_MAGEA4_fr2_R2.raw	Intra	RAD18	RAD18	K160	S161	52.9413	TRUE
Data\Zelda_220505_P2083_MR_SGJ_Xlink_Rad18_RAD6_MAGEA4_fr2_R2.raw	Intra	RAD18	RAD18	K160	S164	50.0415	TRUE
Data\Zelda_220505_P2083_MR_SGJ_Xlink_Rad18_RAD6_MAGEA4_fr2_R2.raw	Intra	RAD18	RAD18	K162	S164	52.7731	TRUE
Data\Zelda_220505_P2083_MR_SGJ_Xlink_Rad18_RAD6_MAGEA4_fr2_R2.raw	Intra	RAD18	RAD18	S180	K192	6.85984	TRUE
Data\Zelda_220505_P2083_MR_SGJ_Xlink_Rad18_RAD6_MAGEA4_fr2_R2.raw	Intra	RAD18	RAD18	S180	K203	6.85984	TRUE
Data\Zelda_220505_P2083_MR_SGJ_Xlink_Rad18_RAD6_MAGEA4_fr2_R2.raw	Intra	RAD18	RAD18	S189	K192	20.8936	TRUE
Data\Zelda_220505_P2083_MR_SGJ_Xlink_Rad18_RAD6_MAGEA4_fr2_R2.raw	Intra	RAD18	RAD18	S189	K203	20.8936	TRUE
Data\Zelda_220505_P2083_MR_SGJ_Xlink_Rad18_RAD6_MAGEA4_fr2_R2.raw	Intra	RAD18	RAD18	K192	K203	25.7399	TRUE
Data\Zelda_220505_P2083_MR_SGJ_Xlink_Rad18_RAD6_MAGEA4_fr2_R2.raw	Intra	RAD18	RAD18	S198	K203	86.3182	TRUE
Data\Zelda_220505_P2083_MR_SGJ_Xlink_Rad18_RAD6_MAGEA4_fr2_R2.raw	Intra	RAD18	RAD18	T199	K203	90.0097	TRUE
Data\Zelda_220505_P2083_MR_SGJ_Xlink_Rad18_RAD6_MAGEA4_fr2_R2.raw	Intra	RAD18	RAD18	S200	K203	94.7007	TRUE
Data\Zelda_220505_P2083_MR_SGJ_Xlink_Rad18_RAD6_MAGEA4_fr2_R2.raw	Intra	RAD18	RAD18	T201	K203	96.2311	TRUE
Data\Zelda_220505_P2083_MR_SGJ_Xlink_Rad18_RAD6_MAGEA4_fr2_R2.raw	Intra	RAD18	RAD18	K192	S198	25.7399	TRUE
Data\Zelda_220505_P2083_MR_SGJ_Xlink_Rad18_RAD6_MAGEA4_fr2_R2.raw	Intra	RAD18	RAD18	K192	T199	25.7399	TRUE
Data\Zelda_220505_P2083_MR_SGJ_Xlink_Rad18_RAD6_MAGEA4_fr2_R2.raw	Intra	RAD18	RAD18	K192	S200	25.7399	TRUE
Data\Zelda_220505_P2083_MR_SGJ_Xlink_Rad18_RAD6_MAGEA4_fr2_R2.raw	Intra	RAD18	RAD18	K192	T201	25.7399	TRUE
Data\Zelda_220505_P2083_MR_SGJ_Xlink_Rad18_RAD6_MAGEA4_fr2_R2.raw	Intra	RAD18	RAD18	K192	T206	20.6995	TRUE
Data\Zelda_220505_P2083_MR_SGJ_Xlink_Rad18_RAD6_MAGEA4_fr2_R2.raw	Intra	RAD18	RAD18	K203	T206	64.9064	TRUE
Data\Zelda_220505_P2083_MR_SGJ_Xlink_Rad18_RAD6_MAGEA4_fr2_R2.raw	Intra	RAD18		K389		100.892	TRUE
Data\Zelda_220505_P2083_MR_SGJ_Xlink_Rad18_RAD6_MAGEA4_fr2_R2.raw	Intra	RAD18		S391		86.0715	TRUE
Data\Zelda_220505_P2083_MR_SGJ_Xlink_Rad18_RAD6_MAGEA4_fr2_R2.raw	Intra	RAD18		S392		83.3251	TRUE
Data\Zelda_220505_P2083_MR_SGJ_Xlink_Rad18_RAD6_MAGEA4_fr2_R2.raw	Intra	RAD18		T402		39.0618	TRUE
Data\Zelda_220505_P2083_MR_SGJ_Xlink_Rad18_RAD6_MAGEA4_fr2_R2.raw	Intra	RAD18		S403		35.6898	TRUE
Data\Zelda_220505_P2083_MR_SGJ_Xlink_Rad18_RAD6_MAGEA4_fr2_R2.raw	Intra	RAD18		T405		31.3049	TRUE
Data\Zelda_220505_P2083_MR_SGJ_Xlink_Rad18_RAD6_MAGEA4_fr2_R2.raw	Intra	RAD18		S409		22.4006	TRUE
Data\Zelda_220505_P2083_MR_SGJ_Xlink_Rad18_RAD6_MAGEA4_fr2_R2.raw	Intra	RAD18		S411		16.8917	TRUE
Data\Zelda_220505_P2083_MR_SGJ_Xlink_Rad18_RAD6_MAGEA4_fr2_R2.raw	Intra	RAD18	RAD18	T377	K389	65.7419	TRUE
Data\Zelda_220505_P2083_MR_SGJ_Xlink_Rad18_RAD6_MAGEA4_fr2_R2.raw	Intra	RAD18	RAD18	T379	K389	75.7951	TRUE
Data\Zelda_220505_P2083_MR_SGJ_Xlink_Rad18_RAD6_MAGEA4_fr2_R2.raw	Intra	RAD18	RAD18	T381	K389	86.2555	TRUE
Data\Zelda_220505_P2083_MR_SGJ_Xlink_Rad18_RAD6_MAGEA4_fr2_R2.raw	Intra	RAD18	RAD18	K382	K389	91.6049	TRUE
Data\Zelda_220505_P2083_MR_SGJ_Xlink_Rad18_RAD6_MAGEA4_fr2_R2.raw	Intra	RAD18	RAD18	S386	K389	122.035	TRUE
Data\Zelda_220505_P2083_MR_SGJ_Xlink_Rad18_RAD6_MAGEA4_fr2_R2.raw	Intra	RAD18	RAD18	T387	K389	126.55	TRUE
Data\Zelda_220505_P2083_MR_SGJ_Xlink_Rad18_RAD6_MAGEA4_fr2_R2.raw	Intra	RAD18	RAD18	K382	S391	84.9829	TRUE
Data\Zelda_220505_P2083_MR_SGJ_Xlink_Rad18_RAD6_MAGEA4_fr2_R2.raw	Intra	RAD18	RAD18	K382	S392	83.7992	TRUE
Data\Zelda_220505_P2083_MR_SGJ_Xlink_Rad18_RAD6_MAGEA4_fr2_R2.raw	Intra	RAD18	RAD18	K382	T402	23.1694	TRUE
Data\Zelda_220505_P2083_MR_SGJ_Xlink_Rad18_RAD6_MAGEA4_fr2_R2.raw	Intra	RAD18	RAD18	K382	S403	16.972	TRUE
Data\Zelda_220505_P2083_MR_SGJ_Xlink_Rad18_RAD6_MAGEA4_fr2_R2.raw	Intra	RAD18	RAD18	K382	T405	7.67847	TRUE
Data\Zelda_220505_P2083_MR_SGJ_Xlink_Rad18_RAD6_MAGEA4_fr2_R2.raw	Intra	RAD18	RAD18	K382	S409	6.16381	TRUE
Data\Zelda_220505_P2083_MR_SGJ_Xlink_Rad18_RAD6_MAGEA4_fr2_R2.raw	Intra	RAD18	RAD18	K382	S411	7.71245	TRUE
Data\Zelda_220505_P2083_MR_SGJ_Xlink_Rad18_RAD6_MAGEA4_fr2_R2.raw	Intra	RAD18	RAD18	K389	S391	124.75	TRUE
Data\Zelda_220505_P2083_MR_SGJ_Xlink_Rad18_RAD6_MAGEA4_fr2_R2.raw	Intra	RAD18	RAD18	K389	S392	122.525	TRUE
Data\Zelda_220505_P2083_MR_SGJ_Xlink_Rad18_RAD6_MAGEA4_fr2_R2.raw	Intra	RAD18	RAD18	K389	T402	46.6862	TRUE
Data\Zelda_220505_P2083_MR_SGJ_Xlink_Rad18_RAD6_MAGEA4_fr2_R2.raw	Intra	RAD18	RAD18	K389	S403	38.8273	TRUE
Data\Zelda_220505_P2083_MR_SGJ_Xlink_Rad18_RAD6_MAGEA4_fr2_R2.raw	Intra	RAD18	RAD18	K389	T405	27.6494	TRUE
Data\Zelda_220505_P2083_MR_SGJ_Xlink_Rad18_RAD6_MAGEA4_fr2_R2.raw	Intra	RAD18	RAD18	K389	S409	15.6393	TRUE
Data\Zelda_220505_P2083_MR_SGJ_Xlink_Rad18_RAD6_MAGEA4_fr2_R2.raw	Intra	RAD18	RAD18	K389	S411	10.147	TRUE
Data\Zelda_220505_P2083_MR_SGJ_Xlink_Rad18_RAD6_MAGEA4_fr2_R2.raw	Intra	RAD18		H1		11.3623	TRUE
Data\Zelda_220505_P2083_MR_SGJ_Xlink_Rad18_RAD6_MAGEA4_fr2_R2.raw	Intra	RAD18		S9		20.4552	TRUE
Data\Zelda_220505_P2083_MR_SGJ_Xlink_Rad18_RAD6_MAGEA4_fr2_R2.raw	Intra	RAD18		S13		9.43284	TRUE
Data\Zelda_220505_P2083_MR_SGJ_Xlink_Rad18_RAD6_MAGEA4_fr2_R2.raw	Intra	MAGEA4		T138		5.76565	TRUE
Data\Zelda_220505_P2083_MR_SGJ_Xlink_Rad18_RAD6_MAGEA4_fr2_R2.raw	Intra	MAGEA4		K139		10.9551	TRUE
Data\Zelda_220505_P2083_MR_SGJ_Xlink_Rad18_RAD6_MAGEA4_fr2_R2.raw	Intra	MAGEA4		K148		7.42224	TRUE
Data\Zelda_220505_P2083_MR_SGJ_Xlink_Rad18_RAD6_MAGEA4_fr2_R2.raw	Intra	MAGEA4		Y150		4.59646	TRUE
Data\Zelda_220505_P2083_MR_SGJ_Xlink_Rad18_RAD6_MAGEA4_fr2_R2.raw	Intra	RAD18	RAD18	S328	K334	19.7525	TRUE
Data\Zelda_220505_P2083_MR_SGJ_Xlink_Rad18_RAD6_MAGEA4_fr2_R2.raw	Intra	RAD18	RAD18	S328	K339	49.2582	TRUE
Data\Zelda_220505_P2083_MR_SGJ_Xlink_Rad18_RAD6_MAGEA4_fr2_R2.raw	Intra	RAD18	RAD18	S328	K347	92.5824	TRUE
Data\Zelda_220505_P2083_MR_SGJ_Xlink_Rad18_RAD6_MAGEA4_fr2_R2.raw	Intra	RAD18	RAD18	T333	K334	27.3637	TRUE
Data\Zelda_220505_P2083_MR_SGJ_Xlink_Rad18_RAD6_MAGEA4_fr2_R2.raw	Intra	RAD18	RAD18	T333	K339	37.5856	TRUE
Data\Zelda_220505_P2083_MR_SGJ_Xlink_Rad18_RAD6_MAGEA4_fr2_R2.raw	Intra	RAD18	RAD18	K108	S109	389.934	TRUE
Data\Zelda_220505_P2083_MR_SGJ_Xlink_Rad18_RAD6_MAGEA4_fr2_R2.raw	Intra	RAD18	RAD18	K334	K339	31.6173	TRUE
Data\Zelda_220505_P2083_MR_SGJ_Xlink_Rad18_RAD6_MAGEA4_fr2_R1.raw	Intra	RAD18	RAD18	K108	S112	525.784	TRUE
Data\Zelda_220505_P2083_MR_SGJ_Xlink_Rad18_RAD6_MAGEA4_fr2_R2.raw	Intra	RAD18	RAD18	T337	K339	36.5315	TRUE
Data\Zelda_220505_P2083_MR_SGJ_Xlink_Rad18_RAD6_MAGEA4_fr1_R2.raw	Intra	RAD18	RAD18	K108	S112	450.646	TRUE
Data\Zelda_220505_P2083_MR_SGJ_Xlink_Rad18_RAD6_MAGEA4_fr2_R2.raw	Intra	RAD18	RAD18	K339	K347	26.682	TRUE
Data\Zelda_220505_P2083_MR_SGJ_Xlink_Rad18_RAD6_MAGEA4_fr2_R2.raw	Intra	RAD18	RAD18	K334	T337	31.6173	TRUE
Data\Zelda_220505_P2083_MR_SGJ_Xlink_Rad18_RAD6_MAGEA4_fr2_R2.raw	Intra	RAD18	RAD18	K108	S112	407.564	TRUE
Data\Zelda_220505_P2083_MR_SGJ_Xlink_Rad18_RAD6_MAGEA4_fr1_R1.raw	Intra	RAD18	RAD18	K108	S112	392.922	TRUE
Data\Zelda_220505_P2083_MR_SGJ_Xlink_Rad18_RAD6_MAGEA4_fr2_R2.raw	Intra	RAD18	RAD18	K339	S346	29.1767	TRUE
Data\Zelda_220505_P2083_MR_SGJ_Xlink_Rad18_RAD6_MAGEA4_fr2_R2.raw	Intra	RAD18	RAD18	K339	Y348	24.1816	TRUE
Data\Zelda_220505_P2083_MR_SGJ_Xlink_Rad18_RAD6_MAGEA4_fr2_R2.raw	Intra	RAD18		S105		75.2872	TRUE
Data\Zelda_220505_P2083_MR_SGJ_Xlink_Rad18_RAD6_MAGEA4_fr2_R2.raw	Intra	RAD18		K108		89.2279	TRUE
Data\Zelda_220505_P2083_MR_SGJ_Xlink_Rad18_RAD6_MAGEA4_fr2_R2.raw	Intra	RAD18	RAD18	T206	K207	57.3902	TRUE
Data\Zelda_220505_P2083_MR_SGJ_Xlink_Rad18_RAD6_MAGEA4_fr2_R2.raw	Intra	RAD18	RAD18	T206	K224	81.3716	TRUE
Data\Zelda_220505_P2083_MR_SGJ_Xlink_Rad18_RAD6_MAGEA4_fr2_R2.raw	Intra	RAD18	RAD18	K207	K224	1.87329	TRUE
Data\Zelda_220505_P2083_MR_SGJ_Xlink_Rad18_RAD6_MAGEA4_fr2_R2.raw	Intra	RAD18	RAD18	S220	K224	48.6325	TRUE
Data\Zelda_220505_P2083_MR_SGJ_Xlink_Rad18_RAD6_MAGEA4_fr2_R2.raw	Intra	RAD18	RAD18	K207	S220	6.14277	TRUE
Data\Zelda_220505_P2083_MR_SGJ_Xlink_Rad18_RAD6_MAGEA4_fr2_R2.raw	Intra	RAD18	RAD18	K207	S228	1.94334	TRUE
Data\Zelda_220505_P2083_MR_SGJ_Xlink_Rad18_RAD6_MAGEA4_fr2_R2.raw	Intra	RAD18	RAD18	K207	S231	2.19711	TRUE
Data\Zelda_220505_P2083_MR_SGJ_Xlink_Rad18_RAD6_MAGEA4_fr2_R2.raw	Intra	RAD18	RAD18	K224	S228	39.3415	TRUE
Data\Zelda_220505_P2083_MR_SGJ_Xlink_Rad18_RAD6_MAGEA4_fr2_R2.raw	Intra	RAD18	RAD18	K224	S231	33.647	TRUE
Data\Zelda_220505_P2083_MR_SGJ_Xlink_Rad18_RAD6_MAGEA4_fr2_R2.raw	Intra	RAD18		S323		50.9482	TRUE
Data\Zelda_220505_P2083_MR_SGJ_Xlink_Rad18_RAD6_MAGEA4_fr2_R2.raw	Intra	RAD18		K324		53.3358	TRUE
Data\Zelda_220505_P2083_MR_SGJ_Xlink_Rad18_RAD6_MAGEA4_fr2_R2.raw	Intra	RAD18		S466		29.8043	TRUE
Data\Zelda_220505_P2083_MR_SGJ_Xlink_Rad18_RAD6_MAGEA4_fr2_R2.raw	Intra	RAD18		K468		29.8043	TRUE
Data\Zelda_220505_P2083_MR_SGJ_Xlink_Rad18_RAD6_MAGEA4_fr2_R2.raw	Intra	RAD18		T474		21.0219	TRUE
Data\Zelda_220505_P2083_MR_SGJ_Xlink_Rad18_RAD6_MAGEA4_fr2_R2.raw	Intra	RAD18		S477		16.5755	TRUE
Data\Zelda_220505_P2083_MR_SGJ_Xlink_Rad18_RAD6_MAGEA4_fr2_R2.raw	Intra	RAD18	RAD18	K247	K251	57.0697	TRUE
Data\Zelda_220505_P2083_MR_SGJ_Xlink_Rad18_RAD6_MAGEA4_fr2_R2.raw	Intra	RAD18	RAD18	K247	K263	17.3309	TRUE
Data\Zelda_220505_P2083_MR_SGJ_Xlink_Rad18_RAD6_MAGEA4_fr2_R2.raw	Intra	RAD18	RAD18	K247	K264	14.0225	TRUE
Data\Zelda_220505_P2083_MR_SGJ_Xlink_Rad18_RAD6_MAGEA4_fr2_R2.raw	Intra	RAD18	RAD18	K247	K265	26.0965	TRUE
Data\Zelda_220505_P2083_MR_SGJ_Xlink_Rad18_RAD6_MAGEA4_fr2_R2.raw	Intra	RAD18	RAD18	K247	K267	150.095	TRUE
Data\Zelda_220505_P2083_MR_SGJ_Xlink_Rad18_RAD6_MAGEA4_fr2_R2.raw	Intra	RAD18	RAD18	K251	K263	21.7838	TRUE
Data\Zelda_220505_P2083_MR_SGJ_Xlink_Rad18_RAD6_MAGEA4_fr2_R2.raw	Intra	RAD18	RAD18	K251	K264	17.2506	TRUE
Data\Zelda_220505_P2083_MR_SGJ_Xlink_Rad18_RAD6_MAGEA4_fr2_R2.raw	Intra	RAD18	RAD18	K251	K265	42.769	TRUE
Data\Zelda_220505_P2083_MR_SGJ_Xlink_Rad18_RAD6_MAGEA4_fr2_R2.raw	Intra	RAD18	RAD18	K251	K267	127.882	TRUE
Data\Zelda_220505_P2083_MR_SGJ_Xlink_Rad18_RAD6_MAGEA4_fr2_R2.raw	Intra	RAD18	RAD18	T252	K263	70.9125	TRUE
Data\Zelda_220505_P2083_MR_SGJ_Xlink_Rad18_RAD6_MAGEA4_fr2_R2.raw	Intra	RAD18	RAD18	T252	K264	66.4443	TRUE
Data\Zelda_220505_P2083_MR_SGJ_Xlink_Rad18_RAD6_MAGEA4_fr2_R2.raw	Intra	RAD18	RAD18	T252	K265	68.5513	TRUE
Data\Zelda_220505_P2083_MR_SGJ_Xlink_Rad18_RAD6_MAGEA4_fr2_R2.raw	Intra	RAD18	RAD18	T252	K267	146.419	TRUE
Data\Zelda_220505_P2083_MR_SGJ_Xlink_Rad18_RAD6_MAGEA4_fr2_R2.raw	Intra	RAD18	RAD18	Y254	K263	98.6321	TRUE
Data\Zelda_220505_P2083_MR_SGJ_Xlink_Rad18_RAD6_MAGEA4_fr2_R2.raw	Intra	RAD18	RAD18	Y254	K264	98.8122	TRUE
Data\Zelda_220505_P2083_MR_SGJ_Xlink_Rad18_RAD6_MAGEA4_fr2_R2.raw	Intra	RAD18	RAD18	Y254	K265	81.4446	TRUE
Data\Zelda_220505_P2083_MR_SGJ_Xlink_Rad18_RAD6_MAGEA4_fr2_R1.raw	Intra	RAD18	RAD18	K108	S113	533.094	TRUE
Data\Zelda_220505_P2083_MR_SGJ_Xlink_Rad18_RAD6_MAGEA4_fr1_R2.raw	Intra	RAD18	RAD18	K108	S113	450.577	TRUE
Data\Zelda_220505_P2083_MR_SGJ_Xlink_Rad18_RAD6_MAGEA4_fr2_R2.raw	Intra	RAD18	RAD18	K108	S113	417.872	TRUE
Data\Zelda_220505_P2083_MR_SGJ_Xlink_Rad18_RAD6_MAGEA4_fr2_R2.raw	Intra	RAD18	RAD18	S258	K265	101.541	TRUE
Data\Zelda_220505_P2083_MR_SGJ_Xlink_Rad18_RAD6_MAGEA4_fr1_R1.raw	Intra	RAD18	RAD18	K108	S113	393.127	TRUE
Data\Zelda_220505_P2083_MR_SGJ_Xlink_Rad18_RAD6_MAGEA4_fr2_R1.raw	Intra	RAD18	RAD18	K108	S114	531.954	TRUE
Data\Zelda_220505_P2083_MR_SGJ_Xlink_Rad18_RAD6_MAGEA4_fr2_R2.raw	Intra	RAD18	RAD18	K263	K265	80.5407	TRUE
Data\Zelda_220505_P2083_MR_SGJ_Xlink_Rad18_RAD6_MAGEA4_fr1_R2.raw	Intra	RAD18	RAD18	K108	S114	447.968	TRUE
Data\Zelda_220505_P2083_MR_SGJ_Xlink_Rad18_RAD6_MAGEA4_fr2_R2.raw	Intra	RAD18	RAD18	K247	T252	51.9993	TRUE
Data\Zelda_220505_P2083_MR_SGJ_Xlink_Rad18_RAD6_MAGEA4_fr2_R2.raw	Intra	RAD18	RAD18	K247	Y254	37.5006	TRUE
Data\Zelda_220505_P2083_MR_SGJ_Xlink_Rad18_RAD6_MAGEA4_fr2_R2.raw	Intra	RAD18	RAD18	K247	S258	27.7716	TRUE
Data\Zelda_220505_P2083_MR_SGJ_Xlink_Rad18_RAD6_MAGEA4_fr2_R2.raw	Intra	RAD18	RAD18	K247	S272	107.73	TRUE
Data\Zelda_220505_P2083_MR_SGJ_Xlink_Rad18_RAD6_MAGEA4_fr2_R2.raw	Intra	RAD18	RAD18	K251	T252	58.4105	TRUE
Data\Zelda_220505_P2083_MR_SGJ_Xlink_Rad18_RAD6_MAGEA4_fr2_R2.raw	Intra	RAD18	RAD18	K251	Y254	41.5014	TRUE
Data\Zelda_220505_P2083_MR_SGJ_Xlink_Rad18_RAD6_MAGEA4_fr2_R2.raw	Intra	RAD18	RAD18	K251	S258	29.4232	TRUE
Data\Zelda_220505_P2083_MR_SGJ_Xlink_Rad18_RAD6_MAGEA4_fr2_R2.raw	Intra	RAD18	RAD18	K251	S272	100.124	TRUE
Data\Zelda_220505_P2083_MR_SGJ_Xlink_Rad18_RAD6_MAGEA4_fr2_R2.raw	Intra	RAD18	RAD18	K108	S114	419.401	TRUE
Data\Zelda_220505_P2083_MR_SGJ_Xlink_Rad18_RAD6_MAGEA4_fr2_R2.raw	Intra	RAD18	RAD18	S198	K207	55.6332	TRUE
Data\Zelda_220505_P2083_MR_SGJ_Xlink_Rad18_RAD6_MAGEA4_fr2_R2.raw	Intra	RAD18	RAD18	T199	K207	58.7281	TRUE
Data\Zelda_220505_P2083_MR_SGJ_Xlink_Rad18_RAD6_MAGEA4_fr2_R2.raw	Intra	RAD18	RAD18	S200	K207	61.8804	TRUE
Data\Zelda_220505_P2083_MR_SGJ_Xlink_Rad18_RAD6_MAGEA4_fr2_R2.raw	Intra	RAD18	RAD18	T201	K207	65.4395	TRUE
Data\Zelda_220505_P2083_MR_SGJ_Xlink_Rad18_RAD6_MAGEA4_fr2_R2.raw	Intra	RAD18	RAD18	K203	K207	57.384	TRUE
Data\Zelda_220505_P2083_MR_SGJ_Xlink_Rad18_RAD6_MAGEA4_fr2_R2.raw	Intra	RAD18	RAD18	K203	S220	95.7721	TRUE
Data\Zelda_220505_P2083_MR_SGJ_Xlink_Rad18_RAD6_MAGEA4_fr2_R2.raw	Intra	RAD18	RAD18	T252	K277	92.1308	TRUE
Data\Zelda_220505_P2083_MR_SGJ_Xlink_Rad18_RAD6_MAGEA4_fr2_R2.raw	Intra	RAD18	RAD18	T252	K282	3.66356	TRUE
Data\Zelda_220505_P2083_MR_SGJ_Xlink_Rad18_RAD6_MAGEA4_fr2_R2.raw	Intra	RAD18	RAD18	Y254	K277	77.0697	TRUE
Data\Zelda_220505_P2083_MR_SGJ_Xlink_Rad18_RAD6_MAGEA4_fr2_R2.raw	Intra	RAD18	RAD18	Y254	K282	3.66356	TRUE
Data\Zelda_220505_P2083_MR_SGJ_Xlink_Rad18_RAD6_MAGEA4_fr2_R2.raw	Intra	RAD18	RAD18	S258	K277	55.0135	TRUE
Data\Zelda_220505_P2083_MR_SGJ_Xlink_Rad18_RAD6_MAGEA4_fr2_R2.raw	Intra	RAD18	RAD18	S258	K282	3.5704	TRUE
Data\Zelda_220505_P2083_MR_SGJ_Xlink_Rad18_RAD6_MAGEA4_fr2_R2.raw	Intra	RAD18	RAD18	K263	K277	45.7017	TRUE
Data\Zelda_220505_P2083_MR_SGJ_Xlink_Rad18_RAD6_MAGEA4_fr2_R2.raw	Intra	RAD18	RAD18	K263	K282	1.65482	TRUE
Data\Zelda_220505_P2083_MR_SGJ_Xlink_Rad18_RAD6_MAGEA4_fr2_R2.raw	Intra	RAD18	RAD18	K264	K277	0.602278	TRUE
Data\Zelda_220505_P2083_MR_SGJ_Xlink_Rad18_RAD6_MAGEA4_fr2_R2.raw	Intra	RAD18	RAD18	K264	K282	1.65482	TRUE
Data\Zelda_220505_P2083_MR_SGJ_Xlink_Rad18_RAD6_MAGEA4_fr2_R2.raw	Intra	RAD18	RAD18	K265	K277	0.602278	TRUE
Data\Zelda_220505_P2083_MR_SGJ_Xlink_Rad18_RAD6_MAGEA4_fr2_R2.raw	Intra	RAD18	RAD18	K265	K282	1.65482	TRUE
Data\Zelda_220505_P2083_MR_SGJ_Xlink_Rad18_RAD6_MAGEA4_fr2_R2.raw	Intra	RAD18	RAD18	K267	K277	6.63987	TRUE
Data\Zelda_220505_P2083_MR_SGJ_Xlink_Rad18_RAD6_MAGEA4_fr2_R2.raw	Intra	RAD18	RAD18	K267	K282	1.65482	TRUE
Data\Zelda_220505_P2083_MR_SGJ_Xlink_Rad18_RAD6_MAGEA4_fr2_R2.raw	Intra	RAD18	RAD18	S272	K277	33.7862	TRUE
Data\Zelda_220505_P2083_MR_SGJ_Xlink_Rad18_RAD6_MAGEA4_fr2_R2.raw	Intra	RAD18	RAD18	S272	K282	1.65482	TRUE
Data\Zelda_220505_P2083_MR_SGJ_Xlink_Rad18_RAD6_MAGEA4_fr2_R2.raw	Intra	RAD18	RAD18	K277	K282	1.65482	TRUE
Data\Zelda_220505_P2083_MR_SGJ_Xlink_Rad18_RAD6_MAGEA4_fr2_R2.raw	Intra	RAD18	RAD18	S180	K207	82.3866	TRUE
Data\Zelda_220505_P2083_MR_SGJ_Xlink_Rad18_RAD6_MAGEA4_fr2_R2.raw	Intra	RAD18	RAD18	S189	K207	68.2276	TRUE
Data\Zelda_220505_P2083_MR_SGJ_Xlink_Rad18_RAD6_MAGEA4_fr2_R2.raw	Intra	RAD18	RAD18	K192	K207	13.9229	TRUE
Data\Zelda_220505_P2083_MR_SGJ_Xlink_Rad18_RAD6_MAGEA4_fr2_R2.raw	Intra	RAD18	RAD18	K192	S220	3.29555	TRUE
Data\Zelda_220505_P2083_MR_SGJ_Xlink_Rad18_RAD6_MAGEA4_fr2_R2.raw	Intra	RAD6		Y82		63.3496	TRUE
Data\Zelda_220505_P2083_MR_SGJ_Xlink_Rad18_RAD6_MAGEA4_fr2_R2.raw	Intra	RAD6		S86		53.4793	TRUE
Data\Zelda_220505_P2083_MR_SGJ_Xlink_Rad18_RAD6_MAGEA4_fr2_R2.raw	Intra	RAD18		S415		27.368	TRUE
Data\Zelda_220505_P2083_MR_SGJ_Xlink_Rad18_RAD6_MAGEA4_fr2_R2.raw	Intra	RAD18		S427		47.016	TRUE
Data\Zelda_220505_P2083_MR_SGJ_Xlink_Rad18_RAD6_MAGEA4_fr2_R2.raw	Intra	RAD18		S428		50.0477	TRUE
Data\Zelda_220505_P2083_MR_SGJ_Xlink_Rad18_RAD6_MAGEA4_fr2_R2.raw	Intra	RAD18		S429		50.8361	TRUE
Data\Zelda_220505_P2083_MR_SGJ_Xlink_Rad18_RAD6_MAGEA4_fr2_R2.raw	Intra	RAD18		S438		63.8612	TRUE
Data\Zelda_220505_P2083_MR_SGJ_Xlink_Rad18_RAD6_MAGEA4_fr2_R2.raw	Intra	RAD18		S439		66.5342	TRUE
Data\Zelda_220505_P2083_MR_SGJ_Xlink_Rad18_RAD6_MAGEA4_fr2_R2.raw	Intra	RAD18		S440		67.6254	TRUE
Data\Zelda_220505_P2083_MR_SGJ_Xlink_Rad18_RAD6_MAGEA4_fr2_R2.raw	Intra	RAD18		S442		67.0503	TRUE
Data\Zelda_220505_P2083_MR_SGJ_Xlink_Rad18_RAD6_MAGEA4_fr2_R2.raw	Intra	RAD18		S444		64.961	TRUE
Data\Zelda_220505_P2083_MR_SGJ_Xlink_Rad18_RAD6_MAGEA4_fr2_R2.raw	Intra	RAD18		S447		64.368	TRUE
Data\Zelda_220505_P2083_MR_SGJ_Xlink_Rad18_RAD6_MAGEA4_fr2_R2.raw	Intra	RAD18		S448		63.2904	TRUE
Data\Zelda_220505_P2083_MR_SGJ_Xlink_Rad18_RAD6_MAGEA4_fr2_R2.raw	Intra	RAD18		S449		61.1409	TRUE
Data\Zelda_220505_P2083_MR_SGJ_Xlink_Rad18_RAD6_MAGEA4_fr2_R2.raw	Intra	RAD18		S450		59.1159	TRUE
Data\Zelda_220505_P2083_MR_SGJ_Xlink_Rad18_RAD6_MAGEA4_fr2_R2.raw	Intra	MAGEA4	MAGEA4	S94	K119	144.226	TRUE
Data\Zelda_220505_P2083_MR_SGJ_Xlink_Rad18_RAD6_MAGEA4_fr2_R2.raw	Intra	MAGEA4	MAGEA4	S95	K119	142.475	TRUE
Data\Zelda_220505_P2083_MR_SGJ_Xlink_Rad18_RAD6_MAGEA4_fr2_R2.raw	Intra	MAGEA4	MAGEA4	S96	K119	140.86	TRUE
Data\Zelda_220505_P2083_MR_SGJ_Xlink_Rad18_RAD6_MAGEA4_fr2_R2.raw	Intra	MAGEA4	MAGEA4	S103	K119	102.61	TRUE
Data\Zelda_220505_P2083_MR_SGJ_Xlink_Rad18_RAD6_MAGEA4_fr2_R2.raw	Intra	MAGEA4	MAGEA4	T104	K119	98.5917	TRUE
Data\Zelda_220505_P2083_MR_SGJ_Xlink_Rad18_RAD6_MAGEA4_fr2_R2.raw	Intra	MAGEA4	MAGEA4	S105	K119	90.1015	TRUE
Data\Zelda_220505_P2083_MR_SGJ_Xlink_Rad18_RAD6_MAGEA4_fr2_R2.raw	Intra	MAGEA4	MAGEA4	S110	K119	67.5601	TRUE
Data\Zelda_220505_P2083_MR_SGJ_Xlink_Rad18_RAD6_MAGEA4_fr2_R2.raw	Intra	MAGEA4	MAGEA4	S117	K119	111.211	TRUE
Data\Zelda_220505_P2083_MR_SGJ_Xlink_Rad18_RAD6_MAGEA4_fr2_R2.raw	Intra	RAD6		S60		13.2364	TRUE
Data\Zelda_220505_P2083_MR_SGJ_Xlink_Rad18_RAD6_MAGEA4_fr2_R2.raw	Intra	RAD6		Y63		20.7784	TRUE
Data\Zelda_220505_P2083_MR_SGJ_Xlink_Rad18_RAD6_MAGEA4_fr2_R2.raw	Intra	RAD6		K66		37.5655	TRUE
Data\Zelda_220505_P2083_MR_SGJ_Xlink_Rad18_RAD6_MAGEA4_fr2_R2.raw	Intra	RAD6		T69		28.8978	TRUE
Data\Zelda_220505_P2083_MR_SGJ_Xlink_Rad18_RAD6_MAGEA4_fr1_R1.raw	Intra	RAD18	RAD18	K108	S114	389.757	TRUE
Data\Zelda_220505_P2083_MR_SGJ_Xlink_Rad18_RAD6_MAGEA4_fr2_R1.raw	Intra	RAD18	RAD18	K108	S115	523.641	TRUE
Data\Zelda_220505_P2083_MR_SGJ_Xlink_Rad18_RAD6_MAGEA4_fr2_R2.raw	Intra	RAD18		K315		50.0928	TRUE
Data\Zelda_220505_P2083_MR_SGJ_Xlink_Rad18_RAD6_MAGEA4_fr2_R2.raw	Intra	RAD18		T316		51.4925	TRUE
Data\Zelda_220505_P2083_MR_SGJ_Xlink_Rad18_RAD6_MAGEA4_fr2_R2.raw	Intra	MAGEA4	MAGEA4	K148	K151	12.4258	TRUE
Data\Zelda_220505_P2083_MR_SGJ_Xlink_Rad18_RAD6_MAGEA4_fr2_R2.raw	Intra	MAGEA4	MAGEA4	K148	K160	22.1553	TRUE
Data\Zelda_220505_P2083_MR_SGJ_Xlink_Rad18_RAD6_MAGEA4_fr2_R2.raw	Intra	MAGEA4	MAGEA4	Y150	K151	16.4193	TRUE
Data\Zelda_220505_P2083_MR_SGJ_Xlink_Rad18_RAD6_MAGEA4_fr2_R2.raw	Intra	MAGEA4	MAGEA4	Y150	K160	22.1553	TRUE
Data\Zelda_220505_P2083_MR_SGJ_Xlink_Rad18_RAD6_MAGEA4_fr2_R2.raw	Intra	MAGEA4	MAGEA4	K151	K160	22.1553	TRUE
Data\Zelda_220505_P2083_MR_SGJ_Xlink_Rad18_RAD6_MAGEA4_fr2_R2.raw	Intra	MAGEA4	MAGEA4	K148	Y150	12.4844	TRUE
Data\Zelda_220505_P2083_MR_SGJ_Xlink_Rad18_RAD6_MAGEA4_fr2_R2.raw	Intra	MAGEA4	MAGEA4	K148	S162	16.7273	TRUE
Data\Zelda_220505_P2083_MR_SGJ_Xlink_Rad18_RAD6_MAGEA4_fr2_R2.raw	Intra	MAGEA4	MAGEA4	K148	S164	14.8545	TRUE
Data\Zelda_220505_P2083_MR_SGJ_Xlink_Rad18_RAD6_MAGEA4_fr2_R2.raw	Intra	MAGEA4	MAGEA4	K151	S162	16.7273	TRUE
Data\Zelda_220505_P2083_MR_SGJ_Xlink_Rad18_RAD6_MAGEA4_fr2_R2.raw	Intra	MAGEA4	MAGEA4	K151	S164	14.8545	TRUE
Data\Zelda_220505_P2083_MR_SGJ_Xlink_Rad18_RAD6_MAGEA4_fr2_R2.raw	Intra	MAGEA4	MAGEA4	K160	S162	3.76766	TRUE
Data\Zelda_220505_P2083_MR_SGJ_Xlink_Rad18_RAD6_MAGEA4_fr2_R2.raw	Intra	MAGEA4	MAGEA4	K160	S164	3.76766	TRUE
Data\Zelda_220505_P2083_MR_SGJ_Xlink_Rad18_RAD6_MAGEA4_fr2_R2.raw	Intra	RAD18	RAD18	K160	K167	21.1688	TRUE
Data\Zelda_220505_P2083_MR_SGJ_Xlink_Rad18_RAD6_MAGEA4_fr2_R2.raw	Intra	RAD18	RAD18	K160	K174	15.042	TRUE
Data\Zelda_220505_P2083_MR_SGJ_Xlink_Rad18_RAD6_MAGEA4_fr2_R2.raw	Intra	RAD18	RAD18	K160	K176	15.0678	TRUE
Data\Zelda_220505_P2083_MR_SGJ_Xlink_Rad18_RAD6_MAGEA4_fr2_R2.raw	Intra	RAD18	RAD18	S161	K167	31.0705	TRUE
Data\Zelda_220505_P2083_MR_SGJ_Xlink_Rad18_RAD6_MAGEA4_fr2_R2.raw	Intra	RAD18	RAD18	S161	K174	14.0617	TRUE
Data\Zelda_220505_P2083_MR_SGJ_Xlink_Rad18_RAD6_MAGEA4_fr2_R2.raw	Intra	RAD18	RAD18	S161	K176	14.0893	TRUE
Data\Zelda_220505_P2083_MR_SGJ_Xlink_Rad18_RAD6_MAGEA4_fr2_R2.raw	Intra	RAD18	RAD18	K162	K167	27.5546	TRUE
Data\Zelda_220505_P2083_MR_SGJ_Xlink_Rad18_RAD6_MAGEA4_fr2_R2.raw	Intra	RAD18	RAD18	K162	K174	2.77172	TRUE
Data\Zelda_220505_P2083_MR_SGJ_Xlink_Rad18_RAD6_MAGEA4_fr2_R2.raw	Intra	RAD18	RAD18	K162	K176	3.44352	TRUE
Data\Zelda_220505_P2083_MR_SGJ_Xlink_Rad18_RAD6_MAGEA4_fr2_R2.raw	Intra	RAD18	RAD18	S164	K167	35.6646	TRUE
Data\Zelda_220505_P2083_MR_SGJ_Xlink_Rad18_RAD6_MAGEA4_fr2_R2.raw	Intra	RAD18	RAD18	S164	K174	15.6629	TRUE
Data\Zelda_220505_P2083_MR_SGJ_Xlink_Rad18_RAD6_MAGEA4_fr2_R2.raw	Intra	RAD18	RAD18	S164	K176	18.0466	TRUE
Data\Zelda_220505_P2083_MR_SGJ_Xlink_Rad18_RAD6_MAGEA4_fr2_R2.raw	Intra	RAD18	RAD18	K167	K174	25.307	TRUE
Data\Zelda_220505_P2083_MR_SGJ_Xlink_Rad18_RAD6_MAGEA4_fr2_R2.raw	Intra	RAD18	RAD18	K167	K176	27.9039	TRUE
Data\Zelda_220505_P2083_MR_SGJ_Xlink_Rad18_RAD6_MAGEA4_fr2_R2.raw	Intra	RAD18	RAD18	S170	K174	17.9809	TRUE
Data\Zelda_220505_P2083_MR_SGJ_Xlink_Rad18_RAD6_MAGEA4_fr2_R2.raw	Intra	RAD18	RAD18	S170	K176	18.0466	TRUE
Data\Zelda_220505_P2083_MR_SGJ_Xlink_Rad18_RAD6_MAGEA4_fr2_R2.raw	Intra	RAD18	RAD18	K174	K176	22.8585	TRUE
Data\Zelda_220505_P2083_MR_SGJ_Xlink_Rad18_RAD6_MAGEA4_fr2_R2.raw	Intra	RAD18	RAD18	T175	K176	25.307	TRUE
Data\Zelda_220505_P2083_MR_SGJ_Xlink_Rad18_RAD6_MAGEA4_fr2_R2.raw	Intra	RAD18	RAD18	K160	S170	18.7842	TRUE
Data\Zelda_220505_P2083_MR_SGJ_Xlink_Rad18_RAD6_MAGEA4_fr2_R2.raw	Intra	RAD18	RAD18	K160	T175	14.6775	TRUE
Data\Zelda_220505_P2083_MR_SGJ_Xlink_Rad18_RAD6_MAGEA4_fr2_R2.raw	Intra	RAD18	RAD18	K160	T178	12.783	TRUE
Data\Zelda_220505_P2083_MR_SGJ_Xlink_Rad18_RAD6_MAGEA4_fr2_R2.raw	Intra	RAD18	RAD18	K162	S170	24.8218	TRUE
Data\Zelda_220505_P2083_MR_SGJ_Xlink_Rad18_RAD6_MAGEA4_fr2_R2.raw	Intra	RAD18	RAD18	K162	T175	3.44352	TRUE
Data\Zelda_220505_P2083_MR_SGJ_Xlink_Rad18_RAD6_MAGEA4_fr2_R2.raw	Intra	RAD18	RAD18	K162	T178	3.55454	TRUE
Data\Zelda_220505_P2083_MR_SGJ_Xlink_Rad18_RAD6_MAGEA4_fr2_R2.raw	Intra	RAD18	RAD18	K167	S170	69.0186	TRUE
Data\Zelda_220505_P2083_MR_SGJ_Xlink_Rad18_RAD6_MAGEA4_fr2_R2.raw	Intra	RAD18	RAD18	K167	T175	27.9039	TRUE
Data\Zelda_220505_P2083_MR_SGJ_Xlink_Rad18_RAD6_MAGEA4_fr2_R2.raw	Intra	RAD18	RAD18	K167	T178	22.9745	TRUE
Data\Zelda_220505_P2083_MR_SGJ_Xlink_Rad18_RAD6_MAGEA4_fr2_R2.raw	Intra	RAD18	RAD18	K174	T175	25.3538	TRUE
Data\Zelda_220505_P2083_MR_SGJ_Xlink_Rad18_RAD6_MAGEA4_fr2_R2.raw	Intra	RAD18	RAD18	K174	T178	20.5512	TRUE
Data\Zelda_220505_P2083_MR_SGJ_Xlink_Rad18_RAD6_MAGEA4_fr2_R2.raw	Intra	RAD18	RAD18	K176	T178	20.4215	TRUE
Data\Zelda_220505_P2083_MR_SGJ_Xlink_Rad18_RAD6_MAGEA4_fr2_R2.raw	Intra	MAGEA4		K130		17.3881	TRUE
Data\Zelda_220505_P2083_MR_SGJ_Xlink_Rad18_RAD6_MAGEA4_fr2_R2.raw	Intra	MAGEA4		Y131		15.3101	TRUE
Data\Zelda_220505_P2083_MR_SGJ_Xlink_Rad18_RAD6_MAGEA4_fr2_R2.raw	Intra	MAGEA4		K134		0.166692	TRUE
Data\Zelda_220505_P2083_MR_SGJ_Xlink_Rad18_RAD6_MAGEA4_fr2_R2.raw	Intra	RAD18		K282		8.38049	TRUE
Data\Zelda_220505_P2083_MR_SGJ_Xlink_Rad18_RAD6_MAGEA4_fr2_R2.raw	Intra	RAD18	RAD18	Y291	K301	95.5893	TRUE
Data\Zelda_220505_P2083_MR_SGJ_Xlink_Rad18_RAD6_MAGEA4_fr2_R2.raw	Intra	RAD18	RAD18	Y291	K315	9.43196	TRUE
Data\Zelda_220505_P2083_MR_SGJ_Xlink_Rad18_RAD6_MAGEA4_fr2_R2.raw	Intra	RAD18	RAD18	K301	K315	60.193	TRUE
Data\Zelda_220505_P2083_MR_SGJ_Xlink_Rad18_RAD6_MAGEA4_fr2_R2.raw	Intra	RAD18	RAD18	S302	K315	80.5329	TRUE
Data\Zelda_220505_P2083_MR_SGJ_Xlink_Rad18_RAD6_MAGEA4_fr2_R2.raw	Intra	RAD18	RAD18	K301	S302	154.928	TRUE
Data\Zelda_220505_P2083_MR_SGJ_Xlink_Rad18_RAD6_MAGEA4_fr2_R2.raw	Intra	RAD18	RAD18	K301	T316	56.6368	TRUE
Data\Zelda_220505_P2083_MR_SGJ_Xlink_Rad18_RAD6_MAGEA4_fr1_R2.raw	Intra	RAD18	RAD18	K108	S115	441.416	TRUE
Data\Zelda_220505_P2083_MR_SGJ_Xlink_Rad18_RAD6_MAGEA4_fr2_R2.raw	Intra	MAGEA4		T288		38.7857	TRUE
Data\Zelda_220505_P2083_MR_SGJ_Xlink_Rad18_RAD6_MAGEA4_fr2_R2.raw	Intra	MAGEA4		S289		45.5978	TRUE
Data\Zelda_220505_P2083_MR_SGJ_Xlink_Rad18_RAD6_MAGEA4_fr2_R2.raw	Intra	MAGEA4		Y290		54.6261	TRUE
Data\Zelda_220505_P2083_MR_SGJ_Xlink_Rad18_RAD6_MAGEA4_fr2_R2.raw	Intra	MAGEA4		K292		72.0657	TRUE
Data\Zelda_220505_P2083_MR_SGJ_Xlink_Rad18_RAD6_MAGEA4_fr2_R2.raw	Intra	MAGEA4		Y308		22.9476	TRUE
Data\Zelda_220505_P2083_MR_SGJ_Xlink_Rad18_RAD6_MAGEA4_fr2_R2.raw	Intra	MAGEA4		S310		22.9476	TRUE
Data\Zelda_220505_P2083_MR_SGJ_Xlink_Rad18_RAD6_MAGEA4_fr2_R2.raw	Intra	RAD18	RAD18	S302	K324	121.7	TRUE
Data\Zelda_220505_P2083_MR_SGJ_Xlink_Rad18_RAD6_MAGEA4_fr2_R2.raw	Intra	RAD18	RAD18	K108	S115	417.259	TRUE
Data\Zelda_220505_P2083_MR_SGJ_Xlink_Rad18_RAD6_MAGEA4_fr1_R1.raw	Intra	RAD18	RAD18	K108	S115	382.937	TRUE
Data\Zelda_220505_P2083_MR_SGJ_Xlink_Rad18_RAD6_MAGEA4_fr2_R2.raw	Intra	RAD18	RAD18	S323	K324	43.4027	TRUE
Data\Zelda_220505_P2083_MR_SGJ_Xlink_Rad18_RAD6_MAGEA4_fr2_R1.raw	Intra	RAD18	RAD18	K116	K108	244.708	TRUE
Data\Zelda_220505_P2083_MR_SGJ_Xlink_Rad18_RAD6_MAGEA4_fr2_R1.raw	Inter	RAD18	RAD18	K116	K116	264.153	TRUE
Data\Zelda_220505_P2083_MR_SGJ_Xlink_Rad18_RAD6_MAGEA4_fr2_R1.raw	Intra	RAD18	RAD18	K116	K23	302.115	TRUE
Data\Zelda_220505_P2083_MR_SGJ_Xlink_Rad18_RAD6_MAGEA4_fr2_R2.raw	Intra	RAD18	RAD18	K324	S328	41.2683	TRUE
Data\Zelda_220505_P2083_MR_SGJ_Xlink_Rad18_RAD6_MAGEA4_fr2_R2.raw	Intra	RAD18	RAD18	K324	T333	31.4443	TRUE
Data\Zelda_220505_P2083_MR_SGJ_Xlink_Rad18_RAD6_MAGEA4_fr2_R2.raw	Intra	RAD18		K89		109.898	TRUE
Data\Zelda_220505_P2083_MR_SGJ_Xlink_Rad18_RAD6_MAGEA4_fr2_R2.raw	Intra	RAD18		S90		103.846	TRUE
Data\Zelda_220505_P2083_MR_SGJ_Xlink_Rad18_RAD6_MAGEA4_fr2_R2.raw	Intra	RAD6		S97		79.9892	TRUE
Data\Zelda_220505_P2083_MR_SGJ_Xlink_Rad18_RAD6_MAGEA4_fr2_R2.raw	Intra	RAD6		T99		80.8621	TRUE
Data\Zelda_220505_P2083_MR_SGJ_Xlink_Rad18_RAD6_MAGEA4_fr2_R2.raw	Intra	RAD6		Y100		80.8605	TRUE
Data\Zelda_220505_P2083_MR_SGJ_Xlink_Rad18_RAD6_MAGEA4_fr2_R2.raw	Intra	RAD6		S103		82.0638	TRUE
Data\Zelda_220505_P2083_MR_SGJ_Xlink_Rad18_RAD6_MAGEA4_fr2_R2.raw	Intra	RAD6		S104		82.0325	TRUE
Data\Zelda_220505_P2083_MR_SGJ_Xlink_Rad18_RAD6_MAGEA4_fr2_R2.raw	Intra	RAD6		T107		82.6665	TRUE
Data\Zelda_220505_P2083_MR_SGJ_Xlink_Rad18_RAD6_MAGEA4_fr2_R2.raw	Intra	RAD6		S108		82.8203	TRUE
Data\Zelda_220505_P2083_MR_SGJ_Xlink_Rad18_RAD6_MAGEA4_fr2_R2.raw	Intra	RAD6		S111		80.4759	TRUE
Data\Zelda_220505_P2083_MR_SGJ_Xlink_Rad18_RAD6_MAGEA4_fr2_R2.raw	Intra	RAD6		S120		120.934	TRUE
Data\Zelda_220505_P2083_MR_SGJ_Xlink_Rad18_RAD6_MAGEA4_fr2_R2.raw	Intra	RAD6		S124		142.658	TRUE
Data\Zelda_220505_P2083_MR_SGJ_Xlink_Rad18_RAD6_MAGEA4_fr2_R2.raw	Intra	RAD6		Y130		142.278	TRUE
Data\Zelda_220505_P2083_MR_SGJ_Xlink_Rad18_RAD6_MAGEA4_fr2_R2.raw	Intra	RAD6		S25		42.7469	TRUE
Data\Zelda_220505_P2083_MR_SGJ_Xlink_Rad18_RAD6_MAGEA4_fr2_R2.raw	Intra	RAD6		S29		52.8811	TRUE
Data\Zelda_220505_P2083_MR_SGJ_Xlink_Rad18_RAD6_MAGEA4_fr2_R2.raw	Intra	RAD6		T46		89.3848	TRUE
Data\Zelda_220505_P2083_MR_SGJ_Xlink_Rad18_RAD6_MAGEA4_fr2_R2.raw	Intra	RAD6		T52		85.9096	TRUE
Data\Zelda_220505_P2083_MR_SGJ_Xlink_Rad18_RAD6_MAGEA4_fr2_R2.raw	Intra	MAGEA4		S117		150.224	TRUE
Data\Zelda_220505_P2083_MR_SGJ_Xlink_Rad18_RAD6_MAGEA4_fr2_R2.raw	Intra	MAGEA4		K119		156.808	TRUE
Data\Zelda_220505_P2083_MR_SGJ_Xlink_Rad18_RAD6_MAGEA4_fr2_R2.raw	Intra	RAD18		Y37		1.06744	TRUE
Data\Zelda_220505_P2083_MR_SGJ_Xlink_Rad18_RAD6_MAGEA4_fr2_R2.raw	Intra	RAD18		S48		24.1505	TRUE
Data\Zelda_220505_P2083_MR_SGJ_Xlink_Rad18_RAD6_MAGEA4_fr2_R2.raw	Intra	RAD18		Y51		26.2319	TRUE
Data\Zelda_220505_P2083_MR_SGJ_Xlink_Rad18_RAD6_MAGEA4_fr2_R2.raw	Intra	RAD18		S53		26.2319	TRUE
Data\Zelda_220505_P2083_MR_SGJ_Xlink_Rad18_RAD6_MAGEA4_fr2_R2.raw	Intra	RAD18		K353		6.13195	TRUE
Data\Zelda_220505_P2083_MR_SGJ_Xlink_Rad18_RAD6_MAGEA4_fr2_R2.raw	Intra	RAD18		S354		6.13195	TRUE
Data\Zelda_220505_P2083_MR_SGJ_Xlink_Rad18_RAD6_MAGEA4_fr2_R2.raw	Intra	MAGEA4	MAGEA4	Y131	K134	0.108458	TRUE
Data\Zelda_220505_P2083_MR_SGJ_Xlink_Rad18_RAD6_MAGEA4_fr2_R2.raw	Intra	MAGEA4	MAGEA4	Y131	K139	48.2901	TRUE
Data\Zelda_220505_P2083_MR_SGJ_Xlink_Rad18_RAD6_MAGEA4_fr2_R2.raw	Intra	MAGEA4	MAGEA4	Y131	K148	19.2687	TRUE
Data\Zelda_220505_P2083_MR_SGJ_Xlink_Rad18_RAD6_MAGEA4_fr2_R2.raw	Intra	MAGEA4	MAGEA4	Y131	K151	19.3381	TRUE
Data\Zelda_220505_P2083_MR_SGJ_Xlink_Rad18_RAD6_MAGEA4_fr2_R2.raw	Intra	MAGEA4	MAGEA4	K134	K139	39.6309	TRUE
Data\Zelda_220505_P2083_MR_SGJ_Xlink_Rad18_RAD6_MAGEA4_fr2_R2.raw	Intra	MAGEA4	MAGEA4	K134	K148	27.6853	TRUE
Data\Zelda_220505_P2083_MR_SGJ_Xlink_Rad18_RAD6_MAGEA4_fr2_R2.raw	Intra	MAGEA4	MAGEA4	K134	K151	32.6615	TRUE
Data\Zelda_220505_P2083_MR_SGJ_Xlink_Rad18_RAD6_MAGEA4_fr2_R2.raw	Intra	MAGEA4	MAGEA4	T138	K139	116.272	TRUE
Data\Zelda_220505_P2083_MR_SGJ_Xlink_Rad18_RAD6_MAGEA4_fr2_R2.raw	Intra	RAD18	RAD18	K116	K23	285.513	TRUE
Data\Zelda_220505_P2083_MR_SGJ_Xlink_Rad18_RAD6_MAGEA4_fr2_R1.raw	Intra	RAD18	RAD18	K116	K89	171.884	TRUE
Data\Zelda_220505_P2083_MR_SGJ_Xlink_Rad18_RAD6_MAGEA4_fr2_R1.raw	Intra	RAD18	RAD18	K116	S90	167.204	TRUE
Data\Zelda_220505_P2083_MR_SGJ_Xlink_Rad18_RAD6_MAGEA4_fr2_R1.raw	Intra	RAD18	RAD18	K116	T24	281.965	TRUE
Data\Zelda_220505_P2083_MR_SGJ_Xlink_Rad18_RAD6_MAGEA4_fr2_R2.raw	Intra	MAGEA4	MAGEA4	K134	T138	38.0456	TRUE
Data\Zelda_220505_P2083_MR_SGJ_Xlink_Rad18_RAD6_MAGEA4_fr2_R2.raw	Intra	MAGEA4	MAGEA4	K134	Y150	32.8908	TRUE
Data\Zelda_220505_P2083_MR_SGJ_Xlink_Rad18_RAD6_MAGEA4_fr2_R2.raw	Intra	RAD18	RAD18	K116	T24	272.014	TRUE
Data\Zelda_220505_P2083_MR_SGJ_Xlink_Rad18_RAD6_MAGEA4_fr2_R2.raw	Intra	MAGEA4		S94		11.5735	TRUE
Data\Zelda_220505_P2083_MR_SGJ_Xlink_Rad18_RAD6_MAGEA4_fr2_R2.raw	Intra	MAGEA4		S95		13.9336	TRUE
Data\Zelda_220505_P2083_MR_SGJ_Xlink_Rad18_RAD6_MAGEA4_fr2_R2.raw	Intra	MAGEA4		S96		16.4717	TRUE
Data\Zelda_220505_P2083_MR_SGJ_Xlink_Rad18_RAD6_MAGEA4_fr2_R2.raw	Intra	MAGEA4		S103		58.8079	TRUE
Data\Zelda_220505_P2083_MR_SGJ_Xlink_Rad18_RAD6_MAGEA4_fr2_R2.raw	Intra	MAGEA4		T104		64.2101	TRUE
Data\Zelda_220505_P2083_MR_SGJ_Xlink_Rad18_RAD6_MAGEA4_fr2_R2.raw	Intra	MAGEA4		S105		70.7966	TRUE
Data\Zelda_220505_P2083_MR_SGJ_Xlink_Rad18_RAD6_MAGEA4_fr2_R2.raw	Intra	MAGEA4		S110		94.2335	TRUE
Data\Zelda_220505_P2083_MR_SGJ_Xlink_Rad18_RAD6_MAGEA4_fr2_R2.raw	Intra	MAGEA4		S271		13.0933	TRUE
Data\Zelda_220505_P2083_MR_SGJ_Xlink_Rad18_RAD6_MAGEA4_fr2_R2.raw	Intra	RAD18	RAD18	H1	K23	1.12945	TRUE
Data\Zelda_220505_P2083_MR_SGJ_Xlink_Rad18_RAD6_MAGEA4_fr2_R2.raw	Intra	RAD18	RAD18	S9	K23	5.9331	TRUE
Data\Zelda_220505_P2083_MR_SGJ_Xlink_Rad18_RAD6_MAGEA4_fr2_R2.raw	Intra	RAD18	RAD18	S13	K23	5.9331	TRUE
Data\Zelda_220505_P2083_MR_SGJ_Xlink_Rad18_RAD6_MAGEA4_fr2_R2.raw	Intra	RAD18	RAD18	H1	S9	1.12945	TRUE
Data\Zelda_220505_P2083_MR_SGJ_Xlink_Rad18_RAD6_MAGEA4_fr2_R2.raw	Intra	RAD18	RAD18	H1	S13	1.12945	TRUE
Data\Zelda_220505_P2083_MR_SGJ_Xlink_Rad18_RAD6_MAGEA4_fr2_R2.raw	Intra	RAD18	RAD18	H1	T24	9.98172	TRUE
Data\Zelda_220505_P2083_MR_SGJ_Xlink_Rad18_RAD6_MAGEA4_fr2_R2.raw	Intra	RAD18	RAD18	K23	T24	16.0813	TRUE
Data\Zelda_220505_P2083_MR_SGJ_Xlink_Rad18_RAD6_MAGEA4_fr2_R2.raw	Intra	RAD6		K134		76.7012	TRUE
Data\Zelda_220505_P2083_MR_SGJ_Xlink_Rad18_RAD6_MAGEA4_fr2_R2.raw	Intra	RAD6		Y137		72.1539	TRUE
Data\Zelda_220505_P2083_MR_SGJ_Xlink_Rad18_RAD6_MAGEA4_fr2_R2.raw	Inter	MAGEA4	RAD18	K119	K108	214.556	TRUE
Data\Zelda_220505_P2083_MR_SGJ_Xlink_Rad18_RAD6_MAGEA4_fr2_R1.raw	Inter	MAGEA4	RAD18	K119	K108	168.508	TRUE
Data\Zelda_220505_P2083_MR_SGJ_Xlink_Rad18_RAD6_MAGEA4_fr2_R2.raw	Inter	MAGEA4	RAD18	K119	K157	216.79	TRUE
Data\Zelda_220505_P2083_MR_SGJ_Xlink_Rad18_RAD6_MAGEA4_fr2_R2.raw	Intra	RAD18	RAD18	K89	S90	1.32322	TRUE
Data\Zelda_220505_P2083_MR_SGJ_Xlink_Rad18_RAD6_MAGEA4_fr2_R1.raw	Inter	MAGEA4	RAD18	K119	K157	183.79	TRUE
Data\Zelda_220505_P2083_MR_SGJ_Xlink_Rad18_RAD6_MAGEA4_fr2_R2.raw	Inter	MAGEA4	RAD18	K119	K162	183.13	TRUE
Data\Zelda_220505_P2083_MR_SGJ_Xlink_Rad18_RAD6_MAGEA4_fr2_R1.raw	Inter	MAGEA4	RAD18	K119	K162	170.62	TRUE
Data\Zelda_220505_P2083_MR_SGJ_Xlink_Rad18_RAD6_MAGEA4_fr2_R1.raw	Inter	MAGEA4	RAD18	K119	K174	190.057	TRUE
Data\Zelda_220505_P2083_MR_SGJ_Xlink_Rad18_RAD6_MAGEA4_fr2_R1.raw	Inter	MAGEA4	RAD18	K119	K263	175.544	TRUE
Data\Zelda_220505_P2083_MR_SGJ_Xlink_Rad18_RAD6_MAGEA4_fr2_R1.raw	Inter	MAGEA4	RAD18	K119	K267	219.047	TRUE
Data\Zelda_220505_P2083_MR_SGJ_Xlink_Rad18_RAD6_MAGEA4_fr2_R2.raw	Inter	MAGEA4	RAD18	K119	K267	210.16	TRUE
Data\Zelda_220505_P2083_MR_SGJ_Xlink_Rad18_RAD6_MAGEA4_fr2_R2.raw	Inter	MAGEA4	RAD18	K119	K315	414.773	TRUE
Data\Zelda_220505_P2083_MR_SGJ_Xlink_Rad18_RAD6_MAGEA4_fr2_R1.raw	Inter	MAGEA4	RAD18	K119	K315	354.36	TRUE
Data\Zelda_220505_P2083_MR_SGJ_Xlink_Rad18_RAD6_MAGEA4_fr2_R2.raw	Inter	MAGEA4	RAD18	K119	K324	193.227	TRUE
Data\Zelda_220505_P2083_MR_SGJ_Xlink_Rad18_RAD6_MAGEA4_fr2_R1.raw	Inter	MAGEA4	RAD18	K119	K324	184.989	TRUE
Data\Zelda_220505_P2083_MR_SGJ_Xlink_Rad18_RAD6_MAGEA4_fr2_R2.raw	Intra	RAD6		K139		36.4874	TRUE
Data\Zelda_220505_P2083_MR_SGJ_Xlink_Rad18_RAD6_MAGEA4_fr2_R2.raw	Intra	RAD18	RAD18	K89	K116	150.383	TRUE
Data\Zelda_220505_P2083_MR_SGJ_Xlink_Rad18_RAD6_MAGEA4_fr2_R2.raw	Intra	RAD18	RAD18	S90	K116	146.102	TRUE
Data\Zelda_220505_P2083_MR_SGJ_Xlink_Rad18_RAD6_MAGEA4_fr2_R1.raw	Inter	MAGEA4	RAD18	K119	K334	420.504	TRUE
Data\Zelda_220505_P2083_MR_SGJ_Xlink_Rad18_RAD6_MAGEA4_fr2_R2.raw	Inter	MAGEA4	RAD18	K119	K334	404.061	TRUE
Data\Zelda_220505_P2083_MR_SGJ_Xlink_Rad18_RAD6_MAGEA4_fr2_R1.raw	Inter	MAGEA4	RAD18	K119	K339	188.952	TRUE
Data\Zelda_220505_P2083_MR_SGJ_Xlink_Rad18_RAD6_MAGEA4_fr2_R2.raw	Inter	MAGEA4	RAD18	K119	K339	162.389	TRUE
Data\Zelda_220505_P2083_MR_SGJ_Xlink_Rad18_RAD6_MAGEA4_fr2_R1.raw	Inter	MAGEA4	RAD18	K119	K347	315.185	TRUE
Data\Zelda_220505_P2083_MR_SGJ_Xlink_Rad18_RAD6_MAGEA4_fr2_R2.raw	Inter	MAGEA4	RAD18	K119	K347	270.568	TRUE
Data\Zelda_220505_P2083_MR_SGJ_Xlink_Rad18_RAD6_MAGEA4_fr2_R2.raw	Inter	MAGEA4	RAD18	K119	K351	162.05	TRUE
Data\Zelda_220505_P2083_MR_SGJ_Xlink_Rad18_RAD6_MAGEA4_fr2_R2.raw	Intra	RAD6		S74		67.7142	TRUE
Data\Zelda_220505_P2083_MR_SGJ_Xlink_Rad18_RAD6_MAGEA4_fr2_R2.raw	Intra	RAD6		K75		67.7142	TRUE
Data\Zelda_220505_P2083_MR_SGJ_Xlink_Rad18_RAD6_MAGEA4_fr2_R2.raw	Intra	MAGEA4	MAGEA4	K134	K160	17.1414	TRUE
Data\Zelda_220505_P2083_MR_SGJ_Xlink_Rad18_RAD6_MAGEA4_fr2_R2.raw	Intra	MAGEA4	MAGEA4	K134	K166	3.66356	TRUE
Data\Zelda_220505_P2083_MR_SGJ_Xlink_Rad18_RAD6_MAGEA4_fr2_R2.raw	Intra	MAGEA4	MAGEA4	T138	K160	125.716	TRUE
Data\Zelda_220505_P2083_MR_SGJ_Xlink_Rad18_RAD6_MAGEA4_fr2_R2.raw	Intra	MAGEA4	MAGEA4	T138	K166	3.39085	TRUE
Data\Zelda_220505_P2083_MR_SGJ_Xlink_Rad18_RAD6_MAGEA4_fr2_R2.raw	Intra	MAGEA4	MAGEA4	K139	K160	147.948	TRUE
Data\Zelda_220505_P2083_MR_SGJ_Xlink_Rad18_RAD6_MAGEA4_fr2_R2.raw	Intra	MAGEA4	MAGEA4	K139	K166	3.39085	TRUE
Data\Zelda_220505_P2083_MR_SGJ_Xlink_Rad18_RAD6_MAGEA4_fr2_R2.raw	Intra	MAGEA4	MAGEA4	K148	K166	3.39085	TRUE
Data\Zelda_220505_P2083_MR_SGJ_Xlink_Rad18_RAD6_MAGEA4_fr2_R2.raw	Intra	MAGEA4	MAGEA4	Y150	K166	3.39085	TRUE
Data\Zelda_220505_P2083_MR_SGJ_Xlink_Rad18_RAD6_MAGEA4_fr2_R2.raw	Intra	MAGEA4	MAGEA4	K151	K166	3.39085	TRUE
Data\Zelda_220505_P2083_MR_SGJ_Xlink_Rad18_RAD6_MAGEA4_fr2_R2.raw	Intra	MAGEA4	MAGEA4	K160	K166	3.39085	TRUE
Data\Zelda_220505_P2083_MR_SGJ_Xlink_Rad18_RAD6_MAGEA4_fr2_R2.raw	Intra	MAGEA4	MAGEA4	S162	K166	3.39085	TRUE
Data\Zelda_220505_P2083_MR_SGJ_Xlink_Rad18_RAD6_MAGEA4_fr2_R2.raw	Intra	MAGEA4	MAGEA4	S164	K166	3.39085	TRUE
Data\Zelda_220505_P2083_MR_SGJ_Xlink_Rad18_RAD6_MAGEA4_fr2_R2.raw	Intra	MAGEA4	MAGEA4	K134	S162	17.1414	TRUE
Data\Zelda_220505_P2083_MR_SGJ_Xlink_Rad18_RAD6_MAGEA4_fr2_R2.raw	Intra	MAGEA4	MAGEA4	K134	S164	15.0284	TRUE
Data\Zelda_220505_P2083_MR_SGJ_Xlink_Rad18_RAD6_MAGEA4_fr2_R2.raw	Intra	MAGEA4	MAGEA4	K139	S162	135.682	TRUE
Data\Zelda_220505_P2083_MR_SGJ_Xlink_Rad18_RAD6_MAGEA4_fr2_R2.raw	Intra	MAGEA4	MAGEA4	K139	S164	127.451	TRUE
Data\Zelda_220505_P2083_MR_SGJ_Xlink_Rad18_RAD6_MAGEA4_fr2_R2.raw	Intra	MAGEA4		T244		10.6504	TRUE
Data\Zelda_220505_P2083_MR_SGJ_Xlink_Rad18_RAD6_MAGEA4_fr2_R2.raw	Intra	MAGEA4		Y246		6.14262	TRUE
Data\Zelda_220505_P2083_MR_SGJ_Xlink_Rad18_RAD6_MAGEA4_fr2_R2.raw	Intra	RAD18	RAD18	S466	K468	4.56045	TRUE
Data\Zelda_220505_P2083_MR_SGJ_Xlink_Rad18_RAD6_MAGEA4_fr2_R2.raw	Intra	RAD18	RAD18	K468	T474	4.56045	TRUE
Data\Zelda_220505_P2083_MR_SGJ_Xlink_Rad18_RAD6_MAGEA4_fr2_R2.raw	Intra	RAD18	RAD18	K468	S477	4.56045	TRUE
Data\Zelda_220505_P2083_MR_SGJ_Xlink_Rad18_RAD6_MAGEA4_fr2_R2.raw	Intra	RAD18	RAD18	S164	K116	154.756	TRUE
Data\Zelda_220505_P2083_MR_SGJ_Xlink_Rad18_RAD6_MAGEA4_fr2_R1.raw	Inter	MAGEA4	RAD18	K119	K353	355.217	TRUE
Data\Zelda_220505_P2083_MR_SGJ_Xlink_Rad18_RAD6_MAGEA4_fr2_R2.raw	Inter	MAGEA4	RAD18	K119	K353	344.731	TRUE
Data\Zelda_220505_P2083_MR_SGJ_Xlink_Rad18_RAD6_MAGEA4_fr2_R2.raw	Intra	RAD18	RAD18	K167	S109	67.8679	TRUE
Data\Zelda_220505_P2083_MR_SGJ_Xlink_Rad18_RAD6_MAGEA4_fr2_R2.raw	Inter	MAGEA4	RAD18	K119	S105	161.588	TRUE
Data\Zelda_220505_P2083_MR_SGJ_Xlink_Rad18_RAD6_MAGEA4_fr2_R2.raw	Inter	MAGEA4	RAD18	K119	S109	219.196	TRUE
Data\Zelda_220505_P2083_MR_SGJ_Xlink_Rad18_RAD6_MAGEA4_fr2_R1.raw	Inter	MAGEA4	RAD18	K119	S109	176.423	TRUE
Data\Zelda_220505_P2083_MR_SGJ_Xlink_Rad18_RAD6_MAGEA4_fr2_R2.raw	Inter	MAGEA4	RAD18	K119	S112	207.254	TRUE
Data\Zelda_220505_P2083_MR_SGJ_Xlink_Rad18_RAD6_MAGEA4_fr2_R2.raw	Intra	RAD18	RAD18	S228	K174	97.856	TRUE
Data\Zelda_220505_P2083_MR_SGJ_Xlink_Rad18_RAD6_MAGEA4_fr2_R2.raw	Intra	RAD18	RAD18	S231	K174	109.386	TRUE
Data\Zelda_220505_P2083_MR_SGJ_Xlink_Rad18_RAD6_MAGEA4_fr2_R2.raw	Intra	RAD18	RAD18	K235	K174	113.283	TRUE
Data\Zelda_220505_P2083_MR_SGJ_Xlink_Rad18_RAD6_MAGEA4_fr2_R2.raw	Intra	RAD18	RAD18	K235	S170	98.8632	TRUE
Data\Zelda_220505_P2083_MR_SGJ_Xlink_Rad18_RAD6_MAGEA4_fr2_R2.raw	Intra	RAD18	RAD18	K235	T175	109.386	TRUE
Data\Zelda_220505_P2083_MR_SGJ_Xlink_Rad18_RAD6_MAGEA4_fr2_R2.raw	Intra	RAD18	RAD18	S228	K167	109.516	TRUE
Data\Zelda_220505_P2083_MR_SGJ_Xlink_Rad18_RAD6_MAGEA4_fr2_R2.raw	Intra	RAD18	RAD18	S231	K167	111.198	TRUE
Data\Zelda_220505_P2083_MR_SGJ_Xlink_Rad18_RAD6_MAGEA4_fr2_R2.raw	Intra	RAD18	RAD18	S241	K174	36.0124	TRUE
Data\Zelda_220505_P2083_MR_SGJ_Xlink_Rad18_RAD6_MAGEA4_fr2_R2.raw	Intra	RAD18	RAD18	S241	K176	27.8576	TRUE
Data\Zelda_220505_P2083_MR_SGJ_Xlink_Rad18_RAD6_MAGEA4_fr2_R2.raw	Intra	RAD18	RAD18	S242	K174	36.7811	TRUE
Data\Zelda_220505_P2083_MR_SGJ_Xlink_Rad18_RAD6_MAGEA4_fr2_R2.raw	Intra	RAD18	RAD18	S242	K176	29.0385	TRUE
Data\Zelda_220505_P2083_MR_SGJ_Xlink_Rad18_RAD6_MAGEA4_fr2_R2.raw	Intra	RAD18	RAD18	K245	K174	37.6482	TRUE
Data\Zelda_220505_P2083_MR_SGJ_Xlink_Rad18_RAD6_MAGEA4_fr2_R2.raw	Intra	RAD18	RAD18	K245	K176	31.7687	TRUE
Data\Zelda_220505_P2083_MR_SGJ_Xlink_Rad18_RAD6_MAGEA4_fr2_R2.raw	Intra	RAD18	RAD18	K247	K174	36.0881	TRUE
Data\Zelda_220505_P2083_MR_SGJ_Xlink_Rad18_RAD6_MAGEA4_fr2_R2.raw	Intra	RAD18	RAD18	K247	K176	31.8157	TRUE
Data\Zelda_220505_P2083_MR_SGJ_Xlink_Rad18_RAD6_MAGEA4_fr2_R2.raw	Intra	RAD18	RAD18	K245	S170	22.5995	TRUE
Data\Zelda_220505_P2083_MR_SGJ_Xlink_Rad18_RAD6_MAGEA4_fr2_R2.raw	Intra	RAD18	RAD18	K245	T175	36.0899	TRUE
Data\Zelda_220505_P2083_MR_SGJ_Xlink_Rad18_RAD6_MAGEA4_fr2_R2.raw	Intra	RAD18	RAD18	K245	T178	26.0107	TRUE
Data\Zelda_220505_P2083_MR_SGJ_Xlink_Rad18_RAD6_MAGEA4_fr2_R2.raw	Intra	RAD18	RAD18	K247	S170	23.2849	TRUE
Data\Zelda_220505_P2083_MR_SGJ_Xlink_Rad18_RAD6_MAGEA4_fr2_R2.raw	Intra	RAD18	RAD18	K247	T175	35.9766	TRUE
Data\Zelda_220505_P2083_MR_SGJ_Xlink_Rad18_RAD6_MAGEA4_fr2_R2.raw	Intra	RAD18	RAD18	K247	T178	24.3751	TRUE
Data\Zelda_220505_P2083_MR_SGJ_Xlink_Rad18_RAD6_MAGEA4_fr2_R2.raw	Intra	RAD18	RAD18	K265	K174	106.11	TRUE
Data\Zelda_220505_P2083_MR_SGJ_Xlink_Rad18_RAD6_MAGEA4_fr2_R1.raw	Inter	MAGEA4	RAD18	K119	S112	181.408	TRUE
Data\Zelda_220505_P2083_MR_SGJ_Xlink_Rad18_RAD6_MAGEA4_fr2_R2.raw	Intra	RAD18	RAD18	S272	K174	121.608	TRUE
Data\Zelda_220505_P2083_MR_SGJ_Xlink_Rad18_RAD6_MAGEA4_fr2_R2.raw	Intra	RAD18	RAD18	K265	S170	70.5977	TRUE
Data\Zelda_220505_P2083_MR_SGJ_Xlink_Rad18_RAD6_MAGEA4_fr2_R2.raw	Intra	RAD18	RAD18	K265	T175	103.325	TRUE
Data\Zelda_220505_P2083_MR_SGJ_Xlink_Rad18_RAD6_MAGEA4_fr2_R2.raw	Inter	MAGEA4	RAD18	K119	S113	204	TRUE
Data\Zelda_220505_P2083_MR_SGJ_Xlink_Rad18_RAD6_MAGEA4_fr2_R1.raw	Inter	MAGEA4	RAD18	K119	S113	188.089	TRUE
Data\Zelda_220505_P2083_MR_SGJ_Xlink_Rad18_RAD6_MAGEA4_fr2_R2.raw	Intra	RAD18	RAD18	S346	K264	34.7625	TRUE
Data\Zelda_220505_P2083_MR_SGJ_Xlink_Rad18_RAD6_MAGEA4_fr2_R2.raw	Intra	RAD18	RAD18	S346	K265	34.7625	TRUE
Data\Zelda_220505_P2083_MR_SGJ_Xlink_Rad18_RAD6_MAGEA4_fr2_R2.raw	Intra	RAD18	RAD18	S346	K267	32.9741	TRUE
Data\Zelda_220505_P2083_MR_SGJ_Xlink_Rad18_RAD6_MAGEA4_fr2_R2.raw	Intra	RAD18	RAD18	K347	K264	17.9928	TRUE
Data\Zelda_220505_P2083_MR_SGJ_Xlink_Rad18_RAD6_MAGEA4_fr2_R2.raw	Intra	RAD18	RAD18	K347	K265	17.9928	TRUE
Data\Zelda_220505_P2083_MR_SGJ_Xlink_Rad18_RAD6_MAGEA4_fr2_R2.raw	Intra	RAD18	RAD18	K347	K267	17.9928	TRUE
Data\Zelda_220505_P2083_MR_SGJ_Xlink_Rad18_RAD6_MAGEA4_fr2_R2.raw	Intra	RAD18	RAD18	Y348	K264	17.9928	TRUE
Data\Zelda_220505_P2083_MR_SGJ_Xlink_Rad18_RAD6_MAGEA4_fr2_R2.raw	Intra	RAD18	RAD18	Y348	K265	17.9928	TRUE
Data\Zelda_220505_P2083_MR_SGJ_Xlink_Rad18_RAD6_MAGEA4_fr2_R2.raw	Intra	RAD18	RAD18	Y348	K267	17.9928	TRUE
Data\Zelda_220505_P2083_MR_SGJ_Xlink_Rad18_RAD6_MAGEA4_fr2_R2.raw	Intra	RAD18	RAD18	K347	S272	8.7124	TRUE
Data\Zelda_220505_P2083_MR_SGJ_Xlink_Rad18_RAD6_MAGEA4_fr2_R2.raw	Intra	RAD18	RAD18	S346	K133	20.8211	TRUE
Data\Zelda_220505_P2083_MR_SGJ_Xlink_Rad18_RAD6_MAGEA4_fr2_R2.raw	Intra	RAD18	RAD18	K347	K133	20.8211	TRUE
Data\Zelda_220505_P2083_MR_SGJ_Xlink_Rad18_RAD6_MAGEA4_fr2_R2.raw	Intra	RAD18	RAD18	Y348	K133	20.8211	TRUE
Data\Zelda_220505_P2083_MR_SGJ_Xlink_Rad18_RAD6_MAGEA4_fr2_R2.raw	Intra	RAD18	RAD18	K350	K133	23.2442	TRUE
Data\Zelda_220505_P2083_MR_SGJ_Xlink_Rad18_RAD6_MAGEA4_fr2_R2.raw	Intra	RAD18	RAD18	K351	K133	23.2442	TRUE
Data\Zelda_220505_P2083_MR_SGJ_Xlink_Rad18_RAD6_MAGEA4_fr2_R2.raw	Intra	RAD18	RAD18	K347	S131	18.4587	TRUE
Data\Zelda_220505_P2083_MR_SGJ_Xlink_Rad18_RAD6_MAGEA4_fr2_R2.raw	Intra	RAD18	RAD18	K347	S136	16.1607	TRUE
Data\Zelda_220505_P2083_MR_SGJ_Xlink_Rad18_RAD6_MAGEA4_fr2_R2.raw	Intra	RAD18	RAD18	K350	S131	20.8211	TRUE
Data\Zelda_220505_P2083_MR_SGJ_Xlink_Rad18_RAD6_MAGEA4_fr2_R2.raw	Intra	RAD18	RAD18	K350	S136	18.4587	TRUE
Data\Zelda_220505_P2083_MR_SGJ_Xlink_Rad18_RAD6_MAGEA4_fr2_R2.raw	Intra	RAD18	RAD18	K351	S131	20.8211	TRUE
Data\Zelda_220505_P2083_MR_SGJ_Xlink_Rad18_RAD6_MAGEA4_fr2_R2.raw	Intra	RAD18	RAD18	K351	S136	18.4587	TRUE
Data\Zelda_220505_P2083_MR_SGJ_Xlink_Rad18_RAD6_MAGEA4_fr2_R2.raw	Intra	RAD18	RAD18	K369	K167	110.386	TRUE
Data\Zelda_220505_P2083_MR_SGJ_Xlink_Rad18_RAD6_MAGEA4_fr2_R2.raw	Intra	RAD18	RAD18	S374	K167	34.1957	TRUE
Data\Zelda_220505_P2083_MR_SGJ_Xlink_Rad18_RAD6_MAGEA4_fr2_R2.raw	Intra	RAD18	RAD18	K369	S164	50.8511	TRUE
Data\Zelda_220505_P2083_MR_SGJ_Xlink_Rad18_RAD6_MAGEA4_fr2_R2.raw	Intra	RAD18	RAD18	K369	S170	91.6844	TRUE
Data\Zelda_220505_P2083_MR_SGJ_Xlink_Rad18_RAD6_MAGEA4_fr2_R2.raw	Intra	RAD18	RAD18	S241	K133	16.5335	TRUE
Data\Zelda_220505_P2083_MR_SGJ_Xlink_Rad18_RAD6_MAGEA4_fr2_R2.raw	Intra	RAD18	RAD18	S242	K133	16.5335	TRUE
Data\Zelda_220505_P2083_MR_SGJ_Xlink_Rad18_RAD6_MAGEA4_fr2_R2.raw	Intra	RAD18	RAD18	K245	K133	14.061	TRUE
Data\Zelda_220505_P2083_MR_SGJ_Xlink_Rad18_RAD6_MAGEA4_fr2_R2.raw	Intra	RAD18	RAD18	K247	K133	87.744	TRUE
Data\Zelda_220505_P2083_MR_SGJ_Xlink_Rad18_RAD6_MAGEA4_fr2_R2.raw	Intra	RAD18	RAD18	K245	S131	7.19117	TRUE
Data\Zelda_220505_P2083_MR_SGJ_Xlink_Rad18_RAD6_MAGEA4_fr2_R2.raw	Intra	RAD18	RAD18	K245	S136	7.19117	TRUE
Data\Zelda_220505_P2083_MR_SGJ_Xlink_Rad18_RAD6_MAGEA4_fr2_R2.raw	Intra	RAD18	RAD18	K247	S131	66.8721	TRUE
Data\Zelda_220505_P2083_MR_SGJ_Xlink_Rad18_RAD6_MAGEA4_fr2_R2.raw	Intra	RAD18	RAD18	K247	S136	69.9439	TRUE
Data\Zelda_220505_P2083_MR_SGJ_Xlink_Rad18_RAD6_MAGEA4_fr2_R2.raw	Intra	RAD18	RAD18	S161	K133	64.781	TRUE
Data\Zelda_220505_P2083_MR_SGJ_Xlink_Rad18_RAD6_MAGEA4_fr2_R2.raw	Intra	RAD18	RAD18	K162	K133	66.3089	TRUE
Data\Zelda_220505_P2083_MR_SGJ_Xlink_Rad18_RAD6_MAGEA4_fr2_R2.raw	Intra	RAD18	RAD18	S164	K133	106.821	TRUE
Data\Zelda_220505_P2083_MR_SGJ_Xlink_Rad18_RAD6_MAGEA4_fr2_R2.raw	Intra	RAD18	RAD18	K167	K133	152.628	TRUE
Data\Zelda_220505_P2083_MR_SGJ_Xlink_Rad18_RAD6_MAGEA4_fr2_R2.raw	Intra	RAD18	RAD18	S170	K133	125.088	TRUE
Data\Zelda_220505_P2083_MR_SGJ_Xlink_Rad18_RAD6_MAGEA4_fr2_R2.raw	Intra	RAD18	RAD18	K162	S131	42.9663	TRUE
Data\Zelda_220505_P2083_MR_SGJ_Xlink_Rad18_RAD6_MAGEA4_fr2_R2.raw	Intra	RAD18	RAD18	K162	S136	45.528	TRUE
Data\Zelda_220505_P2083_MR_SGJ_Xlink_Rad18_RAD6_MAGEA4_fr2_R2.raw	Intra	RAD18	RAD18	K167	S131	88.6072	TRUE
Data\Zelda_220505_P2083_MR_SGJ_Xlink_Rad18_RAD6_MAGEA4_fr2_R2.raw	Intra	RAD18	RAD18	K167	S136	122.743	TRUE
Data\Zelda_220505_P2083_MR_SGJ_Xlink_Rad18_RAD6_MAGEA4_fr2_R2.raw	Intra	RAD18	RAD18	K160	K133	29.4974	TRUE
Data\Zelda_220505_P2083_MR_SGJ_Xlink_Rad18_RAD6_MAGEA4_fr2_R2.raw	Intra	RAD18	RAD18	K174	K133	6.84406	TRUE
Data\Zelda_220505_P2083_MR_SGJ_Xlink_Rad18_RAD6_MAGEA4_fr2_R2.raw	Intra	RAD18	RAD18	T175	K133	6.02801	TRUE
Data\Zelda_220505_P2083_MR_SGJ_Xlink_Rad18_RAD6_MAGEA4_fr2_R2.raw	Intra	RAD18	RAD18	K160	S131	21.1168	TRUE
Data\Zelda_220505_P2083_MR_SGJ_Xlink_Rad18_RAD6_MAGEA4_fr2_R2.raw	Intra	RAD18	RAD18	K160	S136	21.0311	TRUE
Data\Zelda_220505_P2083_MR_SGJ_Xlink_Rad18_RAD6_MAGEA4_fr2_R2.raw	Intra	RAD18	RAD18	K174	S131	3.25241	TRUE
Data\Zelda_220505_P2083_MR_SGJ_Xlink_Rad18_RAD6_MAGEA4_fr2_R2.raw	Intra	RAD18	RAD18	K174	S136	4.0417	TRUE
Data\Zelda_220505_P2083_MR_SGJ_Xlink_Rad18_RAD6_MAGEA4_fr2_R2.raw	Inter	MAGEA4	RAD18	K119	S114	202.702	TRUE
Data\Zelda_220505_P2083_MR_SGJ_Xlink_Rad18_RAD6_MAGEA4_fr2_R1.raw	Inter	MAGEA4	RAD18	K119	S114	188.606	TRUE
Data\Zelda_220505_P2083_MR_SGJ_Xlink_Rad18_RAD6_MAGEA4_fr2_R2.raw	Inter	MAGEA4	RAD18	K119	S115	202.996	TRUE
Data\Zelda_220505_P2083_MR_SGJ_Xlink_Rad18_RAD6_MAGEA4_fr2_R1.raw	Inter	MAGEA4	RAD18	K119	S115	186.743	TRUE
Data\Zelda_220505_P2083_MR_SGJ_Xlink_Rad18_RAD6_MAGEA4_fr2_R2.raw	Inter	RAD18	RAD18	K174	K174	22.8067	TRUE
Data\Zelda_220505_P2083_MR_SGJ_Xlink_Rad18_RAD6_MAGEA4_fr2_R2.raw	Inter	RAD18	RAD18	K176	K176	25.307	TRUE
Data\Zelda_220505_P2083_MR_SGJ_Xlink_Rad18_RAD6_MAGEA4_fr2_R2.raw	Intra	RAD18	RAD18	K235	K167	109.945	TRUE
Data\Zelda_220505_P2083_MR_SGJ_Xlink_Rad18_RAD6_MAGEA4_fr2_R2.raw	Intra	RAD18	RAD18	K235	S164	42.417	TRUE
Data\Zelda_220505_P2083_MR_SGJ_Xlink_Rad18_RAD6_MAGEA4_fr2_R2.raw	Inter	MAGEA4	RAD18	K119	S161	174.342	TRUE
Data\Zelda_220505_P2083_MR_SGJ_Xlink_Rad18_RAD6_MAGEA4_fr2_R1.raw	Inter	MAGEA4	RAD18	K119	S161	164.805	TRUE
Data\Zelda_220505_P2083_MR_SGJ_Xlink_Rad18_RAD6_MAGEA4_fr2_R1.raw	Inter	MAGEA4	RAD18	K119	S258	173.371	TRUE
Data\Zelda_220505_P2083_MR_SGJ_Xlink_Rad18_RAD6_MAGEA4_fr2_R2.raw	Inter	MAGEA4	RAD18	K119	S302	162.951	TRUE
Data\Zelda_220505_P2083_MR_SGJ_Xlink_Rad18_RAD6_MAGEA4_fr2_R2.raw	Inter	MAGEA4	RAD18	K119	S323	178.399	TRUE
Data\Zelda_220505_P2083_MR_SGJ_Xlink_Rad18_RAD6_MAGEA4_fr2_R1.raw	Inter	MAGEA4	RAD18	K119	S323	172.262	TRUE
Data\Zelda_220505_P2083_MR_SGJ_Xlink_Rad18_RAD6_MAGEA4_fr2_R1.raw	Inter	MAGEA4	RAD18	K119	S328	192.709	TRUE
Data\Zelda_220505_P2083_MR_SGJ_Xlink_Rad18_RAD6_MAGEA4_fr2_R2.raw	Intra	RAD18	RAD18	K176	K116	9.50042	TRUE
Data\Zelda_220505_P2083_MR_SGJ_Xlink_Rad18_RAD6_MAGEA4_fr2_R2.raw	Intra	RAD18	RAD18	T178	K116	7.48678	TRUE
Data\Zelda_220505_P2083_MR_SGJ_Xlink_Rad18_RAD6_MAGEA4_fr2_R2.raw	Intra	RAD18	RAD18	K176	S109	2.23524	TRUE
Data\Zelda_220505_P2083_MR_SGJ_Xlink_Rad18_RAD6_MAGEA4_fr2_R2.raw	Intra	RAD18	RAD18	K176	S112	5.55802	TRUE
Data\Zelda_220505_P2083_MR_SGJ_Xlink_Rad18_RAD6_MAGEA4_fr2_R2.raw	Intra	RAD18	RAD18	K176	S113	9.50042	TRUE
Data\Zelda_220505_P2083_MR_SGJ_Xlink_Rad18_RAD6_MAGEA4_fr2_R2.raw	Intra	RAD18	RAD18	K176	S114	9.50042	TRUE
Data\Zelda_220505_P2083_MR_SGJ_Xlink_Rad18_RAD6_MAGEA4_fr2_R2.raw	Intra	RAD18	RAD18	K176	S115	9.50042	TRUE
Data\Zelda_220505_P2083_MR_SGJ_Xlink_Rad18_RAD6_MAGEA4_fr2_R2.raw	Intra	RAD18	RAD18	K369	K267	143.504	TRUE
Data\Zelda_220505_P2083_MR_SGJ_Xlink_Rad18_RAD6_MAGEA4_fr2_R2.raw	Intra	RAD18	RAD18	S374	K267	51.553	TRUE
Data\Zelda_220505_P2083_MR_SGJ_Xlink_Rad18_RAD6_MAGEA4_fr2_R2.raw	Intra	RAD18	RAD18	K369	S272	62.8015	TRUE
Data\Zelda_220505_P2083_MR_SGJ_Xlink_Rad18_RAD6_MAGEA4_fr2_R2.raw	Intra	RAD18	RAD18	K264	K174	65.3403	TRUE
Data\Zelda_220505_P2083_MR_SGJ_Xlink_Rad18_RAD6_MAGEA4_fr2_R2.raw	Intra	RAD18	RAD18	K264	K176	64.4556	TRUE
Data\Zelda_220505_P2083_MR_SGJ_Xlink_Rad18_RAD6_MAGEA4_fr2_R2.raw	Intra	RAD18	RAD18	K265	K176	66.8242	TRUE
Data\Zelda_220505_P2083_MR_SGJ_Xlink_Rad18_RAD6_MAGEA4_fr2_R2.raw	Intra	RAD18	RAD18	K267	K176	65.3403	TRUE
Data\Zelda_220505_P2083_MR_SGJ_Xlink_Rad18_RAD6_MAGEA4_fr2_R2.raw	Intra	RAD18	RAD18	S272	K176	29.5089	TRUE
Data\Zelda_220505_P2083_MR_SGJ_Xlink_Rad18_RAD6_MAGEA4_fr2_R2.raw	Intra	RAD18	RAD18	K264	S170	50.5607	TRUE
Data\Zelda_220505_P2083_MR_SGJ_Xlink_Rad18_RAD6_MAGEA4_fr2_R2.raw	Intra	RAD18	RAD18	K264	T175	65.3403	TRUE
Data\Zelda_220505_P2083_MR_SGJ_Xlink_Rad18_RAD6_MAGEA4_fr2_R2.raw	Intra	RAD18	RAD18	K264	T178	55.8627	TRUE
Data\Zelda_220505_P2083_MR_SGJ_Xlink_Rad18_RAD6_MAGEA4_fr2_R2.raw	Intra	RAD18	RAD18	K265	T178	58.1712	TRUE
Data\Zelda_220505_P2083_MR_SGJ_Xlink_Rad18_RAD6_MAGEA4_fr2_R2.raw	Intra	RAD18	RAD18	K267	T178	56.6913	TRUE
Data\Zelda_220505_P2083_MR_SGJ_Xlink_Rad18_RAD6_MAGEA4_fr2_R2.raw	Intra	RAD18	RAD18	S228	K116	126.767	TRUE
Data\Zelda_220505_P2083_MR_SGJ_Xlink_Rad18_RAD6_MAGEA4_fr2_R2.raw	Intra	RAD18	RAD18	S231	K116	136.604	TRUE
Data\Zelda_220505_P2083_MR_SGJ_Xlink_Rad18_RAD6_MAGEA4_fr2_R2.raw	Intra	RAD18	RAD18	K235	K116	137.582	TRUE
Data\Zelda_220505_P2083_MR_SGJ_Xlink_Rad18_RAD6_MAGEA4_fr2_R2.raw	Intra	RAD18	RAD18	K235	S109	28.7141	TRUE
Data\Zelda_220505_P2083_MR_SGJ_Xlink_Rad18_RAD6_MAGEA4_fr2_R2.raw	Intra	RAD18	RAD18	K235	S112	96.7593	TRUE
Data\Zelda_220505_P2083_MR_SGJ_Xlink_Rad18_RAD6_MAGEA4_fr2_R2.raw	Intra	RAD18	RAD18	K235	S113	119.328	TRUE
Data\Zelda_220505_P2083_MR_SGJ_Xlink_Rad18_RAD6_MAGEA4_fr2_R2.raw	Intra	RAD18	RAD18	K235	S114	130.018	TRUE
Data\Zelda_220505_P2083_MR_SGJ_Xlink_Rad18_RAD6_MAGEA4_fr2_R2.raw	Intra	RAD18	RAD18	K235	S115	134.299	TRUE
Data\Zelda_220505_P2083_MR_SGJ_Xlink_Rad18_RAD6_MAGEA4_fr2_R2.raw	Inter	RAD18	RAD18	K167	K167	81.3385	TRUE
Data\Zelda_220505_P2083_MR_SGJ_Xlink_Rad18_RAD6_MAGEA4_fr2_R2.raw	Intra	RAD18	RAD18	S198	K162	152.932	TRUE
Data\Zelda_220505_P2083_MR_SGJ_Xlink_Rad18_RAD6_MAGEA4_fr2_R2.raw	Inter	MAGEA4	RAD18	K119	S328	182.946	TRUE
Data\Zelda_220505_P2083_MR_SGJ_Xlink_Rad18_RAD6_MAGEA4_fr2_R2.raw	Intra	RAD18	RAD18	T199	K162	151.238	TRUE
Data\Zelda_220505_P2083_MR_SGJ_Xlink_Rad18_RAD6_MAGEA4_fr2_R1.raw	Inter	MAGEA4	RAD18	K119	S346	322.749	TRUE
Data\Zelda_220505_P2083_MR_SGJ_Xlink_Rad18_RAD6_MAGEA4_fr2_R2.raw	Intra	RAD18	RAD18	S200	K162	155.676	TRUE
Data\Zelda_220505_P2083_MR_SGJ_Xlink_Rad18_RAD6_MAGEA4_fr2_R2.raw	Inter	MAGEA4	RAD18	K119	S346	278.095	TRUE
Data\Zelda_220505_P2083_MR_SGJ_Xlink_Rad18_RAD6_MAGEA4_fr2_R2.raw	Intra	RAD18	RAD18	T201	K162	157.621	TRUE
Data\Zelda_220505_P2083_MR_SGJ_Xlink_Rad18_RAD6_MAGEA4_fr2_R1.raw	Inter	MAGEA4	RAD18	K119	S354	329.446	TRUE
Data\Zelda_220505_P2083_MR_SGJ_Xlink_Rad18_RAD6_MAGEA4_fr2_R2.raw	Intra	RAD18	RAD18	T337	K174	95.3835	TRUE
Data\Zelda_220505_P2083_MR_SGJ_Xlink_Rad18_RAD6_MAGEA4_fr2_R2.raw	Intra	RAD18	RAD18	K339	K174	128.89	TRUE
Data\Zelda_220505_P2083_MR_SGJ_Xlink_Rad18_RAD6_MAGEA4_fr2_R2.raw	Intra	RAD18	RAD18	S346	K174	76.2174	TRUE
Data\Zelda_220505_P2083_MR_SGJ_Xlink_Rad18_RAD6_MAGEA4_fr2_R2.raw	Intra	RAD18	RAD18	K339	S170	41.2587	TRUE
Data\Zelda_220505_P2083_MR_SGJ_Xlink_Rad18_RAD6_MAGEA4_fr2_R2.raw	Intra	RAD18	RAD18	K339	T175	125.437	TRUE
Data\Zelda_220505_P2083_MR_SGJ_Xlink_Rad18_RAD6_MAGEA4_fr2_R2.raw	Inter	MAGEA4	RAD18	K119	S354	316.138	TRUE
Data\Zelda_220505_P2083_MR_SGJ_Xlink_Rad18_RAD6_MAGEA4_fr2_R2.raw	Intra	RAD18	RAD18	S272	K235	117.929	TRUE
Data\Zelda_220505_P2083_MR_SGJ_Xlink_Rad18_RAD6_MAGEA4_fr2_R2.raw	Intra	RAD18	RAD18	K267	S228	133.052	TRUE
Data\Zelda_220505_P2083_MR_SGJ_Xlink_Rad18_RAD6_MAGEA4_fr2_R2.raw	Intra	RAD18	RAD18	K267	S231	150.092	TRUE
Data\Zelda_220505_P2083_MR_SGJ_Xlink_Rad18_RAD6_MAGEA4_fr2_R2.raw	Intra	RAD18	RAD18	S161	K116	68.5431	TRUE
Data\Zelda_220505_P2083_MR_SGJ_Xlink_Rad18_RAD6_MAGEA4_fr2_R2.raw	Intra	RAD18	RAD18	K162	K116	87.8011	TRUE
Data\Zelda_220505_P2083_MR_SGJ_Xlink_Rad18_RAD6_MAGEA4_fr2_R2.raw	Intra	RAD18	RAD18	K162	S109	145.501	TRUE
Data\Zelda_220505_P2083_MR_SGJ_Xlink_Rad18_RAD6_MAGEA4_fr2_R2.raw	Intra	RAD18	RAD18	K162	S112	138.943	TRUE
Data\Zelda_220505_P2083_MR_SGJ_Xlink_Rad18_RAD6_MAGEA4_fr2_R2.raw	Intra	RAD18	RAD18	K162	S113	140.203	TRUE
Data\Zelda_220505_P2083_MR_SGJ_Xlink_Rad18_RAD6_MAGEA4_fr2_R2.raw	Intra	RAD18	RAD18	K162	S114	141.288	TRUE
Data\Zelda_220505_P2083_MR_SGJ_Xlink_Rad18_RAD6_MAGEA4_fr2_R2.raw	Intra	RAD18	RAD18	K162	S115	141.552	TRUE
Data\Zelda_220505_P2083_MR_SGJ_Xlink_Rad18_RAD6_MAGEA4_fr2_R1.raw	Inter	MAGEA4	RAD18	K119	T175	185.331	TRUE
Data\Zelda_220505_P2083_MR_SGJ_Xlink_Rad18_RAD6_MAGEA4_fr2_R2.raw	Intra	RAD18	RAD18	S272	K167	132.705	TRUE
Data\Zelda_220505_P2083_MR_SGJ_Xlink_Rad18_RAD6_MAGEA4_fr2_R2.raw	Intra	RAD18	RAD18	K267	S164	69.5238	TRUE
Data\Zelda_220505_P2083_MR_SGJ_Xlink_Rad18_RAD6_MAGEA4_fr2_R2.raw	Intra	RAD18	RAD18	S374	K133	119.532	TRUE
Data\Zelda_220505_P2083_MR_SGJ_Xlink_Rad18_RAD6_MAGEA4_fr2_R2.raw	Intra	RAD18	RAD18	K376	K133	135.548	TRUE
Data\Zelda_220505_P2083_MR_SGJ_Xlink_Rad18_RAD6_MAGEA4_fr2_R2.raw	Intra	RAD18	RAD18	T377	K133	127.07	TRUE
Data\Zelda_220505_P2083_MR_SGJ_Xlink_Rad18_RAD6_MAGEA4_fr2_R2.raw	Intra	RAD18	RAD18	T379	K133	113.999	TRUE
Data\Zelda_220505_P2083_MR_SGJ_Xlink_Rad18_RAD6_MAGEA4_fr2_R2.raw	Intra	RAD18	RAD18	T381	K133	94.0079	TRUE
Data\Zelda_220505_P2083_MR_SGJ_Xlink_Rad18_RAD6_MAGEA4_fr2_R2.raw	Intra	RAD18	RAD18	K382	K133	38.4827	TRUE
Data\Zelda_220505_P2083_MR_SGJ_Xlink_Rad18_RAD6_MAGEA4_fr2_R2.raw	Intra	RAD18	RAD18	S386	K133	31.4966	TRUE
Data\Zelda_220505_P2083_MR_SGJ_Xlink_Rad18_RAD6_MAGEA4_fr2_R2.raw	Intra	RAD18	RAD18	T387	K133	31.4966	TRUE
Data\Zelda_220505_P2083_MR_SGJ_Xlink_Rad18_RAD6_MAGEA4_fr2_R2.raw	Intra	RAD18	RAD18	K376	S131	78.0431	TRUE
Data\Zelda_220505_P2083_MR_SGJ_Xlink_Rad18_RAD6_MAGEA4_fr2_R2.raw	Intra	RAD18	RAD18	K376	S136	122.945	TRUE
Data\Zelda_220505_P2083_MR_SGJ_Xlink_Rad18_RAD6_MAGEA4_fr2_R2.raw	Intra	RAD18	RAD18	K382	S131	18.6328	TRUE
Data\Zelda_220505_P2083_MR_SGJ_Xlink_Rad18_RAD6_MAGEA4_fr2_R2.raw	Intra	RAD18	RAD18	K382	S136	31.4966	TRUE
Data\Zelda_220505_P2083_MR_SGJ_Xlink_Rad18_RAD6_MAGEA4_fr2_R2.raw	Intra	RAD18	RAD18	K176	K133	3.06926	TRUE
Data\Zelda_220505_P2083_MR_SGJ_Xlink_Rad18_RAD6_MAGEA4_fr2_R2.raw	Intra	RAD18	RAD18	T178	K133	1.86591	TRUE
Data\Zelda_220505_P2083_MR_SGJ_Xlink_Rad18_RAD6_MAGEA4_fr2_R2.raw	Intra	RAD18	RAD18	K176	S131	1.21864	TRUE
Data\Zelda_220505_P2083_MR_SGJ_Xlink_Rad18_RAD6_MAGEA4_fr2_R2.raw	Intra	RAD18	RAD18	K176	S136	0.29921	TRUE
Data\Zelda_220505_P2083_MR_SGJ_Xlink_Rad18_RAD6_MAGEA4_fr2_R2.raw	Intra	RAD18	RAD18	K265	S238	16.5086	TRUE
Data\Zelda_220505_P2083_MR_SGJ_Xlink_Rad18_RAD6_MAGEA4_fr2_R2.raw	Intra	RAD18	RAD18	K265	S241	12.4698	TRUE
Data\Zelda_220505_P2083_MR_SGJ_Xlink_Rad18_RAD6_MAGEA4_fr2_R2.raw	Intra	RAD18	RAD18	K265	S242	10.6191	TRUE
Data\Zelda_220505_P2083_MR_SGJ_Xlink_Rad18_RAD6_MAGEA4_fr2_R2.raw	Intra	RAD18	RAD18	K267	S238	16.5086	TRUE
Data\Zelda_220505_P2083_MR_SGJ_Xlink_Rad18_RAD6_MAGEA4_fr2_R2.raw	Intra	RAD18	RAD18	K267	S241	12.4698	TRUE
Data\Zelda_220505_P2083_MR_SGJ_Xlink_Rad18_RAD6_MAGEA4_fr2_R2.raw	Intra	RAD18	RAD18	K267	S242	10.6191	TRUE
Data\Zelda_220505_P2083_MR_SGJ_Xlink_Rad18_RAD6_MAGEA4_fr2_R2.raw	Intra	RAD18	RAD18	K203	S109	122.808	TRUE
Data\Zelda_220505_P2083_MR_SGJ_Xlink_Rad18_RAD6_MAGEA4_fr2_R2.raw	Inter	MAGEA4	RAD18	K119	T316	397.99	TRUE
Data\Zelda_220505_P2083_MR_SGJ_Xlink_Rad18_RAD6_MAGEA4_fr2_R1.raw	Inter	MAGEA4	RAD18	K119	T316	338.839	TRUE
Data\Zelda_220505_P2083_MR_SGJ_Xlink_Rad18_RAD6_MAGEA4_fr2_R1.raw	Inter	MAGEA4	RAD18	K119	T333	411.747	TRUE
Data\Zelda_220505_P2083_MR_SGJ_Xlink_Rad18_RAD6_MAGEA4_fr2_R2.raw	Inter	MAGEA4	RAD18	K119	T333	395.208	TRUE
Data\Zelda_220505_P2083_MR_SGJ_Xlink_Rad18_RAD6_MAGEA4_fr2_R2.raw	Intra	RAD18	RAD18	S346	K167	67.3876	TRUE
Data\Zelda_220505_P2083_MR_SGJ_Xlink_Rad18_RAD6_MAGEA4_fr2_R2.raw	Intra	RAD18	RAD18	K347	K167	70.974	TRUE
Data\Zelda_220505_P2083_MR_SGJ_Xlink_Rad18_RAD6_MAGEA4_fr2_R2.raw	Intra	RAD18	RAD18	Y348	K167	69.1433	TRUE
Data\Zelda_220505_P2083_MR_SGJ_Xlink_Rad18_RAD6_MAGEA4_fr2_R2.raw	Intra	RAD18	RAD18	K347	S164	47.0339	TRUE
Data\Zelda_220505_P2083_MR_SGJ_Xlink_Rad18_RAD6_MAGEA4_fr2_R2.raw	Intra	RAD18	RAD18	K347	S170	55.3744	TRUE
Data\Zelda_220505_P2083_MR_SGJ_Xlink_Rad18_RAD6_MAGEA4_fr2_R1.raw	Inter	MAGEA4	RAD18	K119	T337	398.043	TRUE
Data\Zelda_220505_P2083_MR_SGJ_Xlink_Rad18_RAD6_MAGEA4_fr2_R2.raw	Intra	RAD18	RAD18	K265	K162	38.4009	TRUE
Data\Zelda_220505_P2083_MR_SGJ_Xlink_Rad18_RAD6_MAGEA4_fr2_R2.raw	Intra	RAD18	RAD18	K267	K162	48.9774	TRUE
Data\Zelda_220505_P2083_MR_SGJ_Xlink_Rad18_RAD6_MAGEA4_fr2_R2.raw	Intra	RAD18	RAD18	S272	K162	31.3281	TRUE
Data\Zelda_220505_P2083_MR_SGJ_Xlink_Rad18_RAD6_MAGEA4_fr2_R2.raw	Intra	RAD18	RAD18	K265	S161	41.5048	TRUE
Data\Zelda_220505_P2083_MR_SGJ_Xlink_Rad18_RAD6_MAGEA4_fr2_R2.raw	Intra	RAD18	RAD18	K265	S164	20.9641	TRUE
Data\Zelda_220505_P2083_MR_SGJ_Xlink_Rad18_RAD6_MAGEA4_fr2_R2.raw	Intra	RAD18	RAD18	K267	S161	51.4471	TRUE
Data\Zelda_220505_P2083_MR_SGJ_Xlink_Rad18_RAD6_MAGEA4_fr2_R2.raw	Inter	MAGEA4	RAD18	K119	T337	387.472	TRUE
Data\Zelda_220505_P2083_MR_SGJ_Xlink_Rad18_RAD6_MAGEA4_fr2_R1.raw	Inter	MAGEA4	RAD18	K119	Y348	308.257	TRUE
Data\Zelda_220505_P2083_MR_SGJ_Xlink_Rad18_RAD6_MAGEA4_fr2_R2.raw	Inter	MAGEA4	RAD18	K119	Y348	264.362	TRUE
Data\Zelda_220505_P2083_MR_SGJ_Xlink_Rad18_RAD6_MAGEA4_fr2_R2.raw	Intra	RAD18	RAD18	K121	K108	322.462	TRUE
Data\Zelda_220505_P2083_MR_SGJ_Xlink_Rad18_RAD6_MAGEA4_fr2_R1.raw	Intra	RAD18	RAD18	K121	K108	313.951	TRUE
Data\Zelda_220505_P2083_MR_SGJ_Xlink_Rad18_RAD6_MAGEA4_fr2_R2.raw	Intra	RAD18	RAD18	K121	K23	173.82	TRUE
Data\Zelda_220505_P2083_MR_SGJ_Xlink_Rad18_RAD6_MAGEA4_fr2_R1.raw	Intra	RAD18	RAD18	K121	K23	160.207	TRUE
Data\Zelda_220505_P2083_MR_SGJ_Xlink_Rad18_RAD6_MAGEA4_fr2_R1.raw	Intra	RAD18	RAD18	K121	K89	168.933	TRUE
Data\Zelda_220505_P2083_MR_SGJ_Xlink_Rad18_RAD6_MAGEA4_fr2_R2.raw	Intra	RAD18	RAD18	K369	K116	75.5248	TRUE
Data\Zelda_220505_P2083_MR_SGJ_Xlink_Rad18_RAD6_MAGEA4_fr2_R2.raw	Intra	RAD18	RAD18	S374	K116	58.6475	TRUE
Data\Zelda_220505_P2083_MR_SGJ_Xlink_Rad18_RAD6_MAGEA4_fr2_R2.raw	Intra	RAD18	RAD18	K369	S109	22.7458	TRUE
Data\Zelda_220505_P2083_MR_SGJ_Xlink_Rad18_RAD6_MAGEA4_fr2_R2.raw	Intra	RAD18	RAD18	K369	S112	44.3117	TRUE
Data\Zelda_220505_P2083_MR_SGJ_Xlink_Rad18_RAD6_MAGEA4_fr2_R2.raw	Intra	RAD18	RAD18	K369	S113	57.7793	TRUE
Data\Zelda_220505_P2083_MR_SGJ_Xlink_Rad18_RAD6_MAGEA4_fr2_R2.raw	Intra	RAD18	RAD18	K369	S114	68.316	TRUE
Data\Zelda_220505_P2083_MR_SGJ_Xlink_Rad18_RAD6_MAGEA4_fr2_R2.raw	Intra	RAD18	RAD18	K369	S115	75.5248	TRUE
Data\Zelda_220505_P2083_MR_SGJ_Xlink_Rad18_RAD6_MAGEA4_fr2_R2.raw	Intra	RAD18	RAD18	K376	S109	120.848	TRUE
Data\Zelda_220505_P2083_MR_SGJ_Xlink_Rad18_RAD6_MAGEA4_fr2_R2.raw	Intra	RAD18	RAD18	K376	S112	118.054	TRUE
Data\Zelda_220505_P2083_MR_SGJ_Xlink_Rad18_RAD6_MAGEA4_fr2_R2.raw	Intra	RAD18	RAD18	K376	S113	116.382	TRUE
Data\Zelda_220505_P2083_MR_SGJ_Xlink_Rad18_RAD6_MAGEA4_fr2_R2.raw	Intra	RAD18	RAD18	K376	S114	114.401	TRUE
Data\Zelda_220505_P2083_MR_SGJ_Xlink_Rad18_RAD6_MAGEA4_fr2_R2.raw	Intra	RAD18	RAD18	K376	S115	112.293	TRUE
Data\Zelda_220505_P2083_MR_SGJ_Xlink_Rad18_RAD6_MAGEA4_fr2_R2.raw	Intra	RAD18	RAD18	K382	S109	92.0823	TRUE
Data\Zelda_220505_P2083_MR_SGJ_Xlink_Rad18_RAD6_MAGEA4_fr2_R2.raw	Intra	RAD18	RAD18	K382	S112	135.936	TRUE
Data\Zelda_220505_P2083_MR_SGJ_Xlink_Rad18_RAD6_MAGEA4_fr2_R2.raw	Intra	RAD18	RAD18	K382	S113	152.727	TRUE
Data\Zelda_220505_P2083_MR_SGJ_Xlink_Rad18_RAD6_MAGEA4_fr2_R1.raw	Intra	RAD18	RAD18	K121	S105	246.149	TRUE
Data\Zelda_220505_P2083_MR_SGJ_Xlink_Rad18_RAD6_MAGEA4_fr2_R2.raw	Intra	RAD18	RAD18	K121	S105	239.5	TRUE
Data\Zelda_220505_P2083_MR_SGJ_Xlink_Rad18_RAD6_MAGEA4_fr2_R2.raw	Intra	RAD18	RAD18	K121	S109	315.909	TRUE
Data\Zelda_220505_P2083_MR_SGJ_Xlink_Rad18_RAD6_MAGEA4_fr2_R1.raw	Intra	RAD18	RAD18	K121	S109	307.717	TRUE
Data\Zelda_220505_P2083_MR_SGJ_Xlink_Rad18_RAD6_MAGEA4_fr2_R2.raw	Intra	RAD18	RAD18	K121	S112	290.972	TRUE
Data\Zelda_220505_P2083_MR_SGJ_Xlink_Rad18_RAD6_MAGEA4_fr2_R1.raw	Intra	RAD18	RAD18	K121	S112	279.14	TRUE
Data\Zelda_220505_P2083_MR_SGJ_Xlink_Rad18_RAD6_MAGEA4_fr2_R2.raw	Intra	RAD18	RAD18	S198	K133	159.657	TRUE
Data\Zelda_220505_P2083_MR_SGJ_Xlink_Rad18_RAD6_MAGEA4_fr2_R2.raw	Intra	RAD18	RAD18	K121	S113	287.074	TRUE
Data\Zelda_220505_P2083_MR_SGJ_Xlink_Rad18_RAD6_MAGEA4_fr2_R1.raw	Intra	RAD18	RAD18	K121	S113	273.155	TRUE
Data\Zelda_220505_P2083_MR_SGJ_Xlink_Rad18_RAD6_MAGEA4_fr2_R2.raw	Intra	RAD18	RAD18	K121	S114	281.334	TRUE
Data\Zelda_220505_P2083_MR_SGJ_Xlink_Rad18_RAD6_MAGEA4_fr2_R1.raw	Intra	RAD18	RAD18	K121	S114	268.581	TRUE
Data\Zelda_220505_P2083_MR_SGJ_Xlink_Rad18_RAD6_MAGEA4_fr2_R2.raw	Intra	RAD18	RAD18	K121	S115	275.073	TRUE
Data\Zelda_220505_P2083_MR_SGJ_Xlink_Rad18_RAD6_MAGEA4_fr2_R2.raw	Intra	RAD18	RAD18	K203	S131	147.64	TRUE
Data\Zelda_220505_P2083_MR_SGJ_Xlink_Rad18_RAD6_MAGEA4_fr2_R1.raw	Intra	RAD18	RAD18	K121	S115	263.151	TRUE
Data\Zelda_220505_P2083_MR_SGJ_Xlink_Rad18_RAD6_MAGEA4_fr2_R2.raw	Intra	RAD18	RAD18	S374	K174	134.744	TRUE
Data\Zelda_220505_P2083_MR_SGJ_Xlink_Rad18_RAD6_MAGEA4_fr2_R2.raw	Intra	RAD18	RAD18	K376	K174	138.316	TRUE
Data\Zelda_220505_P2083_MR_SGJ_Xlink_Rad18_RAD6_MAGEA4_fr2_R2.raw	Intra	RAD18	RAD18	T377	K174	124.144	TRUE
Data\Zelda_220505_P2083_MR_SGJ_Xlink_Rad18_RAD6_MAGEA4_fr2_R2.raw	Intra	RAD18	RAD18	T379	K174	106.878	TRUE
Data\Zelda_220505_P2083_MR_SGJ_Xlink_Rad18_RAD6_MAGEA4_fr2_R2.raw	Intra	RAD18	RAD18	T381	K174	93.4593	TRUE
Data\Zelda_220505_P2083_MR_SGJ_Xlink_Rad18_RAD6_MAGEA4_fr2_R2.raw	Intra	RAD18	RAD18	K382	K174	86.8921	TRUE
Data\Zelda_220505_P2083_MR_SGJ_Xlink_Rad18_RAD6_MAGEA4_fr2_R2.raw	Intra	RAD18	RAD18	S386	K174	74.0671	TRUE
Data\Zelda_220505_P2083_MR_SGJ_Xlink_Rad18_RAD6_MAGEA4_fr2_R2.raw	Intra	RAD18	RAD18	T387	K174	70.9294	TRUE
Data\Zelda_220505_P2083_MR_SGJ_Xlink_Rad18_RAD6_MAGEA4_fr2_R2.raw	Intra	RAD18	RAD18	K376	S170	70.9294	TRUE
Data\Zelda_220505_P2083_MR_SGJ_Xlink_Rad18_RAD6_MAGEA4_fr2_R2.raw	Intra	RAD18	RAD18	K376	T175	134.744	TRUE
Data\Zelda_220505_P2083_MR_SGJ_Xlink_Rad18_RAD6_MAGEA4_fr2_R2.raw	Intra	RAD18	RAD18	K382	S170	144.604	TRUE
Data\Zelda_220505_P2083_MR_SGJ_Xlink_Rad18_RAD6_MAGEA4_fr2_R2.raw	Intra	RAD18	RAD18	K382	T175	83.6462	TRUE
Data\Zelda_220505_P2083_MR_SGJ_Xlink_Rad18_RAD6_MAGEA4_fr2_R2.raw	Intra	RAD18	RAD18	T377	K167	50.7446	TRUE
Data\Zelda_220505_P2083_MR_SGJ_Xlink_Rad18_RAD6_MAGEA4_fr2_R2.raw	Intra	RAD18	RAD18	T379	K167	93.2845	TRUE
Data\Zelda_220505_P2083_MR_SGJ_Xlink_Rad18_RAD6_MAGEA4_fr2_R2.raw	Intra	RAD18	RAD18	T381	K167	154.069	TRUE
Data\Zelda_220505_P2083_MR_SGJ_Xlink_Rad18_RAD6_MAGEA4_fr2_R1.raw	Intra	RAD18	RAD18	K121	S90	164.149	TRUE
Data\Zelda_220505_P2083_MR_SGJ_Xlink_Rad18_RAD6_MAGEA4_fr2_R2.raw	Intra	RAD18	RAD18	K121	T24	169.214	TRUE
Data\Zelda_220505_P2083_MR_SGJ_Xlink_Rad18_RAD6_MAGEA4_fr2_R2.raw	Intra	RAD18	RAD18	K133	K108	195.235	TRUE
Data\Zelda_220505_P2083_MR_SGJ_Xlink_Rad18_RAD6_MAGEA4_fr2_R2.raw	Intra	RAD18	RAD18	K382	S164	99.3631	TRUE
Data\Zelda_220505_P2083_MR_SGJ_Xlink_Rad18_RAD6_MAGEA4_fr2_R2.raw	Intra	RAD18	RAD18	K267	K116	82.8117	TRUE
Data\Zelda_220505_P2083_MR_SGJ_Xlink_Rad18_RAD6_MAGEA4_fr2_R2.raw	Intra	RAD18	RAD18	S272	K116	38.5021	TRUE
Data\Zelda_220505_P2083_MR_SGJ_Xlink_Rad18_RAD6_MAGEA4_fr2_R2.raw	Intra	RAD18	RAD18	K267	S109	30.6414	TRUE
Data\Zelda_220505_P2083_MR_SGJ_Xlink_Rad18_RAD6_MAGEA4_fr2_R2.raw	Intra	RAD18	RAD18	K267	S112	58.2628	TRUE
Data\Zelda_220505_P2083_MR_SGJ_Xlink_Rad18_RAD6_MAGEA4_fr2_R2.raw	Intra	RAD18	RAD18	K267	S113	70.3048	TRUE
Data\Zelda_220505_P2083_MR_SGJ_Xlink_Rad18_RAD6_MAGEA4_fr2_R2.raw	Intra	RAD18	RAD18	K267	S114	76.5034	TRUE
Data\Zelda_220505_P2083_MR_SGJ_Xlink_Rad18_RAD6_MAGEA4_fr2_R2.raw	Intra	RAD18	RAD18	K267	S115	79.6442	TRUE
Data\Zelda_220505_P2083_MR_SGJ_Xlink_Rad18_RAD6_MAGEA4_fr2_R1.raw	Intra	RAD18	RAD18	K133	K108	191.66	TRUE
Data\Zelda_220505_P2083_MR_SGJ_Xlink_Rad18_RAD6_MAGEA4_fr2_R1.raw	Intra	RAD18	RAD18	K133	K23	235.785	TRUE
Data\Zelda_220505_P2083_MR_SGJ_Xlink_Rad18_RAD6_MAGEA4_fr2_R2.raw	Intra	RAD18	RAD18	K133	K23	203.167	TRUE
Data\Zelda_220505_P2083_MR_SGJ_Xlink_Rad18_RAD6_MAGEA4_fr2_R2.raw	Intra	RAD18	RAD18	K347	S109	32.5594	TRUE
Data\Zelda_220505_P2083_MR_SGJ_Xlink_Rad18_RAD6_MAGEA4_fr2_R2.raw	Intra	RAD18	RAD18	K347	S112	128.343	TRUE
Data\Zelda_220505_P2083_MR_SGJ_Xlink_Rad18_RAD6_MAGEA4_fr2_R2.raw	Intra	RAD18	RAD18	K347	S113	156.689	TRUE
Data\Zelda_220505_P2083_MR_SGJ_Xlink_Rad18_RAD6_MAGEA4_fr2_R2.raw	Intra	RAD18	RAD18	K133	S105	161.898	TRUE
Data\Zelda_220505_P2083_MR_SGJ_Xlink_Rad18_RAD6_MAGEA4_fr2_R2.raw	Intra	RAD18	RAD18	K133	S109	187.247	TRUE
Data\Zelda_220505_P2083_MR_SGJ_Xlink_Rad18_RAD6_MAGEA4_fr2_R2.raw	Intra	RAD18	RAD18	S180	K174	65.9675	TRUE
Data\Zelda_220505_P2083_MR_SGJ_Xlink_Rad18_RAD6_MAGEA4_fr2_R1.raw	Intra	RAD18	RAD18	K133	S109	185.875	TRUE
Data\Zelda_220505_P2083_MR_SGJ_Xlink_Rad18_RAD6_MAGEA4_fr2_R1.raw	Intra	RAD18	RAD18	K133	S112	180.363	TRUE
Data\Zelda_220505_P2083_MR_SGJ_Xlink_Rad18_RAD6_MAGEA4_fr2_R2.raw	Intra	RAD18	RAD18	K133	S112	161.155	TRUE
Data\Zelda_220505_P2083_MR_SGJ_Xlink_Rad18_RAD6_MAGEA4_fr2_R1.raw	Intra	RAD18	RAD18	K133	S113	184.947	TRUE
Data\Zelda_220505_P2083_MR_SGJ_Xlink_Rad18_RAD6_MAGEA4_fr2_R2.raw	Intra	RAD18	RAD18	T377	K267	57.1764	TRUE
Data\Zelda_220505_P2083_MR_SGJ_Xlink_Rad18_RAD6_MAGEA4_fr2_R2.raw	Intra	RAD18	RAD18	T379	K267	99.9253	TRUE
Data\Zelda_220505_P2083_MR_SGJ_Xlink_Rad18_RAD6_MAGEA4_fr2_R2.raw	Intra	RAD18	RAD18	T381	K267	157.774	TRUE
Data\Zelda_220505_P2083_MR_SGJ_Xlink_Rad18_RAD6_MAGEA4_fr2_R1.raw	Intra	RAD18	RAD18	K133	S114	186.563	TRUE
Data\Zelda_220505_P2083_MR_SGJ_Xlink_Rad18_RAD6_MAGEA4_fr2_R2.raw	Intra	RAD18	RAD18	S386	K267	158.297	TRUE
Data\Zelda_220505_P2083_MR_SGJ_Xlink_Rad18_RAD6_MAGEA4_fr2_R2.raw	Intra	RAD18	RAD18	T387	K267	154.522	TRUE
Data\Zelda_220505_P2083_MR_SGJ_Xlink_Rad18_RAD6_MAGEA4_fr2_R2.raw	Intra	RAD18	RAD18	K382	S272	89.9588	TRUE
Data\Zelda_220505_P2083_MR_SGJ_Xlink_Rad18_RAD6_MAGEA4_fr2_R2.raw	Intra	RAD18	RAD18	T377	K116	57.4254	TRUE
Data\Zelda_220505_P2083_MR_SGJ_Xlink_Rad18_RAD6_MAGEA4_fr2_R2.raw	Intra	RAD18	RAD18	T379	K116	76.8009	TRUE
Data\Zelda_220505_P2083_MR_SGJ_Xlink_Rad18_RAD6_MAGEA4_fr2_R2.raw	Intra	RAD18	RAD18	T381	K116	134.176	TRUE
Data\Zelda_220505_P2083_MR_SGJ_Xlink_Rad18_RAD6_MAGEA4_fr2_R1.raw	Intra	RAD18	RAD18	K133	S115	182.823	TRUE
Data\Zelda_220505_P2083_MR_SGJ_Xlink_Rad18_RAD6_MAGEA4_fr2_R1.raw	Intra	RAD18	RAD18	K133	T24	228.358	TRUE
Data\Zelda_220505_P2083_MR_SGJ_Xlink_Rad18_RAD6_MAGEA4_fr2_R2.raw	Intra	RAD18	RAD18	K133	T24	196.238	TRUE
Data\Zelda_220505_P2083_MR_SGJ_Xlink_Rad18_RAD6_MAGEA4_fr2_R2.raw	Intra	RAD18	RAD18	K203	K167	138.844	TRUE
Data\Zelda_220505_P2083_MR_SGJ_Xlink_Rad18_RAD6_MAGEA4_fr2_R2.raw	Intra	RAD18	RAD18	T206	K167	110.671	TRUE
Data\Zelda_220505_P2083_MR_SGJ_Xlink_Rad18_RAD6_MAGEA4_fr2_R2.raw	Intra	RAD18	RAD18	K203	S164	100.226	TRUE
Data\Zelda_220505_P2083_MR_SGJ_Xlink_Rad18_RAD6_MAGEA4_fr2_R2.raw	Intra	RAD18	RAD18	S180	K162	44.9131	TRUE
Data\Zelda_220505_P2083_MR_SGJ_Xlink_Rad18_RAD6_MAGEA4_fr2_R2.raw	Intra	RAD18	RAD18	S180	K167	26.9279	TRUE
Data\Zelda_220505_P2083_MR_SGJ_Xlink_Rad18_RAD6_MAGEA4_fr2_R2.raw	Intra	MAGEA4	MAGEA4	K139	K119	299.854	TRUE
Data\Zelda_220505_P2083_MR_SGJ_Xlink_Rad18_RAD6_MAGEA4_fr2_R1.raw	Intra	MAGEA4	MAGEA4	K139	K119	298.734	TRUE
Data\Zelda_220505_P2083_MR_SGJ_Xlink_Rad18_RAD6_MAGEA4_fr2_R1.raw	Intra	MAGEA4	MAGEA4	K139	K148	203.979	TRUE
Data\Zelda_220505_P2083_MR_SGJ_Xlink_Rad18_RAD6_MAGEA4_fr2_R2.raw	Intra	MAGEA4	MAGEA4	K139	K148	201.097	TRUE
Data\Zelda_220505_P2083_MR_SGJ_Xlink_Rad18_RAD6_MAGEA4_fr3_R1.raw	Intra	MAGEA4	MAGEA4	K139	K148	184.192	TRUE
Data\Zelda_220505_P2083_MR_SGJ_Xlink_Rad18_RAD6_MAGEA4_fr3_R2.raw	Intra	MAGEA4	MAGEA4	K139	K148	168.221	TRUE
Data\Zelda_220505_P2083_MR_SGJ_Xlink_Rad18_RAD6_MAGEA4_fr2_R2.raw	Intra	RAD18	RAD18	K376	K116	54.782	TRUE
Data\Zelda_220505_P2083_MR_SGJ_Xlink_Rad18_RAD6_MAGEA4_fr2_R2.raw	Intra	RAD18	RAD18	K267	K203	99.1037	TRUE
Data\Zelda_220505_P2083_MR_SGJ_Xlink_Rad18_RAD6_MAGEA4_fr2_R2.raw	Intra	RAD18	RAD18	S272	K203	60.7622	TRUE
Data\Zelda_220505_P2083_MR_SGJ_Xlink_Rad18_RAD6_MAGEA4_fr2_R2.raw	Intra	RAD18	RAD18	K267	T206	77.2972	TRUE
Data\Zelda_220505_P2083_MR_SGJ_Xlink_Rad18_RAD6_MAGEA4_fr2_R1.raw	Intra	MAGEA4	MAGEA4	K139	K151	245.606	TRUE
Data\Zelda_220505_P2083_MR_SGJ_Xlink_Rad18_RAD6_MAGEA4_fr2_R2.raw	Intra	RAD18	RAD18	T206	K116	96.3664	TRUE
Data\Zelda_220505_P2083_MR_SGJ_Xlink_Rad18_RAD6_MAGEA4_fr2_R2.raw	Intra	RAD18	RAD18	S180	K133	24.2375	TRUE
Data\Zelda_220505_P2083_MR_SGJ_Xlink_Rad18_RAD6_MAGEA4_fr2_R2.raw	Intra	RAD18	RAD18	S189	K133	111.623	TRUE
Data\Zelda_220505_P2083_MR_SGJ_Xlink_Rad18_RAD6_MAGEA4_fr2_R2.raw	Intra	RAD18	RAD18	K192	K133	111.623	TRUE
Data\Zelda_220505_P2083_MR_SGJ_Xlink_Rad18_RAD6_MAGEA4_fr2_R2.raw	Intra	RAD18	RAD18	K192	S131	69.4903	TRUE
Data\Zelda_220505_P2083_MR_SGJ_Xlink_Rad18_RAD6_MAGEA4_fr2_R2.raw	Intra	RAD18	RAD18	K192	S136	76.3309	TRUE
Data\Zelda_220505_P2083_MR_SGJ_Xlink_Rad18_RAD6_MAGEA4_fr2_R2.raw	Intra	RAD18	RAD18	K207	S109	28.4031	TRUE
Data\Zelda_220505_P2083_MR_SGJ_Xlink_Rad18_RAD6_MAGEA4_fr2_R2.raw	Intra	RAD18	RAD18	K207	S112	37.0611	TRUE
Data\Zelda_220505_P2083_MR_SGJ_Xlink_Rad18_RAD6_MAGEA4_fr2_R2.raw	Intra	RAD18	RAD18	K207	S113	37.0611	TRUE
Data\Zelda_220505_P2083_MR_SGJ_Xlink_Rad18_RAD6_MAGEA4_fr2_R2.raw	Intra	RAD18	RAD18	K207	S114	37.0611	TRUE
Data\Zelda_220505_P2083_MR_SGJ_Xlink_Rad18_RAD6_MAGEA4_fr2_R2.raw	Intra	RAD18	RAD18	K207	S115	37.0611	TRUE
Data\Zelda_220505_P2083_MR_SGJ_Xlink_Rad18_RAD6_MAGEA4_fr2_R2.raw	Intra	RAD18	RAD18	K203	K162	105.395	TRUE
Data\Zelda_220505_P2083_MR_SGJ_Xlink_Rad18_RAD6_MAGEA4_fr2_R2.raw	Intra	RAD18	RAD18	T206	K162	97.9531	TRUE
Data\Zelda_220505_P2083_MR_SGJ_Xlink_Rad18_RAD6_MAGEA4_fr2_R2.raw	Intra	RAD18	RAD18	K203	S161	94.5882	TRUE
Data\Zelda_220505_P2083_MR_SGJ_Xlink_Rad18_RAD6_MAGEA4_fr2_R2.raw	Intra	RAD18	RAD18	K207	K174	34.4249	TRUE
Data\Zelda_220505_P2083_MR_SGJ_Xlink_Rad18_RAD6_MAGEA4_fr2_R2.raw	Intra	RAD18	RAD18	S220	K174	9.26925	TRUE
Data\Zelda_220505_P2083_MR_SGJ_Xlink_Rad18_RAD6_MAGEA4_fr2_R2.raw	Intra	RAD18	RAD18	K207	S170	59.6615	TRUE
Data\Zelda_220505_P2083_MR_SGJ_Xlink_Rad18_RAD6_MAGEA4_fr2_R2.raw	Intra	RAD18	RAD18	K207	T175	31.6309	TRUE
Data\Zelda_220505_P2083_MR_SGJ_Xlink_Rad18_RAD6_MAGEA4_fr2_R2.raw	Intra	MAGEA4	MAGEA4	K139	K151	240.944	TRUE
Data\Zelda_220505_P2083_MR_SGJ_Xlink_Rad18_RAD6_MAGEA4_fr2_R2.raw	Intra	RAD18	RAD18	S272	K192	137.242	TRUE
Data\Zelda_220505_P2083_MR_SGJ_Xlink_Rad18_RAD6_MAGEA4_fr2_R2.raw	Intra	RAD18	RAD18	K267	S180	41.7123	TRUE
Data\Zelda_220505_P2083_MR_SGJ_Xlink_Rad18_RAD6_MAGEA4_fr3_R1.raw	Intra	MAGEA4	MAGEA4	K139	K151	195.13	TRUE
Data\Zelda_220505_P2083_MR_SGJ_Xlink_Rad18_RAD6_MAGEA4_fr2_R2.raw	Intra	RAD18	RAD18	S180	K116	19.372	TRUE
Data\Zelda_220505_P2083_MR_SGJ_Xlink_Rad18_RAD6_MAGEA4_fr2_R2.raw	Intra	RAD18	RAD18	S189	K116	118.915	TRUE
Data\Zelda_220505_P2083_MR_SGJ_Xlink_Rad18_RAD6_MAGEA4_fr2_R2.raw	Intra	RAD18	RAD18	K192	K116	121.532	TRUE
Data\Zelda_220505_P2083_MR_SGJ_Xlink_Rad18_RAD6_MAGEA4_fr2_R2.raw	Intra	RAD18	RAD18	K192	S109	143.348	TRUE
Data\Zelda_220505_P2083_MR_SGJ_Xlink_Rad18_RAD6_MAGEA4_fr2_R2.raw	Intra	RAD18	RAD18	K192	S112	156.156	TRUE
Data\Zelda_220505_P2083_MR_SGJ_Xlink_Rad18_RAD6_MAGEA4_fr3_R2.raw	Intra	MAGEA4	MAGEA4	K139	K151	173.649	TRUE
Data\Zelda_220505_P2083_MR_SGJ_Xlink_Rad18_RAD6_MAGEA4_fr2_R1.raw	Intra	MAGEA4	MAGEA4	K139	K160	161.254	TRUE
Data\Zelda_220505_P2083_MR_SGJ_Xlink_Rad18_RAD6_MAGEA4_fr2_R1.raw	Inter	MAGEA4	RAD18	K139	K315	239.357	TRUE
Data\Zelda_220505_P2083_MR_SGJ_Xlink_Rad18_RAD6_MAGEA4_fr2_R2.raw	Intra	RAD18	RAD18	S148	K133	26.6968	TRUE
Data\Zelda_220505_P2083_MR_SGJ_Xlink_Rad18_RAD6_MAGEA4_fr2_R2.raw	Intra	RAD18	RAD18	S150	K133	45.0035	TRUE
Data\Zelda_220505_P2083_MR_SGJ_Xlink_Rad18_RAD6_MAGEA4_fr2_R2.raw	Intra	RAD18	RAD18	T151	K133	61.0787	TRUE
Data\Zelda_220505_P2083_MR_SGJ_Xlink_Rad18_RAD6_MAGEA4_fr2_R2.raw	Intra	RAD18	RAD18	S152	K133	78.3777	TRUE
Data\Zelda_220505_P2083_MR_SGJ_Xlink_Rad18_RAD6_MAGEA4_fr2_R2.raw	Intra	RAD18	RAD18	K157	K133	155.665	TRUE
Data\Zelda_220505_P2083_MR_SGJ_Xlink_Rad18_RAD6_MAGEA4_fr2_R2.raw	Intra	RAD18	RAD18	K157	S131	69.7926	TRUE
Data\Zelda_220505_P2083_MR_SGJ_Xlink_Rad18_RAD6_MAGEA4_fr2_R2.raw	Intra	RAD18	RAD18	K157	S136	131.859	TRUE
Data\Zelda_220505_P2083_MR_SGJ_Xlink_Rad18_RAD6_MAGEA4_fr2_R2.raw	Inter	MAGEA4	RAD18	K139	K315	239.09	TRUE
Data\Zelda_220505_P2083_MR_SGJ_Xlink_Rad18_RAD6_MAGEA4_fr2_R1.raw	Inter	MAGEA4	RAD18	K139	K468	238.211	TRUE
Data\Zelda_220505_P2083_MR_SGJ_Xlink_Rad18_RAD6_MAGEA4_fr2_R2.raw	Intra	RAD18	RAD18	K167	S148	31.9006	TRUE
Data\Zelda_220505_P2083_MR_SGJ_Xlink_Rad18_RAD6_MAGEA4_fr2_R2.raw	Intra	RAD18	RAD18	K167	S150	60.3333	TRUE
Data\Zelda_220505_P2083_MR_SGJ_Xlink_Rad18_RAD6_MAGEA4_fr2_R2.raw	Intra	RAD18	RAD18	K167	T151	85.7295	TRUE
Data\Zelda_220505_P2083_MR_SGJ_Xlink_Rad18_RAD6_MAGEA4_fr2_R2.raw	Intra	RAD18	RAD18	K167	S152	102.014	TRUE
Data\Zelda_220505_P2083_MR_SGJ_Xlink_Rad18_RAD6_MAGEA4_fr2_R2.raw	Intra	RAD18	RAD18	K376	K267	33.7393	TRUE
Data\Zelda_220505_P2083_MR_SGJ_Xlink_Rad18_RAD6_MAGEA4_fr2_R2.raw	Intra	RAD18	RAD18	K376	S272	22.6339	TRUE
Data\Zelda_220505_P2083_MR_SGJ_Xlink_Rad18_RAD6_MAGEA4_fr2_R2.raw	Inter	MAGEA4	RAD18	K139	K468	196.353	TRUE
Data\Zelda_220505_P2083_MR_SGJ_Xlink_Rad18_RAD6_MAGEA4_fr2_R1.raw	Inter	MAGEA4	RAD18	K139	K89	174.021	TRUE
Data\Zelda_220505_P2083_MR_SGJ_Xlink_Rad18_RAD6_MAGEA4_fr2_R2.raw	Intra	RAD18	RAD18	K176	K157	14.6425	TRUE
Data\Zelda_220505_P2083_MR_SGJ_Xlink_Rad18_RAD6_MAGEA4_fr2_R2.raw	Intra	RAD18	RAD18	T178	K157	12.2786	TRUE
Data\Zelda_220505_P2083_MR_SGJ_Xlink_Rad18_RAD6_MAGEA4_fr2_R2.raw	Intra	RAD18	RAD18	K174	S148	11.4576	TRUE
Data\Zelda_220505_P2083_MR_SGJ_Xlink_Rad18_RAD6_MAGEA4_fr2_R2.raw	Intra	RAD18	RAD18	K174	S150	29.9592	TRUE
Data\Zelda_220505_P2083_MR_SGJ_Xlink_Rad18_RAD6_MAGEA4_fr2_R2.raw	Intra	RAD18	RAD18	K174	T151	52.5572	TRUE
Data\Zelda_220505_P2083_MR_SGJ_Xlink_Rad18_RAD6_MAGEA4_fr2_R2.raw	Intra	RAD18	RAD18	K174	S152	74.9087	TRUE
Data\Zelda_220505_P2083_MR_SGJ_Xlink_Rad18_RAD6_MAGEA4_fr2_R2.raw	Intra	RAD18	RAD18	K176	S148	4.24815	TRUE
Data\Zelda_220505_P2083_MR_SGJ_Xlink_Rad18_RAD6_MAGEA4_fr2_R2.raw	Intra	RAD18	RAD18	K176	S150	3.15678	TRUE
Data\Zelda_220505_P2083_MR_SGJ_Xlink_Rad18_RAD6_MAGEA4_fr2_R2.raw	Intra	RAD18	RAD18	K176	T151	2.84086	TRUE
Data\Zelda_220505_P2083_MR_SGJ_Xlink_Rad18_RAD6_MAGEA4_fr2_R2.raw	Intra	RAD18	RAD18	K176	S152	2.77746	TRUE
Data\Zelda_220505_P2083_MR_SGJ_Xlink_Rad18_RAD6_MAGEA4_fr2_R2.raw	Intra	RAD18	RAD18	K207	K167	58.3209	TRUE
Data\Zelda_220505_P2083_MR_SGJ_Xlink_Rad18_RAD6_MAGEA4_fr2_R2.raw	Intra	RAD18	RAD18	S220	K167	16.7521	TRUE
Data\Zelda_220505_P2083_MR_SGJ_Xlink_Rad18_RAD6_MAGEA4_fr2_R2.raw	Intra	RAD18	RAD18	K207	S164	40.7098	TRUE
Data\Zelda_220505_P2083_MR_SGJ_Xlink_Rad18_RAD6_MAGEA4_fr2_R2.raw	Intra	RAD18	RAD18	S374	K347	99.2142	TRUE
Data\Zelda_220505_P2083_MR_SGJ_Xlink_Rad18_RAD6_MAGEA4_fr2_R2.raw	Intra	RAD18	RAD18	K376	K347	102.854	TRUE
Data\Zelda_220505_P2083_MR_SGJ_Xlink_Rad18_RAD6_MAGEA4_fr2_R2.raw	Intra	RAD18	RAD18	T377	K347	99.4131	TRUE
Data\Zelda_220505_P2083_MR_SGJ_Xlink_Rad18_RAD6_MAGEA4_fr2_R2.raw	Intra	RAD18	RAD18	T379	K347	96.0531	TRUE
Data\Zelda_220505_P2083_MR_SGJ_Xlink_Rad18_RAD6_MAGEA4_fr2_R2.raw	Intra	RAD18	RAD18	T381	K347	85.0588	TRUE
Data\Zelda_220505_P2083_MR_SGJ_Xlink_Rad18_RAD6_MAGEA4_fr2_R2.raw	Intra	RAD18	RAD18	K376	S346	99.2142	TRUE
Data\Zelda_220505_P2083_MR_SGJ_Xlink_Rad18_RAD6_MAGEA4_fr2_R2.raw	Intra	RAD18	RAD18	K376	Y348	99.2142	TRUE
Data\Zelda_220505_P2083_MR_SGJ_Xlink_Rad18_RAD6_MAGEA4_fr2_R2.raw	Intra	RAD18	RAD18	S374	K162	24.6399	TRUE
Data\Zelda_220505_P2083_MR_SGJ_Xlink_Rad18_RAD6_MAGEA4_fr2_R2.raw	Intra	RAD18	RAD18	K376	K162	35.4599	TRUE
Data\Zelda_220505_P2083_MR_SGJ_Xlink_Rad18_RAD6_MAGEA4_fr2_R2.raw	Intra	RAD18	RAD18	T377	K162	32.6751	TRUE
Data\Zelda_220505_P2083_MR_SGJ_Xlink_Rad18_RAD6_MAGEA4_fr2_R2.raw	Intra	RAD18	RAD18	T379	K162	27.2622	TRUE
Data\Zelda_220505_P2083_MR_SGJ_Xlink_Rad18_RAD6_MAGEA4_fr2_R2.raw	Intra	RAD18	RAD18	T381	K162	24.6399	TRUE
Data\Zelda_220505_P2083_MR_SGJ_Xlink_Rad18_RAD6_MAGEA4_fr2_R2.raw	Intra	RAD18	RAD18	K376	S161	32.6751	TRUE
Data\Zelda_220505_P2083_MR_SGJ_Xlink_Rad18_RAD6_MAGEA4_fr2_R2.raw	Intra	RAD18	RAD18	K376	S164	27.2622	TRUE
Data\Zelda_220505_P2083_MR_SGJ_Xlink_Rad18_RAD6_MAGEA4_fr2_R2.raw	Intra	RAD18	RAD18	S170	K121	97.9229	TRUE
Data\Zelda_220505_P2083_MR_SGJ_Xlink_Rad18_RAD6_MAGEA4_fr2_R2.raw	Intra	RAD18	RAD18	K174	K121	70.8277	TRUE
Data\Zelda_220505_P2083_MR_SGJ_Xlink_Rad18_RAD6_MAGEA4_fr2_R2.raw	Intra	RAD18	RAD18	T175	K121	66.6943	TRUE
Data\Zelda_220505_P2083_MR_SGJ_Xlink_Rad18_RAD6_MAGEA4_fr2_R2.raw	Intra	RAD18	RAD18	K174	Y123	57.1048	TRUE
Data\Zelda_220505_P2083_MR_SGJ_Xlink_Rad18_RAD6_MAGEA4_fr2_R2.raw	Intra	RAD18	RAD18	K174	T124	49.2637	TRUE
Data\Zelda_220505_P2083_MR_SGJ_Xlink_Rad18_RAD6_MAGEA4_fr2_R2.raw	Intra	RAD18	RAD18	K174	S128	30.8704	TRUE
Data\Zelda_220505_P2083_MR_SGJ_Xlink_Rad18_RAD6_MAGEA4_fr2_R2.raw	Intra	RAD18	RAD18	S220	K133	30.7854	TRUE
Data\Zelda_220505_P2083_MR_SGJ_Xlink_Rad18_RAD6_MAGEA4_fr2_R2.raw	Intra	RAD18	RAD18	K224	K133	38.911	TRUE
Data\Zelda_220505_P2083_MR_SGJ_Xlink_Rad18_RAD6_MAGEA4_fr2_R2.raw	Intra	RAD18	RAD18	S228	K133	30.7854	TRUE
Data\Zelda_220505_P2083_MR_SGJ_Xlink_Rad18_RAD6_MAGEA4_fr2_R2.raw	Intra	RAD18	RAD18	S231	K133	25.621	TRUE
Data\Zelda_220505_P2083_MR_SGJ_Xlink_Rad18_RAD6_MAGEA4_fr2_R2.raw	Intra	RAD18	RAD18	K224	S131	38.911	TRUE
Data\Zelda_220505_P2083_MR_SGJ_Xlink_Rad18_RAD6_MAGEA4_fr2_R2.raw	Intra	RAD18	RAD18	K224	S136	30.7854	TRUE
Data\Zelda_220505_P2083_MR_SGJ_Xlink_Rad18_RAD6_MAGEA4_fr2_R2.raw	Intra	RAD18	RAD18	K267	K157	147.7	TRUE
Data\Zelda_220505_P2083_MR_SGJ_Xlink_Rad18_RAD6_MAGEA4_fr2_R2.raw	Intra	RAD18	RAD18	S272	K157	103.845	TRUE
Data\Zelda_220505_P2083_MR_SGJ_Xlink_Rad18_RAD6_MAGEA4_fr2_R2.raw	Intra	RAD18	RAD18	K267	S148	19.3918	TRUE
Data\Zelda_220505_P2083_MR_SGJ_Xlink_Rad18_RAD6_MAGEA4_fr2_R2.raw	Intra	RAD18	RAD18	K267	S150	33.6255	TRUE
Data\Zelda_220505_P2083_MR_SGJ_Xlink_Rad18_RAD6_MAGEA4_fr2_R2.raw	Intra	RAD18	RAD18	K267	T151	46.7405	TRUE
Data\Zelda_220505_P2083_MR_SGJ_Xlink_Rad18_RAD6_MAGEA4_fr2_R2.raw	Intra	RAD18	RAD18	K267	S152	52.2515	TRUE
Data\Zelda_220505_P2083_MR_SGJ_Xlink_Rad18_RAD6_MAGEA4_fr2_R2.raw	Intra	RAD18	RAD18	S131	K121	84.5838	TRUE
Data\Zelda_220505_P2083_MR_SGJ_Xlink_Rad18_RAD6_MAGEA4_fr2_R2.raw	Intra	RAD18	RAD18	K133	K121	102.653	TRUE
Data\Zelda_220505_P2083_MR_SGJ_Xlink_Rad18_RAD6_MAGEA4_fr2_R2.raw	Intra	RAD18	RAD18	S136	K121	91.1779	TRUE
Data\Zelda_220505_P2083_MR_SGJ_Xlink_Rad18_RAD6_MAGEA4_fr2_R2.raw	Intra	RAD18	RAD18	K133	Y123	80.6354	TRUE
Data\Zelda_220505_P2083_MR_SGJ_Xlink_Rad18_RAD6_MAGEA4_fr2_R2.raw	Intra	RAD18	RAD18	K133	T124	69.8039	TRUE
Data\Zelda_220505_P2083_MR_SGJ_Xlink_Rad18_RAD6_MAGEA4_fr2_R2.raw	Intra	RAD18	RAD18	K133	S128	45.2483	TRUE
Data\Zelda_220505_P2083_MR_SGJ_Xlink_Rad18_RAD6_MAGEA4_fr2_R2.raw	Intra	MAGEA4	MAGEA4	K139	S117	258.236	TRUE
Data\Zelda_220505_P2083_MR_SGJ_Xlink_Rad18_RAD6_MAGEA4_fr2_R1.raw	Intra	MAGEA4	MAGEA4	K139	S117	254.843	TRUE
Data\Zelda_220505_P2083_MR_SGJ_Xlink_Rad18_RAD6_MAGEA4_fr2_R1.raw	Inter	MAGEA4	RAD18	K139	S392	163.493	TRUE
Data\Zelda_220505_P2083_MR_SGJ_Xlink_Rad18_RAD6_MAGEA4_fr2_R1.raw	Inter	MAGEA4	RAD18	K139	S466	226.206	TRUE
Data\Zelda_220505_P2083_MR_SGJ_Xlink_Rad18_RAD6_MAGEA4_fr2_R2.raw	Intra	RAD18	RAD18	K351	K347	75.5211	TRUE
Data\Zelda_220505_P2083_MR_SGJ_Xlink_Rad18_RAD6_MAGEA4_fr2_R2.raw	Intra	RAD18	RAD18	K351	S346	75.5211	TRUE
Data\Zelda_220505_P2083_MR_SGJ_Xlink_Rad18_RAD6_MAGEA4_fr2_R2.raw	Intra	RAD18	RAD18	K351	Y348	72.0179	TRUE
Data\Zelda_220505_P2083_MR_SGJ_Xlink_Rad18_RAD6_MAGEA4_fr2_R2.raw	Intra	RAD18	RAD18	S148	K116	26.356	TRUE
Data\Zelda_220505_P2083_MR_SGJ_Xlink_Rad18_RAD6_MAGEA4_fr2_R2.raw	Intra	RAD18	RAD18	S150	K116	43.8706	TRUE
Data\Zelda_220505_P2083_MR_SGJ_Xlink_Rad18_RAD6_MAGEA4_fr2_R2.raw	Intra	RAD18	RAD18	T151	K116	50.0892	TRUE
Data\Zelda_220505_P2083_MR_SGJ_Xlink_Rad18_RAD6_MAGEA4_fr2_R2.raw	Intra	RAD18	RAD18	S152	K116	69.678	TRUE
Data\Zelda_220505_P2083_MR_SGJ_Xlink_Rad18_RAD6_MAGEA4_fr2_R2.raw	Intra	RAD18	RAD18	K157	K116	146.433	TRUE
Data\Zelda_220505_P2083_MR_SGJ_Xlink_Rad18_RAD6_MAGEA4_fr2_R2.raw	Inter	MAGEA4	RAD18	K139	S466	185.541	TRUE
Data\Zelda_220505_P2083_MR_SGJ_Xlink_Rad18_RAD6_MAGEA4_fr2_R1.raw	Inter	MAGEA4	RAD18	K139	S90	170.105	TRUE
Data\Zelda_220505_P2083_MR_SGJ_Xlink_Rad18_RAD6_MAGEA4_fr2_R1.raw	Inter	MAGEA4	RAD18	K139	T316	233.783	TRUE
Data\Zelda_220505_P2083_MR_SGJ_Xlink_Rad18_RAD6_MAGEA4_fr2_R2.raw	Inter	MAGEA4	RAD18	K139	T316	233.724	TRUE
Data\Zelda_220505_P2083_MR_SGJ_Xlink_Rad18_RAD6_MAGEA4_fr2_R1.raw	Inter	MAGEA4	RAD18	K139	T474	168.263	TRUE
Data\Zelda_220505_P2083_MR_SGJ_Xlink_Rad18_RAD6_MAGEA4_fr2_R2.raw	Intra	RAD18	RAD18	K353	K133	21.9521	TRUE
Data\Zelda_220505_P2083_MR_SGJ_Xlink_Rad18_RAD6_MAGEA4_fr2_R2.raw	Intra	RAD18	RAD18	S354	K133	28.1104	TRUE
Data\Zelda_220505_P2083_MR_SGJ_Xlink_Rad18_RAD6_MAGEA4_fr2_R2.raw	Intra	RAD18	RAD18	K353	S131	21.9521	TRUE
Data\Zelda_220505_P2083_MR_SGJ_Xlink_Rad18_RAD6_MAGEA4_fr2_R2.raw	Intra	RAD18	RAD18	K353	S136	16.3321	TRUE
Data\Zelda_220505_P2083_MR_SGJ_Xlink_Rad18_RAD6_MAGEA4_fr2_R2.raw	Intra	RAD18	RAD18	S164	K121	87.1455	TRUE
Data\Zelda_220505_P2083_MR_SGJ_Xlink_Rad18_RAD6_MAGEA4_fr2_R2.raw	Intra	RAD18	RAD18	K167	K121	98.2868	TRUE
Data\Zelda_220505_P2083_MR_SGJ_Xlink_Rad18_RAD6_MAGEA4_fr2_R2.raw	Intra	RAD18	RAD18	K167	Y123	86.6366	TRUE
Data\Zelda_220505_P2083_MR_SGJ_Xlink_Rad18_RAD6_MAGEA4_fr2_R2.raw	Intra	RAD18	RAD18	K167	T124	73.2269	TRUE
Data\Zelda_220505_P2083_MR_SGJ_Xlink_Rad18_RAD6_MAGEA4_fr2_R2.raw	Intra	RAD18	RAD18	K167	S128	50.8388	TRUE
Data\Zelda_220505_P2083_MR_SGJ_Xlink_Rad18_RAD6_MAGEA4_fr2_R2.raw	Intra	RAD18	RAD18	S346	K157	33.5721	TRUE
Data\Zelda_220505_P2083_MR_SGJ_Xlink_Rad18_RAD6_MAGEA4_fr2_R2.raw	Intra	RAD18	RAD18	K347	K157	33.5721	TRUE
Data\Zelda_220505_P2083_MR_SGJ_Xlink_Rad18_RAD6_MAGEA4_fr2_R2.raw	Intra	RAD18	RAD18	Y348	K157	30.7882	TRUE
Data\Zelda_220505_P2083_MR_SGJ_Xlink_Rad18_RAD6_MAGEA4_fr2_R2.raw	Intra	RAD18	RAD18	K347	S148	8.51602	TRUE
Data\Zelda_220505_P2083_MR_SGJ_Xlink_Rad18_RAD6_MAGEA4_fr2_R2.raw	Intra	RAD18	RAD18	K347	S150	8.51602	TRUE
Data\Zelda_220505_P2083_MR_SGJ_Xlink_Rad18_RAD6_MAGEA4_fr2_R2.raw	Intra	RAD18	RAD18	K347	T151	8.51602	TRUE
Data\Zelda_220505_P2083_MR_SGJ_Xlink_Rad18_RAD6_MAGEA4_fr2_R2.raw	Intra	RAD18	RAD18	K347	S152	10.6697	TRUE
Data\Zelda_220505_P2083_MR_SGJ_Xlink_Rad18_RAD6_MAGEA4_fr2_R2.raw	Intra	RAD18	RAD18	K224	K203	107.333	TRUE
Data\Zelda_220505_P2083_MR_SGJ_Xlink_Rad18_RAD6_MAGEA4_fr2_R2.raw	Intra	RAD18	RAD18	S228	K203	95.5932	TRUE
Data\Zelda_220505_P2083_MR_SGJ_Xlink_Rad18_RAD6_MAGEA4_fr2_R2.raw	Intra	RAD18	RAD18	S231	K203	89.8405	TRUE
Data\Zelda_220505_P2083_MR_SGJ_Xlink_Rad18_RAD6_MAGEA4_fr2_R2.raw	Intra	RAD18	RAD18	K224	S198	89.8405	TRUE
Data\Zelda_220505_P2083_MR_SGJ_Xlink_Rad18_RAD6_MAGEA4_fr2_R2.raw	Intra	RAD18	RAD18	K224	T199	92.7068	TRUE
Data\Zelda_220505_P2083_MR_SGJ_Xlink_Rad18_RAD6_MAGEA4_fr2_R2.raw	Intra	RAD18	RAD18	K224	S200	95.5932	TRUE
Data\Zelda_220505_P2083_MR_SGJ_Xlink_Rad18_RAD6_MAGEA4_fr2_R2.raw	Intra	RAD18	RAD18	K224	T201	98.4995	TRUE
Data\Zelda_220505_P2083_MR_SGJ_Xlink_Rad18_RAD6_MAGEA4_fr2_R2.raw	Intra	RAD18	RAD18	S170	K63	31.0329	TRUE
Data\Zelda_220505_P2083_MR_SGJ_Xlink_Rad18_RAD6_MAGEA4_fr2_R2.raw	Intra	RAD18	RAD18	K174	K63	33.8612	TRUE
Data\Zelda_220505_P2083_MR_SGJ_Xlink_Rad18_RAD6_MAGEA4_fr2_R2.raw	Intra	RAD18	RAD18	T175	K63	31.0329	TRUE
Data\Zelda_220505_P2083_MR_SGJ_Xlink_Rad18_RAD6_MAGEA4_fr2_R2.raw	Intra	RAD18	RAD18	K174	S61	31.0329	TRUE
Data\Zelda_220505_P2083_MR_SGJ_Xlink_Rad18_RAD6_MAGEA4_fr2_R2.raw	Intra	RAD18	RAD18	K174	Y62	33.8612	TRUE
Data\Zelda_220505_P2083_MR_SGJ_Xlink_Rad18_RAD6_MAGEA4_fr2_R2.raw	Intra	RAD18	RAD18	K174	T64	31.0329	TRUE
Data\Zelda_220505_P2083_MR_SGJ_Xlink_Rad18_RAD6_MAGEA4_fr2_R2.raw	Intra	RAD18	RAD18	K174	T68	25.5417	TRUE
Data\Zelda_220505_P2083_MR_SGJ_Xlink_Rad18_RAD6_MAGEA4_fr2_R2.raw	Intra	RAD18	RAD18	K174	T72	15.3218	TRUE
Data\Zelda_220505_P2083_MR_SGJ_Xlink_Rad18_RAD6_MAGEA4_fr2_R2.raw	Intra	RAD18	RAD18	K174	T74	12.8556	TRUE
Data\Zelda_220505_P2083_MR_SGJ_Xlink_Rad18_RAD6_MAGEA4_fr2_R2.raw	Intra	RAD18	RAD18	S170	K108	136.783	TRUE
Data\Zelda_220505_P2083_MR_SGJ_Xlink_Rad18_RAD6_MAGEA4_fr2_R1.raw	Intra	MAGEA4	MAGEA4	K139	Y150	244.1	TRUE
Data\Zelda_220505_P2083_MR_SGJ_Xlink_Rad18_RAD6_MAGEA4_fr2_R2.raw	Intra	MAGEA4	MAGEA4	K139	Y150	240.157	TRUE
Data\Zelda_220505_P2083_MR_SGJ_Xlink_Rad18_RAD6_MAGEA4_fr2_R2.raw	Intra	RAD18	RAD18	K174	S105	119.18	TRUE
Data\Zelda_220505_P2083_MR_SGJ_Xlink_Rad18_RAD6_MAGEA4_fr2_R2.raw	Intra	RAD18	RAD18	T377	K157	11.7223	TRUE
Data\Zelda_220505_P2083_MR_SGJ_Xlink_Rad18_RAD6_MAGEA4_fr2_R2.raw	Intra	RAD18	RAD18	T379	K157	32.7082	TRUE
Data\Zelda_220505_P2083_MR_SGJ_Xlink_Rad18_RAD6_MAGEA4_fr2_R2.raw	Intra	RAD18	RAD18	T381	K157	65.5973	TRUE
Data\Zelda_220505_P2083_MR_SGJ_Xlink_Rad18_RAD6_MAGEA4_fr2_R2.raw	Intra	RAD18	RAD18	K382	K157	79.5178	TRUE
Data\Zelda_220505_P2083_MR_SGJ_Xlink_Rad18_RAD6_MAGEA4_fr2_R2.raw	Intra	RAD18	RAD18	S386	K157	82.3731	TRUE
Data\Zelda_220505_P2083_MR_SGJ_Xlink_Rad18_RAD6_MAGEA4_fr2_R2.raw	Intra	RAD18	RAD18	T387	K157	85.2509	TRUE
Data\Zelda_220505_P2083_MR_SGJ_Xlink_Rad18_RAD6_MAGEA4_fr2_R2.raw	Intra	RAD18	RAD18	K382	S148	15.6406	TRUE
Data\Zelda_220505_P2083_MR_SGJ_Xlink_Rad18_RAD6_MAGEA4_fr2_R2.raw	Intra	RAD18	RAD18	K382	S150	21.6846	TRUE
Data\Zelda_220505_P2083_MR_SGJ_Xlink_Rad18_RAD6_MAGEA4_fr2_R2.raw	Intra	RAD18	RAD18	K382	T151	25.9624	TRUE
Data\Zelda_220505_P2083_MR_SGJ_Xlink_Rad18_RAD6_MAGEA4_fr2_R2.raw	Intra	RAD18	RAD18	K382	S152	30.4182	TRUE
Data\Zelda_220505_P2083_MR_SGJ_Xlink_Rad18_RAD6_MAGEA4_fr3_R1.raw	Intra	MAGEA4	MAGEA4	K139	Y150	196.583	TRUE
Data\Zelda_220505_P2083_MR_SGJ_Xlink_Rad18_RAD6_MAGEA4_fr3_R2.raw	Intra	MAGEA4	MAGEA4	K139	Y150	177.238	TRUE
Data\Zelda_220505_P2083_MR_SGJ_Xlink_Rad18_RAD6_MAGEA4_fr2_R2.raw	Intra	MAGEA4	MAGEA4	K148	K119	476.007	TRUE
Data\Zelda_220505_P2083_MR_SGJ_Xlink_Rad18_RAD6_MAGEA4_fr2_R1.raw	Intra	MAGEA4	MAGEA4	K148	K119	472.071	TRUE
Data\Zelda_220505_P2083_MR_SGJ_Xlink_Rad18_RAD6_MAGEA4_fr2_R2.raw	Intra	RAD18	RAD18	K203	K157	84.4019	TRUE
Data\Zelda_220505_P2083_MR_SGJ_Xlink_Rad18_RAD6_MAGEA4_fr2_R2.raw	Intra	RAD18	RAD18	T206	K157	56.8738	TRUE
Data\Zelda_220505_P2083_MR_SGJ_Xlink_Rad18_RAD6_MAGEA4_fr2_R2.raw	Intra	RAD18	RAD18	K203	S148	39.0721	TRUE
Data\Zelda_220505_P2083_MR_SGJ_Xlink_Rad18_RAD6_MAGEA4_fr2_R2.raw	Intra	RAD18	RAD18	K203	S150	43.5243	TRUE
Data\Zelda_220505_P2083_MR_SGJ_Xlink_Rad18_RAD6_MAGEA4_fr2_R2.raw	Intra	RAD18	RAD18	K203	T151	44.3269	TRUE
Data\Zelda_220505_P2083_MR_SGJ_Xlink_Rad18_RAD6_MAGEA4_fr2_R2.raw	Intra	RAD18	RAD18	K203	S152	46.0162	TRUE
Data\Zelda_220505_P2083_MR_SGJ_Xlink_Rad18_RAD6_MAGEA4_fr2_R2.raw	Intra	RAD18	RAD18	K251	K133	86	TRUE
Data\Zelda_220505_P2083_MR_SGJ_Xlink_Rad18_RAD6_MAGEA4_fr2_R2.raw	Intra	RAD18	RAD18	T252	K133	78.9013	TRUE
Data\Zelda_220505_P2083_MR_SGJ_Xlink_Rad18_RAD6_MAGEA4_fr2_R2.raw	Intra	RAD18	RAD18	Y254	K133	55.1725	TRUE
Data\Zelda_220505_P2083_MR_SGJ_Xlink_Rad18_RAD6_MAGEA4_fr2_R2.raw	Intra	RAD18	RAD18	S258	K133	23.5459	TRUE
Data\Zelda_220505_P2083_MR_SGJ_Xlink_Rad18_RAD6_MAGEA4_fr2_R2.raw	Intra	RAD18	RAD18	K251	S131	64.7484	TRUE
Data\Zelda_220505_P2083_MR_SGJ_Xlink_Rad18_RAD6_MAGEA4_fr2_R2.raw	Intra	RAD18	RAD18	K251	S136	69.1311	TRUE
Data\Zelda_220505_P2083_MR_SGJ_Xlink_Rad18_RAD6_MAGEA4_fr2_R2.raw	Intra	RAD18	RAD18	K121	K116	91.573	TRUE
Data\Zelda_220505_P2083_MR_SGJ_Xlink_Rad18_RAD6_MAGEA4_fr2_R2.raw	Intra	RAD18	RAD18	Y123	K116	83.3261	TRUE
Data\Zelda_220505_P2083_MR_SGJ_Xlink_Rad18_RAD6_MAGEA4_fr2_R2.raw	Intra	RAD18	RAD18	T124	K116	80.1328	TRUE
Data\Zelda_220505_P2083_MR_SGJ_Xlink_Rad18_RAD6_MAGEA4_fr2_R2.raw	Intra	RAD18	RAD18	S128	K116	61.3642	TRUE
Data\Zelda_220505_P2083_MR_SGJ_Xlink_Rad18_RAD6_MAGEA4_fr3_R1.raw	Intra	MAGEA4	MAGEA4	K148	K119	241.188	TRUE
Data\Zelda_220505_P2083_MR_SGJ_Xlink_Rad18_RAD6_MAGEA4_fr3_R2.raw	Intra	MAGEA4	MAGEA4	K148	K119	218.339	TRUE
Data\Zelda_220505_P2083_MR_SGJ_Xlink_Rad18_RAD6_MAGEA4_fr2_R2.raw	Inter	MAGEA4	RAD18	K148	K315	161.2	TRUE
Data\Zelda_220505_P2083_MR_SGJ_Xlink_Rad18_RAD6_MAGEA4_fr3_R2.raw	Inter	MAGEA4	RAD18	K148	K347	183.046	TRUE
Data\Zelda_220505_P2083_MR_SGJ_Xlink_Rad18_RAD6_MAGEA4_fr3_R1.raw	Inter	MAGEA4	RAD18	K148	K347	180.17	TRUE
Data\Zelda_220505_P2083_MR_SGJ_Xlink_Rad18_RAD6_MAGEA4_fr2_R2.raw	Intra	RAD18	RAD18	T337	K121	145.808	TRUE
Data\Zelda_220505_P2083_MR_SGJ_Xlink_Rad18_RAD6_MAGEA4_fr2_R2.raw	Intra	RAD18	RAD18	K339	K121	46.0595	TRUE
Data\Zelda_220505_P2083_MR_SGJ_Xlink_Rad18_RAD6_MAGEA4_fr2_R2.raw	Intra	RAD18	RAD18	S346	K121	27.6035	TRUE
Data\Zelda_220505_P2083_MR_SGJ_Xlink_Rad18_RAD6_MAGEA4_fr2_R2.raw	Intra	RAD18	RAD18	K339	Y123	39.6942	TRUE
Data\Zelda_220505_P2083_MR_SGJ_Xlink_Rad18_RAD6_MAGEA4_fr2_R2.raw	Intra	RAD18	RAD18	K339	T124	36.5873	TRUE
Data\Zelda_220505_P2083_MR_SGJ_Xlink_Rad18_RAD6_MAGEA4_fr2_R2.raw	Intra	RAD18	RAD18	K339	S128	24.733	TRUE
Data\Zelda_220505_P2083_MR_SGJ_Xlink_Rad18_RAD6_MAGEA4_fr2_R2.raw	Intra	RAD18	RAD18	S131	K63	41.1051	TRUE
Data\Zelda_220505_P2083_MR_SGJ_Xlink_Rad18_RAD6_MAGEA4_fr2_R2.raw	Intra	RAD18	RAD18	K133	K63	46.8505	TRUE
Data\Zelda_220505_P2083_MR_SGJ_Xlink_Rad18_RAD6_MAGEA4_fr2_R2.raw	Intra	RAD18	RAD18	S136	K63	41.1051	TRUE
Data\Zelda_220505_P2083_MR_SGJ_Xlink_Rad18_RAD6_MAGEA4_fr2_R2.raw	Intra	RAD18	RAD18	K133	S61	43.9574	TRUE
Data\Zelda_220505_P2083_MR_SGJ_Xlink_Rad18_RAD6_MAGEA4_fr2_R2.raw	Intra	RAD18	RAD18	K133	Y62	46.8505	TRUE
Data\Zelda_220505_P2083_MR_SGJ_Xlink_Rad18_RAD6_MAGEA4_fr2_R2.raw	Intra	RAD18	RAD18	K133	T64	43.9574	TRUE
Data\Zelda_220505_P2083_MR_SGJ_Xlink_Rad18_RAD6_MAGEA4_fr2_R2.raw	Intra	RAD18	RAD18	K133	T68	27.5226	TRUE
Data\Zelda_220505_P2083_MR_SGJ_Xlink_Rad18_RAD6_MAGEA4_fr2_R2.raw	Intra	RAD18	RAD18	K133	T72	17.6214	TRUE
Data\Zelda_220505_P2083_MR_SGJ_Xlink_Rad18_RAD6_MAGEA4_fr2_R2.raw	Intra	RAD18	RAD18	K133	T74	15.2047	TRUE
Data\Zelda_220505_P2083_MR_SGJ_Xlink_Rad18_RAD6_MAGEA4_fr2_R2.raw	Intra	RAD18	RAD18	S198	K121	137.51	TRUE
Data\Zelda_220505_P2083_MR_SGJ_Xlink_Rad18_RAD6_MAGEA4_fr2_R2.raw	Intra	RAD18	RAD18	T199	K121	134.304	TRUE
Data\Zelda_220505_P2083_MR_SGJ_Xlink_Rad18_RAD6_MAGEA4_fr2_R2.raw	Intra	RAD18	RAD18	S200	K121	133.603	TRUE
Data\Zelda_220505_P2083_MR_SGJ_Xlink_Rad18_RAD6_MAGEA4_fr2_R2.raw	Intra	RAD18	RAD18	T201	K121	133.953	TRUE
Data\Zelda_220505_P2083_MR_SGJ_Xlink_Rad18_RAD6_MAGEA4_fr2_R2.raw	Intra	RAD18	RAD18	K203	K121	78.2559	TRUE
Data\Zelda_220505_P2083_MR_SGJ_Xlink_Rad18_RAD6_MAGEA4_fr2_R2.raw	Intra	RAD18	RAD18	T206	K121	82.6445	TRUE
Data\Zelda_220505_P2083_MR_SGJ_Xlink_Rad18_RAD6_MAGEA4_fr2_R2.raw	Intra	RAD18	RAD18	K203	Y123	69.6795	TRUE
Data\Zelda_220505_P2083_MR_SGJ_Xlink_Rad18_RAD6_MAGEA4_fr2_R2.raw	Intra	RAD18	RAD18	K203	T124	62.4251	TRUE
Data\Zelda_220505_P2083_MR_SGJ_Xlink_Rad18_RAD6_MAGEA4_fr2_R2.raw	Intra	RAD18	RAD18	K203	S128	42.501	TRUE
Data\Zelda_220505_P2083_MR_SGJ_Xlink_Rad18_RAD6_MAGEA4_fr2_R2.raw	Intra	RAD18	RAD18	S131	K108	150.646	TRUE
Data\Zelda_220505_P2083_MR_SGJ_Xlink_Rad18_RAD6_MAGEA4_fr2_R2.raw	Intra	MAGEA4	MAGEA4	K148	S117	436.525	TRUE
Data\Zelda_220505_P2083_MR_SGJ_Xlink_Rad18_RAD6_MAGEA4_fr2_R1.raw	Intra	MAGEA4	MAGEA4	K148	S117	436.278	TRUE
Data\Zelda_220505_P2083_MR_SGJ_Xlink_Rad18_RAD6_MAGEA4_fr3_R1.raw	Intra	MAGEA4	MAGEA4	K148	S117	204.745	TRUE
Data\Zelda_220505_P2083_MR_SGJ_Xlink_Rad18_RAD6_MAGEA4_fr3_R2.raw	Intra	MAGEA4	MAGEA4	K148	S117	190.759	TRUE
Data\Zelda_220505_P2083_MR_SGJ_Xlink_Rad18_RAD6_MAGEA4_fr3_R1.raw	Inter	MAGEA4	RAD18	K148	S346	173.642	TRUE
Data\Zelda_220505_P2083_MR_SGJ_Xlink_Rad18_RAD6_MAGEA4_fr2_R2.raw	Intra	RAD18	RAD18	K133	S113	155.484	TRUE
Data\Zelda_220505_P2083_MR_SGJ_Xlink_Rad18_RAD6_MAGEA4_fr2_R2.raw	Intra	RAD18	RAD18	K133	S114	149.414	TRUE
Data\Zelda_220505_P2083_MR_SGJ_Xlink_Rad18_RAD6_MAGEA4_fr2_R2.raw	Intra	RAD18	RAD18	K133	S115	144.028	TRUE
Data\Zelda_220505_P2083_MR_SGJ_Xlink_Rad18_RAD6_MAGEA4_fr2_R2.raw	Intra	RAD18	RAD18	K353	K167	83.7559	TRUE
Data\Zelda_220505_P2083_MR_SGJ_Xlink_Rad18_RAD6_MAGEA4_fr2_R2.raw	Intra	RAD18	RAD18	S354	K167	73.8891	TRUE
Data\Zelda_220505_P2083_MR_SGJ_Xlink_Rad18_RAD6_MAGEA4_fr2_R2.raw	Intra	RAD18	RAD18	K353	S164	57.4303	TRUE
Data\Zelda_220505_P2083_MR_SGJ_Xlink_Rad18_RAD6_MAGEA4_fr2_R2.raw	Intra	RAD18	RAD18	K353	S170	73.6779	TRUE
Data\Zelda_220505_P2083_MR_SGJ_Xlink_Rad18_RAD6_MAGEA4_fr2_R2.raw	Intra	RAD18	RAD18	S328	K267	54.4605	TRUE
Data\Zelda_220505_P2083_MR_SGJ_Xlink_Rad18_RAD6_MAGEA4_fr2_R2.raw	Intra	RAD18	RAD18	T333	K267	75.3055	TRUE
Data\Zelda_220505_P2083_MR_SGJ_Xlink_Rad18_RAD6_MAGEA4_fr2_R2.raw	Intra	RAD18	RAD18	K334	K267	71.0357	TRUE
Data\Zelda_220505_P2083_MR_SGJ_Xlink_Rad18_RAD6_MAGEA4_fr2_R2.raw	Intra	RAD18	RAD18	T337	K267	67.3881	TRUE
Data\Zelda_220505_P2083_MR_SGJ_Xlink_Rad18_RAD6_MAGEA4_fr2_R2.raw	Intra	RAD18	RAD18	K334	S272	43.7452	TRUE
Data\Zelda_220505_P2083_MR_SGJ_Xlink_Rad18_RAD6_MAGEA4_fr2_R2.raw	Intra	RAD18	RAD18	S180	K157	47.2922	TRUE
Data\Zelda_220505_P2083_MR_SGJ_Xlink_Rad18_RAD6_MAGEA4_fr3_R2.raw	Inter	MAGEA4	RAD18	K148	S346	171.881	TRUE
Data\Zelda_220505_P2083_MR_SGJ_Xlink_Rad18_RAD6_MAGEA4_fr3_R2.raw	Inter	MAGEA4	RAD18	K148	Y348	177.49	TRUE
Data\Zelda_220505_P2083_MR_SGJ_Xlink_Rad18_RAD6_MAGEA4_fr2_R2.raw	Intra	RAD18	RAD18	K192	S148	38.9022	TRUE
Data\Zelda_220505_P2083_MR_SGJ_Xlink_Rad18_RAD6_MAGEA4_fr2_R2.raw	Intra	RAD18	RAD18	K192	S150	64.2661	TRUE
Data\Zelda_220505_P2083_MR_SGJ_Xlink_Rad18_RAD6_MAGEA4_fr2_R2.raw	Intra	RAD18	RAD18	K192	T151	80.8928	TRUE
Data\Zelda_220505_P2083_MR_SGJ_Xlink_Rad18_RAD6_MAGEA4_fr2_R2.raw	Intra	RAD18	RAD18	K192	S152	91.3941	TRUE
Data\Zelda_220505_P2083_MR_SGJ_Xlink_Rad18_RAD6_MAGEA4_fr2_R2.raw	Intra	RAD18	RAD18	S328	K167	62.2822	TRUE
Data\Zelda_220505_P2083_MR_SGJ_Xlink_Rad18_RAD6_MAGEA4_fr2_R2.raw	Intra	RAD18	RAD18	T333	K167	102.337	TRUE
Data\Zelda_220505_P2083_MR_SGJ_Xlink_Rad18_RAD6_MAGEA4_fr2_R2.raw	Intra	RAD18	RAD18	K334	K167	97.5222	TRUE
Data\Zelda_220505_P2083_MR_SGJ_Xlink_Rad18_RAD6_MAGEA4_fr2_R2.raw	Intra	RAD18	RAD18	T337	K167	81.6728	TRUE
Data\Zelda_220505_P2083_MR_SGJ_Xlink_Rad18_RAD6_MAGEA4_fr2_R2.raw	Intra	RAD18	RAD18	K334	S164	65.5919	TRUE
Data\Zelda_220505_P2083_MR_SGJ_Xlink_Rad18_RAD6_MAGEA4_fr2_R2.raw	Intra	RAD18	RAD18	K334	S170	84.0504	TRUE
Data\Zelda_220505_P2083_MR_SGJ_Xlink_Rad18_RAD6_MAGEA4_fr2_R2.raw	Intra	RAD18	RAD18	T377	K121	100.615	TRUE
Data\Zelda_220505_P2083_MR_SGJ_Xlink_Rad18_RAD6_MAGEA4_fr2_R2.raw	Intra	RAD18	RAD18	T379	K121	100.132	TRUE
Data\Zelda_220505_P2083_MR_SGJ_Xlink_Rad18_RAD6_MAGEA4_fr2_R2.raw	Intra	RAD18	RAD18	T381	K121	109.199	TRUE
Data\Zelda_220505_P2083_MR_SGJ_Xlink_Rad18_RAD6_MAGEA4_fr2_R2.raw	Intra	RAD18	RAD18	K382	K121	92.9811	TRUE
Data\Zelda_220505_P2083_MR_SGJ_Xlink_Rad18_RAD6_MAGEA4_fr2_R2.raw	Intra	RAD18	RAD18	S386	K121	97.4916	TRUE
Data\Zelda_220505_P2083_MR_SGJ_Xlink_Rad18_RAD6_MAGEA4_fr2_R2.raw	Intra	RAD18	RAD18	T387	K121	95.747	TRUE
Data\Zelda_220505_P2083_MR_SGJ_Xlink_Rad18_RAD6_MAGEA4_fr2_R2.raw	Intra	RAD18	RAD18	K382	Y123	82.9117	TRUE
Data\Zelda_220505_P2083_MR_SGJ_Xlink_Rad18_RAD6_MAGEA4_fr2_R2.raw	Intra	RAD18	RAD18	K382	T124	77.9534	TRUE
Data\Zelda_220505_P2083_MR_SGJ_Xlink_Rad18_RAD6_MAGEA4_fr2_R2.raw	Intra	RAD18	RAD18	K382	S128	57.4621	TRUE
Data\Zelda_220505_P2083_MR_SGJ_Xlink_Rad18_RAD6_MAGEA4_fr2_R2.raw	Inter	RAD18	RAD18	K277	K277	46.1735	TRUE
Data\Zelda_220505_P2083_MR_SGJ_Xlink_Rad18_RAD6_MAGEA4_fr2_R2.raw	Intra	RAD18	RAD18	Y367	K351	11.0123	TRUE
Data\Zelda_220505_P2083_MR_SGJ_Xlink_Rad18_RAD6_MAGEA4_fr2_R2.raw	Intra	RAD18	RAD18	Y367	K353	11.0123	TRUE
Data\Zelda_220505_P2083_MR_SGJ_Xlink_Rad18_RAD6_MAGEA4_fr2_R2.raw	Intra	RAD18	RAD18	K368	K351	11.0123	TRUE
Data\Zelda_220505_P2083_MR_SGJ_Xlink_Rad18_RAD6_MAGEA4_fr2_R2.raw	Intra	RAD18	RAD18	K368	K353	11.0123	TRUE
Data\Zelda_220505_P2083_MR_SGJ_Xlink_Rad18_RAD6_MAGEA4_fr2_R2.raw	Intra	RAD18	RAD18	K369	K351	11.0123	TRUE
Data\Zelda_220505_P2083_MR_SGJ_Xlink_Rad18_RAD6_MAGEA4_fr2_R2.raw	Intra	RAD18	RAD18	K369	K353	11.0123	TRUE
Data\Zelda_220505_P2083_MR_SGJ_Xlink_Rad18_RAD6_MAGEA4_fr2_R2.raw	Intra	RAD18	RAD18	S374	K351	14.2567	TRUE
Data\Zelda_220505_P2083_MR_SGJ_Xlink_Rad18_RAD6_MAGEA4_fr2_R2.raw	Intra	RAD18	RAD18	S374	K353	103.204	TRUE
Data\Zelda_220505_P2083_MR_SGJ_Xlink_Rad18_RAD6_MAGEA4_fr2_R2.raw	Intra	RAD18	RAD18	K376	K351	14.2567	TRUE
Data\Zelda_220505_P2083_MR_SGJ_Xlink_Rad18_RAD6_MAGEA4_fr2_R2.raw	Intra	RAD18	RAD18	K376	K353	116.587	TRUE
Data\Zelda_220505_P2083_MR_SGJ_Xlink_Rad18_RAD6_MAGEA4_fr2_R2.raw	Intra	RAD18	RAD18	T377	K351	14.0223	TRUE
Data\Zelda_220505_P2083_MR_SGJ_Xlink_Rad18_RAD6_MAGEA4_fr2_R2.raw	Intra	RAD18	RAD18	T377	K353	110.62	TRUE
Data\Zelda_220505_P2083_MR_SGJ_Xlink_Rad18_RAD6_MAGEA4_fr2_R2.raw	Intra	RAD18	RAD18	T379	K351	12.4966	TRUE
Data\Zelda_220505_P2083_MR_SGJ_Xlink_Rad18_RAD6_MAGEA4_fr2_R2.raw	Intra	RAD18	RAD18	T379	K353	100.609	TRUE
Data\Zelda_220505_P2083_MR_SGJ_Xlink_Rad18_RAD6_MAGEA4_fr2_R2.raw	Intra	RAD18	RAD18	T381	K351	9.57137	TRUE
Data\Zelda_220505_P2083_MR_SGJ_Xlink_Rad18_RAD6_MAGEA4_fr2_R2.raw	Intra	RAD18	RAD18	T381	K353	109.485	TRUE
Data\Zelda_220505_P2083_MR_SGJ_Xlink_Rad18_RAD6_MAGEA4_fr2_R2.raw	Intra	RAD18	RAD18	K368	S354	9.57137	TRUE
Data\Zelda_220505_P2083_MR_SGJ_Xlink_Rad18_RAD6_MAGEA4_fr2_R2.raw	Intra	RAD18	RAD18	K369	S354	9.57137	TRUE
Data\Zelda_220505_P2083_MR_SGJ_Xlink_Rad18_RAD6_MAGEA4_fr2_R2.raw	Intra	RAD18	RAD18	K376	S354	98.5356	TRUE
Data\Zelda_220505_P2083_MR_SGJ_Xlink_Rad18_RAD6_MAGEA4_fr2_R2.raw	Intra	RAD18	RAD18	S374	K121	95.9211	TRUE
Data\Zelda_220505_P2083_MR_SGJ_Xlink_Rad18_RAD6_MAGEA4_fr2_R2.raw	Intra	RAD18	RAD18	K376	K121	98.0283	TRUE
Data\Zelda_220505_P2083_MR_SGJ_Xlink_Rad18_RAD6_MAGEA4_fr2_R2.raw	Intra	RAD18	RAD18	K376	Y123	85.7641	TRUE
Data\Zelda_220505_P2083_MR_SGJ_Xlink_Rad18_RAD6_MAGEA4_fr2_R2.raw	Intra	RAD18	RAD18	K376	T124	80.7862	TRUE
Data\Zelda_220505_P2083_MR_SGJ_Xlink_Rad18_RAD6_MAGEA4_fr2_R2.raw	Intra	RAD18	RAD18	K376	S128	57.0905	TRUE
Data\Zelda_220505_P2083_MR_SGJ_Xlink_Rad18_RAD6_MAGEA4_fr2_R2.raw	Intra	RAD18	RAD18	K353	K339	151.038	TRUE
Data\Zelda_220505_P2083_MR_SGJ_Xlink_Rad18_RAD6_MAGEA4_fr2_R2.raw	Intra	RAD18	RAD18	S354	K339	138.812	TRUE
Data\Zelda_220505_P2083_MR_SGJ_Xlink_Rad18_RAD6_MAGEA4_fr3_R1.raw	Inter	MAGEA4	RAD18	K148	Y348	174.447	TRUE
Data\Zelda_220505_P2083_MR_SGJ_Xlink_Rad18_RAD6_MAGEA4_fr2_R2.raw	Intra	RAD18	RAD18	S198	K63	68.4736	TRUE
Data\Zelda_220505_P2083_MR_SGJ_Xlink_Rad18_RAD6_MAGEA4_fr2_R2.raw	Intra	RAD18	RAD18	T199	K63	74.9053	TRUE
Data\Zelda_220505_P2083_MR_SGJ_Xlink_Rad18_RAD6_MAGEA4_fr2_R2.raw	Intra	RAD18	RAD18	S200	K63	84.7684	TRUE
Data\Zelda_220505_P2083_MR_SGJ_Xlink_Rad18_RAD6_MAGEA4_fr2_R2.raw	Intra	RAD18	RAD18	T201	K63	94.8717	TRUE
Data\Zelda_220505_P2083_MR_SGJ_Xlink_Rad18_RAD6_MAGEA4_fr2_R2.raw	Intra	RAD18	RAD18	K203	K63	105.197	TRUE
Data\Zelda_220505_P2083_MR_SGJ_Xlink_Rad18_RAD6_MAGEA4_fr2_R2.raw	Intra	RAD18	RAD18	T206	K63	91.4784	TRUE
Data\Zelda_220505_P2083_MR_SGJ_Xlink_Rad18_RAD6_MAGEA4_fr2_R2.raw	Intra	RAD18	RAD18	K203	S61	101.732	TRUE
Data\Zelda_220505_P2083_MR_SGJ_Xlink_Rad18_RAD6_MAGEA4_fr2_R2.raw	Intra	RAD18	RAD18	K203	Y62	105.197	TRUE
Data\Zelda_220505_P2083_MR_SGJ_Xlink_Rad18_RAD6_MAGEA4_fr2_R2.raw	Intra	RAD18	RAD18	K203	T64	98.2897	TRUE
Data\Zelda_220505_P2083_MR_SGJ_Xlink_Rad18_RAD6_MAGEA4_fr2_R2.raw	Intra	RAD18	RAD18	K203	T68	55.9877	TRUE
Data\Zelda_220505_P2083_MR_SGJ_Xlink_Rad18_RAD6_MAGEA4_fr2_R2.raw	Intra	RAD18	RAD18	K203	T72	32.7982	TRUE
Data\Zelda_220505_P2083_MR_SGJ_Xlink_Rad18_RAD6_MAGEA4_fr2_R2.raw	Intra	RAD18	RAD18	K203	T74	27.4492	TRUE
Data\Zelda_220505_P2083_MR_SGJ_Xlink_Rad18_RAD6_MAGEA4_fr2_R2.raw	Intra	RAD18	RAD18	S180	K121	51.6634	TRUE
Data\Zelda_220505_P2083_MR_SGJ_Xlink_Rad18_RAD6_MAGEA4_fr2_R2.raw	Intra	RAD18	RAD18	S189	K121	150.994	TRUE
Data\Zelda_220505_P2083_MR_SGJ_Xlink_Rad18_RAD6_MAGEA4_fr2_R2.raw	Intra	RAD18	RAD18	K192	K121	150.994	TRUE
Data\Zelda_220505_P2083_MR_SGJ_Xlink_Rad18_RAD6_MAGEA4_fr2_R2.raw	Intra	RAD18	RAD18	K192	Y123	116.942	TRUE
Data\Zelda_220505_P2083_MR_SGJ_Xlink_Rad18_RAD6_MAGEA4_fr2_R2.raw	Intra	RAD18	RAD18	K192	T124	113.672	TRUE
Data\Zelda_220505_P2083_MR_SGJ_Xlink_Rad18_RAD6_MAGEA4_fr2_R2.raw	Intra	RAD18	RAD18	K192	S128	89.9501	TRUE
Data\Zelda_220505_P2083_MR_SGJ_Xlink_Rad18_RAD6_MAGEA4_fr2_R2.raw	Intra	RAD18	RAD18	K353	H1	19.587	TRUE
Data\Zelda_220505_P2083_MR_SGJ_Xlink_Rad18_RAD6_MAGEA4_fr2_R2.raw	Intra	RAD18	RAD18	S354	H1	19.587	TRUE
Data\Zelda_220505_P2083_MR_SGJ_Xlink_Rad18_RAD6_MAGEA4_fr2_R2.raw	Intra	RAD18	RAD18	K353	S9	22.2761	TRUE
Data\Zelda_220505_P2083_MR_SGJ_Xlink_Rad18_RAD6_MAGEA4_fr2_R2.raw	Intra	RAD18	RAD18	K353	S13	16.902	TRUE
Data\Zelda_220505_P2083_MR_SGJ_Xlink_Rad18_RAD6_MAGEA4_fr2_R2.raw	Intra	RAD18	RAD18	S198	K108	145.71	TRUE
Data\Zelda_220505_P2083_MR_SGJ_Xlink_Rad18_RAD6_MAGEA4_fr2_R2.raw	Intra	RAD18	RAD18	T199	K108	144.078	TRUE
Data\Zelda_220505_P2083_MR_SGJ_Xlink_Rad18_RAD6_MAGEA4_fr2_R2.raw	Intra	RAD18	RAD18	S200	K108	149.141	TRUE
Data\Zelda_220505_P2083_MR_SGJ_Xlink_Rad18_RAD6_MAGEA4_fr2_R2.raw	Intra	RAD18	RAD18	T201	K108	148.987	TRUE
Data\Zelda_220505_P2083_MR_SGJ_Xlink_Rad18_RAD6_MAGEA4_fr2_R2.raw	Intra	RAD18	RAD18	K203	K108	99.2891	TRUE
Data\Zelda_220505_P2083_MR_SGJ_Xlink_Rad18_RAD6_MAGEA4_fr2_R2.raw	Intra	RAD18	RAD18	T206	K108	77.9651	TRUE
Data\Zelda_220505_P2083_MR_SGJ_Xlink_Rad18_RAD6_MAGEA4_fr2_R2.raw	Intra	RAD18	RAD18	K203	S105	90.1913	TRUE
Data\Zelda_220505_P2083_MR_SGJ_Xlink_Rad18_RAD6_MAGEA4_fr2_R2.raw	Intra	RAD18	RAD18	K382	K353	70.2189	TRUE
Data\Zelda_220505_P2083_MR_SGJ_Xlink_Rad18_RAD6_MAGEA4_fr2_R2.raw	Intra	RAD18	RAD18	S386	K353	55.9595	TRUE
Data\Zelda_220505_P2083_MR_SGJ_Xlink_Rad18_RAD6_MAGEA4_fr2_R2.raw	Intra	RAD18	RAD18	T387	K353	55.9595	TRUE
Data\Zelda_220505_P2083_MR_SGJ_Xlink_Rad18_RAD6_MAGEA4_fr2_R2.raw	Intra	RAD18	RAD18	K382	S354	59.4647	TRUE
Data\Zelda_220505_P2083_MR_SGJ_Xlink_Rad18_RAD6_MAGEA4_fr2_R2.raw	Intra	RAD18	RAD18	T377	K334	106.224	TRUE
Data\Zelda_220505_P2083_MR_SGJ_Xlink_Rad18_RAD6_MAGEA4_fr2_R2.raw	Intra	RAD18	RAD18	T379	K334	102.412	TRUE
Data\Zelda_220505_P2083_MR_SGJ_Xlink_Rad18_RAD6_MAGEA4_fr2_R2.raw	Intra	RAD18	RAD18	T381	K334	104.824	TRUE
Data\Zelda_220505_P2083_MR_SGJ_Xlink_Rad18_RAD6_MAGEA4_fr2_R2.raw	Intra	RAD18	RAD18	K382	K334	69.7345	TRUE
Data\Zelda_220505_P2083_MR_SGJ_Xlink_Rad18_RAD6_MAGEA4_fr2_R2.raw	Intra	RAD18	RAD18	S386	K334	57.4136	TRUE
Data\Zelda_220505_P2083_MR_SGJ_Xlink_Rad18_RAD6_MAGEA4_fr2_R2.raw	Intra	RAD18	RAD18	T387	K334	54.492	TRUE
Data\Zelda_220505_P2083_MR_SGJ_Xlink_Rad18_RAD6_MAGEA4_fr2_R2.raw	Intra	RAD18	RAD18	K382	S328	28.9634	TRUE
Data\Zelda_220505_P2083_MR_SGJ_Xlink_Rad18_RAD6_MAGEA4_fr2_R2.raw	Intra	RAD18	RAD18	K382	T333	65.9203	TRUE
Data\Zelda_220505_P2083_MR_SGJ_Xlink_Rad18_RAD6_MAGEA4_fr2_R2.raw	Intra	RAD18	RAD18	K382	T337	60.4031	TRUE
Data\Zelda_220505_P2083_MR_SGJ_Xlink_Rad18_RAD6_MAGEA4_fr2_R2.raw	Intra	RAD18	RAD18	S161	K108	141.428	TRUE
Data\Zelda_220505_P2083_MR_SGJ_Xlink_Rad18_RAD6_MAGEA4_fr2_R2.raw	Intra	RAD18	RAD18	K162	K108	148.699	TRUE
Data\Zelda_220505_P2083_MR_SGJ_Xlink_Rad18_RAD6_MAGEA4_fr2_R2.raw	Intra	RAD18	RAD18	S164	K108	122.373	TRUE
Data\Zelda_220505_P2083_MR_SGJ_Xlink_Rad18_RAD6_MAGEA4_fr2_R2.raw	Intra	RAD18	RAD18	K162	S105	107.1	TRUE
Data\Zelda_220505_P2083_MR_SGJ_Xlink_Rad18_RAD6_MAGEA4_fr2_R2.raw	Intra	RAD18	RAD18	S323	K133	49.8706	TRUE
Data\Zelda_220505_P2083_MR_SGJ_Xlink_Rad18_RAD6_MAGEA4_fr2_R2.raw	Intra	RAD18	RAD18	K324	K133	49.8706	TRUE
Data\Zelda_220505_P2083_MR_SGJ_Xlink_Rad18_RAD6_MAGEA4_fr2_R2.raw	Intra	RAD18	RAD18	S328	K133	42.0838	TRUE
Data\Zelda_220505_P2083_MR_SGJ_Xlink_Rad18_RAD6_MAGEA4_fr2_R2.raw	Intra	RAD18	RAD18	T333	K133	37.6237	TRUE
Data\Zelda_220505_P2083_MR_SGJ_Xlink_Rad18_RAD6_MAGEA4_fr2_R2.raw	Intra	RAD18	RAD18	K324	S131	36.1302	TRUE
Data\Zelda_220505_P2083_MR_SGJ_Xlink_Rad18_RAD6_MAGEA4_fr2_R2.raw	Intra	RAD18	RAD18	K324	S136	36.5294	TRUE
Data\Zelda_220505_P2083_MR_SGJ_Xlink_Rad18_RAD6_MAGEA4_fr2_R2.raw	Intra	RAD18	RAD18	T377	K108	127.725	TRUE
Data\Zelda_220505_P2083_MR_SGJ_Xlink_Rad18_RAD6_MAGEA4_fr2_R2.raw	Intra	RAD18	RAD18	T379	K108	128.537	TRUE
Data\Zelda_220505_P2083_MR_SGJ_Xlink_Rad18_RAD6_MAGEA4_fr2_R2.raw	Intra	RAD18	RAD18	T381	K108	132.359	TRUE
Data\Zelda_220505_P2083_MR_SGJ_Xlink_Rad18_RAD6_MAGEA4_fr2_R2.raw	Intra	RAD18	RAD18	K382	K108	85.1359	TRUE
Data\Zelda_220505_P2083_MR_SGJ_Xlink_Rad18_RAD6_MAGEA4_fr2_R2.raw	Intra	RAD18	RAD18	S386	K108	71.7322	TRUE
Data\Zelda_220505_P2083_MR_SGJ_Xlink_Rad18_RAD6_MAGEA4_fr2_R2.raw	Intra	RAD18	RAD18	T387	K108	68.456	TRUE
Data\Zelda_220505_P2083_MR_SGJ_Xlink_Rad18_RAD6_MAGEA4_fr2_R2.raw	Intra	RAD18	RAD18	K382	S105	71.7322	TRUE
Data\Zelda_220505_P2083_MR_SGJ_Xlink_Rad18_RAD6_MAGEA4_fr2_R2.raw	Intra	RAD18	RAD18	S148	K121	97.785	TRUE
Data\Zelda_220505_P2083_MR_SGJ_Xlink_Rad18_RAD6_MAGEA4_fr2_R2.raw	Intra	RAD18	RAD18	S150	K121	102.5	TRUE
Data\Zelda_220505_P2083_MR_SGJ_Xlink_Rad18_RAD6_MAGEA4_fr2_R2.raw	Intra	RAD18	RAD18	T151	K121	108.427	TRUE
Data\Zelda_220505_P2083_MR_SGJ_Xlink_Rad18_RAD6_MAGEA4_fr2_R2.raw	Intra	RAD18	RAD18	S152	K121	114.355	TRUE
Data\Zelda_220505_P2083_MR_SGJ_Xlink_Rad18_RAD6_MAGEA4_fr2_R2.raw	Intra	MAGEA4	MAGEA4	K151	K119	438.299	TRUE
Data\Zelda_220505_P2083_MR_SGJ_Xlink_Rad18_RAD6_MAGEA4_fr2_R2.raw	Intra	RAD18	RAD18	K157	Y123	152.077	TRUE
Data\Zelda_220505_P2083_MR_SGJ_Xlink_Rad18_RAD6_MAGEA4_fr2_R2.raw	Intra	RAD18	RAD18	K157	T124	145.644	TRUE
Data\Zelda_220505_P2083_MR_SGJ_Xlink_Rad18_RAD6_MAGEA4_fr2_R2.raw	Intra	RAD18	RAD18	K157	S128	114.994	TRUE
Data\Zelda_220505_P2083_MR_SGJ_Xlink_Rad18_RAD6_MAGEA4_fr2_R2.raw	Intra	RAD18	RAD18	K207	K121	45.7367	TRUE
Data\Zelda_220505_P2083_MR_SGJ_Xlink_Rad18_RAD6_MAGEA4_fr2_R2.raw	Intra	RAD18	RAD18	S220	K121	19.8824	TRUE
Data\Zelda_220505_P2083_MR_SGJ_Xlink_Rad18_RAD6_MAGEA4_fr2_R2.raw	Intra	RAD18	RAD18	K207	Y123	39.6155	TRUE
Data\Zelda_220505_P2083_MR_SGJ_Xlink_Rad18_RAD6_MAGEA4_fr2_R2.raw	Intra	RAD18	RAD18	K207	T124	36.627	TRUE
Data\Zelda_220505_P2083_MR_SGJ_Xlink_Rad18_RAD6_MAGEA4_fr2_R2.raw	Intra	RAD18	RAD18	K207	S128	27.9805	TRUE
Data\Zelda_220505_P2083_MR_SGJ_Xlink_Rad18_RAD6_MAGEA4_fr2_R2.raw	Intra	RAD18	RAD18	S180	K108	62.6232	TRUE
Data\Zelda_220505_P2083_MR_SGJ_Xlink_Rad18_RAD6_MAGEA4_fr2_R2.raw	Intra	RAD18	RAD18	S189	K108	142.635	TRUE
Data\Zelda_220505_P2083_MR_SGJ_Xlink_Rad18_RAD6_MAGEA4_fr2_R2.raw	Intra	RAD18	RAD18	K192	K108	140.734	TRUE
Data\Zelda_220505_P2083_MR_SGJ_Xlink_Rad18_RAD6_MAGEA4_fr2_R2.raw	Intra	RAD18	RAD18	K192	S105	109.144	TRUE
Data\Zelda_220505_P2083_MR_SGJ_Xlink_Rad18_RAD6_MAGEA4_fr2_R2.raw	Intra	RAD18	RAD18	K247	K236	11.7637	TRUE
Data\Zelda_220505_P2083_MR_SGJ_Xlink_Rad18_RAD6_MAGEA4_fr2_R2.raw	Intra	RAD18	RAD18	K247	K245	18.5174	TRUE
Data\Zelda_220505_P2083_MR_SGJ_Xlink_Rad18_RAD6_MAGEA4_fr2_R2.raw	Intra	RAD18	RAD18	K251	K236	15.1214	TRUE
Data\Zelda_220505_P2083_MR_SGJ_Xlink_Rad18_RAD6_MAGEA4_fr2_R2.raw	Intra	RAD18	RAD18	K251	K245	17.1754	TRUE
Data\Zelda_220505_P2083_MR_SGJ_Xlink_Rad18_RAD6_MAGEA4_fr2_R2.raw	Intra	RAD18	RAD18	T252	K236	17.6112	TRUE
Data\Zelda_220505_P2083_MR_SGJ_Xlink_Rad18_RAD6_MAGEA4_fr2_R2.raw	Intra	RAD18	RAD18	T252	K245	30.3608	TRUE
Data\Zelda_220505_P2083_MR_SGJ_Xlink_Rad18_RAD6_MAGEA4_fr2_R2.raw	Intra	RAD18	RAD18	Y254	K236	18.3396	TRUE
Data\Zelda_220505_P2083_MR_SGJ_Xlink_Rad18_RAD6_MAGEA4_fr2_R2.raw	Intra	RAD18	RAD18	Y254	K245	36.9689	TRUE
Data\Zelda_220505_P2083_MR_SGJ_Xlink_Rad18_RAD6_MAGEA4_fr2_R2.raw	Intra	RAD18	RAD18	S258	K236	14.4849	TRUE
Data\Zelda_220505_P2083_MR_SGJ_Xlink_Rad18_RAD6_MAGEA4_fr2_R2.raw	Intra	RAD18	RAD18	S258	K245	37.4702	TRUE
Data\Zelda_220505_P2083_MR_SGJ_Xlink_Rad18_RAD6_MAGEA4_fr2_R2.raw	Intra	RAD18	RAD18	K247	S238	19.6104	TRUE
Data\Zelda_220505_P2083_MR_SGJ_Xlink_Rad18_RAD6_MAGEA4_fr2_R2.raw	Intra	RAD18	RAD18	K247	S241	19.6104	TRUE
Data\Zelda_220505_P2083_MR_SGJ_Xlink_Rad18_RAD6_MAGEA4_fr2_R2.raw	Intra	RAD18	RAD18	K247	S242	20.8126	TRUE
Data\Zelda_220505_P2083_MR_SGJ_Xlink_Rad18_RAD6_MAGEA4_fr2_R2.raw	Intra	RAD18	RAD18	K251	S238	17.344	TRUE
Data\Zelda_220505_P2083_MR_SGJ_Xlink_Rad18_RAD6_MAGEA4_fr2_R2.raw	Intra	RAD18	RAD18	K251	S241	17.344	TRUE
Data\Zelda_220505_P2083_MR_SGJ_Xlink_Rad18_RAD6_MAGEA4_fr2_R2.raw	Intra	RAD18	RAD18	K251	S242	18.8972	TRUE
Data\Zelda_220505_P2083_MR_SGJ_Xlink_Rad18_RAD6_MAGEA4_fr2_R2.raw	Intra	RAD18	RAD18	S131	K116	49.8951	TRUE
Data\Zelda_220505_P2083_MR_SGJ_Xlink_Rad18_RAD6_MAGEA4_fr2_R2.raw	Intra	RAD18	RAD18	K133	K116	57.5163	TRUE
Data\Zelda_220505_P2083_MR_SGJ_Xlink_Rad18_RAD6_MAGEA4_fr2_R2.raw	Intra	RAD18	RAD18	S136	K116	46.1911	TRUE
Data\Zelda_220505_P2083_MR_SGJ_Xlink_Rad18_RAD6_MAGEA4_fr2_R2.raw	Intra	RAD18	RAD18	K207	S148	52.0792	TRUE
Data\Zelda_220505_P2083_MR_SGJ_Xlink_Rad18_RAD6_MAGEA4_fr2_R2.raw	Intra	RAD18	RAD18	K207	S150	52.0792	TRUE
Data\Zelda_220505_P2083_MR_SGJ_Xlink_Rad18_RAD6_MAGEA4_fr2_R2.raw	Intra	RAD18	RAD18	K207	T151	49.034	TRUE
Data\Zelda_220505_P2083_MR_SGJ_Xlink_Rad18_RAD6_MAGEA4_fr2_R2.raw	Intra	RAD18	RAD18	K207	S152	46.0296	TRUE
Data\Zelda_220505_P2083_MR_SGJ_Xlink_Rad18_RAD6_MAGEA4_fr2_R1.raw	Intra	MAGEA4	MAGEA4	K151	K119	431.582	TRUE
Data\Zelda_220505_P2083_MR_SGJ_Xlink_Rad18_RAD6_MAGEA4_fr3_R1.raw	Intra	MAGEA4	MAGEA4	K151	K119	210.54	TRUE
Data\Zelda_220505_P2083_MR_SGJ_Xlink_Rad18_RAD6_MAGEA4_fr3_R2.raw	Intra	MAGEA4	MAGEA4	K151	K119	194.32	TRUE
Data\Zelda_220505_P2083_MR_SGJ_Xlink_Rad18_RAD6_MAGEA4_fr2_R2.raw	Intra	RAD18	RAD18	T337	K324	78.8455	TRUE
Data\Zelda_220505_P2083_MR_SGJ_Xlink_Rad18_RAD6_MAGEA4_fr2_R2.raw	Intra	RAD18	RAD18	K339	K324	79.3136	TRUE
Data\Zelda_220505_P2083_MR_SGJ_Xlink_Rad18_RAD6_MAGEA4_fr2_R2.raw	Intra	RAD18	RAD18	S346	K324	98.6901	TRUE
Data\Zelda_220505_P2083_MR_SGJ_Xlink_Rad18_RAD6_MAGEA4_fr2_R2.raw	Intra	RAD18	RAD18	K339	S323	76.7528	TRUE
Data\Zelda_220505_P2083_MR_SGJ_Xlink_Rad18_RAD6_MAGEA4_fr2_R2.raw	Intra	RAD18	RAD18	K347	K324	89.971	TRUE
Data\Zelda_220505_P2083_MR_SGJ_Xlink_Rad18_RAD6_MAGEA4_fr2_R2.raw	Intra	RAD18	RAD18	Y348	K324	92.4234	TRUE
Data\Zelda_220505_P2083_MR_SGJ_Xlink_Rad18_RAD6_MAGEA4_fr2_R2.raw	Intra	RAD18	RAD18	K347	S323	86.2484	TRUE
Data\Zelda_220505_P2083_MR_SGJ_Xlink_Rad18_RAD6_MAGEA4_fr2_R2.raw	Intra	RAD18	RAD18	S323	K174	39.1611	TRUE
Data\Zelda_220505_P2083_MR_SGJ_Xlink_Rad18_RAD6_MAGEA4_fr2_R2.raw	Intra	RAD18	RAD18	K324	K174	45.9198	TRUE
Data\Zelda_220505_P2083_MR_SGJ_Xlink_Rad18_RAD6_MAGEA4_fr2_R2.raw	Intra	RAD18	RAD18	S328	K174	39.294	TRUE
Data\Zelda_220505_P2083_MR_SGJ_Xlink_Rad18_RAD6_MAGEA4_fr2_R2.raw	Intra	RAD18	RAD18	T333	K174	35.7072	TRUE
Data\Zelda_220505_P2083_MR_SGJ_Xlink_Rad18_RAD6_MAGEA4_fr2_R2.raw	Intra	RAD18	RAD18	K324	S170	59.662	TRUE
Data\Zelda_220505_P2083_MR_SGJ_Xlink_Rad18_RAD6_MAGEA4_fr2_R2.raw	Intra	RAD18	RAD18	K324	T175	42.5099	TRUE
Data\Zelda_220505_P2083_MR_SGJ_Xlink_Rad18_RAD6_MAGEA4_fr2_R2.raw	Intra	RAD18	RAD18	K236	K121	18.4114	TRUE
Data\Zelda_220505_P2083_MR_SGJ_Xlink_Rad18_RAD6_MAGEA4_fr2_R2.raw	Intra	RAD18	RAD18	S238	K121	18.4114	TRUE
Data\Zelda_220505_P2083_MR_SGJ_Xlink_Rad18_RAD6_MAGEA4_fr2_R2.raw	Intra	RAD18	RAD18	S241	K121	26.4448	TRUE
Data\Zelda_220505_P2083_MR_SGJ_Xlink_Rad18_RAD6_MAGEA4_fr2_R2.raw	Intra	RAD18	RAD18	S242	K121	23.701	TRUE
Data\Zelda_220505_P2083_MR_SGJ_Xlink_Rad18_RAD6_MAGEA4_fr2_R2.raw	Intra	RAD18	RAD18	K245	K121	13.3301	TRUE
Data\Zelda_220505_P2083_MR_SGJ_Xlink_Rad18_RAD6_MAGEA4_fr2_R2.raw	Intra	RAD18	RAD18	K236	Y123	18.4114	TRUE
Data\Zelda_220505_P2083_MR_SGJ_Xlink_Rad18_RAD6_MAGEA4_fr2_R2.raw	Intra	RAD18	RAD18	K236	T124	18.4114	TRUE
Data\Zelda_220505_P2083_MR_SGJ_Xlink_Rad18_RAD6_MAGEA4_fr2_R2.raw	Intra	RAD18	RAD18	K236	S128	8.66875	TRUE
Data\Zelda_220505_P2083_MR_SGJ_Xlink_Rad18_RAD6_MAGEA4_fr2_R2.raw	Intra	RAD18	RAD18	K245	Y123	13.3301	TRUE
Data\Zelda_220505_P2083_MR_SGJ_Xlink_Rad18_RAD6_MAGEA4_fr2_R2.raw	Intra	RAD18	RAD18	K245	T124	10.9526	TRUE
Data\Zelda_220505_P2083_MR_SGJ_Xlink_Rad18_RAD6_MAGEA4_fr2_R2.raw	Intra	RAD18	RAD18	K245	S128	4.42216	TRUE
Data\Zelda_220505_P2083_MR_SGJ_Xlink_Rad18_RAD6_MAGEA4_fr2_R2.raw	Intra	RAD18	RAD18	S323	K267	52.8923	TRUE
Data\Zelda_220505_P2083_MR_SGJ_Xlink_Rad18_RAD6_MAGEA4_fr2_R2.raw	Intra	RAD18	RAD18	K324	K267	52.8923	TRUE
Data\Zelda_220505_P2083_MR_SGJ_Xlink_Rad18_RAD6_MAGEA4_fr2_R2.raw	Intra	RAD18	RAD18	K324	S272	46.3249	TRUE
Data\Zelda_220505_P2083_MR_SGJ_Xlink_Rad18_RAD6_MAGEA4_fr2_R2.raw	Intra	RAD18	RAD18	S374	K108	110.006	TRUE
Data\Zelda_220505_P2083_MR_SGJ_Xlink_Rad18_RAD6_MAGEA4_fr2_R2.raw	Intra	RAD18	RAD18	K376	K108	120.171	TRUE
Data\Zelda_220505_P2083_MR_SGJ_Xlink_Rad18_RAD6_MAGEA4_fr2_R2.raw	Intra	RAD18	RAD18	K376	S105	100.031	TRUE
Data\Zelda_220505_P2083_MR_SGJ_Xlink_Rad18_RAD6_MAGEA4_fr2_R2.raw	Intra	RAD18	RAD18	K369	K324	46.8684	TRUE
Data\Zelda_220505_P2083_MR_SGJ_Xlink_Rad18_RAD6_MAGEA4_fr2_R2.raw	Intra	RAD18	RAD18	S374	K324	18.9622	TRUE
Data\Zelda_220505_P2083_MR_SGJ_Xlink_Rad18_RAD6_MAGEA4_fr2_R2.raw	Intra	RAD18	RAD18	K369	S323	43.8477	TRUE
Data\Zelda_220505_P2083_MR_SGJ_Xlink_Rad18_RAD6_MAGEA4_fr2_R2.raw	Intra	RAD18	RAD18	K369	S328	29.4558	TRUE
Data\Zelda_220505_P2083_MR_SGJ_Xlink_Rad18_RAD6_MAGEA4_fr2_R2.raw	Intra	RAD18	RAD18	K369	T333	16.5121	TRUE
Data\Zelda_220505_P2083_MR_SGJ_Xlink_Rad18_RAD6_MAGEA4_fr2_R2.raw	Intra	RAD18	RAD18	S323	K167	53.1584	TRUE
Data\Zelda_220505_P2083_MR_SGJ_Xlink_Rad18_RAD6_MAGEA4_fr2_R2.raw	Intra	RAD18	RAD18	K324	K167	62.2956	TRUE
Data\Zelda_220505_P2083_MR_SGJ_Xlink_Rad18_RAD6_MAGEA4_fr2_R2.raw	Intra	RAD18	RAD18	K324	S164	37.6639	TRUE
Data\Zelda_220505_P2083_MR_SGJ_Xlink_Rad18_RAD6_MAGEA4_fr2_R2.raw	Intra	RAD18	RAD18	S374	K334	88.921	TRUE
Data\Zelda_220505_P2083_MR_SGJ_Xlink_Rad18_RAD6_MAGEA4_fr2_R2.raw	Intra	RAD18	RAD18	K376	K334	105.681	TRUE
Data\Zelda_220505_P2083_MR_SGJ_Xlink_Rad18_RAD6_MAGEA4_fr2_R2.raw	Intra	RAD18	RAD18	K376	S328	31.9432	TRUE
Data\Zelda_220505_P2083_MR_SGJ_Xlink_Rad18_RAD6_MAGEA4_fr2_R2.raw	Intra	RAD18	RAD18	K376	T333	98.9057	TRUE
Data\Zelda_220505_P2083_MR_SGJ_Xlink_Rad18_RAD6_MAGEA4_fr2_R2.raw	Intra	RAD18	RAD18	K376	T337	95.5532	TRUE
Data\Zelda_220505_P2083_MR_SGJ_Xlink_Rad18_RAD6_MAGEA4_fr2_R2.raw	Intra	RAD18	RAD18	S161	K121	42.9478	TRUE
Data\Zelda_220505_P2083_MR_SGJ_Xlink_Rad18_RAD6_MAGEA4_fr2_R2.raw	Intra	RAD18	RAD18	K162	K121	39.4343	TRUE
Data\Zelda_220505_P2083_MR_SGJ_Xlink_Rad18_RAD6_MAGEA4_fr2_R2.raw	Intra	RAD18	RAD18	K162	Y123	33.7201	TRUE
Data\Zelda_220505_P2083_MR_SGJ_Xlink_Rad18_RAD6_MAGEA4_fr2_R2.raw	Intra	RAD18	RAD18	K162	T124	28.7225	TRUE
Data\Zelda_220505_P2083_MR_SGJ_Xlink_Rad18_RAD6_MAGEA4_fr2_R2.raw	Intra	RAD18	RAD18	K162	S128	16.9148	TRUE
Data\Zelda_220505_P2083_MR_SGJ_Xlink_Rad18_RAD6_MAGEA4_fr2_R2.raw	Intra	RAD18	RAD18	K121	H1	24.0377	TRUE
Data\Zelda_220505_P2083_MR_SGJ_Xlink_Rad18_RAD6_MAGEA4_fr2_R2.raw	Intra	RAD18	RAD18	Y123	H1	22.0322	TRUE
Data\Zelda_220505_P2083_MR_SGJ_Xlink_Rad18_RAD6_MAGEA4_fr2_R2.raw	Intra	RAD18	RAD18	T124	H1	22.0322	TRUE
Data\Zelda_220505_P2083_MR_SGJ_Xlink_Rad18_RAD6_MAGEA4_fr2_R2.raw	Intra	RAD18	RAD18	S128	H1	16.6607	TRUE
Data\Zelda_220505_P2083_MR_SGJ_Xlink_Rad18_RAD6_MAGEA4_fr2_R2.raw	Intra	RAD18	RAD18	K121	S9	30.264	TRUE
Data\Zelda_220505_P2083_MR_SGJ_Xlink_Rad18_RAD6_MAGEA4_fr2_R2.raw	Intra	RAD18	RAD18	K121	S13	24.0696	TRUE
Data\Zelda_220505_P2083_MR_SGJ_Xlink_Rad18_RAD6_MAGEA4_fr2_R2.raw	Intra	RAD18	RAD18	K160	K108	42.8359	TRUE
Data\Zelda_220505_P2083_MR_SGJ_Xlink_Rad18_RAD6_MAGEA4_fr2_R2.raw	Intra	RAD18	RAD18	K160	S105	32.5715	TRUE
Data\Zelda_220505_P2083_MR_SGJ_Xlink_Rad18_RAD6_MAGEA4_fr2_R2.raw	Intra	RAD18	RAD18	K160	S109	40.2117	TRUE
Data\Zelda_220505_P2083_MR_SGJ_Xlink_Rad18_RAD6_MAGEA4_fr2_R2.raw	Intra	RAD18	RAD18	K160	S112	32.5715	TRUE
Data\Zelda_220505_P2083_MR_SGJ_Xlink_Rad18_RAD6_MAGEA4_fr2_R2.raw	Intra	RAD18	RAD18	K160	S113	30.1077	TRUE
Data\Zelda_220505_P2083_MR_SGJ_Xlink_Rad18_RAD6_MAGEA4_fr2_R2.raw	Intra	RAD18	RAD18	K160	S114	27.6882	TRUE
Data\Zelda_220505_P2083_MR_SGJ_Xlink_Rad18_RAD6_MAGEA4_fr2_R2.raw	Intra	RAD18	RAD18	K160	S115	25.3153	TRUE
Data\Zelda_220505_P2083_MR_SGJ_Xlink_Rad18_RAD6_MAGEA4_fr2_R2.raw	Intra	RAD18	RAD18	S328	K108	61.51	TRUE
Data\Zelda_220505_P2083_MR_SGJ_Xlink_Rad18_RAD6_MAGEA4_fr2_R2.raw	Intra	RAD18	RAD18	T333	K108	113.302	TRUE
Data\Zelda_220505_P2083_MR_SGJ_Xlink_Rad18_RAD6_MAGEA4_fr2_R2.raw	Intra	RAD18	RAD18	K334	K108	110.279	TRUE
Data\Zelda_220505_P2083_MR_SGJ_Xlink_Rad18_RAD6_MAGEA4_fr2_R2.raw	Intra	RAD18	RAD18	T337	K108	92.3984	TRUE
Data\Zelda_220505_P2083_MR_SGJ_Xlink_Rad18_RAD6_MAGEA4_fr2_R2.raw	Intra	RAD18	RAD18	K334	S105	72.3054	TRUE
Data\Zelda_220505_P2083_MR_SGJ_Xlink_Rad18_RAD6_MAGEA4_fr2_R2.raw	Intra	RAD18	RAD18	K334	S109	107.143	TRUE
Data\Zelda_220505_P2083_MR_SGJ_Xlink_Rad18_RAD6_MAGEA4_fr2_R2.raw	Intra	RAD18	RAD18	K334	S112	95.3065	TRUE
Data\Zelda_220505_P2083_MR_SGJ_Xlink_Rad18_RAD6_MAGEA4_fr2_R2.raw	Intra	RAD18	RAD18	K334	S113	92.3984	TRUE
Data\Zelda_220505_P2083_MR_SGJ_Xlink_Rad18_RAD6_MAGEA4_fr2_R2.raw	Intra	RAD18	RAD18	K334	S114	89.5115	TRUE
Data\Zelda_220505_P2083_MR_SGJ_Xlink_Rad18_RAD6_MAGEA4_fr2_R2.raw	Intra	RAD18	RAD18	K334	S115	86.6463	TRUE
Data\Zelda_220505_P2083_MR_SGJ_Xlink_Rad18_RAD6_MAGEA4_fr2_R2.raw	Intra	RAD18	RAD18	S323	K116	38.8281	TRUE
Data\Zelda_220505_P2083_MR_SGJ_Xlink_Rad18_RAD6_MAGEA4_fr2_R2.raw	Intra	RAD18	RAD18	K324	K116	41.7606	TRUE
Data\Zelda_220505_P2083_MR_SGJ_Xlink_Rad18_RAD6_MAGEA4_fr2_R2.raw	Intra	RAD18	RAD18	S328	K116	30.3191	TRUE
Data\Zelda_220505_P2083_MR_SGJ_Xlink_Rad18_RAD6_MAGEA4_fr2_R2.raw	Intra	RAD18	RAD18	T333	K116	17.2685	TRUE
Data\Zelda_220505_P2083_MR_SGJ_Xlink_Rad18_RAD6_MAGEA4_fr2_R2.raw	Intra	RAD18	RAD18	K324	S109	27.5872	TRUE
Data\Zelda_220505_P2083_MR_SGJ_Xlink_Rad18_RAD6_MAGEA4_fr2_R2.raw	Intra	RAD18	RAD18	K324	S112	35.9421	TRUE
Data\Zelda_220505_P2083_MR_SGJ_Xlink_Rad18_RAD6_MAGEA4_fr2_R2.raw	Intra	RAD18	RAD18	K324	S113	38.8281	TRUE
Data\Zelda_220505_P2083_MR_SGJ_Xlink_Rad18_RAD6_MAGEA4_fr2_R2.raw	Intra	RAD18	RAD18	K324	S114	41.7606	TRUE
Data\Zelda_220505_P2083_MR_SGJ_Xlink_Rad18_RAD6_MAGEA4_fr2_R2.raw	Intra	RAD18	RAD18	K324	S115	41.7606	TRUE
Data\Zelda_220505_P2083_MR_SGJ_Xlink_Rad18_RAD6_MAGEA4_fr2_R2.raw	Intra	RAD18	RAD18	K351	K324	52.1224	TRUE
Data\Zelda_220505_P2083_MR_SGJ_Xlink_Rad18_RAD6_MAGEA4_fr3_R2.raw	Inter	MAGEA4	RAD18	K151	K347	187.799	TRUE
Data\Zelda_220505_P2083_MR_SGJ_Xlink_Rad18_RAD6_MAGEA4_fr3_R1.raw	Inter	MAGEA4	RAD18	K151	K347	180.17	TRUE
Data\Zelda_220505_P2083_MR_SGJ_Xlink_Rad18_RAD6_MAGEA4_fr2_R2.raw	Intra	RAD18	RAD18	K351	S323	49.391	TRUE
Data\Zelda_220505_P2083_MR_SGJ_Xlink_Rad18_RAD6_MAGEA4_fr2_R2.raw	Intra	RAD18	RAD18	K351	S328	55.3053	TRUE
Data\Zelda_220505_P2083_MR_SGJ_Xlink_Rad18_RAD6_MAGEA4_fr2_R2.raw	Intra	RAD18	RAD18	K351	T333	75.5388	TRUE
Data\Zelda_220505_P2083_MR_SGJ_Xlink_Rad18_RAD6_MAGEA4_fr2_R2.raw	Intra	MAGEA4	MAGEA4	K151	S117	397.9	TRUE
Data\Zelda_220505_P2083_MR_SGJ_Xlink_Rad18_RAD6_MAGEA4_fr2_R2.raw	Intra	RAD18	RAD18	K353	S328	158.341	TRUE
Data\Zelda_220505_P2083_MR_SGJ_Xlink_Rad18_RAD6_MAGEA4_fr2_R1.raw	Intra	MAGEA4	MAGEA4	K151	S117	397.366	TRUE
Data\Zelda_220505_P2083_MR_SGJ_Xlink_Rad18_RAD6_MAGEA4_fr2_R2.raw	Intra	RAD18	RAD18	K167	K108	43.3049	TRUE
Data\Zelda_220505_P2083_MR_SGJ_Xlink_Rad18_RAD6_MAGEA4_fr2_R2.raw	Intra	RAD18	RAD18	K167	S105	38.9533	TRUE
Data\Zelda_220505_P2083_MR_SGJ_Xlink_Rad18_RAD6_MAGEA4_fr2_R2.raw	Intra	RAD18	RAD18	K351	K334	69.5356	TRUE
Data\Zelda_220505_P2083_MR_SGJ_Xlink_Rad18_RAD6_MAGEA4_fr3_R1.raw	Intra	MAGEA4	MAGEA4	K151	S117	175.232	TRUE
Data\Zelda_220505_P2083_MR_SGJ_Xlink_Rad18_RAD6_MAGEA4_fr3_R2.raw	Intra	MAGEA4	MAGEA4	K151	S117	166.265	TRUE
Data\Zelda_220505_P2083_MR_SGJ_Xlink_Rad18_RAD6_MAGEA4_fr2_R2.raw	Intra	RAD18	RAD18	K351	T337	58.6499	TRUE
Data\Zelda_220505_P2083_MR_SGJ_Xlink_Rad18_RAD6_MAGEA4_fr2_R2.raw	Intra	RAD18	RAD18	S148	K63	30.1739	TRUE
Data\Zelda_220505_P2083_MR_SGJ_Xlink_Rad18_RAD6_MAGEA4_fr2_R2.raw	Intra	RAD18	RAD18	S150	K63	32.4614	TRUE
Data\Zelda_220505_P2083_MR_SGJ_Xlink_Rad18_RAD6_MAGEA4_fr2_R2.raw	Intra	RAD18	RAD18	T151	K63	34.7881	TRUE
Data\Zelda_220505_P2083_MR_SGJ_Xlink_Rad18_RAD6_MAGEA4_fr2_R2.raw	Intra	RAD18	RAD18	S152	K63	37.1526	TRUE
Data\Zelda_220505_P2083_MR_SGJ_Xlink_Rad18_RAD6_MAGEA4_fr2_R2.raw	Intra	RAD18	RAD18	K157	K63	68.0503	TRUE
Data\Zelda_220505_P2083_MR_SGJ_Xlink_Rad18_RAD6_MAGEA4_fr2_R2.raw	Intra	RAD18	RAD18	K157	S61	65.3181	TRUE
Data\Zelda_220505_P2083_MR_SGJ_Xlink_Rad18_RAD6_MAGEA4_fr2_R2.raw	Intra	RAD18	RAD18	K157	Y62	68.0503	TRUE
Data\Zelda_220505_P2083_MR_SGJ_Xlink_Rad18_RAD6_MAGEA4_fr2_R2.raw	Intra	RAD18	RAD18	K157	T64	62.6119	TRUE
Data\Zelda_220505_P2083_MR_SGJ_Xlink_Rad18_RAD6_MAGEA4_fr2_R2.raw	Intra	RAD18	RAD18	K157	T68	32.4614	TRUE
Data\Zelda_220505_P2083_MR_SGJ_Xlink_Rad18_RAD6_MAGEA4_fr2_R2.raw	Intra	RAD18	RAD18	K157	T72	21.4503	TRUE
Data\Zelda_220505_P2083_MR_SGJ_Xlink_Rad18_RAD6_MAGEA4_fr2_R2.raw	Intra	RAD18	RAD18	K157	T74	15.4139	TRUE
Data\Zelda_220505_P2083_MR_SGJ_Xlink_Rad18_RAD6_MAGEA4_fr2_R2.raw	Intra	RAD18	RAD18	K277	K247	86.3511	TRUE
Data\Zelda_220505_P2083_MR_SGJ_Xlink_Rad18_RAD6_MAGEA4_fr2_R2.raw	Intra	RAD18	RAD18	K277	K251	94.6898	TRUE
Data\Zelda_220505_P2083_MR_SGJ_Xlink_Rad18_RAD6_MAGEA4_fr2_R2.raw	Intra	RAD18	RAD18	S323	K192	51.6903	TRUE
Data\Zelda_220505_P2083_MR_SGJ_Xlink_Rad18_RAD6_MAGEA4_fr2_R2.raw	Intra	RAD18	RAD18	K324	K192	49.3376	TRUE
Data\Zelda_220505_P2083_MR_SGJ_Xlink_Rad18_RAD6_MAGEA4_fr2_R2.raw	Intra	RAD18	RAD18	S328	K192	31.5735	TRUE
Data\Zelda_220505_P2083_MR_SGJ_Xlink_Rad18_RAD6_MAGEA4_fr2_R2.raw	Intra	RAD18	RAD18	T333	K192	23.5013	TRUE
Data\Zelda_220505_P2083_MR_SGJ_Xlink_Rad18_RAD6_MAGEA4_fr2_R2.raw	Intra	RAD18	RAD18	K324	S180	16.0851	TRUE
Data\Zelda_220505_P2083_MR_SGJ_Xlink_Rad18_RAD6_MAGEA4_fr2_R2.raw	Intra	RAD18	RAD18	K324	S189	49.3376	TRUE
Data\Zelda_220505_P2083_MR_SGJ_Xlink_Rad18_RAD6_MAGEA4_fr2_R2.raw	Intra	RAD18	RAD18	K324	S198	38.0013	TRUE
Data\Zelda_220505_P2083_MR_SGJ_Xlink_Rad18_RAD6_MAGEA4_fr2_R2.raw	Intra	RAD18	RAD18	K324	T199	38.0013	TRUE
Data\Zelda_220505_P2083_MR_SGJ_Xlink_Rad18_RAD6_MAGEA4_fr2_R2.raw	Intra	RAD18	RAD18	K324	S200	35.8255	TRUE
Data\Zelda_220505_P2083_MR_SGJ_Xlink_Rad18_RAD6_MAGEA4_fr2_R2.raw	Intra	RAD18	RAD18	K324	T201	33.6825	TRUE
Data\Zelda_220505_P2083_MR_SGJ_Xlink_Rad18_RAD6_MAGEA4_fr2_R2.raw	Intra	RAD18	RAD18	K353	K157	128.239	TRUE
Data\Zelda_220505_P2083_MR_SGJ_Xlink_Rad18_RAD6_MAGEA4_fr2_R2.raw	Intra	RAD18	RAD18	S354	K157	118.373	TRUE
Data\Zelda_220505_P2083_MR_SGJ_Xlink_Rad18_RAD6_MAGEA4_fr2_R2.raw	Intra	RAD18	RAD18	K353	S148	40.2753	TRUE
Data\Zelda_220505_P2083_MR_SGJ_Xlink_Rad18_RAD6_MAGEA4_fr2_R2.raw	Intra	RAD18	RAD18	K353	S150	36.1826	TRUE
Data\Zelda_220505_P2083_MR_SGJ_Xlink_Rad18_RAD6_MAGEA4_fr2_R2.raw	Intra	RAD18	RAD18	K353	T151	38.7011	TRUE
Data\Zelda_220505_P2083_MR_SGJ_Xlink_Rad18_RAD6_MAGEA4_fr2_R2.raw	Intra	RAD18	RAD18	K353	S152	47.2269	TRUE
Data\Zelda_220505_P2083_MR_SGJ_Xlink_Rad18_RAD6_MAGEA4_fr2_R2.raw	Intra	RAD18	RAD18	K207	T24	37.9221	TRUE
Data\Zelda_220505_P2083_MR_SGJ_Xlink_Rad18_RAD6_MAGEA4_fr2_R2.raw	Intra	RAD18	RAD18	K247	K157	23.2029	TRUE
Data\Zelda_220505_P2083_MR_SGJ_Xlink_Rad18_RAD6_MAGEA4_fr2_R2.raw	Intra	RAD18	RAD18	K251	K157	23.2029	TRUE
Data\Zelda_220505_P2083_MR_SGJ_Xlink_Rad18_RAD6_MAGEA4_fr2_R2.raw	Intra	RAD18	RAD18	T252	K157	23.2029	TRUE
Data\Zelda_220505_P2083_MR_SGJ_Xlink_Rad18_RAD6_MAGEA4_fr2_R2.raw	Intra	RAD18	RAD18	Y254	K157	17.5399	TRUE
Data\Zelda_220505_P2083_MR_SGJ_Xlink_Rad18_RAD6_MAGEA4_fr2_R2.raw	Intra	RAD18	RAD18	S258	K157	12.0968	TRUE
Data\Zelda_220505_P2083_MR_SGJ_Xlink_Rad18_RAD6_MAGEA4_fr2_R2.raw	Intra	RAD18	RAD18	K247	S148	5.82263	TRUE
Data\Zelda_220505_P2083_MR_SGJ_Xlink_Rad18_RAD6_MAGEA4_fr2_R2.raw	Intra	RAD18	RAD18	K247	S150	8.84192	TRUE
Data\Zelda_220505_P2083_MR_SGJ_Xlink_Rad18_RAD6_MAGEA4_fr2_R2.raw	Intra	RAD18	RAD18	K247	T151	10.4415	TRUE
Data\Zelda_220505_P2083_MR_SGJ_Xlink_Rad18_RAD6_MAGEA4_fr2_R2.raw	Intra	RAD18	RAD18	K247	S152	10.4415	TRUE
Data\Zelda_220505_P2083_MR_SGJ_Xlink_Rad18_RAD6_MAGEA4_fr2_R2.raw	Intra	RAD18	RAD18	K251	S148	5.82263	TRUE
Data\Zelda_220505_P2083_MR_SGJ_Xlink_Rad18_RAD6_MAGEA4_fr2_R2.raw	Intra	RAD18	RAD18	K251	S150	8.84192	TRUE
Data\Zelda_220505_P2083_MR_SGJ_Xlink_Rad18_RAD6_MAGEA4_fr2_R2.raw	Intra	RAD18	RAD18	K251	T151	10.4415	TRUE
Data\Zelda_220505_P2083_MR_SGJ_Xlink_Rad18_RAD6_MAGEA4_fr2_R2.raw	Intra	RAD18	RAD18	K251	S152	10.4415	TRUE
Data\Zelda_220505_P2083_MR_SGJ_Xlink_Rad18_RAD6_MAGEA4_fr2_R2.raw	Intra	RAD18	RAD18	T252	K207	33.3915	TRUE
Data\Zelda_220505_P2083_MR_SGJ_Xlink_Rad18_RAD6_MAGEA4_fr2_R2.raw	Intra	RAD18	RAD18	Y254	K207	37.752	TRUE
Data\Zelda_220505_P2083_MR_SGJ_Xlink_Rad18_RAD6_MAGEA4_fr2_R2.raw	Intra	RAD18	RAD18	S258	K207	35.4157	TRUE
Data\Zelda_220505_P2083_MR_SGJ_Xlink_Rad18_RAD6_MAGEA4_fr2_R2.raw	Intra	RAD18	RAD18	S328	K160	30.7086	TRUE
Data\Zelda_220505_P2083_MR_SGJ_Xlink_Rad18_RAD6_MAGEA4_fr2_R2.raw	Intra	RAD18	RAD18	S328	K162	32.5087	TRUE
Data\Zelda_220505_P2083_MR_SGJ_Xlink_Rad18_RAD6_MAGEA4_fr2_R2.raw	Intra	RAD18	RAD18	T333	K160	31.6174	TRUE
Data\Zelda_220505_P2083_MR_SGJ_Xlink_Rad18_RAD6_MAGEA4_fr2_R2.raw	Intra	RAD18	RAD18	T333	K162	37.7423	TRUE
Data\Zelda_220505_P2083_MR_SGJ_Xlink_Rad18_RAD6_MAGEA4_fr2_R2.raw	Intra	RAD18	RAD18	S328	K203	10.2732	TRUE
Data\Zelda_220505_P2083_MR_SGJ_Xlink_Rad18_RAD6_MAGEA4_fr2_R2.raw	Intra	RAD18	RAD18	S328	K207	10.2732	TRUE
Data\Zelda_220505_P2083_MR_SGJ_Xlink_Rad18_RAD6_MAGEA4_fr2_R2.raw	Intra	RAD18	RAD18	T333	K203	16.9811	TRUE
Data\Zelda_220505_P2083_MR_SGJ_Xlink_Rad18_RAD6_MAGEA4_fr2_R2.raw	Intra	RAD18	RAD18	T333	K207	13.5156	TRUE
Data\Zelda_220505_P2083_MR_SGJ_Xlink_Rad18_RAD6_MAGEA4_fr3_R2.raw	Inter	MAGEA4	RAD18	K151	S346	176.178	TRUE
Data\Zelda_220505_P2083_MR_SGJ_Xlink_Rad18_RAD6_MAGEA4_fr3_R1.raw	Inter	MAGEA4	RAD18	K151	S346	173.642	TRUE
Data\Zelda_220505_P2083_MR_SGJ_Xlink_Rad18_RAD6_MAGEA4_fr3_R2.raw	Inter	MAGEA4	RAD18	K151	Y348	182.198	TRUE
Data\Zelda_220505_P2083_MR_SGJ_Xlink_Rad18_RAD6_MAGEA4_fr3_R1.raw	Inter	MAGEA4	RAD18	K151	Y348	174.447	TRUE
Data\Zelda_220505_P2083_MR_SGJ_Xlink_Rad18_RAD6_MAGEA4_fr2_R2.raw	Intra	RAD18	RAD18	K157	K108	286.19	TRUE
Data\Zelda_220505_P2083_MR_SGJ_Xlink_Rad18_RAD6_MAGEA4_fr2_R1.raw	Intra	RAD18	RAD18	K157	K108	232.465	TRUE
Data\Zelda_220505_P2083_MR_SGJ_Xlink_Rad18_RAD6_MAGEA4_fr2_R2.raw	Intra	RAD18	RAD18	K121	K63	53.2897	TRUE
Data\Zelda_220505_P2083_MR_SGJ_Xlink_Rad18_RAD6_MAGEA4_fr2_R2.raw	Intra	RAD18	RAD18	Y123	K63	46.793	TRUE
Data\Zelda_220505_P2083_MR_SGJ_Xlink_Rad18_RAD6_MAGEA4_fr2_R2.raw	Intra	RAD18	RAD18	T124	K63	43.6104	TRUE
Data\Zelda_220505_P2083_MR_SGJ_Xlink_Rad18_RAD6_MAGEA4_fr2_R2.raw	Intra	RAD18	RAD18	S128	K63	31.369	TRUE
Data\Zelda_220505_P2083_MR_SGJ_Xlink_Rad18_RAD6_MAGEA4_fr2_R2.raw	Intra	RAD18	RAD18	K121	S61	53.2897	TRUE
Data\Zelda_220505_P2083_MR_SGJ_Xlink_Rad18_RAD6_MAGEA4_fr2_R2.raw	Intra	RAD18	RAD18	K121	Y62	53.2897	TRUE
Data\Zelda_220505_P2083_MR_SGJ_Xlink_Rad18_RAD6_MAGEA4_fr2_R2.raw	Intra	RAD18	RAD18	K121	T64	53.2897	TRUE
Data\Zelda_220505_P2083_MR_SGJ_Xlink_Rad18_RAD6_MAGEA4_fr2_R2.raw	Intra	RAD18	RAD18	K121	T68	43.6104	TRUE
Data\Zelda_220505_P2083_MR_SGJ_Xlink_Rad18_RAD6_MAGEA4_fr2_R2.raw	Intra	RAD18	RAD18	K121	T72	28.4443	TRUE
Data\Zelda_220505_P2083_MR_SGJ_Xlink_Rad18_RAD6_MAGEA4_fr2_R2.raw	Intra	RAD18	RAD18	K121	T74	22.7805	TRUE
Data\Zelda_220505_P2083_MR_SGJ_Xlink_Rad18_RAD6_MAGEA4_fr2_R2.raw	Inter	RAD18	RAD18	K121	K121	100.758	TRUE
Data\Zelda_220505_P2083_MR_SGJ_Xlink_Rad18_RAD6_MAGEA4_fr2_R2.raw	Inter	RAD18	RAD18	Y123	K121	95.0535	TRUE
Data\Zelda_220505_P2083_MR_SGJ_Xlink_Rad18_RAD6_MAGEA4_fr2_R2.raw	Inter	RAD18	RAD18	T124	K121	86.8704	TRUE
Data\Zelda_220505_P2083_MR_SGJ_Xlink_Rad18_RAD6_MAGEA4_fr2_R2.raw	Inter	RAD18	RAD18	S128	K121	76.5475	TRUE
Data\Zelda_220505_P2083_MR_SGJ_Xlink_Rad18_RAD6_MAGEA4_fr2_R1.raw	Intra	RAD18	RAD18	K157	K116	290.037	TRUE
Data\Zelda_220505_P2083_MR_SGJ_Xlink_Rad18_RAD6_MAGEA4_fr2_R1.raw	Intra	RAD18	RAD18	K157	K121	184.769	TRUE
Data\Zelda_220505_P2083_MR_SGJ_Xlink_Rad18_RAD6_MAGEA4_fr2_R2.raw	Intra	RAD18	RAD18	S302	K265	13.3649	TRUE
Data\Zelda_220505_P2083_MR_SGJ_Xlink_Rad18_RAD6_MAGEA4_fr2_R2.raw	Intra	RAD18	RAD18	S302	K267	130.584	TRUE
Data\Zelda_220505_P2083_MR_SGJ_Xlink_Rad18_RAD6_MAGEA4_fr2_R2.raw	Intra	RAD18	RAD18	K315	K265	70.4293	TRUE
Data\Zelda_220505_P2083_MR_SGJ_Xlink_Rad18_RAD6_MAGEA4_fr2_R2.raw	Intra	RAD18	RAD18	K157	K121	180.438	TRUE
Data\Zelda_220505_P2083_MR_SGJ_Xlink_Rad18_RAD6_MAGEA4_fr2_R2.raw	Intra	RAD18	RAD18	T316	K265	68.3433	TRUE
Data\Zelda_220505_P2083_MR_SGJ_Xlink_Rad18_RAD6_MAGEA4_fr2_R1.raw	Intra	RAD18	RAD18	K157	K162	186.522	TRUE
Data\Zelda_220505_P2083_MR_SGJ_Xlink_Rad18_RAD6_MAGEA4_fr2_R1.raw	Intra	RAD18	RAD18	K157	K89	291.834	TRUE
Data\Zelda_220505_P2083_MR_SGJ_Xlink_Rad18_RAD6_MAGEA4_fr2_R2.raw	Intra	RAD18	RAD18	K350	K108	20.9279	TRUE
Data\Zelda_220505_P2083_MR_SGJ_Xlink_Rad18_RAD6_MAGEA4_fr2_R2.raw	Intra	RAD18	RAD18	K351	K108	20.9279	TRUE
Data\Zelda_220505_P2083_MR_SGJ_Xlink_Rad18_RAD6_MAGEA4_fr2_R2.raw	Intra	RAD18	RAD18	K353	K108	20.9279	TRUE
Data\Zelda_220505_P2083_MR_SGJ_Xlink_Rad18_RAD6_MAGEA4_fr2_R2.raw	Intra	RAD18	RAD18	S354	K108	16.4424	TRUE
Data\Zelda_220505_P2083_MR_SGJ_Xlink_Rad18_RAD6_MAGEA4_fr2_R2.raw	Intra	RAD18	RAD18	K350	S105	14.2888	TRUE
Data\Zelda_220505_P2083_MR_SGJ_Xlink_Rad18_RAD6_MAGEA4_fr2_R2.raw	Intra	RAD18	RAD18	K350	S109	18.6565	TRUE
Data\Zelda_220505_P2083_MR_SGJ_Xlink_Rad18_RAD6_MAGEA4_fr2_R2.raw	Intra	RAD18	RAD18	K350	S112	18.6565	TRUE
Data\Zelda_220505_P2083_MR_SGJ_Xlink_Rad18_RAD6_MAGEA4_fr2_R2.raw	Intra	RAD18	RAD18	K350	S113	18.6565	TRUE
Data\Zelda_220505_P2083_MR_SGJ_Xlink_Rad18_RAD6_MAGEA4_fr2_R2.raw	Intra	RAD18	RAD18	K350	S114	18.6565	TRUE
Data\Zelda_220505_P2083_MR_SGJ_Xlink_Rad18_RAD6_MAGEA4_fr2_R2.raw	Intra	RAD18	RAD18	K350	S115	18.6565	TRUE
Data\Zelda_220505_P2083_MR_SGJ_Xlink_Rad18_RAD6_MAGEA4_fr2_R2.raw	Intra	RAD18	RAD18	K351	S105	14.2888	TRUE
Data\Zelda_220505_P2083_MR_SGJ_Xlink_Rad18_RAD6_MAGEA4_fr2_R2.raw	Intra	RAD18	RAD18	K351	S109	18.6565	TRUE
Data\Zelda_220505_P2083_MR_SGJ_Xlink_Rad18_RAD6_MAGEA4_fr2_R2.raw	Intra	RAD18	RAD18	K351	S112	18.6565	TRUE
Data\Zelda_220505_P2083_MR_SGJ_Xlink_Rad18_RAD6_MAGEA4_fr2_R2.raw	Intra	RAD18	RAD18	K351	S113	18.6565	TRUE
Data\Zelda_220505_P2083_MR_SGJ_Xlink_Rad18_RAD6_MAGEA4_fr2_R2.raw	Intra	RAD18	RAD18	K351	S114	18.6565	TRUE
Data\Zelda_220505_P2083_MR_SGJ_Xlink_Rad18_RAD6_MAGEA4_fr2_R2.raw	Intra	RAD18	RAD18	K351	S115	18.6565	TRUE
Data\Zelda_220505_P2083_MR_SGJ_Xlink_Rad18_RAD6_MAGEA4_fr2_R2.raw	Intra	RAD18	RAD18	K353	S105	14.2888	TRUE
Data\Zelda_220505_P2083_MR_SGJ_Xlink_Rad18_RAD6_MAGEA4_fr2_R2.raw	Intra	RAD18	RAD18	K353	S109	23.9859	TRUE
Data\Zelda_220505_P2083_MR_SGJ_Xlink_Rad18_RAD6_MAGEA4_fr2_R2.raw	Intra	RAD18	RAD18	K353	S112	29.8854	TRUE
Data\Zelda_220505_P2083_MR_SGJ_Xlink_Rad18_RAD6_MAGEA4_fr2_R2.raw	Intra	RAD18	RAD18	K353	S113	30.8279	TRUE
Data\Zelda_220505_P2083_MR_SGJ_Xlink_Rad18_RAD6_MAGEA4_fr2_R2.raw	Intra	RAD18	RAD18	K353	S114	30.8279	TRUE
Data\Zelda_220505_P2083_MR_SGJ_Xlink_Rad18_RAD6_MAGEA4_fr2_R2.raw	Intra	RAD18	RAD18	K353	S115	30.8279	TRUE
Data\Zelda_220505_P2083_MR_SGJ_Xlink_Rad18_RAD6_MAGEA4_fr2_R2.raw	Intra	RAD18	RAD18	K157	K89	266.845	TRUE
Data\Zelda_220505_P2083_MR_SGJ_Xlink_Rad18_RAD6_MAGEA4_fr2_R2.raw	Intra	RAD18	RAD18	K157	S105	212.071	TRUE
Data\Zelda_220505_P2083_MR_SGJ_Xlink_Rad18_RAD6_MAGEA4_fr2_R2.raw	Intra	RAD18	RAD18	K235	K89	85.7802	TRUE
Data\Zelda_220505_P2083_MR_SGJ_Xlink_Rad18_RAD6_MAGEA4_fr2_R2.raw	Intra	RAD18	RAD18	K235	S90	81.8915	TRUE
Data\Zelda_220505_P2083_MR_SGJ_Xlink_Rad18_RAD6_MAGEA4_fr2_R2.raw	Intra	RAD18	RAD18	S323	K277	36.2951	TRUE
Data\Zelda_220505_P2083_MR_SGJ_Xlink_Rad18_RAD6_MAGEA4_fr2_R2.raw	Intra	RAD18	RAD18	K324	K277	38.7919	TRUE
Data\Zelda_220505_P2083_MR_SGJ_Xlink_Rad18_RAD6_MAGEA4_fr2_R2.raw	Intra	RAD18	RAD18	S328	K277	29.0567	TRUE
Data\Zelda_220505_P2083_MR_SGJ_Xlink_Rad18_RAD6_MAGEA4_fr2_R2.raw	Intra	RAD18	RAD18	T333	K277	17.9587	TRUE
Data\Zelda_220505_P2083_MR_SGJ_Xlink_Rad18_RAD6_MAGEA4_fr2_R2.raw	Intra	RAD18	RAD18	S241	K89	31.1872	TRUE
Data\Zelda_220505_P2083_MR_SGJ_Xlink_Rad18_RAD6_MAGEA4_fr2_R2.raw	Intra	RAD18	RAD18	S242	K89	27.1911	TRUE
Data\Zelda_220505_P2083_MR_SGJ_Xlink_Rad18_RAD6_MAGEA4_fr2_R2.raw	Intra	RAD18	RAD18	K245	K89	19.6645	TRUE
Data\Zelda_220505_P2083_MR_SGJ_Xlink_Rad18_RAD6_MAGEA4_fr2_R1.raw	Intra	RAD18	RAD18	K157	S105	167.977	TRUE
Data\Zelda_220505_P2083_MR_SGJ_Xlink_Rad18_RAD6_MAGEA4_fr2_R2.raw	Intra	RAD18	RAD18	K245	S90	16.1609	TRUE
Data\Zelda_220505_P2083_MR_SGJ_Xlink_Rad18_RAD6_MAGEA4_fr2_R2.raw	Intra	RAD18	RAD18	K157	S109	282.572	TRUE
Data\Zelda_220505_P2083_MR_SGJ_Xlink_Rad18_RAD6_MAGEA4_fr2_R1.raw	Intra	RAD18	RAD18	K157	S109	231.677	TRUE
Data\Zelda_220505_P2083_MR_SGJ_Xlink_Rad18_RAD6_MAGEA4_fr2_R2.raw	Intra	RAD18	RAD18	S328	K121	72.1881	TRUE
Data\Zelda_220505_P2083_MR_SGJ_Xlink_Rad18_RAD6_MAGEA4_fr2_R2.raw	Intra	RAD18	RAD18	T333	K121	139.275	TRUE
Data\Zelda_220505_P2083_MR_SGJ_Xlink_Rad18_RAD6_MAGEA4_fr2_R2.raw	Intra	RAD18	RAD18	K334	K121	142.591	TRUE
Data\Zelda_220505_P2083_MR_SGJ_Xlink_Rad18_RAD6_MAGEA4_fr2_R2.raw	Intra	RAD18	RAD18	K334	Y123	112.536	TRUE
Data\Zelda_220505_P2083_MR_SGJ_Xlink_Rad18_RAD6_MAGEA4_fr2_R2.raw	Intra	RAD18	RAD18	K334	T124	99.4884	TRUE
Data\Zelda_220505_P2083_MR_SGJ_Xlink_Rad18_RAD6_MAGEA4_fr2_R2.raw	Intra	RAD18	RAD18	K334	S128	77.2192	TRUE
Data\Zelda_220505_P2083_MR_SGJ_Xlink_Rad18_RAD6_MAGEA4_fr2_R2.raw	Intra	RAD18	RAD18	S302	K235	2.36951	TRUE
Data\Zelda_220505_P2083_MR_SGJ_Xlink_Rad18_RAD6_MAGEA4_fr2_R2.raw	Intra	RAD18	RAD18	K315	K235	46.9727	TRUE
Data\Zelda_220505_P2083_MR_SGJ_Xlink_Rad18_RAD6_MAGEA4_fr2_R2.raw	Intra	RAD18	RAD18	T316	K235	44.1243	TRUE
Data\Zelda_220505_P2083_MR_SGJ_Xlink_Rad18_RAD6_MAGEA4_fr2_R2.raw	Intra	RAD18	RAD18	K315	S228	44.1243	TRUE
Data\Zelda_220505_P2083_MR_SGJ_Xlink_Rad18_RAD6_MAGEA4_fr2_R2.raw	Intra	RAD18	RAD18	K315	S231	44.1243	TRUE
Data\Zelda_220505_P2083_MR_SGJ_Xlink_Rad18_RAD6_MAGEA4_fr2_R2.raw	Intra	RAD18	RAD18	S328	K247	61.9646	TRUE
Data\Zelda_220505_P2083_MR_SGJ_Xlink_Rad18_RAD6_MAGEA4_fr2_R2.raw	Intra	RAD18	RAD18	S328	K251	69.7004	TRUE
Data\Zelda_220505_P2083_MR_SGJ_Xlink_Rad18_RAD6_MAGEA4_fr2_R2.raw	Intra	RAD18	RAD18	T333	K247	132.952	TRUE
Data\Zelda_220505_P2083_MR_SGJ_Xlink_Rad18_RAD6_MAGEA4_fr2_R1.raw	Intra	RAD18	RAD18	K157	S112	279.535	TRUE
Data\Zelda_220505_P2083_MR_SGJ_Xlink_Rad18_RAD6_MAGEA4_fr2_R2.raw	Intra	RAD18	RAD18	K334	K247	138.151	TRUE
Data\Zelda_220505_P2083_MR_SGJ_Xlink_Rad18_RAD6_MAGEA4_fr2_R2.raw	Intra	RAD18	RAD18	K157	S112	278.105	TRUE
Data\Zelda_220505_P2083_MR_SGJ_Xlink_Rad18_RAD6_MAGEA4_fr2_R2.raw	Intra	RAD18	RAD18	T337	K247	127.606	TRUE
Data\Zelda_220505_P2083_MR_SGJ_Xlink_Rad18_RAD6_MAGEA4_fr2_R1.raw	Intra	RAD18	RAD18	K157	S113	308.121	TRUE
Data\Zelda_220505_P2083_MR_SGJ_Xlink_Rad18_RAD6_MAGEA4_fr2_R2.raw	Intra	RAD18	RAD18	K157	S113	282.452	TRUE
Data\Zelda_220505_P2083_MR_SGJ_Xlink_Rad18_RAD6_MAGEA4_fr2_R2.raw	Intra	RAD18	RAD18	K334	Y254	143.677	TRUE
Data\Zelda_220505_P2083_MR_SGJ_Xlink_Rad18_RAD6_MAGEA4_fr2_R2.raw	Intra	RAD18	RAD18	K334	S258	95.6572	TRUE
Data\Zelda_220505_P2083_MR_SGJ_Xlink_Rad18_RAD6_MAGEA4_fr2_R2.raw	Intra	RAD18	RAD18	K160	K121	22.527	TRUE
Data\Zelda_220505_P2083_MR_SGJ_Xlink_Rad18_RAD6_MAGEA4_fr2_R2.raw	Intra	RAD18	RAD18	K160	Y123	17.4789	TRUE
Data\Zelda_220505_P2083_MR_SGJ_Xlink_Rad18_RAD6_MAGEA4_fr2_R2.raw	Intra	RAD18	RAD18	K160	T124	16.5384	TRUE
Data\Zelda_220505_P2083_MR_SGJ_Xlink_Rad18_RAD6_MAGEA4_fr2_R2.raw	Intra	RAD18	RAD18	K160	S128	8.25452	TRUE
Data\Zelda_220505_P2083_MR_SGJ_Xlink_Rad18_RAD6_MAGEA4_fr2_R1.raw	Intra	RAD18	RAD18	K157	S114	330.611	TRUE
Data\Zelda_220505_P2083_MR_SGJ_Xlink_Rad18_RAD6_MAGEA4_fr2_R2.raw	Intra	RAD18	RAD18	K157	S114	284.097	TRUE
Data\Zelda_220505_P2083_MR_SGJ_Xlink_Rad18_RAD6_MAGEA4_fr2_R1.raw	Intra	RAD18	RAD18	K157	S115	341.986	TRUE
Data\Zelda_220505_P2083_MR_SGJ_Xlink_Rad18_RAD6_MAGEA4_fr2_R2.raw	Intra	RAD18	RAD18	K157	S115	282.242	TRUE
Data\Zelda_220505_P2083_MR_SGJ_Xlink_Rad18_RAD6_MAGEA4_fr2_R1.raw	Intra	RAD18	RAD18	K157	S161	171.807	TRUE
Data\Zelda_220505_P2083_MR_SGJ_Xlink_Rad18_RAD6_MAGEA4_fr2_R1.raw	Intra	RAD18	RAD18	K157	S164	213.376	TRUE
Data\Zelda_220505_P2083_MR_SGJ_Xlink_Rad18_RAD6_MAGEA4_fr2_R1.raw	Intra	RAD18	RAD18	K157	S90	276.417	TRUE
Data\Zelda_220505_P2083_MR_SGJ_Xlink_Rad18_RAD6_MAGEA4_fr2_R2.raw	Intra	RAD18	RAD18	K347	S302	97.4632	TRUE
Data\Zelda_220505_P2083_MR_SGJ_Xlink_Rad18_RAD6_MAGEA4_fr2_R2.raw	Intra	RAD18	RAD18	K157	S90	259.015	TRUE
Data\Zelda_220505_P2083_MR_SGJ_Xlink_Rad18_RAD6_MAGEA4_fr2_R2.raw	Intra	RAD18	RAD18	K353	K116	24.5416	TRUE
Data\Zelda_220505_P2083_MR_SGJ_Xlink_Rad18_RAD6_MAGEA4_fr2_R2.raw	Intra	RAD18	RAD18	K353	K121	27.6401	TRUE
Data\Zelda_220505_P2083_MR_SGJ_Xlink_Rad18_RAD6_MAGEA4_fr2_R2.raw	Intra	RAD18	RAD18	S354	K116	24.4111	TRUE
Data\Zelda_220505_P2083_MR_SGJ_Xlink_Rad18_RAD6_MAGEA4_fr2_R2.raw	Intra	RAD18	RAD18	S354	K121	26.9079	TRUE
Data\Zelda_220505_P2083_MR_SGJ_Xlink_Rad18_RAD6_MAGEA4_fr2_R2.raw	Intra	RAD18	RAD18	K353	Y123	21.0128	TRUE
Data\Zelda_220505_P2083_MR_SGJ_Xlink_Rad18_RAD6_MAGEA4_fr2_R2.raw	Intra	RAD18	RAD18	K353	T124	17.8615	TRUE
Data\Zelda_220505_P2083_MR_SGJ_Xlink_Rad18_RAD6_MAGEA4_fr2_R2.raw	Intra	RAD18	RAD18	K353	S128	4.119	TRUE
Data\Zelda_220505_P2083_MR_SGJ_Xlink_Rad18_RAD6_MAGEA4_fr2_R2.raw	Intra	RAD18	RAD18	Y367	K264	4.93787	TRUE
Data\Zelda_220505_P2083_MR_SGJ_Xlink_Rad18_RAD6_MAGEA4_fr2_R2.raw	Intra	RAD18	RAD18	Y367	K265	3.72246	TRUE
Data\Zelda_220505_P2083_MR_SGJ_Xlink_Rad18_RAD6_MAGEA4_fr2_R2.raw	Intra	RAD18	RAD18	Y367	K267	3.72246	TRUE
Data\Zelda_220505_P2083_MR_SGJ_Xlink_Rad18_RAD6_MAGEA4_fr2_R2.raw	Intra	RAD18	RAD18	K368	K264	4.93787	TRUE
Data\Zelda_220505_P2083_MR_SGJ_Xlink_Rad18_RAD6_MAGEA4_fr2_R2.raw	Intra	RAD18	RAD18	K368	K265	3.72246	TRUE
Data\Zelda_220505_P2083_MR_SGJ_Xlink_Rad18_RAD6_MAGEA4_fr2_R2.raw	Intra	RAD18	RAD18	K368	K267	3.72246	TRUE
Data\Zelda_220505_P2083_MR_SGJ_Xlink_Rad18_RAD6_MAGEA4_fr2_R2.raw	Intra	RAD18	RAD18	K369	K264	4.93787	TRUE
Data\Zelda_220505_P2083_MR_SGJ_Xlink_Rad18_RAD6_MAGEA4_fr2_R2.raw	Intra	RAD18	RAD18	K369	K265	3.72246	TRUE
Data\Zelda_220505_P2083_MR_SGJ_Xlink_Rad18_RAD6_MAGEA4_fr2_R2.raw	Intra	RAD18	RAD18	S374	K264	3.72246	TRUE
Data\Zelda_220505_P2083_MR_SGJ_Xlink_Rad18_RAD6_MAGEA4_fr2_R2.raw	Intra	RAD18	RAD18	S374	K265	2.55924	TRUE
Data\Zelda_220505_P2083_MR_SGJ_Xlink_Rad18_RAD6_MAGEA4_fr2_R2.raw	Intra	RAD18	RAD18	K376	K264	7.51447	TRUE
Data\Zelda_220505_P2083_MR_SGJ_Xlink_Rad18_RAD6_MAGEA4_fr2_R2.raw	Intra	RAD18	RAD18	K376	K265	6.20265	TRUE
Data\Zelda_220505_P2083_MR_SGJ_Xlink_Rad18_RAD6_MAGEA4_fr2_R2.raw	Intra	RAD18	RAD18	T377	K264	7.51447	TRUE
Data\Zelda_220505_P2083_MR_SGJ_Xlink_Rad18_RAD6_MAGEA4_fr2_R2.raw	Intra	RAD18	RAD18	T377	K265	6.20265	TRUE
Data\Zelda_220505_P2083_MR_SGJ_Xlink_Rad18_RAD6_MAGEA4_fr2_R2.raw	Intra	RAD18	RAD18	T379	K264	7.51447	TRUE
Data\Zelda_220505_P2083_MR_SGJ_Xlink_Rad18_RAD6_MAGEA4_fr2_R2.raw	Intra	RAD18	RAD18	T379	K265	6.20265	TRUE
Data\Zelda_220505_P2083_MR_SGJ_Xlink_Rad18_RAD6_MAGEA4_fr2_R2.raw	Intra	RAD18	RAD18	T381	K264	10.2712	TRUE
Data\Zelda_220505_P2083_MR_SGJ_Xlink_Rad18_RAD6_MAGEA4_fr2_R2.raw	Intra	RAD18	RAD18	T381	K265	8.87129	TRUE
Data\Zelda_220505_P2083_MR_SGJ_Xlink_Rad18_RAD6_MAGEA4_fr2_R2.raw	Intra	RAD18	RAD18	K368	S272	3.13219	TRUE
Data\Zelda_220505_P2083_MR_SGJ_Xlink_Rad18_RAD6_MAGEA4_fr2_R1.raw	Intra	RAD18	RAD18	K157	Y123	160.557	TRUE
Data\Zelda_220505_P2083_MR_SGJ_Xlink_Rad18_RAD6_MAGEA4_fr2_R1.raw	Intra	MAGEA4	MAGEA4	K160	K119	432.001	TRUE
Data\Zelda_220505_P2083_MR_SGJ_Xlink_Rad18_RAD6_MAGEA4_fr2_R2.raw	Intra	MAGEA4	MAGEA4	K160	K119	414.424	TRUE
Data\Zelda_220505_P2083_MR_SGJ_Xlink_Rad18_RAD6_MAGEA4_fr2_R2.raw	Inter	MAGEA4	RAD18	K160	K315	221.569	TRUE
Data\Zelda_220505_P2083_MR_SGJ_Xlink_Rad18_RAD6_MAGEA4_fr2_R2.raw	Intra	RAD18	RAD18	K267	K89	158.475	TRUE
Data\Zelda_220505_P2083_MR_SGJ_Xlink_Rad18_RAD6_MAGEA4_fr2_R2.raw	Intra	RAD18	RAD18	S272	K89	146.623	TRUE
Data\Zelda_220505_P2083_MR_SGJ_Xlink_Rad18_RAD6_MAGEA4_fr2_R2.raw	Intra	RAD18	RAD18	K267	S90	151.876	TRUE
Data\Zelda_220505_P2083_MR_SGJ_Xlink_Rad18_RAD6_MAGEA4_fr2_R1.raw	Inter	MAGEA4	RAD18	K160	K315	210.402	TRUE
Data\Zelda_220505_P2083_MR_SGJ_Xlink_Rad18_RAD6_MAGEA4_fr2_R1.raw	Inter	MAGEA4	RAD18	K160	K334	193.192	TRUE
Data\Zelda_220505_P2083_MR_SGJ_Xlink_Rad18_RAD6_MAGEA4_fr2_R2.raw	Inter	MAGEA4	RAD18	K160	K334	189.086	TRUE
Data\Zelda_220505_P2083_MR_SGJ_Xlink_Rad18_RAD6_MAGEA4_fr2_R2.raw	Inter	MAGEA4	RAD18	K160	K353	286.368	TRUE
Data\Zelda_220505_P2083_MR_SGJ_Xlink_Rad18_RAD6_MAGEA4_fr2_R1.raw	Inter	MAGEA4	RAD18	K160	K353	274.386	TRUE
Data\Zelda_220505_P2083_MR_SGJ_Xlink_Rad18_RAD6_MAGEA4_fr2_R2.raw	Intra	RAD18	RAD18	T206	K89	141.23	TRUE
Data\Zelda_220505_P2083_MR_SGJ_Xlink_Rad18_RAD6_MAGEA4_fr2_R1.raw	Intra	MAGEA4	MAGEA4	K160	S117	373.05	TRUE
Data\Zelda_220505_P2083_MR_SGJ_Xlink_Rad18_RAD6_MAGEA4_fr2_R2.raw	Intra	RAD18	RAD18	S131	K89	80.2879	TRUE
Data\Zelda_220505_P2083_MR_SGJ_Xlink_Rad18_RAD6_MAGEA4_fr2_R2.raw	Intra	RAD18	RAD18	K133	K89	124.891	TRUE
Data\Zelda_220505_P2083_MR_SGJ_Xlink_Rad18_RAD6_MAGEA4_fr2_R2.raw	Intra	RAD18	RAD18	S136	K89	120.375	TRUE
Data\Zelda_220505_P2083_MR_SGJ_Xlink_Rad18_RAD6_MAGEA4_fr2_R2.raw	Intra	RAD18	RAD18	K133	S90	119.476	TRUE
Data\Zelda_220505_P2083_MR_SGJ_Xlink_Rad18_RAD6_MAGEA4_fr2_R2.raw	Intra	RAD18	RAD18	K315	S109	90.5643	TRUE
Data\Zelda_220505_P2083_MR_SGJ_Xlink_Rad18_RAD6_MAGEA4_fr2_R2.raw	Intra	RAD18	RAD18	K315	S112	148.132	TRUE
Data\Zelda_220505_P2083_MR_SGJ_Xlink_Rad18_RAD6_MAGEA4_fr2_R2.raw	Intra	MAGEA4	MAGEA4	K160	S117	346.997	TRUE
Data\Zelda_220505_P2083_MR_SGJ_Xlink_Rad18_RAD6_MAGEA4_fr2_R2.raw	Inter	MAGEA4	RAD18	K160	S354	253.355	TRUE
Data\Zelda_220505_P2083_MR_SGJ_Xlink_Rad18_RAD6_MAGEA4_fr2_R1.raw	Inter	MAGEA4	RAD18	K160	S354	243.565	TRUE
Data\Zelda_220505_P2083_MR_SGJ_Xlink_Rad18_RAD6_MAGEA4_fr2_R2.raw	Intra	RAD18	RAD18	S170	K89	147.179	TRUE
Data\Zelda_220505_P2083_MR_SGJ_Xlink_Rad18_RAD6_MAGEA4_fr2_R2.raw	Intra	RAD18	RAD18	K174	K89	128.014	TRUE
Data\Zelda_220505_P2083_MR_SGJ_Xlink_Rad18_RAD6_MAGEA4_fr2_R2.raw	Intra	RAD18	RAD18	T175	K89	131.51	TRUE
Data\Zelda_220505_P2083_MR_SGJ_Xlink_Rad18_RAD6_MAGEA4_fr2_R2.raw	Intra	RAD18	RAD18	K174	S90	124.537	TRUE
Data\Zelda_220505_P2083_MR_SGJ_Xlink_Rad18_RAD6_MAGEA4_fr2_R2.raw	Intra	RAD18	RAD18	S323	K157	55.2089	TRUE
Data\Zelda_220505_P2083_MR_SGJ_Xlink_Rad18_RAD6_MAGEA4_fr2_R2.raw	Intra	RAD18	RAD18	K324	K157	58.0078	TRUE
Data\Zelda_220505_P2083_MR_SGJ_Xlink_Rad18_RAD6_MAGEA4_fr2_R2.raw	Intra	RAD18	RAD18	S328	K157	39.1215	TRUE
Data\Zelda_220505_P2083_MR_SGJ_Xlink_Rad18_RAD6_MAGEA4_fr2_R2.raw	Intra	RAD18	RAD18	T333	K157	29.1654	TRUE
Data\Zelda_220505_P2083_MR_SGJ_Xlink_Rad18_RAD6_MAGEA4_fr2_R2.raw	Intra	RAD18	RAD18	K324	S148	17.7914	TRUE
Data\Zelda_220505_P2083_MR_SGJ_Xlink_Rad18_RAD6_MAGEA4_fr2_R2.raw	Intra	RAD18	RAD18	K324	S150	19.9578	TRUE
Data\Zelda_220505_P2083_MR_SGJ_Xlink_Rad18_RAD6_MAGEA4_fr2_R2.raw	Intra	RAD18	RAD18	K324	T151	19.9578	TRUE
Data\Zelda_220505_P2083_MR_SGJ_Xlink_Rad18_RAD6_MAGEA4_fr2_R2.raw	Intra	RAD18	RAD18	K324	S152	19.9578	TRUE
Data\Zelda_220505_P2083_MR_SGJ_Xlink_Rad18_RAD6_MAGEA4_fr2_R2.raw	Intra	RAD18	RAD18	T377	K339	17.959	TRUE
Data\Zelda_220505_P2083_MR_SGJ_Xlink_Rad18_RAD6_MAGEA4_fr2_R2.raw	Intra	RAD18	RAD18	T379	K339	21.6367	TRUE
Data\Zelda_220505_P2083_MR_SGJ_Xlink_Rad18_RAD6_MAGEA4_fr2_R2.raw	Intra	RAD18	RAD18	T381	K339	17.959	TRUE
Data\Zelda_220505_P2083_MR_SGJ_Xlink_Rad18_RAD6_MAGEA4_fr2_R2.raw	Intra	RAD18	RAD18	K382	K339	23.5352	TRUE
Data\Zelda_220505_P2083_MR_SGJ_Xlink_Rad18_RAD6_MAGEA4_fr2_R2.raw	Intra	RAD18	RAD18	K382	K347	10.9168	TRUE
Data\Zelda_220505_P2083_MR_SGJ_Xlink_Rad18_RAD6_MAGEA4_fr2_R2.raw	Intra	RAD18	RAD18	S386	K339	16.1832	TRUE
Data\Zelda_220505_P2083_MR_SGJ_Xlink_Rad18_RAD6_MAGEA4_fr2_R2.raw	Intra	RAD18	RAD18	S386	K347	6.28602	TRUE
Data\Zelda_220505_P2083_MR_SGJ_Xlink_Rad18_RAD6_MAGEA4_fr2_R2.raw	Intra	RAD18	RAD18	T387	K339	16.1832	TRUE
Data\Zelda_220505_P2083_MR_SGJ_Xlink_Rad18_RAD6_MAGEA4_fr2_R2.raw	Intra	RAD18	RAD18	T387	K347	6.28602	TRUE
Data\Zelda_220505_P2083_MR_SGJ_Xlink_Rad18_RAD6_MAGEA4_fr2_R2.raw	Intra	RAD18	RAD18	K382	S346	10.9168	TRUE
Data\Zelda_220505_P2083_MR_SGJ_Xlink_Rad18_RAD6_MAGEA4_fr2_R2.raw	Intra	RAD18	RAD18	K382	Y348	7.77515	TRUE
Data\Zelda_220505_P2083_MR_SGJ_Xlink_Rad18_RAD6_MAGEA4_fr2_R2.raw	Intra	RAD18	RAD18	T337	K264	51.4795	TRUE
Data\Zelda_220505_P2083_MR_SGJ_Xlink_Rad18_RAD6_MAGEA4_fr2_R2.raw	Intra	RAD18	RAD18	T337	K265	51.4795	TRUE
Data\Zelda_220505_P2083_MR_SGJ_Xlink_Rad18_RAD6_MAGEA4_fr2_R2.raw	Intra	RAD18	RAD18	K339	K264	30.9088	TRUE
Data\Zelda_220505_P2083_MR_SGJ_Xlink_Rad18_RAD6_MAGEA4_fr2_R2.raw	Intra	RAD18	RAD18	K339	K265	30.9088	TRUE
Data\Zelda_220505_P2083_MR_SGJ_Xlink_Rad18_RAD6_MAGEA4_fr2_R2.raw	Intra	RAD18	RAD18	K339	K267	25.6147	TRUE
Data\Zelda_220505_P2083_MR_SGJ_Xlink_Rad18_RAD6_MAGEA4_fr2_R2.raw	Intra	RAD18	RAD18	K339	S272	15.6455	TRUE
Data\Zelda_220505_P2083_MR_SGJ_Xlink_Rad18_RAD6_MAGEA4_fr2_R2.raw	Intra	RAD18	RAD18	K369	K315	68.0429	TRUE
Data\Zelda_220505_P2083_MR_SGJ_Xlink_Rad18_RAD6_MAGEA4_fr2_R2.raw	Intra	RAD18	RAD18	S374	K315	159.665	TRUE
Data\Zelda_220505_P2083_MR_SGJ_Xlink_Rad18_RAD6_MAGEA4_fr2_R2.raw	Intra	RAD18	RAD18	K369	S302	13.7914	TRUE
Data\Zelda_220505_P2083_MR_SGJ_Xlink_Rad18_RAD6_MAGEA4_fr2_R2.raw	Intra	RAD18	RAD18	K369	T316	64.3304	TRUE
Data\Zelda_220505_P2083_MR_SGJ_Xlink_Rad18_RAD6_MAGEA4_fr2_R2.raw	Intra	RAD18	RAD18	S302	K174	22.3298	TRUE
Data\Zelda_220505_P2083_MR_SGJ_Xlink_Rad18_RAD6_MAGEA4_fr2_R2.raw	Intra	RAD18	RAD18	K315	K174	124.982	TRUE
Data\Zelda_220505_P2083_MR_SGJ_Xlink_Rad18_RAD6_MAGEA4_fr2_R2.raw	Intra	RAD18	RAD18	T316	K174	124.365	TRUE
Data\Zelda_220505_P2083_MR_SGJ_Xlink_Rad18_RAD6_MAGEA4_fr2_R2.raw	Inter	MAGEA4	RAD18	K160	T316	214.358	TRUE
Data\Zelda_220505_P2083_MR_SGJ_Xlink_Rad18_RAD6_MAGEA4_fr2_R2.raw	Intra	RAD18	RAD18	K315	T175	117.543	TRUE
Data\Zelda_220505_P2083_MR_SGJ_Xlink_Rad18_RAD6_MAGEA4_fr2_R2.raw	Intra	RAD18	RAD18	S323	K63	11.9747	TRUE
Data\Zelda_220505_P2083_MR_SGJ_Xlink_Rad18_RAD6_MAGEA4_fr2_R2.raw	Intra	RAD18	RAD18	K324	K63	11.9747	TRUE
Data\Zelda_220505_P2083_MR_SGJ_Xlink_Rad18_RAD6_MAGEA4_fr2_R2.raw	Intra	RAD18	RAD18	S328	K63	4.24639	TRUE
Data\Zelda_220505_P2083_MR_SGJ_Xlink_Rad18_RAD6_MAGEA4_fr2_R2.raw	Intra	RAD18	RAD18	T333	K63	0.500396	TRUE
Data\Zelda_220505_P2083_MR_SGJ_Xlink_Rad18_RAD6_MAGEA4_fr2_R2.raw	Intra	RAD18	RAD18	K324	S61	11.9747	TRUE
Data\Zelda_220505_P2083_MR_SGJ_Xlink_Rad18_RAD6_MAGEA4_fr2_R2.raw	Intra	RAD18	RAD18	K324	Y62	11.9747	TRUE
Data\Zelda_220505_P2083_MR_SGJ_Xlink_Rad18_RAD6_MAGEA4_fr2_R2.raw	Intra	RAD18	RAD18	K324	T64	11.9747	TRUE
Data\Zelda_220505_P2083_MR_SGJ_Xlink_Rad18_RAD6_MAGEA4_fr2_R2.raw	Intra	RAD18	RAD18	K324	T68	11.9747	TRUE
Data\Zelda_220505_P2083_MR_SGJ_Xlink_Rad18_RAD6_MAGEA4_fr2_R2.raw	Intra	RAD18	RAD18	K324	T72	10.3034	TRUE
Data\Zelda_220505_P2083_MR_SGJ_Xlink_Rad18_RAD6_MAGEA4_fr2_R2.raw	Intra	RAD18	RAD18	K324	T74	7.14139	TRUE
Data\Zelda_220505_P2083_MR_SGJ_Xlink_Rad18_RAD6_MAGEA4_fr2_R2.raw	Intra	RAD18	RAD18	S323	K247	41.2795	TRUE
Data\Zelda_220505_P2083_MR_SGJ_Xlink_Rad18_RAD6_MAGEA4_fr2_R2.raw	Intra	RAD18	RAD18	S323	K251	50.1568	TRUE
Data\Zelda_220505_P2083_MR_SGJ_Xlink_Rad18_RAD6_MAGEA4_fr2_R2.raw	Intra	RAD18	RAD18	K324	K247	44.4716	TRUE
Data\Zelda_220505_P2083_MR_SGJ_Xlink_Rad18_RAD6_MAGEA4_fr2_R2.raw	Intra	RAD18	RAD18	K324	K251	53.3982	TRUE
Data\Zelda_220505_P2083_MR_SGJ_Xlink_Rad18_RAD6_MAGEA4_fr2_R2.raw	Intra	RAD18	RAD18	K324	T252	55.5616	TRUE
Data\Zelda_220505_P2083_MR_SGJ_Xlink_Rad18_RAD6_MAGEA4_fr2_R2.raw	Intra	RAD18	RAD18	K324	Y254	61.0786	TRUE
Data\Zelda_220505_P2083_MR_SGJ_Xlink_Rad18_RAD6_MAGEA4_fr2_R2.raw	Intra	RAD18	RAD18	K324	S258	74.87	TRUE
Data\Zelda_220505_P2083_MR_SGJ_Xlink_Rad18_RAD6_MAGEA4_fr2_R2.raw	Intra	RAD18	RAD18	S346	K301	95.6779	TRUE
Data\Zelda_220505_P2083_MR_SGJ_Xlink_Rad18_RAD6_MAGEA4_fr2_R2.raw	Intra	RAD18	RAD18	K347	K301	97.6663	TRUE
Data\Zelda_220505_P2083_MR_SGJ_Xlink_Rad18_RAD6_MAGEA4_fr2_R2.raw	Intra	RAD18	RAD18	Y348	K301	93.1429	TRUE
Data\Zelda_220505_P2083_MR_SGJ_Xlink_Rad18_RAD6_MAGEA4_fr2_R2.raw	Intra	RAD18	RAD18	K347	Y291	56.1939	TRUE
Data\Zelda_220505_P2083_MR_SGJ_Xlink_Rad18_RAD6_MAGEA4_fr2_R2.raw	Intra	RAD18	RAD18	S323	K263	68.5782	TRUE
Data\Zelda_220505_P2083_MR_SGJ_Xlink_Rad18_RAD6_MAGEA4_fr2_R2.raw	Intra	RAD18	RAD18	K324	K263	75.7851	TRUE
Data\Zelda_220505_P2083_MR_SGJ_Xlink_Rad18_RAD6_MAGEA4_fr2_R2.raw	Intra	RAD18	RAD18	S328	K263	55.3136	TRUE
Data\Zelda_220505_P2083_MR_SGJ_Xlink_Rad18_RAD6_MAGEA4_fr2_R2.raw	Intra	RAD18	RAD18	T333	K263	46.0994	TRUE
Data\Zelda_220505_P2083_MR_SGJ_Xlink_Rad18_RAD6_MAGEA4_fr2_R2.raw	Intra	RAD18	RAD18	S302	K203	154.486	TRUE
Data\Zelda_220505_P2083_MR_SGJ_Xlink_Rad18_RAD6_MAGEA4_fr2_R1.raw	Inter	MAGEA4	RAD18	K160	T316	206.618	TRUE
Data\Zelda_220505_P2083_MR_SGJ_Xlink_Rad18_RAD6_MAGEA4_fr2_R2.raw	Intra	RAD18	RAD18	T316	K203	154.651	TRUE
Data\Zelda_220505_P2083_MR_SGJ_Xlink_Rad18_RAD6_MAGEA4_fr2_R2.raw	Intra	RAD18	RAD18	K315	T206	111.643	TRUE
Data\Zelda_220505_P2083_MR_SGJ_Xlink_Rad18_RAD6_MAGEA4_fr2_R2.raw	Intra	RAD18	RAD18	S164	K89	78.2861	TRUE
Data\Zelda_220505_P2083_MR_SGJ_Xlink_Rad18_RAD6_MAGEA4_fr2_R2.raw	Intra	RAD18	RAD18	K167	K89	114.946	TRUE
Data\Zelda_220505_P2083_MR_SGJ_Xlink_Rad18_RAD6_MAGEA4_fr2_R2.raw	Intra	RAD18	RAD18	K167	S90	111.48	TRUE
Data\Zelda_220505_P2083_MR_SGJ_Xlink_Rad18_RAD6_MAGEA4_fr2_R2.raw	Intra	RAD18	RAD18	Y291	K267	37.9832	TRUE
Data\Zelda_220505_P2083_MR_SGJ_Xlink_Rad18_RAD6_MAGEA4_fr2_R2.raw	Intra	RAD18	RAD18	K301	K267	45.5894	TRUE
Data\Zelda_220505_P2083_MR_SGJ_Xlink_Rad18_RAD6_MAGEA4_fr2_R2.raw	Intra	RAD18	RAD18	K301	S272	30.8205	TRUE
Data\Zelda_220505_P2083_MR_SGJ_Xlink_Rad18_RAD6_MAGEA4_fr2_R2.raw	Intra	RAD18	RAD18	S354	K174	47.5783	TRUE
Data\Zelda_220505_P2083_MR_SGJ_Xlink_Rad18_RAD6_MAGEA4_fr2_R2.raw	Intra	RAD18	RAD18	S323	K121	50.8033	TRUE
Data\Zelda_220505_P2083_MR_SGJ_Xlink_Rad18_RAD6_MAGEA4_fr2_R2.raw	Intra	RAD18	RAD18	K324	K121	56.8219	TRUE
Data\Zelda_220505_P2083_MR_SGJ_Xlink_Rad18_RAD6_MAGEA4_fr2_R2.raw	Intra	RAD18	RAD18	K324	Y123	47.8499	TRUE
Data\Zelda_220505_P2083_MR_SGJ_Xlink_Rad18_RAD6_MAGEA4_fr2_R2.raw	Intra	RAD18	RAD18	K324	T124	44.9358	TRUE
Data\Zelda_220505_P2083_MR_SGJ_Xlink_Rad18_RAD6_MAGEA4_fr2_R2.raw	Intra	RAD18	RAD18	K324	S128	31.0146	TRUE
Data\Zelda_220505_P2083_MR_SGJ_Xlink_Rad18_RAD6_MAGEA4_fr2_R2.raw	Intra	RAD18	RAD18	K267	K133	7.9856	TRUE
Data\Zelda_220505_P2083_MR_SGJ_Xlink_Rad18_RAD6_MAGEA4_fr2_R2.raw	Intra	RAD18	RAD18	S272	K133	1.54461	TRUE
Data\Zelda_220505_P2083_MR_SGJ_Xlink_Rad18_RAD6_MAGEA4_fr2_R2.raw	Intra	RAD18	RAD18	K267	Y123	5.18734	TRUE
Data\Zelda_220505_P2083_MR_SGJ_Xlink_Rad18_RAD6_MAGEA4_fr2_R2.raw	Intra	RAD18	RAD18	K267	T124	7.9856	TRUE
Data\Zelda_220505_P2083_MR_SGJ_Xlink_Rad18_RAD6_MAGEA4_fr2_R2.raw	Intra	RAD18	RAD18	K267	S128	9.48007	TRUE
Data\Zelda_220505_P2083_MR_SGJ_Xlink_Rad18_RAD6_MAGEA4_fr2_R2.raw	Intra	RAD18	RAD18	K267	S131	7.9856	TRUE
Data\Zelda_220505_P2083_MR_SGJ_Xlink_Rad18_RAD6_MAGEA4_fr2_R2.raw	Intra	RAD18	RAD18	K267	S136	5.18734	TRUE
Data\Zelda_220505_P2083_MR_SGJ_Xlink_Rad18_RAD6_MAGEA4_fr2_R1.raw	Inter	MAGEA4	RAD18	K160	T333	195.121	TRUE
Data\Zelda_220505_P2083_MR_SGJ_Xlink_Rad18_RAD6_MAGEA4_fr2_R2.raw	Intra	RAD18	RAD18	S302	K263	40.3982	TRUE
Data\Zelda_220505_P2083_MR_SGJ_Xlink_Rad18_RAD6_MAGEA4_fr2_R2.raw	Intra	RAD18	RAD18	S302	K264	9.40265	TRUE
Data\Zelda_220505_P2083_MR_SGJ_Xlink_Rad18_RAD6_MAGEA4_fr2_R2.raw	Inter	MAGEA4	RAD18	K160	T333	193.764	TRUE
Data\Zelda_220505_P2083_MR_SGJ_Xlink_Rad18_RAD6_MAGEA4_fr2_R2.raw	Intra	RAD18	RAD18	K315	K264	35.6227	TRUE
Data\Zelda_220505_P2083_MR_SGJ_Xlink_Rad18_RAD6_MAGEA4_fr2_R1.raw	Inter	MAGEA4	RAD18	K160	T337	192.818	TRUE
Data\Zelda_220505_P2083_MR_SGJ_Xlink_Rad18_RAD6_MAGEA4_fr2_R2.raw	Intra	RAD18	RAD18	T316	K264	32.7258	TRUE
Data\Zelda_220505_P2083_MR_SGJ_Xlink_Rad18_RAD6_MAGEA4_fr2_R2.raw	Inter	MAGEA4	RAD18	K160	T337	184.317	TRUE
Data\Zelda_220505_P2083_MR_SGJ_Xlink_Rad18_RAD6_MAGEA4_fr2_R2.raw	Intra	RAD18	RAD18	K167	K116	246.186	TRUE
Data\Zelda_220505_P2083_MR_SGJ_Xlink_Rad18_RAD6_MAGEA4_fr2_R1.raw	Intra	RAD18	RAD18	K167	K116	161.961	TRUE
Data\Zelda_220505_P2083_MR_SGJ_Xlink_Rad18_RAD6_MAGEA4_fr2_R2.raw	Intra	RAD18	RAD18	S180	K89	57.3519	TRUE
Data\Zelda_220505_P2083_MR_SGJ_Xlink_Rad18_RAD6_MAGEA4_fr2_R1.raw	Intra	RAD18	RAD18	K167	K157	298.119	TRUE
Data\Zelda_220505_P2083_MR_SGJ_Xlink_Rad18_RAD6_MAGEA4_fr2_R2.raw	Intra	RAD18	RAD18	K167	K157	243.947	TRUE
Data\Zelda_220505_P2083_MR_SGJ_Xlink_Rad18_RAD6_MAGEA4_fr2_R1.raw	Intra	RAD18	RAD18	K167	K23	238.007	TRUE
Data\Zelda_220505_P2083_MR_SGJ_Xlink_Rad18_RAD6_MAGEA4_fr2_R2.raw	Intra	RAD18	RAD18	Y291	K133	69.7517	TRUE
Data\Zelda_220505_P2083_MR_SGJ_Xlink_Rad18_RAD6_MAGEA4_fr2_R2.raw	Intra	RAD18	RAD18	K301	K133	98.1847	TRUE
Data\Zelda_220505_P2083_MR_SGJ_Xlink_Rad18_RAD6_MAGEA4_fr2_R2.raw	Intra	RAD18	RAD18	S302	K133	101.165	TRUE
Data\Zelda_220505_P2083_MR_SGJ_Xlink_Rad18_RAD6_MAGEA4_fr2_R2.raw	Intra	RAD18	RAD18	K301	S131	78.6728	TRUE
Data\Zelda_220505_P2083_MR_SGJ_Xlink_Rad18_RAD6_MAGEA4_fr2_R2.raw	Intra	RAD18	RAD18	K301	S136	86.7333	TRUE
Data\Zelda_220505_P2083_MR_SGJ_Xlink_Rad18_RAD6_MAGEA4_fr2_R2.raw	Intra	RAD18	RAD18	K315	K133	103.816	TRUE
Data\Zelda_220505_P2083_MR_SGJ_Xlink_Rad18_RAD6_MAGEA4_fr2_R2.raw	Intra	RAD18	RAD18	T316	K133	91.2648	TRUE
Data\Zelda_220505_P2083_MR_SGJ_Xlink_Rad18_RAD6_MAGEA4_fr2_R2.raw	Intra	RAD18	RAD18	K315	S131	65.0359	TRUE
Data\Zelda_220505_P2083_MR_SGJ_Xlink_Rad18_RAD6_MAGEA4_fr2_R2.raw	Intra	RAD18	RAD18	K315	S136	91.2648	TRUE
Data\Zelda_220505_P2083_MR_SGJ_Xlink_Rad18_RAD6_MAGEA4_fr2_R2.raw	Intra	RAD18	RAD18	Y291	K167	27.0452	TRUE
Data\Zelda_220505_P2083_MR_SGJ_Xlink_Rad18_RAD6_MAGEA4_fr2_R2.raw	Intra	RAD18	RAD18	K301	K167	44.526	TRUE
Data\Zelda_220505_P2083_MR_SGJ_Xlink_Rad18_RAD6_MAGEA4_fr2_R2.raw	Intra	RAD18	RAD18	S302	K167	57.839	TRUE
Data\Zelda_220505_P2083_MR_SGJ_Xlink_Rad18_RAD6_MAGEA4_fr2_R2.raw	Intra	RAD18	RAD18	K301	S164	34.518	TRUE
Data\Zelda_220505_P2083_MR_SGJ_Xlink_Rad18_RAD6_MAGEA4_fr2_R2.raw	Intra	RAD18	RAD18	K301	S170	40.4398	TRUE
Data\Zelda_220505_P2083_MR_SGJ_Xlink_Rad18_RAD6_MAGEA4_fr2_R2.raw	Intra	RAD18	RAD18	S346	K263	25.2964	TRUE
Data\Zelda_220505_P2083_MR_SGJ_Xlink_Rad18_RAD6_MAGEA4_fr2_R2.raw	Intra	RAD18	RAD18	K167	K23	226.082	TRUE
Data\Zelda_220505_P2083_MR_SGJ_Xlink_Rad18_RAD6_MAGEA4_fr2_R2.raw	Intra	RAD18	RAD18	K167	S112	166.195	TRUE
Data\Zelda_220505_P2083_MR_SGJ_Xlink_Rad18_RAD6_MAGEA4_fr2_R2.raw	Intra	RAD18	RAD18	K339	S302	15.244	TRUE
Data\Zelda_220505_P2083_MR_SGJ_Xlink_Rad18_RAD6_MAGEA4_fr2_R2.raw	Intra	RAD18	RAD18	K167	S113	197.701	TRUE
Data\Zelda_220505_P2083_MR_SGJ_Xlink_Rad18_RAD6_MAGEA4_fr2_R2.raw	Intra	RAD18	RAD18	Y291	K116	28.4245	TRUE
Data\Zelda_220505_P2083_MR_SGJ_Xlink_Rad18_RAD6_MAGEA4_fr2_R2.raw	Intra	RAD18	RAD18	K301	K116	53.8667	TRUE
Data\Zelda_220505_P2083_MR_SGJ_Xlink_Rad18_RAD6_MAGEA4_fr2_R2.raw	Intra	RAD18	RAD18	S302	K116	62.4989	TRUE
Data\Zelda_220505_P2083_MR_SGJ_Xlink_Rad18_RAD6_MAGEA4_fr2_R2.raw	Intra	RAD18	RAD18	K301	S109	32.0437	TRUE
Data\Zelda_220505_P2083_MR_SGJ_Xlink_Rad18_RAD6_MAGEA4_fr2_R2.raw	Intra	RAD18	RAD18	K301	S112	49.6795	TRUE
Data\Zelda_220505_P2083_MR_SGJ_Xlink_Rad18_RAD6_MAGEA4_fr2_R2.raw	Intra	RAD18	RAD18	K301	S113	51.7619	TRUE
Data\Zelda_220505_P2083_MR_SGJ_Xlink_Rad18_RAD6_MAGEA4_fr2_R2.raw	Intra	RAD18	RAD18	K301	S114	53.8667	TRUE
Data\Zelda_220505_P2083_MR_SGJ_Xlink_Rad18_RAD6_MAGEA4_fr2_R2.raw	Intra	RAD18	RAD18	K301	S115	53.8667	TRUE
Data\Zelda_220505_P2083_MR_SGJ_Xlink_Rad18_RAD6_MAGEA4_fr2_R2.raw	Intra	RAD18	RAD18	S302	K192	71.2654	TRUE
Data\Zelda_220505_P2083_MR_SGJ_Xlink_Rad18_RAD6_MAGEA4_fr2_R2.raw	Intra	RAD18	RAD18	K167	S114	222.005	TRUE
Data\Zelda_220505_P2083_MR_SGJ_Xlink_Rad18_RAD6_MAGEA4_fr2_R2.raw	Intra	RAD18	RAD18	K167	S115	237.702	TRUE
Data\Zelda_220505_P2083_MR_SGJ_Xlink_Rad18_RAD6_MAGEA4_fr2_R2.raw	Intra	RAD18	RAD18	K315	S180	87.2445	TRUE
Data\Zelda_220505_P2083_MR_SGJ_Xlink_Rad18_RAD6_MAGEA4_fr2_R1.raw	Intra	RAD18	RAD18	K167	S115	165.514	TRUE
Data\Zelda_220505_P2083_MR_SGJ_Xlink_Rad18_RAD6_MAGEA4_fr2_R2.raw	Intra	RAD18	RAD18	S220	K89	90.1596	TRUE
Data\Zelda_220505_P2083_MR_SGJ_Xlink_Rad18_RAD6_MAGEA4_fr2_R2.raw	Intra	RAD18	RAD18	K224	K89	92.9653	TRUE
Data\Zelda_220505_P2083_MR_SGJ_Xlink_Rad18_RAD6_MAGEA4_fr2_R2.raw	Intra	RAD18	RAD18	K224	S90	90.1596	TRUE
Data\Zelda_220505_P2083_MR_SGJ_Xlink_Rad18_RAD6_MAGEA4_fr2_R1.raw	Intra	RAD18	RAD18	K167	T24	225.085	TRUE
Data\Zelda_220505_P2083_MR_SGJ_Xlink_Rad18_RAD6_MAGEA4_fr2_R2.raw	Intra	RAD18	RAD18	K167	T24	216.171	TRUE
Data\Zelda_220505_P2083_MR_SGJ_Xlink_Rad18_RAD6_MAGEA4_fr2_R2.raw	Intra	RAD18	RAD18	K315	S164	128.478	TRUE
Data\Zelda_220505_P2083_MR_SGJ_Xlink_Rad18_RAD6_MAGEA4_fr2_R2.raw	Intra	RAD18	RAD18	K315	K116	156.082	TRUE
Data\Zelda_220505_P2083_MR_SGJ_Xlink_Rad18_RAD6_MAGEA4_fr2_R2.raw	Intra	RAD18	RAD18	T316	K116	152.325	TRUE
Data\Zelda_220505_P2083_MR_SGJ_Xlink_Rad18_RAD6_MAGEA4_fr2_R2.raw	Intra	RAD18	RAD18	K350	K236	9.73727	TRUE
Data\Zelda_220505_P2083_MR_SGJ_Xlink_Rad18_RAD6_MAGEA4_fr2_R2.raw	Intra	RAD18	RAD18	K350	K245	26.6867	TRUE
Data\Zelda_220505_P2083_MR_SGJ_Xlink_Rad18_RAD6_MAGEA4_fr2_R2.raw	Intra	RAD18	RAD18	K351	K236	9.73727	TRUE
Data\Zelda_220505_P2083_MR_SGJ_Xlink_Rad18_RAD6_MAGEA4_fr2_R2.raw	Intra	RAD18	RAD18	K351	K245	34.365	TRUE
Data\Zelda_220505_P2083_MR_SGJ_Xlink_Rad18_RAD6_MAGEA4_fr2_R2.raw	Intra	RAD18	RAD18	K353	K236	9.73727	TRUE
Data\Zelda_220505_P2083_MR_SGJ_Xlink_Rad18_RAD6_MAGEA4_fr2_R2.raw	Intra	RAD18	RAD18	K353	K245	30.4665	TRUE
Data\Zelda_220505_P2083_MR_SGJ_Xlink_Rad18_RAD6_MAGEA4_fr2_R2.raw	Intra	RAD18	RAD18	S354	K236	9.73727	TRUE
Data\Zelda_220505_P2083_MR_SGJ_Xlink_Rad18_RAD6_MAGEA4_fr2_R2.raw	Intra	RAD18	RAD18	S354	K245	30.4665	TRUE
Data\Zelda_220505_P2083_MR_SGJ_Xlink_Rad18_RAD6_MAGEA4_fr2_R2.raw	Intra	RAD18	RAD18	K350	S238	14.4277	TRUE
Data\Zelda_220505_P2083_MR_SGJ_Xlink_Rad18_RAD6_MAGEA4_fr2_R2.raw	Intra	RAD18	RAD18	K350	S241	19.8144	TRUE
Data\Zelda_220505_P2083_MR_SGJ_Xlink_Rad18_RAD6_MAGEA4_fr2_R2.raw	Intra	RAD18	RAD18	K350	S242	19.9407	TRUE
Data\Zelda_220505_P2083_MR_SGJ_Xlink_Rad18_RAD6_MAGEA4_fr2_R2.raw	Intra	RAD18	RAD18	K351	S238	14.4277	TRUE
Data\Zelda_220505_P2083_MR_SGJ_Xlink_Rad18_RAD6_MAGEA4_fr2_R2.raw	Intra	RAD18	RAD18	K351	S241	19.8144	TRUE
Data\Zelda_220505_P2083_MR_SGJ_Xlink_Rad18_RAD6_MAGEA4_fr2_R2.raw	Intra	RAD18	RAD18	K351	S242	19.9407	TRUE
Data\Zelda_220505_P2083_MR_SGJ_Xlink_Rad18_RAD6_MAGEA4_fr2_R2.raw	Intra	RAD18	RAD18	K353	S238	14.4277	TRUE
Data\Zelda_220505_P2083_MR_SGJ_Xlink_Rad18_RAD6_MAGEA4_fr2_R2.raw	Intra	RAD18	RAD18	K353	S241	19.8144	TRUE
Data\Zelda_220505_P2083_MR_SGJ_Xlink_Rad18_RAD6_MAGEA4_fr2_R2.raw	Intra	RAD18	RAD18	K353	S242	19.9407	TRUE
Data\Zelda_220505_P2083_MR_SGJ_Xlink_Rad18_RAD6_MAGEA4_fr2_R2.raw	Intra	RAD18	RAD18	T377	K89	37.104	TRUE
Data\Zelda_220505_P2083_MR_SGJ_Xlink_Rad18_RAD6_MAGEA4_fr2_R2.raw	Intra	RAD18	RAD18	T379	K89	76.2932	TRUE
Data\Zelda_220505_P2083_MR_SGJ_Xlink_Rad18_RAD6_MAGEA4_fr2_R2.raw	Intra	RAD18	RAD18	T381	K89	131.7	TRUE
Data\Zelda_220505_P2083_MR_SGJ_Xlink_Rad18_RAD6_MAGEA4_fr2_R2.raw	Intra	RAD18	RAD18	K382	K89	151.339	TRUE
Data\Zelda_220505_P2083_MR_SGJ_Xlink_Rad18_RAD6_MAGEA4_fr2_R2.raw	Intra	RAD18	RAD18	S386	K89	152.084	TRUE
Data\Zelda_220505_P2083_MR_SGJ_Xlink_Rad18_RAD6_MAGEA4_fr2_R2.raw	Intra	RAD18	RAD18	T387	K89	149.684	TRUE
Data\Zelda_220505_P2083_MR_SGJ_Xlink_Rad18_RAD6_MAGEA4_fr2_R2.raw	Intra	RAD18	RAD18	K382	S90	147.37	TRUE
Data\Zelda_220505_P2083_MR_SGJ_Xlink_Rad18_RAD6_MAGEA4_fr2_R2.raw	Intra	RAD18	RAD18	S161	K89	100.831	TRUE
Data\Zelda_220505_P2083_MR_SGJ_Xlink_Rad18_RAD6_MAGEA4_fr2_R2.raw	Intra	RAD18	RAD18	K162	K89	96.8597	TRUE
Data\Zelda_220505_P2083_MR_SGJ_Xlink_Rad18_RAD6_MAGEA4_fr2_R2.raw	Intra	RAD18	RAD18	K162	S90	92.5137	TRUE
Data\Zelda_220505_P2083_MR_SGJ_Xlink_Rad18_RAD6_MAGEA4_fr2_R2.raw	Intra	RAD18	RAD18	K174	K108	203.727	TRUE
Data\Zelda_220505_P2083_MR_SGJ_Xlink_Rad18_RAD6_MAGEA4_fr2_R2.raw	Intra	RAD18	RAD18	K315	K207	47.4009	TRUE
Data\Zelda_220505_P2083_MR_SGJ_Xlink_Rad18_RAD6_MAGEA4_fr2_R2.raw	Intra	RAD18	RAD18	T316	K207	44.7566	TRUE
Data\Zelda_220505_P2083_MR_SGJ_Xlink_Rad18_RAD6_MAGEA4_fr2_R2.raw	Intra	RAD18	RAD18	K315	S220	16.3523	TRUE
Data\Zelda_220505_P2083_MR_SGJ_Xlink_Rad18_RAD6_MAGEA4_fr2_R2.raw	Intra	RAD18	RAD18	K376	K315	156.689	TRUE
Data\Zelda_220505_P2083_MR_SGJ_Xlink_Rad18_RAD6_MAGEA4_fr2_R1.raw	Intra	RAD18	RAD18	K174	K108	179	TRUE
Data\Zelda_220505_P2083_MR_SGJ_Xlink_Rad18_RAD6_MAGEA4_fr2_R1.raw	Intra	RAD18	RAD18	K174	K116	279.42	TRUE
Data\Zelda_220505_P2083_MR_SGJ_Xlink_Rad18_RAD6_MAGEA4_fr2_R2.raw	Intra	RAD18	RAD18	K174	K116	272.351	TRUE
Data\Zelda_220505_P2083_MR_SGJ_Xlink_Rad18_RAD6_MAGEA4_fr2_R2.raw	Intra	RAD18	RAD18	K376	S302	13.95	TRUE
Data\Zelda_220505_P2083_MR_SGJ_Xlink_Rad18_RAD6_MAGEA4_fr2_R2.raw	Intra	RAD18	RAD18	K376	T316	152.167	TRUE
Data\Zelda_220505_P2083_MR_SGJ_Xlink_Rad18_RAD6_MAGEA4_fr2_R2.raw	Intra	RAD18	RAD18	K277	K89	123.899	TRUE
Data\Zelda_220505_P2083_MR_SGJ_Xlink_Rad18_RAD6_MAGEA4_fr2_R2.raw	Intra	RAD18	RAD18	K277	S90	120.467	TRUE
Data\Zelda_220505_P2083_MR_SGJ_Xlink_Rad18_RAD6_MAGEA4_fr2_R2.raw	Intra	RAD18	RAD18	S374	K89	85.695	TRUE
Data\Zelda_220505_P2083_MR_SGJ_Xlink_Rad18_RAD6_MAGEA4_fr2_R2.raw	Intra	RAD18	RAD18	K382	K315	152.046	TRUE
Data\Zelda_220505_P2083_MR_SGJ_Xlink_Rad18_RAD6_MAGEA4_fr2_R2.raw	Intra	RAD18	RAD18	S386	K315	144.833	TRUE
Data\Zelda_220505_P2083_MR_SGJ_Xlink_Rad18_RAD6_MAGEA4_fr2_R2.raw	Intra	RAD18	RAD18	T387	K315	141.253	TRUE
Data\Zelda_220505_P2083_MR_SGJ_Xlink_Rad18_RAD6_MAGEA4_fr2_R2.raw	Intra	RAD18	RAD18	K382	S302	11.9219	TRUE
Data\Zelda_220505_P2083_MR_SGJ_Xlink_Rad18_RAD6_MAGEA4_fr2_R2.raw	Intra	RAD18	RAD18	K382	T316	148.431	TRUE
Data\Zelda_220505_P2083_MR_SGJ_Xlink_Rad18_RAD6_MAGEA4_fr2_R2.raw	Intra	RAD18	RAD18	K247	K121	28.7142	TRUE
Data\Zelda_220505_P2083_MR_SGJ_Xlink_Rad18_RAD6_MAGEA4_fr2_R2.raw	Intra	RAD18	RAD18	K251	K121	26.3854	TRUE
Data\Zelda_220505_P2083_MR_SGJ_Xlink_Rad18_RAD6_MAGEA4_fr2_R2.raw	Intra	RAD18	RAD18	T252	K121	22.664	TRUE
Data\Zelda_220505_P2083_MR_SGJ_Xlink_Rad18_RAD6_MAGEA4_fr2_R2.raw	Intra	RAD18	RAD18	Y254	K121	16.5036	TRUE
Data\Zelda_220505_P2083_MR_SGJ_Xlink_Rad18_RAD6_MAGEA4_fr2_R2.raw	Intra	RAD18	RAD18	S258	K121	35.29	TRUE
Data\Zelda_220505_P2083_MR_SGJ_Xlink_Rad18_RAD6_MAGEA4_fr2_R2.raw	Intra	RAD18	RAD18	K247	Y123	28.7142	TRUE
Data\Zelda_220505_P2083_MR_SGJ_Xlink_Rad18_RAD6_MAGEA4_fr2_R2.raw	Intra	RAD18	RAD18	K247	T124	28.7142	TRUE
Data\Zelda_220505_P2083_MR_SGJ_Xlink_Rad18_RAD6_MAGEA4_fr2_R2.raw	Intra	RAD18	RAD18	K247	S128	21.8697	TRUE
Data\Zelda_220505_P2083_MR_SGJ_Xlink_Rad18_RAD6_MAGEA4_fr2_R2.raw	Intra	RAD18	RAD18	K251	Y123	21.8697	TRUE
Data\Zelda_220505_P2083_MR_SGJ_Xlink_Rad18_RAD6_MAGEA4_fr2_R2.raw	Intra	RAD18	RAD18	K251	T124	21.8697	TRUE
Data\Zelda_220505_P2083_MR_SGJ_Xlink_Rad18_RAD6_MAGEA4_fr2_R2.raw	Intra	RAD18	RAD18	K251	S128	17.5595	TRUE
Data\Zelda_220505_P2083_MR_SGJ_Xlink_Rad18_RAD6_MAGEA4_fr2_R2.raw	Intra	RAD18	RAD18	K236	K174	5.64097	TRUE
Data\Zelda_220505_P2083_MR_SGJ_Xlink_Rad18_RAD6_MAGEA4_fr2_R2.raw	Intra	RAD18	RAD18	K236	K176	11.4824	TRUE
Data\Zelda_220505_P2083_MR_SGJ_Xlink_Rad18_RAD6_MAGEA4_fr2_R2.raw	Intra	RAD18	RAD18	S238	K174	3.869	TRUE
Data\Zelda_220505_P2083_MR_SGJ_Xlink_Rad18_RAD6_MAGEA4_fr2_R2.raw	Intra	RAD18	RAD18	S238	K176	5.64097	TRUE
Data\Zelda_220505_P2083_MR_SGJ_Xlink_Rad18_RAD6_MAGEA4_fr2_R2.raw	Intra	RAD18	RAD18	K236	S170	5.64097	TRUE
Data\Zelda_220505_P2083_MR_SGJ_Xlink_Rad18_RAD6_MAGEA4_fr2_R2.raw	Intra	RAD18	RAD18	K236	T175	7.50557	TRUE
Data\Zelda_220505_P2083_MR_SGJ_Xlink_Rad18_RAD6_MAGEA4_fr2_R2.raw	Intra	RAD18	RAD18	K236	T178	9.4549	TRUE
Data\Zelda_220505_P2083_MR_SGJ_Xlink_Rad18_RAD6_MAGEA4_fr2_R2.raw	Intra	RAD18	RAD18	K247	K207	23.2393	TRUE
Data\Zelda_220505_P2083_MR_SGJ_Xlink_Rad18_RAD6_MAGEA4_fr2_R2.raw	Intra	RAD18	RAD18	K251	K207	21.6966	TRUE
Data\Zelda_220505_P2083_MR_SGJ_Xlink_Rad18_RAD6_MAGEA4_fr2_R2.raw	Intra	RAD18	RAD18	K247	T206	20.1847	TRUE
Data\Zelda_220505_P2083_MR_SGJ_Xlink_Rad18_RAD6_MAGEA4_fr2_R2.raw	Intra	RAD18	RAD18	K247	S220	8.9881	TRUE
Data\Zelda_220505_P2083_MR_SGJ_Xlink_Rad18_RAD6_MAGEA4_fr2_R2.raw	Intra	RAD18	RAD18	K251	T206	18.7045	TRUE
Data\Zelda_220505_P2083_MR_SGJ_Xlink_Rad18_RAD6_MAGEA4_fr2_R2.raw	Intra	RAD18	RAD18	K251	S220	7.78926	TRUE
Data\Zelda_220505_P2083_MR_SGJ_Xlink_Rad18_RAD6_MAGEA4_fr2_R2.raw	Intra	RAD18	RAD18	K334	K324	26.3351	TRUE
Data\Zelda_220505_P2083_MR_SGJ_Xlink_Rad18_RAD6_MAGEA4_fr2_R2.raw	Intra	RAD18	RAD18	K334	S323	26.3351	TRUE
Data\Zelda_220505_P2083_MR_SGJ_Xlink_Rad18_RAD6_MAGEA4_fr2_R2.raw	Intra	RAD18	RAD18	K351	K160	29.6128	TRUE
Data\Zelda_220505_P2083_MR_SGJ_Xlink_Rad18_RAD6_MAGEA4_fr2_R2.raw	Intra	RAD18	RAD18	K351	K162	31.2071	TRUE
Data\Zelda_220505_P2083_MR_SGJ_Xlink_Rad18_RAD6_MAGEA4_fr2_R2.raw	Intra	RAD18	RAD18	K351	K167	40.8346	TRUE
Data\Zelda_220505_P2083_MR_SGJ_Xlink_Rad18_RAD6_MAGEA4_fr2_R2.raw	Intra	RAD18	RAD18	K351	K174	37.4639	TRUE
Data\Zelda_220505_P2083_MR_SGJ_Xlink_Rad18_RAD6_MAGEA4_fr2_R2.raw	Intra	RAD18	RAD18	K351	K176	39.3856	TRUE
Data\Zelda_220505_P2083_MR_SGJ_Xlink_Rad18_RAD6_MAGEA4_fr2_R2.raw	Intra	RAD18	RAD18	K353	K160	23.5553	TRUE
Data\Zelda_220505_P2083_MR_SGJ_Xlink_Rad18_RAD6_MAGEA4_fr2_R2.raw	Intra	RAD18	RAD18	K353	K162	32.9427	TRUE
Data\Zelda_220505_P2083_MR_SGJ_Xlink_Rad18_RAD6_MAGEA4_fr2_R2.raw	Intra	RAD18	RAD18	K353	K174	47.4924	TRUE
Data\Zelda_220505_P2083_MR_SGJ_Xlink_Rad18_RAD6_MAGEA4_fr2_R2.raw	Intra	RAD18	RAD18	K353	K176	47.4924	TRUE
Data\Zelda_220505_P2083_MR_SGJ_Xlink_Rad18_RAD6_MAGEA4_fr2_R2.raw	Intra	RAD18	RAD18	S354	K160	20.4748	TRUE
Data\Zelda_220505_P2083_MR_SGJ_Xlink_Rad18_RAD6_MAGEA4_fr2_R2.raw	Intra	RAD18	RAD18	S354	K162	29.8541	TRUE
Data\Zelda_220505_P2083_MR_SGJ_Xlink_Rad18_RAD6_MAGEA4_fr2_R2.raw	Intra	RAD18	RAD18	S354	K176	44.8564	TRUE
Data\Zelda_220505_P2083_MR_SGJ_Xlink_Rad18_RAD6_MAGEA4_fr2_R2.raw	Intra	RAD18	RAD18	K351	S161	32.8774	TRUE
Data\Zelda_220505_P2083_MR_SGJ_Xlink_Rad18_RAD6_MAGEA4_fr2_R2.raw	Intra	RAD18	RAD18	K351	S164	44.4684	TRUE
Data\Zelda_220505_P2083_MR_SGJ_Xlink_Rad18_RAD6_MAGEA4_fr2_R2.raw	Intra	RAD18	RAD18	K351	S170	35.8447	TRUE
Data\Zelda_220505_P2083_MR_SGJ_Xlink_Rad18_RAD6_MAGEA4_fr2_R2.raw	Intra	RAD18	RAD18	K351	T175	38.2213	TRUE
Data\Zelda_220505_P2083_MR_SGJ_Xlink_Rad18_RAD6_MAGEA4_fr2_R2.raw	Intra	RAD18	RAD18	K351	T178	34.8838	TRUE
Data\Zelda_220505_P2083_MR_SGJ_Xlink_Rad18_RAD6_MAGEA4_fr2_R2.raw	Intra	RAD18	RAD18	K353	S161	26.8818	TRUE
Data\Zelda_220505_P2083_MR_SGJ_Xlink_Rad18_RAD6_MAGEA4_fr2_R2.raw	Intra	RAD18	RAD18	K353	T175	47.4924	TRUE
Data\Zelda_220505_P2083_MR_SGJ_Xlink_Rad18_RAD6_MAGEA4_fr2_R2.raw	Intra	RAD18	RAD18	K353	T178	44.8564	TRUE
Data\Zelda_220505_P2083_MR_SGJ_Xlink_Rad18_RAD6_MAGEA4_fr2_R2.raw	Intra	RAD18	RAD18	K389	Y123	70.3857	TRUE
Data\Zelda_220505_P2083_MR_SGJ_Xlink_Rad18_RAD6_MAGEA4_fr2_R2.raw	Intra	RAD18	RAD18	K389	T124	65.2168	TRUE
Data\Zelda_220505_P2083_MR_SGJ_Xlink_Rad18_RAD6_MAGEA4_fr2_R2.raw	Intra	RAD18	RAD18	K389	S128	51.5724	TRUE
Data\Zelda_220505_P2083_MR_SGJ_Xlink_Rad18_RAD6_MAGEA4_fr2_R2.raw	Intra	RAD18	RAD18	S302	K162	22.284	TRUE
Data\Zelda_220505_P2083_MR_SGJ_Xlink_Rad18_RAD6_MAGEA4_fr2_R2.raw	Intra	RAD18	RAD18	K315	K162	140.943	TRUE
Data\Zelda_220505_P2083_MR_SGJ_Xlink_Rad18_RAD6_MAGEA4_fr2_R2.raw	Intra	RAD18	RAD18	T316	K162	136.394	TRUE
Data\Zelda_220505_P2083_MR_SGJ_Xlink_Rad18_RAD6_MAGEA4_fr2_R2.raw	Intra	RAD18	RAD18	K315	S161	141.689	TRUE
Data\Zelda_220505_P2083_MR_SGJ_Xlink_Rad18_RAD6_MAGEA4_fr2_R2.raw	Intra	RAD18	RAD18	S302	K277	25.2032	TRUE
Data\Zelda_220505_P2083_MR_SGJ_Xlink_Rad18_RAD6_MAGEA4_fr3_R2.raw	Intra	RAD18	RAD18	K174	K116	203.696	TRUE
Data\Zelda_220505_P2083_MR_SGJ_Xlink_Rad18_RAD6_MAGEA4_fr3_R1.raw	Intra	RAD18	RAD18	K174	K116	187.813	TRUE
Data\Zelda_220505_P2083_MR_SGJ_Xlink_Rad18_RAD6_MAGEA4_fr2_R2.raw	Intra	RAD18	RAD18	K351	T252	24.8638	TRUE
Data\Zelda_220505_P2083_MR_SGJ_Xlink_Rad18_RAD6_MAGEA4_fr2_R2.raw	Intra	RAD18	RAD18	K351	Y254	25.2447	TRUE
Data\Zelda_220505_P2083_MR_SGJ_Xlink_Rad18_RAD6_MAGEA4_fr2_R2.raw	Intra	RAD18	RAD18	K351	S258	21.5139	TRUE
Data\Zelda_220505_P2083_MR_SGJ_Xlink_Rad18_RAD6_MAGEA4_fr2_R2.raw	Intra	RAD18	RAD18	K353	T252	24.8638	TRUE
Data\Zelda_220505_P2083_MR_SGJ_Xlink_Rad18_RAD6_MAGEA4_fr2_R2.raw	Intra	RAD18	RAD18	K353	Y254	25.2447	TRUE
Data\Zelda_220505_P2083_MR_SGJ_Xlink_Rad18_RAD6_MAGEA4_fr2_R2.raw	Intra	RAD18	RAD18	K353	S258	21.5139	TRUE
Data\Zelda_220505_P2083_MR_SGJ_Xlink_Rad18_RAD6_MAGEA4_fr2_R2.raw	Intra	RAD18	RAD18	S302	H1	5.50036	TRUE
Data\Zelda_220505_P2083_MR_SGJ_Xlink_Rad18_RAD6_MAGEA4_fr2_R2.raw	Intra	RAD18	RAD18	K315	H1	16.5556	TRUE
Data\Zelda_220505_P2083_MR_SGJ_Xlink_Rad18_RAD6_MAGEA4_fr2_R2.raw	Intra	RAD18	RAD18	T316	H1	16.4664	TRUE
Data\Zelda_220505_P2083_MR_SGJ_Xlink_Rad18_RAD6_MAGEA4_fr2_R2.raw	Intra	RAD18	RAD18	K315	S9	24.1352	TRUE
Data\Zelda_220505_P2083_MR_SGJ_Xlink_Rad18_RAD6_MAGEA4_fr2_R2.raw	Intra	RAD18	RAD18	K315	S13	19.0098	TRUE
Data\Zelda_220505_P2083_MR_SGJ_Xlink_Rad18_RAD6_MAGEA4_fr2_R1.raw	Intra	RAD18	RAD18	K174	K157	344.408	TRUE
Data\Zelda_220505_P2083_MR_SGJ_Xlink_Rad18_RAD6_MAGEA4_fr2_R2.raw	Intra	RAD18	RAD18	K174	K157	247.524	TRUE
Data\Zelda_220505_P2083_MR_SGJ_Xlink_Rad18_RAD6_MAGEA4_fr3_R2.raw	Intra	RAD18	RAD18	K174	K162	164.404	TRUE
Data\Zelda_220505_P2083_MR_SGJ_Xlink_Rad18_RAD6_MAGEA4_fr2_R2.raw	Intra	RAD18	RAD18	S302	K176	3.21403	TRUE
Data\Zelda_220505_P2083_MR_SGJ_Xlink_Rad18_RAD6_MAGEA4_fr2_R2.raw	Intra	RAD18	RAD18	K315	K176	28.77	TRUE
Data\Zelda_220505_P2083_MR_SGJ_Xlink_Rad18_RAD6_MAGEA4_fr2_R2.raw	Intra	RAD18	RAD18	T316	K176	26.4755	TRUE
Data\Zelda_220505_P2083_MR_SGJ_Xlink_Rad18_RAD6_MAGEA4_fr2_R2.raw	Intra	RAD18	RAD18	K315	T178	24.2276	TRUE
Data\Zelda_220505_P2083_MR_SGJ_Xlink_Rad18_RAD6_MAGEA4_fr2_R2.raw	Intra	RAD18	RAD18	T377	K247	15.9975	TRUE
Data\Zelda_220505_P2083_MR_SGJ_Xlink_Rad18_RAD6_MAGEA4_fr2_R2.raw	Intra	RAD18	RAD18	T377	K251	15.9975	TRUE
Data\Zelda_220505_P2083_MR_SGJ_Xlink_Rad18_RAD6_MAGEA4_fr2_R2.raw	Intra	RAD18	RAD18	T379	K247	22.8507	TRUE
Data\Zelda_220505_P2083_MR_SGJ_Xlink_Rad18_RAD6_MAGEA4_fr2_R2.raw	Intra	RAD18	RAD18	T379	K251	22.8507	TRUE
Data\Zelda_220505_P2083_MR_SGJ_Xlink_Rad18_RAD6_MAGEA4_fr2_R2.raw	Intra	RAD18	RAD18	T381	K247	25.2475	TRUE
Data\Zelda_220505_P2083_MR_SGJ_Xlink_Rad18_RAD6_MAGEA4_fr2_R2.raw	Intra	RAD18	RAD18	T381	K251	25.2475	TRUE
Data\Zelda_220505_P2083_MR_SGJ_Xlink_Rad18_RAD6_MAGEA4_fr2_R2.raw	Intra	RAD18	RAD18	K382	K247	27.6955	TRUE
Data\Zelda_220505_P2083_MR_SGJ_Xlink_Rad18_RAD6_MAGEA4_fr2_R2.raw	Intra	RAD18	RAD18	K382	K251	27.6955	TRUE
Data\Zelda_220505_P2083_MR_SGJ_Xlink_Rad18_RAD6_MAGEA4_fr2_R2.raw	Intra	RAD18	RAD18	S386	K247	18.2224	TRUE
Data\Zelda_220505_P2083_MR_SGJ_Xlink_Rad18_RAD6_MAGEA4_fr2_R2.raw	Intra	RAD18	RAD18	S386	K251	18.2224	TRUE
Data\Zelda_220505_P2083_MR_SGJ_Xlink_Rad18_RAD6_MAGEA4_fr2_R2.raw	Intra	RAD18	RAD18	T387	K247	15.9975	TRUE
Data\Zelda_220505_P2083_MR_SGJ_Xlink_Rad18_RAD6_MAGEA4_fr2_R2.raw	Intra	RAD18	RAD18	T387	K251	15.9975	TRUE
Data\Zelda_220505_P2083_MR_SGJ_Xlink_Rad18_RAD6_MAGEA4_fr2_R2.raw	Intra	RAD18	RAD18	K382	T252	25.2475	TRUE
Data\Zelda_220505_P2083_MR_SGJ_Xlink_Rad18_RAD6_MAGEA4_fr2_R2.raw	Intra	RAD18	RAD18	K382	Y254	18.2224	TRUE
Data\Zelda_220505_P2083_MR_SGJ_Xlink_Rad18_RAD6_MAGEA4_fr2_R2.raw	Intra	RAD18	RAD18	K382	S258	13.7156	TRUE
Data\Zelda_220505_P2083_MR_SGJ_Xlink_Rad18_RAD6_MAGEA4_fr2_R2.raw	Intra	RAD18	RAD18	K174	S109	208.246	TRUE
Data\Zelda_220505_P2083_MR_SGJ_Xlink_Rad18_RAD6_MAGEA4_fr2_R1.raw	Intra	RAD18	RAD18	K174	S109	184.747	TRUE
Data\Zelda_220505_P2083_MR_SGJ_Xlink_Rad18_RAD6_MAGEA4_fr2_R2.raw	Intra	RAD18	RAD18	K174	S112	243.843	TRUE
Data\Zelda_220505_P2083_MR_SGJ_Xlink_Rad18_RAD6_MAGEA4_fr2_R1.raw	Intra	RAD18	RAD18	K174	S112	231.524	TRUE
Data\Zelda_220505_P2083_MR_SGJ_Xlink_Rad18_RAD6_MAGEA4_fr2_R2.raw	Intra	RAD18	RAD18	K247	K162	49.3492	TRUE
Data\Zelda_220505_P2083_MR_SGJ_Xlink_Rad18_RAD6_MAGEA4_fr2_R2.raw	Intra	RAD18	RAD18	K251	K162	55.1305	TRUE
Data\Zelda_220505_P2083_MR_SGJ_Xlink_Rad18_RAD6_MAGEA4_fr2_R2.raw	Intra	RAD18	RAD18	T252	K162	46.5125	TRUE
Data\Zelda_220505_P2083_MR_SGJ_Xlink_Rad18_RAD6_MAGEA4_fr2_R2.raw	Intra	RAD18	RAD18	Y254	K162	25.3193	TRUE
Data\Zelda_220505_P2083_MR_SGJ_Xlink_Rad18_RAD6_MAGEA4_fr2_R2.raw	Intra	RAD18	RAD18	S258	K162	9.50037	TRUE
Data\Zelda_220505_P2083_MR_SGJ_Xlink_Rad18_RAD6_MAGEA4_fr2_R2.raw	Intra	RAD18	RAD18	K247	S161	49.3492	TRUE
Data\Zelda_220505_P2083_MR_SGJ_Xlink_Rad18_RAD6_MAGEA4_fr2_R2.raw	Intra	RAD18	RAD18	K247	S164	40.9538	TRUE
Data\Zelda_220505_P2083_MR_SGJ_Xlink_Rad18_RAD6_MAGEA4_fr2_R2.raw	Intra	RAD18	RAD18	K251	S161	55.1305	TRUE
Data\Zelda_220505_P2083_MR_SGJ_Xlink_Rad18_RAD6_MAGEA4_fr2_R2.raw	Intra	RAD18	RAD18	K251	S164	46.5125	TRUE
Data\Zelda_220505_P2083_MR_SGJ_Xlink_Rad18_RAD6_MAGEA4_fr2_R2.raw	Intra	RAD18	RAD18	K315	Y123	146.198	TRUE
Data\Zelda_220505_P2083_MR_SGJ_Xlink_Rad18_RAD6_MAGEA4_fr2_R2.raw	Intra	RAD18	RAD18	K315	T124	135.158	TRUE
Data\Zelda_220505_P2083_MR_SGJ_Xlink_Rad18_RAD6_MAGEA4_fr2_R2.raw	Intra	RAD18	RAD18	K315	S128	112.135	TRUE
Data\Zelda_220505_P2083_MR_SGJ_Xlink_Rad18_RAD6_MAGEA4_fr2_R2.raw	Intra	RAD18	RAD18	K350	K347	21.1953	TRUE
Data\Zelda_220505_P2083_MR_SGJ_Xlink_Rad18_RAD6_MAGEA4_fr2_R2.raw	Intra	RAD18	RAD18	K350	S346	21.1953	TRUE
Data\Zelda_220505_P2083_MR_SGJ_Xlink_Rad18_RAD6_MAGEA4_fr2_R2.raw	Intra	RAD18	RAD18	K350	Y348	21.1953	TRUE
Data\Zelda_220505_P2083_MR_SGJ_Xlink_Rad18_RAD6_MAGEA4_fr2_R2.raw	Intra	RAD18	RAD18	K376	T252	13.5895	TRUE
Data\Zelda_220505_P2083_MR_SGJ_Xlink_Rad18_RAD6_MAGEA4_fr2_R2.raw	Intra	RAD18	RAD18	K376	Y254	15.6913	TRUE
Data\Zelda_220505_P2083_MR_SGJ_Xlink_Rad18_RAD6_MAGEA4_fr2_R2.raw	Intra	RAD18	RAD18	K376	S258	9.6275	TRUE
Data\Zelda_220505_P2083_MR_SGJ_Xlink_Rad18_RAD6_MAGEA4_fr2_R2.raw	Intra	RAD18	RAD18	K174	S113	268.579	TRUE
Data\Zelda_220505_P2083_MR_SGJ_Xlink_Rad18_RAD6_MAGEA4_fr2_R1.raw	Intra	RAD18	RAD18	K174	S113	258.896	TRUE
Data\Zelda_220505_P2083_MR_SGJ_Xlink_Rad18_RAD6_MAGEA4_fr2_R2.raw	Intra	RAD18	RAD18	Y254	K89	132.828	TRUE
Data\Zelda_220505_P2083_MR_SGJ_Xlink_Rad18_RAD6_MAGEA4_fr2_R2.raw	Intra	RAD18	RAD18	S258	K89	47.0541	TRUE
Data\Zelda_220505_P2083_MR_SGJ_Xlink_Rad18_RAD6_MAGEA4_fr2_R2.raw	Intra	RAD18	RAD18	K236	K89	36.3582	TRUE
Data\Zelda_220505_P2083_MR_SGJ_Xlink_Rad18_RAD6_MAGEA4_fr2_R2.raw	Intra	RAD18	RAD18	S238	K89	33.5614	TRUE
Data\Zelda_220505_P2083_MR_SGJ_Xlink_Rad18_RAD6_MAGEA4_fr2_R2.raw	Intra	RAD18	RAD18	K236	S90	33.5614	TRUE
Data\Zelda_220505_P2083_MR_SGJ_Xlink_Rad18_RAD6_MAGEA4_fr2_R2.raw	Intra	RAD18	RAD18	Y291	K263	17.327	TRUE
Data\Zelda_220505_P2083_MR_SGJ_Xlink_Rad18_RAD6_MAGEA4_fr2_R2.raw	Intra	RAD18	RAD18	K301	K263	36.3053	TRUE
Data\Zelda_220505_P2083_MR_SGJ_Xlink_Rad18_RAD6_MAGEA4_fr2_R2.raw	Intra	RAD18	RAD18	K301	T252	69.7001	TRUE
Data\Zelda_220505_P2083_MR_SGJ_Xlink_Rad18_RAD6_MAGEA4_fr2_R2.raw	Intra	RAD18	RAD18	K301	Y254	61.1581	TRUE
Data\Zelda_220505_P2083_MR_SGJ_Xlink_Rad18_RAD6_MAGEA4_fr2_R2.raw	Intra	RAD18	RAD18	K301	S258	52.4417	TRUE
Data\Zelda_220505_P2083_MR_SGJ_Xlink_Rad18_RAD6_MAGEA4_fr2_R2.raw	Intra	RAD18	RAD18	S148	K89	120.352	TRUE
Data\Zelda_220505_P2083_MR_SGJ_Xlink_Rad18_RAD6_MAGEA4_fr2_R2.raw	Intra	RAD18	RAD18	S150	K89	132.8	TRUE
Data\Zelda_220505_P2083_MR_SGJ_Xlink_Rad18_RAD6_MAGEA4_fr2_R2.raw	Intra	RAD18	RAD18	T151	K89	138.755	TRUE
Data\Zelda_220505_P2083_MR_SGJ_Xlink_Rad18_RAD6_MAGEA4_fr2_R2.raw	Intra	RAD18	RAD18	S152	K89	147.867	TRUE
Data\Zelda_220505_P2083_MR_SGJ_Xlink_Rad18_RAD6_MAGEA4_fr2_R2.raw	Intra	RAD18	RAD18	K174	S114	287.162	TRUE
Data\Zelda_220505_P2083_MR_SGJ_Xlink_Rad18_RAD6_MAGEA4_fr2_R1.raw	Intra	RAD18	RAD18	K174	S114	283.088	TRUE
Data\Zelda_220505_P2083_MR_SGJ_Xlink_Rad18_RAD6_MAGEA4_fr2_R2.raw	Intra	RAD18	RAD18	Y291	K247	37.9289	TRUE
Data\Zelda_220505_P2083_MR_SGJ_Xlink_Rad18_RAD6_MAGEA4_fr2_R2.raw	Intra	RAD18	RAD18	Y291	K251	50.0782	TRUE
Data\Zelda_220505_P2083_MR_SGJ_Xlink_Rad18_RAD6_MAGEA4_fr2_R2.raw	Intra	RAD18	RAD18	K301	K247	51.4378	TRUE
Data\Zelda_220505_P2083_MR_SGJ_Xlink_Rad18_RAD6_MAGEA4_fr2_R2.raw	Intra	RAD18	RAD18	K301	K251	67.3918	TRUE
Data\Zelda_220505_P2083_MR_SGJ_Xlink_Rad18_RAD6_MAGEA4_fr2_R2.raw	Intra	RAD18	RAD18	S302	K247	82.5229	TRUE
Data\Zelda_220505_P2083_MR_SGJ_Xlink_Rad18_RAD6_MAGEA4_fr2_R2.raw	Intra	RAD18	RAD18	S302	K251	111.611	TRUE
Data\Zelda_220505_P2083_MR_SGJ_Xlink_Rad18_RAD6_MAGEA4_fr2_R2.raw	Intra	RAD18	RAD18	S328	K264	47.8285	TRUE
Data\Zelda_220505_P2083_MR_SGJ_Xlink_Rad18_RAD6_MAGEA4_fr2_R2.raw	Intra	RAD18	RAD18	S328	K265	47.8285	TRUE
Data\Zelda_220505_P2083_MR_SGJ_Xlink_Rad18_RAD6_MAGEA4_fr2_R2.raw	Intra	RAD18	RAD18	T333	K264	46.643	TRUE
Data\Zelda_220505_P2083_MR_SGJ_Xlink_Rad18_RAD6_MAGEA4_fr2_R2.raw	Intra	RAD18	RAD18	T333	K265	46.643	TRUE
Data\Zelda_220505_P2083_MR_SGJ_Xlink_Rad18_RAD6_MAGEA4_fr2_R2.raw	Intra	RAD18	RAD18	K334	K264	43.8128	TRUE
Data\Zelda_220505_P2083_MR_SGJ_Xlink_Rad18_RAD6_MAGEA4_fr2_R2.raw	Intra	RAD18	RAD18	K334	K265	43.8128	TRUE
Data\Zelda_220505_P2083_MR_SGJ_Xlink_Rad18_RAD6_MAGEA4_fr2_R2.raw	Intra	RAD18	RAD18	K160	K89	43.5017	TRUE
Data\Zelda_220505_P2083_MR_SGJ_Xlink_Rad18_RAD6_MAGEA4_fr2_R2.raw	Intra	RAD18	RAD18	K160	S90	40.2052	TRUE
Data\Zelda_220505_P2083_MR_SGJ_Xlink_Rad18_RAD6_MAGEA4_fr2_R2.raw	Intra	RAD18	RAD18	S302	K157	16.4479	TRUE
Data\Zelda_220505_P2083_MR_SGJ_Xlink_Rad18_RAD6_MAGEA4_fr3_R2.raw	Intra	RAD18	RAD18	K174	S114	176.059	TRUE
Data\Zelda_220505_P2083_MR_SGJ_Xlink_Rad18_RAD6_MAGEA4_fr3_R1.raw	Intra	RAD18	RAD18	K174	S114	164.172	TRUE
Data\Zelda_220505_P2083_MR_SGJ_Xlink_Rad18_RAD6_MAGEA4_fr2_R2.raw	Intra	RAD18	RAD18	K315	S148	86.0074	TRUE
Data\Zelda_220505_P2083_MR_SGJ_Xlink_Rad18_RAD6_MAGEA4_fr2_R2.raw	Intra	RAD18	RAD18	K315	S150	120.388	TRUE
Data\Zelda_220505_P2083_MR_SGJ_Xlink_Rad18_RAD6_MAGEA4_fr2_R2.raw	Intra	RAD18	RAD18	K315	T151	141.086	TRUE
Data\Zelda_220505_P2083_MR_SGJ_Xlink_Rad18_RAD6_MAGEA4_fr2_R2.raw	Intra	RAD18	RAD18	K174	S115	307.718	TRUE
Data\Zelda_220505_P2083_MR_SGJ_Xlink_Rad18_RAD6_MAGEA4_fr2_R2.raw	Intra	RAD18	RAD18	Y291	K121	64.3346	TRUE
Data\Zelda_220505_P2083_MR_SGJ_Xlink_Rad18_RAD6_MAGEA4_fr2_R2.raw	Intra	RAD18	RAD18	K301	K121	101.055	TRUE
Data\Zelda_220505_P2083_MR_SGJ_Xlink_Rad18_RAD6_MAGEA4_fr2_R2.raw	Intra	RAD18	RAD18	S302	K121	102.019	TRUE
Data\Zelda_220505_P2083_MR_SGJ_Xlink_Rad18_RAD6_MAGEA4_fr2_R2.raw	Intra	RAD18	RAD18	K301	Y123	92.7631	TRUE
Data\Zelda_220505_P2083_MR_SGJ_Xlink_Rad18_RAD6_MAGEA4_fr2_R2.raw	Intra	RAD18	RAD18	K301	T124	87.8721	TRUE
Data\Zelda_220505_P2083_MR_SGJ_Xlink_Rad18_RAD6_MAGEA4_fr2_R2.raw	Intra	RAD18	RAD18	K301	S128	70.6547	TRUE
Data\Zelda_220505_P2083_MR_SGJ_Xlink_Rad18_RAD6_MAGEA4_fr2_R2.raw	Intra	RAD18	RAD18	S302	K160	8.25505	TRUE
Data\Zelda_220505_P2083_MR_SGJ_Xlink_Rad18_RAD6_MAGEA4_fr2_R2.raw	Intra	RAD18	RAD18	K315	K160	47.8694	TRUE
Data\Zelda_220505_P2083_MR_SGJ_Xlink_Rad18_RAD6_MAGEA4_fr2_R2.raw	Intra	RAD18	RAD18	T316	K160	45.2523	TRUE
Data\Zelda_220505_P2083_MR_SGJ_Xlink_Rad18_RAD6_MAGEA4_fr2_R2.raw	Intra	RAD18	RAD18	S354	K350	54.4167	TRUE
Data\Zelda_220505_P2083_MR_SGJ_Xlink_Rad18_RAD6_MAGEA4_fr2_R2.raw	Intra	RAD18	RAD18	S354	K351	84.5246	TRUE
Data\Zelda_220505_P2083_MR_SGJ_Xlink_Rad18_RAD6_MAGEA4_fr2_R2.raw	Intra	RAD18	RAD18	S354	K353	87.2371	TRUE
Data\Zelda_220505_P2083_MR_SGJ_Xlink_Rad18_RAD6_MAGEA4_fr2_R2.raw	Intra	RAD18	RAD18	K334	K160	34.1714	TRUE
Data\Zelda_220505_P2083_MR_SGJ_Xlink_Rad18_RAD6_MAGEA4_fr2_R2.raw	Intra	RAD18	RAD18	K334	K162	36.6619	TRUE
Data\Zelda_220505_P2083_MR_SGJ_Xlink_Rad18_RAD6_MAGEA4_fr2_R2.raw	Intra	RAD18	RAD18	T337	K160	27.4838	TRUE
Data\Zelda_220505_P2083_MR_SGJ_Xlink_Rad18_RAD6_MAGEA4_fr2_R2.raw	Intra	RAD18	RAD18	T337	K162	29.487	TRUE
Data\Zelda_220505_P2083_MR_SGJ_Xlink_Rad18_RAD6_MAGEA4_fr2_R2.raw	Intra	RAD18	RAD18	K334	S161	34.5583	TRUE
Data\Zelda_220505_P2083_MR_SGJ_Xlink_Rad18_RAD6_MAGEA4_fr2_R1.raw	Intra	RAD18	RAD18	K174	S115	305.833	TRUE
Data\Zelda_220505_P2083_MR_SGJ_Xlink_Rad18_RAD6_MAGEA4_fr2_R2.raw	Intra	RAD18	RAD18	K334	S302	105.931	TRUE
Data\Zelda_220505_P2083_MR_SGJ_Xlink_Rad18_RAD6_MAGEA4_fr3_R2.raw	Intra	RAD18	RAD18	K174	S115	191.76	TRUE
Data\Zelda_220505_P2083_MR_SGJ_Xlink_Rad18_RAD6_MAGEA4_fr2_R2.raw	Intra	RAD18	RAD18	K315	K247	129.836	TRUE
Data\Zelda_220505_P2083_MR_SGJ_Xlink_Rad18_RAD6_MAGEA4_fr3_R1.raw	Intra	RAD18	RAD18	K174	S115	179.867	TRUE
Data\Zelda_220505_P2083_MR_SGJ_Xlink_Rad18_RAD6_MAGEA4_fr2_R2.raw	Intra	RAD18	RAD18	T316	K247	124.495	TRUE
Data\Zelda_220505_P2083_MR_SGJ_Xlink_Rad18_RAD6_MAGEA4_fr1_R2.raw	Intra	RAD18	RAD18	K192	K108	463.306	TRUE
Data\Zelda_220505_P2083_MR_SGJ_Xlink_Rad18_RAD6_MAGEA4_fr2_R2.raw	Intra	RAD18	RAD18	S328	K301	57.7371	TRUE
Data\Zelda_220505_P2083_MR_SGJ_Xlink_Rad18_RAD6_MAGEA4_fr2_R2.raw	Intra	RAD18	RAD18	T333	K301	104.621	TRUE
Data\Zelda_220505_P2083_MR_SGJ_Xlink_Rad18_RAD6_MAGEA4_fr2_R2.raw	Intra	RAD18	RAD18	K334	K301	104.621	TRUE
Data\Zelda_220505_P2083_MR_SGJ_Xlink_Rad18_RAD6_MAGEA4_fr2_R2.raw	Intra	RAD18	RAD18	T337	K301	92.818	TRUE
Data\Zelda_220505_P2083_MR_SGJ_Xlink_Rad18_RAD6_MAGEA4_fr2_R2.raw	Intra	RAD18	RAD18	K334	Y291	68.22	TRUE
Data\Zelda_220505_P2083_MR_SGJ_Xlink_Rad18_RAD6_MAGEA4_fr2_R2.raw	Intra	RAD18	RAD18	K301	S148	36.7076	TRUE
Data\Zelda_220505_P2083_MR_SGJ_Xlink_Rad18_RAD6_MAGEA4_fr2_R2.raw	Intra	RAD18	RAD18	K301	S150	36.7076	TRUE
Data\Zelda_220505_P2083_MR_SGJ_Xlink_Rad18_RAD6_MAGEA4_fr2_R2.raw	Intra	RAD18	RAD18	K301	T151	36.7076	TRUE
Data\Zelda_220505_P2083_MR_SGJ_Xlink_Rad18_RAD6_MAGEA4_fr2_R2.raw	Intra	RAD18	RAD18	K301	S152	36.7076	TRUE
Data\Zelda_220505_P2083_MR_SGJ_Xlink_Rad18_RAD6_MAGEA4_fr2_R2.raw	Intra	RAD18	RAD18	K121	K89	140.234	TRUE
Data\Zelda_220505_P2083_MR_SGJ_Xlink_Rad18_RAD6_MAGEA4_fr2_R2.raw	Intra	RAD18	RAD18	K121	S90	134.71	TRUE
Data\Zelda_220505_P2083_MR_SGJ_Xlink_Rad18_RAD6_MAGEA4_fr2_R2.raw	Intra	RAD18	RAD18	K263	K245	10.2872	TRUE
Data\Zelda_220505_P2083_MR_SGJ_Xlink_Rad18_RAD6_MAGEA4_fr2_R2.raw	Intra	RAD18	RAD18	K264	K245	3.60647	TRUE
Data\Zelda_220505_P2083_MR_SGJ_Xlink_Rad18_RAD6_MAGEA4_fr2_R2.raw	Intra	RAD18	RAD18	K263	S241	10.2872	TRUE
Data\Zelda_220505_P2083_MR_SGJ_Xlink_Rad18_RAD6_MAGEA4_fr2_R2.raw	Intra	RAD18	RAD18	K263	S242	10.2872	TRUE
Data\Zelda_220505_P2083_MR_SGJ_Xlink_Rad18_RAD6_MAGEA4_fr2_R2.raw	Intra	RAD18	RAD18	K264	S241	3.60647	TRUE
Data\Zelda_220505_P2083_MR_SGJ_Xlink_Rad18_RAD6_MAGEA4_fr2_R2.raw	Intra	RAD18	RAD18	K264	S242	3.60647	TRUE
Data\Zelda_220505_P2083_MR_SGJ_Xlink_Rad18_RAD6_MAGEA4_fr1_R1.raw	Intra	RAD18	RAD18	K192	K108	446.041	TRUE
Data\Zelda_220505_P2083_MR_SGJ_Xlink_Rad18_RAD6_MAGEA4_fr2_R1.raw	Intra	RAD18	RAD18	K192	K116	306.168	TRUE
Data\Zelda_220505_P2083_MR_SGJ_Xlink_Rad18_RAD6_MAGEA4_fr2_R2.raw	Inter	RAD18	RAD18	K351	K351	30.1932	TRUE
Data\Zelda_220505_P2083_MR_SGJ_Xlink_Rad18_RAD6_MAGEA4_fr2_R2.raw	Inter	RAD18	RAD18	K351	K353	30.1932	TRUE
Data\Zelda_220505_P2083_MR_SGJ_Xlink_Rad18_RAD6_MAGEA4_fr2_R2.raw	Inter	RAD18	RAD18	K353	K353	44.0874	TRUE
Data\Zelda_220505_P2083_MR_SGJ_Xlink_Rad18_RAD6_MAGEA4_fr1_R1.raw	Intra	RAD18	RAD18	K192	K121	179.692	TRUE
Data\Zelda_220505_P2083_MR_SGJ_Xlink_Rad18_RAD6_MAGEA4_fr2_R1.raw	Intra	RAD18	RAD18	K192	K121	164.829	TRUE
Data\Zelda_220505_P2083_MR_SGJ_Xlink_Rad18_RAD6_MAGEA4_fr1_R1.raw	Intra	RAD18	RAD18	K192	K157	308.908	TRUE
Data\Zelda_220505_P2083_MR_SGJ_Xlink_Rad18_RAD6_MAGEA4_fr2_R1.raw	Intra	RAD18	RAD18	K192	K157	260.42	TRUE
Data\Zelda_220505_P2083_MR_SGJ_Xlink_Rad18_RAD6_MAGEA4_fr2_R2.raw	Intra	RAD18	RAD18	K353	S302	31.4265	TRUE
Data\Zelda_220505_P2083_MR_SGJ_Xlink_Rad18_RAD6_MAGEA4_fr2_R2.raw	Intra	RAD18	RAD18	K192	K157	198.41	TRUE
Data\Zelda_220505_P2083_MR_SGJ_Xlink_Rad18_RAD6_MAGEA4_fr2_R2.raw	Intra	RAD18	RAD18	K350	S328	14.6542	TRUE
Data\Zelda_220505_P2083_MR_SGJ_Xlink_Rad18_RAD6_MAGEA4_fr2_R2.raw	Intra	RAD18	RAD18	K350	T333	26.8702	TRUE
Data\Zelda_220505_P2083_MR_SGJ_Xlink_Rad18_RAD6_MAGEA4_fr2_R2.raw	Intra	RAD18	RAD18	K353	K264	30.2693	TRUE
Data\Zelda_220505_P2083_MR_SGJ_Xlink_Rad18_RAD6_MAGEA4_fr2_R2.raw	Intra	RAD18	RAD18	K353	K265	30.2693	TRUE
Data\Zelda_220505_P2083_MR_SGJ_Xlink_Rad18_RAD6_MAGEA4_fr2_R2.raw	Intra	RAD18	RAD18	K353	K267	30.2693	TRUE
Data\Zelda_220505_P2083_MR_SGJ_Xlink_Rad18_RAD6_MAGEA4_fr2_R2.raw	Intra	RAD18	RAD18	S354	K264	27.9246	TRUE
Data\Zelda_220505_P2083_MR_SGJ_Xlink_Rad18_RAD6_MAGEA4_fr2_R2.raw	Intra	RAD18	RAD18	S354	K265	27.9246	TRUE
Data\Zelda_220505_P2083_MR_SGJ_Xlink_Rad18_RAD6_MAGEA4_fr2_R2.raw	Intra	RAD18	RAD18	S354	K267	27.9246	TRUE
Data\Zelda_220505_P2083_MR_SGJ_Xlink_Rad18_RAD6_MAGEA4_fr2_R2.raw	Intra	RAD18	RAD18	K353	S272	16.948	TRUE
Data\Zelda_220505_P2083_MR_SGJ_Xlink_Rad18_RAD6_MAGEA4_fr2_R2.raw	Intra	RAD18	RAD18	S354	K247	55.3734	TRUE
Data\Zelda_220505_P2083_MR_SGJ_Xlink_Rad18_RAD6_MAGEA4_fr2_R2.raw	Intra	RAD18	RAD18	S354	K251	80.2249	TRUE
Data\Zelda_220505_P2083_MR_SGJ_Xlink_Rad18_RAD6_MAGEA4_fr2_R2.raw	Intra	RAD18	RAD18	K350	K334	23.5212	TRUE
Data\Zelda_220505_P2083_MR_SGJ_Xlink_Rad18_RAD6_MAGEA4_fr2_R2.raw	Intra	RAD18	RAD18	K350	T337	18.1026	TRUE
Data\Zelda_220505_P2083_MR_SGJ_Xlink_Rad18_RAD6_MAGEA4_fr2_R2.raw	Intra	RAD18	RAD18	K315	S105	72.4578	TRUE
Data\Zelda_220505_P2083_MR_SGJ_Xlink_Rad18_RAD6_MAGEA4_fr2_R2.raw	Intra	RAD18	RAD18	S328	K89	103.054	TRUE
Data\Zelda_220505_P2083_MR_SGJ_Xlink_Rad18_RAD6_MAGEA4_fr1_R2.raw	Intra	RAD18	RAD18	K192	K157	183.874	TRUE
Data\Zelda_220505_P2083_MR_SGJ_Xlink_Rad18_RAD6_MAGEA4_fr2_R1.raw	Intra	RAD18	RAD18	K192	K162	197.362	TRUE
Data\Zelda_220505_P2083_MR_SGJ_Xlink_Rad18_RAD6_MAGEA4_fr2_R2.raw	Intra	RAD18	RAD18	T337	K89	154.798	TRUE
Data\Zelda_220505_P2083_MR_SGJ_Xlink_Rad18_RAD6_MAGEA4_fr2_R2.raw	Intra	RAD18	RAD18	K192	K162	176.025	TRUE
Data\Zelda_220505_P2083_MR_SGJ_Xlink_Rad18_RAD6_MAGEA4_fr2_R2.raw	Intra	RAD18	RAD18	K351	K315	90.5937	TRUE
Data\Zelda_220505_P2083_MR_SGJ_Xlink_Rad18_RAD6_MAGEA4_fr2_R2.raw	Intra	RAD18	RAD18	K351	S302	22.7131	TRUE
Data\Zelda_220505_P2083_MR_SGJ_Xlink_Rad18_RAD6_MAGEA4_fr2_R2.raw	Intra	RAD18	RAD18	K351	T316	87.3094	TRUE
Data\Zelda_220505_P2083_MR_SGJ_Xlink_Rad18_RAD6_MAGEA4_fr2_R1.raw	Intra	RAD18	RAD18	K192	K167	348.58	TRUE
Data\Zelda_220505_P2083_MR_SGJ_Xlink_Rad18_RAD6_MAGEA4_fr1_R1.raw	Intra	RAD18	RAD18	K192	K167	197.726	TRUE
Data\Zelda_220505_P2083_MR_SGJ_Xlink_Rad18_RAD6_MAGEA4_fr2_R2.raw	Intra	RAD18	RAD18	K192	K167	191.496	TRUE
Data\Zelda_220505_P2083_MR_SGJ_Xlink_Rad18_RAD6_MAGEA4_fr1_R2.raw	Intra	RAD18	RAD18	K192	K167	180.057	TRUE
Data\Zelda_220505_P2083_MR_SGJ_Xlink_Rad18_RAD6_MAGEA4_fr2_R2.raw	Intra	RAD18	RAD18	K192	K174	286.17	TRUE
Data\Zelda_220505_P2083_MR_SGJ_Xlink_Rad18_RAD6_MAGEA4_fr2_R2.raw	Intra	RAD18	RAD18	S131	K23	146.333	TRUE
Data\Zelda_220505_P2083_MR_SGJ_Xlink_Rad18_RAD6_MAGEA4_fr2_R1.raw	Intra	RAD18	RAD18	K192	K174	267.844	TRUE
Data\Zelda_220505_P2083_MR_SGJ_Xlink_Rad18_RAD6_MAGEA4_fr1_R2.raw	Inter	RAD18	RAD18	K192	K192	295.035	TRUE
Data\Zelda_220505_P2083_MR_SGJ_Xlink_Rad18_RAD6_MAGEA4_fr1_R1.raw	Inter	RAD18	RAD18	K192	K192	252.08	TRUE
Data\Zelda_220505_P2083_MR_SGJ_Xlink_Rad18_RAD6_MAGEA4_fr2_R2.raw	Intra	RAD18	RAD18	S346	K277	17.8932	TRUE
Data\Zelda_220505_P2083_MR_SGJ_Xlink_Rad18_RAD6_MAGEA4_fr2_R2.raw	Intra	RAD18	RAD18	K347	K277	17.8932	TRUE
Data\Zelda_220505_P2083_MR_SGJ_Xlink_Rad18_RAD6_MAGEA4_fr2_R2.raw	Intra	RAD18	RAD18	Y348	K277	17.8932	TRUE
Data\Zelda_220505_P2083_MR_SGJ_Xlink_Rad18_RAD6_MAGEA4_fr2_R2.raw	Intra	RAD18	RAD18	Y291	K89	129.625	TRUE
Data\Zelda_220505_P2083_MR_SGJ_Xlink_Rad18_RAD6_MAGEA4_fr1_R1.raw	Intra	RAD18	RAD18	K192	K207	386.832	TRUE
Data\Zelda_220505_P2083_MR_SGJ_Xlink_Rad18_RAD6_MAGEA4_fr1_R2.raw	Intra	RAD18	RAD18	K192	K207	360.904	TRUE
Data\Zelda_220505_P2083_MR_SGJ_Xlink_Rad18_RAD6_MAGEA4_fr2_R2.raw	Inter	RAD18	RAD18	K247	K247	14.3006	TRUE
Data\Zelda_220505_P2083_MR_SGJ_Xlink_Rad18_RAD6_MAGEA4_fr2_R2.raw	Inter	RAD18	RAD18	K251	K251	2.87065	TRUE
Data\Zelda_220505_P2083_MR_SGJ_Xlink_Rad18_RAD6_MAGEA4_fr2_R2.raw	Intra	RAD18	RAD18	S323	K162	8.76526	TRUE
Data\Zelda_220505_P2083_MR_SGJ_Xlink_Rad18_RAD6_MAGEA4_fr2_R2.raw	Intra	RAD18	RAD18	S323	K176	21.7785	TRUE
Data\Zelda_220505_P2083_MR_SGJ_Xlink_Rad18_RAD6_MAGEA4_fr2_R2.raw	Intra	RAD18	RAD18	K324	K162	8.76526	TRUE
Data\Zelda_220505_P2083_MR_SGJ_Xlink_Rad18_RAD6_MAGEA4_fr2_R2.raw	Intra	RAD18	RAD18	K324	K176	25.332	TRUE
Data\Zelda_220505_P2083_MR_SGJ_Xlink_Rad18_RAD6_MAGEA4_fr2_R2.raw	Intra	RAD18	RAD18	S328	K176	34.755	TRUE
Data\Zelda_220505_P2083_MR_SGJ_Xlink_Rad18_RAD6_MAGEA4_fr2_R2.raw	Intra	RAD18	RAD18	T333	K176	34.755	TRUE
Data\Zelda_220505_P2083_MR_SGJ_Xlink_Rad18_RAD6_MAGEA4_fr2_R2.raw	Intra	RAD18	RAD18	K334	K174	32.8124	TRUE
Data\Zelda_220505_P2083_MR_SGJ_Xlink_Rad18_RAD6_MAGEA4_fr2_R2.raw	Intra	RAD18	RAD18	K334	K176	36.7251	TRUE
Data\Zelda_220505_P2083_MR_SGJ_Xlink_Rad18_RAD6_MAGEA4_fr2_R2.raw	Intra	RAD18	RAD18	T337	K176	38.7218	TRUE
Data\Zelda_220505_P2083_MR_SGJ_Xlink_Rad18_RAD6_MAGEA4_fr2_R2.raw	Intra	RAD18	RAD18	K324	S161	8.76526	TRUE
Data\Zelda_220505_P2083_MR_SGJ_Xlink_Rad18_RAD6_MAGEA4_fr2_R2.raw	Intra	RAD18	RAD18	K324	T178	21.7785	TRUE
Data\Zelda_220505_P2083_MR_SGJ_Xlink_Rad18_RAD6_MAGEA4_fr2_R2.raw	Intra	RAD18	RAD18	K334	T175	34.755	TRUE
Data\Zelda_220505_P2083_MR_SGJ_Xlink_Rad18_RAD6_MAGEA4_fr2_R2.raw	Intra	RAD18	RAD18	K334	T178	32.8124	TRUE
Data\Zelda_220505_P2083_MR_SGJ_Xlink_Rad18_RAD6_MAGEA4_fr2_R2.raw	Intra	RAD18	RAD18	S323	K89	89.6288	TRUE
Data\Zelda_220505_P2083_MR_SGJ_Xlink_Rad18_RAD6_MAGEA4_fr2_R2.raw	Intra	RAD18	RAD18	K324	K89	102.04	TRUE
Data\Zelda_220505_P2083_MR_SGJ_Xlink_Rad18_RAD6_MAGEA4_fr2_R2.raw	Intra	RAD18	RAD18	K324	S90	98.9044	TRUE
Data\Zelda_220505_P2083_MR_SGJ_Xlink_Rad18_RAD6_MAGEA4_fr2_R2.raw	Intra	RAD18	RAD18	S323	K264	23.2918	TRUE
Data\Zelda_220505_P2083_MR_SGJ_Xlink_Rad18_RAD6_MAGEA4_fr2_R2.raw	Intra	RAD18	RAD18	S323	K265	24.7984	TRUE
Data\Zelda_220505_P2083_MR_SGJ_Xlink_Rad18_RAD6_MAGEA4_fr2_R2.raw	Intra	RAD18	RAD18	K324	K264	27.8869	TRUE
Data\Zelda_220505_P2083_MR_SGJ_Xlink_Rad18_RAD6_MAGEA4_fr2_R2.raw	Intra	RAD18	RAD18	K324	K265	29.4676	TRUE
Data\Zelda_220505_P2083_MR_SGJ_Xlink_Rad18_RAD6_MAGEA4_fr2_R2.raw	Intra	RAD18	RAD18	K334	K263	27.8869	TRUE
Data\Zelda_220505_P2083_MR_SGJ_Xlink_Rad18_RAD6_MAGEA4_fr2_R2.raw	Intra	RAD18	RAD18	T337	K263	24.7984	TRUE
Data\Zelda_220505_P2083_MR_SGJ_Xlink_Rad18_RAD6_MAGEA4_fr2_R2.raw	Intra	RAD18	RAD18	S302	K108	121.715	TRUE
Data\Zelda_220505_P2083_MR_SGJ_Xlink_Rad18_RAD6_MAGEA4_fr2_R2.raw	Intra	RAD18	RAD18	K350	K315	19.5678	TRUE
Data\Zelda_220505_P2083_MR_SGJ_Xlink_Rad18_RAD6_MAGEA4_fr2_R2.raw	Intra	RAD18	RAD18	K350	S302	8.19801	TRUE
Data\Zelda_220505_P2083_MR_SGJ_Xlink_Rad18_RAD6_MAGEA4_fr2_R2.raw	Intra	RAD18	RAD18	K350	T316	19.5678	TRUE
Data\Zelda_220505_P2083_MR_SGJ_Xlink_Rad18_RAD6_MAGEA4_fr2_R2.raw	Intra	RAD18	RAD18	S220	K23	65.1037	TRUE
Data\Zelda_220505_P2083_MR_SGJ_Xlink_Rad18_RAD6_MAGEA4_fr2_R2.raw	Intra	RAD18	RAD18	K224	K23	77.2303	TRUE
Data\Zelda_220505_P2083_MR_SGJ_Xlink_Rad18_RAD6_MAGEA4_fr2_R2.raw	Intra	RAD18	RAD18	S228	K23	67.4869	TRUE
Data\Zelda_220505_P2083_MR_SGJ_Xlink_Rad18_RAD6_MAGEA4_fr2_R2.raw	Intra	RAD18	RAD18	S231	K23	65.1037	TRUE
Data\Zelda_220505_P2083_MR_SGJ_Xlink_Rad18_RAD6_MAGEA4_fr2_R2.raw	Intra	RAD18	RAD18	K224	T24	74.7637	TRUE
Data\Zelda_220505_P2083_MR_SGJ_Xlink_Rad18_RAD6_MAGEA4_fr2_R1.raw	Intra	RAD18	RAD18	K192	K23	164.806	TRUE
Data\Zelda_220505_P2083_MR_SGJ_Xlink_Rad18_RAD6_MAGEA4_fr2_R2.raw	Intra	RAD18	RAD18	K192	K89	291.512	TRUE
Data\Zelda_220505_P2083_MR_SGJ_Xlink_Rad18_RAD6_MAGEA4_fr2_R1.raw	Intra	RAD18	RAD18	K192	K89	258.11	TRUE
Data\Zelda_220505_P2083_MR_SGJ_Xlink_Rad18_RAD6_MAGEA4_fr1_R2.raw	Intra	RAD18	RAD18	K192	S105	376.05	TRUE
Data\Zelda_220505_P2083_MR_SGJ_Xlink_Rad18_RAD6_MAGEA4_fr1_R1.raw	Intra	RAD18	RAD18	K192	S105	361.17	TRUE
Data\Zelda_220505_P2083_MR_SGJ_Xlink_Rad18_RAD6_MAGEA4_fr2_R2.raw	Intra	RAD18	RAD18	K350	K89	16.3736	TRUE
Data\Zelda_220505_P2083_MR_SGJ_Xlink_Rad18_RAD6_MAGEA4_fr2_R2.raw	Intra	RAD18	RAD18	K351	K89	16.3736	TRUE
Data\Zelda_220505_P2083_MR_SGJ_Xlink_Rad18_RAD6_MAGEA4_fr2_R2.raw	Intra	RAD18	RAD18	K353	K89	16.3736	TRUE
Data\Zelda_220505_P2083_MR_SGJ_Xlink_Rad18_RAD6_MAGEA4_fr2_R2.raw	Intra	RAD18	RAD18	S354	K89	14.4304	TRUE
Data\Zelda_220505_P2083_MR_SGJ_Xlink_Rad18_RAD6_MAGEA4_fr2_R2.raw	Intra	RAD18	RAD18	K350	S90	14.4304	TRUE
Data\Zelda_220505_P2083_MR_SGJ_Xlink_Rad18_RAD6_MAGEA4_fr2_R2.raw	Intra	RAD18	RAD18	K351	S90	14.4304	TRUE
Data\Zelda_220505_P2083_MR_SGJ_Xlink_Rad18_RAD6_MAGEA4_fr2_R2.raw	Intra	RAD18	RAD18	K353	S90	14.4304	TRUE
Data\Zelda_220505_P2083_MR_SGJ_Xlink_Rad18_RAD6_MAGEA4_fr1_R2.raw	Intra	RAD18	RAD18	K192	S109	453.462	TRUE
Data\Zelda_220505_P2083_MR_SGJ_Xlink_Rad18_RAD6_MAGEA4_fr1_R1.raw	Intra	RAD18	RAD18	K192	S109	432.9	TRUE
Data\Zelda_220505_P2083_MR_SGJ_Xlink_Rad18_RAD6_MAGEA4_fr2_R1.raw	Intra	RAD18	RAD18	K192	S109	172.746	TRUE
Data\Zelda_220505_P2083_MR_SGJ_Xlink_Rad18_RAD6_MAGEA4_fr1_R2.raw	Intra	RAD18	RAD18	K192	S112	398.721	TRUE
Data\Zelda_220505_P2083_MR_SGJ_Xlink_Rad18_RAD6_MAGEA4_fr1_R1.raw	Intra	RAD18	RAD18	K192	S112	378.021	TRUE
Data\Zelda_220505_P2083_MR_SGJ_Xlink_Rad18_RAD6_MAGEA4_fr2_R1.raw	Intra	RAD18	RAD18	K192	S112	248.004	TRUE
Data\Zelda_220505_P2083_MR_SGJ_Xlink_Rad18_RAD6_MAGEA4_fr1_R2.raw	Intra	RAD18	RAD18	K192	S113	393.617	TRUE
Data\Zelda_220505_P2083_MR_SGJ_Xlink_Rad18_RAD6_MAGEA4_fr2_R2.raw	Intra	RAD18	RAD18	K351	K121	16.3023	TRUE
Data\Zelda_220505_P2083_MR_SGJ_Xlink_Rad18_RAD6_MAGEA4_fr2_R2.raw	Intra	RAD18	RAD18	K351	Y123	12.5933	TRUE
Data\Zelda_220505_P2083_MR_SGJ_Xlink_Rad18_RAD6_MAGEA4_fr2_R2.raw	Intra	RAD18	RAD18	K351	T124	10.826	TRUE
Data\Zelda_220505_P2083_MR_SGJ_Xlink_Rad18_RAD6_MAGEA4_fr2_R2.raw	Intra	RAD18	RAD18	K351	S128	1.71543	TRUE
Data\Zelda_220505_P2083_MR_SGJ_Xlink_Rad18_RAD6_MAGEA4_fr2_R2.raw	Intra	RAD18	RAD18	S180	K23	16.1581	TRUE
Data\Zelda_220505_P2083_MR_SGJ_Xlink_Rad18_RAD6_MAGEA4_fr2_R2.raw	Intra	RAD18	RAD18	S189	K23	120.961	TRUE
Data\Zelda_220505_P2083_MR_SGJ_Xlink_Rad18_RAD6_MAGEA4_fr2_R2.raw	Intra	RAD18	RAD18	K192	K23	126.247	TRUE
Data\Zelda_220505_P2083_MR_SGJ_Xlink_Rad18_RAD6_MAGEA4_fr2_R2.raw	Intra	RAD18	RAD18	K192	T24	123.597	TRUE
Data\Zelda_220505_P2083_MR_SGJ_Xlink_Rad18_RAD6_MAGEA4_fr2_R2.raw	Intra	RAD18	RAD18	S272	K23	29.3548	TRUE
Data\Zelda_220505_P2083_MR_SGJ_Xlink_Rad18_RAD6_MAGEA4_fr2_R2.raw	Intra	RAD18	RAD18	K277	K23	38.9369	TRUE
Data\Zelda_220505_P2083_MR_SGJ_Xlink_Rad18_RAD6_MAGEA4_fr2_R2.raw	Intra	RAD18	RAD18	K277	T24	38.9369	TRUE
Data\Zelda_220505_P2083_MR_SGJ_Xlink_Rad18_RAD6_MAGEA4_fr2_R2.raw	Intra	RAD18	RAD18	K236	T24	2.62604	TRUE
Data\Zelda_220505_P2083_MR_SGJ_Xlink_Rad18_RAD6_MAGEA4_fr2_R2.raw	Intra	RAD18	RAD18	K245	T24	11.0067	TRUE
Data\Zelda_220505_P2083_MR_SGJ_Xlink_Rad18_RAD6_MAGEA4_fr2_R2.raw	Intra	RAD18	RAD18	S148	K23	117.289	TRUE
Data\Zelda_220505_P2083_MR_SGJ_Xlink_Rad18_RAD6_MAGEA4_fr2_R2.raw	Intra	RAD18	RAD18	S150	K23	120.508	TRUE
Data\Zelda_220505_P2083_MR_SGJ_Xlink_Rad18_RAD6_MAGEA4_fr2_R2.raw	Intra	RAD18	RAD18	T151	K23	114.744	TRUE
Data\Zelda_220505_P2083_MR_SGJ_Xlink_Rad18_RAD6_MAGEA4_fr2_R2.raw	Intra	RAD18	RAD18	S152	K23	111.446	TRUE
Data\Zelda_220505_P2083_MR_SGJ_Xlink_Rad18_RAD6_MAGEA4_fr2_R2.raw	Intra	RAD18	RAD18	K351	S148	34.9414	TRUE
Data\Zelda_220505_P2083_MR_SGJ_Xlink_Rad18_RAD6_MAGEA4_fr2_R2.raw	Intra	RAD18	RAD18	K351	S150	28.5561	TRUE
Data\Zelda_220505_P2083_MR_SGJ_Xlink_Rad18_RAD6_MAGEA4_fr2_R2.raw	Intra	RAD18	RAD18	K351	T151	25.5098	TRUE
Data\Zelda_220505_P2083_MR_SGJ_Xlink_Rad18_RAD6_MAGEA4_fr2_R2.raw	Intra	RAD18	RAD18	K351	S152	22.5723	TRUE
Data\Zelda_220505_P2083_MR_SGJ_Xlink_Rad18_RAD6_MAGEA4_fr1_R1.raw	Intra	RAD18	RAD18	K192	S113	370.203	TRUE
Data\Zelda_220505_P2083_MR_SGJ_Xlink_Rad18_RAD6_MAGEA4_fr2_R1.raw	Intra	RAD18	RAD18	K192	S113	289.469	TRUE
Data\Zelda_220505_P2083_MR_SGJ_Xlink_Rad18_RAD6_MAGEA4_fr2_R2.raw	Intra	RAD18	RAD18	K350	K167	20.0219	TRUE
Data\Zelda_220505_P2083_MR_SGJ_Xlink_Rad18_RAD6_MAGEA4_fr2_R2.raw	Intra	RAD18	RAD18	K350	S164	12.033	TRUE
Data\Zelda_220505_P2083_MR_SGJ_Xlink_Rad18_RAD6_MAGEA4_fr2_R2.raw	Intra	RAD18	RAD18	K350	S170	12.033	TRUE
Data\Zelda_220505_P2083_MR_SGJ_Xlink_Rad18_RAD6_MAGEA4_fr2_R2.raw	Intra	RAD18	RAD18	S164	K23	137.228	TRUE
Data\Zelda_220505_P2083_MR_SGJ_Xlink_Rad18_RAD6_MAGEA4_fr2_R2.raw	Intra	RAD18	RAD18	K192	S113	161.441	TRUE
Data\Zelda_220505_P2083_MR_SGJ_Xlink_Rad18_RAD6_MAGEA4_fr1_R2.raw	Intra	RAD18	RAD18	K192	S114	376.066	TRUE
Data\Zelda_220505_P2083_MR_SGJ_Xlink_Rad18_RAD6_MAGEA4_fr1_R1.raw	Intra	RAD18	RAD18	K192	S114	353.632	TRUE
Data\Zelda_220505_P2083_MR_SGJ_Xlink_Rad18_RAD6_MAGEA4_fr2_R2.raw	Intra	RAD18	RAD18	K369	K23	102.228	TRUE
Data\Zelda_220505_P2083_MR_SGJ_Xlink_Rad18_RAD6_MAGEA4_fr2_R2.raw	Intra	RAD18	RAD18	S374	K23	44.5918	TRUE
Data\Zelda_220505_P2083_MR_SGJ_Xlink_Rad18_RAD6_MAGEA4_fr2_R2.raw	Intra	RAD18	RAD18	K369	T24	98.7803	TRUE
Data\Zelda_220505_P2083_MR_SGJ_Xlink_Rad18_RAD6_MAGEA4_fr2_R2.raw	Intra	RAD18	RAD18	S161	K23	89.2338	TRUE
Data\Zelda_220505_P2083_MR_SGJ_Xlink_Rad18_RAD6_MAGEA4_fr2_R2.raw	Intra	RAD18	RAD18	K162	K23	92.6394	TRUE
Data\Zelda_220505_P2083_MR_SGJ_Xlink_Rad18_RAD6_MAGEA4_fr2_R2.raw	Intra	RAD18	RAD18	K162	T24	85.8549	TRUE
Data\Zelda_220505_P2083_MR_SGJ_Xlink_Rad18_RAD6_MAGEA4_fr2_R2.raw	Inter	RAD18	RAD18	K324	K324	43.2644	TRUE
Data\Zelda_220505_P2083_MR_SGJ_Xlink_Rad18_RAD6_MAGEA4_fr2_R2.raw	Intra	RAD18	RAD18	S105	K23	89.7377	TRUE
Data\Zelda_220505_P2083_MR_SGJ_Xlink_Rad18_RAD6_MAGEA4_fr2_R2.raw	Intra	RAD18	RAD18	K108	K23	96.2894	TRUE
Data\Zelda_220505_P2083_MR_SGJ_Xlink_Rad18_RAD6_MAGEA4_fr2_R2.raw	Intra	RAD18	RAD18	K108	T24	93.0015	TRUE
Data\Zelda_220505_P2083_MR_SGJ_Xlink_Rad18_RAD6_MAGEA4_fr2_R2.raw	Intra	RAD18	RAD18	S302	K236	0.306354	TRUE
Data\Zelda_220505_P2083_MR_SGJ_Xlink_Rad18_RAD6_MAGEA4_fr2_R2.raw	Intra	RAD18	RAD18	K315	K236	14.0667	TRUE
Data\Zelda_220505_P2083_MR_SGJ_Xlink_Rad18_RAD6_MAGEA4_fr2_R2.raw	Intra	RAD18	RAD18	T316	K236	14.0667	TRUE
Data\Zelda_220505_P2083_MR_SGJ_Xlink_Rad18_RAD6_MAGEA4_fr2_R2.raw	Intra	RAD18	RAD18	S323	K236	29.367	TRUE
Data\Zelda_220505_P2083_MR_SGJ_Xlink_Rad18_RAD6_MAGEA4_fr2_R2.raw	Intra	RAD18	RAD18	K315	S238	12.2991	TRUE
Data\Zelda_220505_P2083_MR_SGJ_Xlink_Rad18_RAD6_MAGEA4_fr2_R2.raw	Intra	RAD18	RAD18	K315	S241	8.94509	TRUE
Data\Zelda_220505_P2083_MR_SGJ_Xlink_Rad18_RAD6_MAGEA4_fr2_R2.raw	Intra	RAD18	RAD18	K315	S242	10.5907	TRUE
Data\Zelda_220505_P2083_MR_SGJ_Xlink_Rad18_RAD6_MAGEA4_fr2_R2.raw	Intra	RAD18	RAD18	K157	K23	47.6329	TRUE
Data\Zelda_220505_P2083_MR_SGJ_Xlink_Rad18_RAD6_MAGEA4_fr2_R2.raw	Intra	RAD18	RAD18	K157	T24	44.5607	TRUE
Data\Zelda_220505_P2083_MR_SGJ_Xlink_Rad18_RAD6_MAGEA4_fr2_R2.raw	Intra	RAD18	RAD18	K324	K236	24.1795	TRUE
Data\Zelda_220505_P2083_MR_SGJ_Xlink_Rad18_RAD6_MAGEA4_fr2_R2.raw	Intra	RAD18	RAD18	S328	K236	19.1831	TRUE
Data\Zelda_220505_P2083_MR_SGJ_Xlink_Rad18_RAD6_MAGEA4_fr2_R2.raw	Intra	RAD18	RAD18	T333	K236	7.87014	TRUE
Data\Zelda_220505_P2083_MR_SGJ_Xlink_Rad18_RAD6_MAGEA4_fr2_R2.raw	Intra	RAD18	RAD18	K324	S238	29.4187	TRUE
Data\Zelda_220505_P2083_MR_SGJ_Xlink_Rad18_RAD6_MAGEA4_fr2_R2.raw	Intra	RAD18	RAD18	K324	S241	29.4187	TRUE
Data\Zelda_220505_P2083_MR_SGJ_Xlink_Rad18_RAD6_MAGEA4_fr2_R2.raw	Intra	RAD18	RAD18	K324	S242	29.4187	TRUE
Data\Zelda_220505_P2083_MR_SGJ_Xlink_Rad18_RAD6_MAGEA4_fr2_R2.raw	Intra	RAD18	RAD18	K382	T24	16.1666	TRUE
Data\Zelda_220505_P2083_MR_SGJ_Xlink_Rad18_RAD6_MAGEA4_fr2_R2.raw	Intra	RAD18	RAD18	K389	T24	16.1666	TRUE
Data\Zelda_220505_P2083_MR_SGJ_Xlink_Rad18_RAD6_MAGEA4_fr2_R2.raw	Intra	RAD18	RAD18	S391	K133	49.1567	TRUE
Data\Zelda_220505_P2083_MR_SGJ_Xlink_Rad18_RAD6_MAGEA4_fr2_R2.raw	Intra	RAD18	RAD18	S392	K133	51.8436	TRUE
Data\Zelda_220505_P2083_MR_SGJ_Xlink_Rad18_RAD6_MAGEA4_fr2_R2.raw	Intra	RAD18	RAD18	T402	K133	37.2318	TRUE
Data\Zelda_220505_P2083_MR_SGJ_Xlink_Rad18_RAD6_MAGEA4_fr2_R2.raw	Intra	RAD18	RAD18	S403	K133	38.0411	TRUE
Data\Zelda_220505_P2083_MR_SGJ_Xlink_Rad18_RAD6_MAGEA4_fr2_R2.raw	Intra	RAD18	RAD18	T405	K133	39.8686	TRUE
Data\Zelda_220505_P2083_MR_SGJ_Xlink_Rad18_RAD6_MAGEA4_fr2_R2.raw	Intra	RAD18	RAD18	S409	K133	40.991	TRUE
Data\Zelda_220505_P2083_MR_SGJ_Xlink_Rad18_RAD6_MAGEA4_fr2_R2.raw	Intra	RAD18	RAD18	S411	K133	38.2558	TRUE
Data\Zelda_220505_P2083_MR_SGJ_Xlink_Rad18_RAD6_MAGEA4_fr2_R2.raw	Intra	RAD18	RAD18	S391	K174	19.2325	TRUE
[truncated: 9,627 more rows]

## Sheet: RAD18MAGEA4_X-links
Run	Intra/Inter	Protein 1	Protein 2	Site 1	Site 2	Score	Decision
Data\Zelda_220505_P2083_MR_SGJ_Xlink_Rad18_RAD6_MAGEA4_fr2_R2.raw	Inter	MAGEA4	RAD18	K119	K108	214.556	TRUE
Data\Zelda_220505_P2083_MR_SGJ_Xlink_Rad18_RAD6_MAGEA4_fr2_R1.raw	Inter	MAGEA4	RAD18	K119	K108	168.508	TRUE
Data\Zelda_220505_P2083_MR_SGJ_Xlink_Rad18_RAD6_MAGEA4_fr2_R2.raw	Inter	MAGEA4	RAD18	K119	K157	216.79	TRUE
Data\Zelda_220505_P2083_MR_SGJ_Xlink_Rad18_RAD6_MAGEA4_fr2_R1.raw	Inter	MAGEA4	RAD18	K119	K157	183.79	TRUE
Data\Zelda_220505_P2083_MR_SGJ_Xlink_Rad18_RAD6_MAGEA4_fr2_R2.raw	Inter	MAGEA4	RAD18	K119	K162	183.13	TRUE
Data\Zelda_220505_P2083_MR_SGJ_Xlink_Rad18_RAD6_MAGEA4_fr2_R1.raw	Inter	MAGEA4	RAD18	K119	K162	170.62	TRUE
Data\Zelda_220505_P2083_MR_SGJ_Xlink_Rad18_RAD6_MAGEA4_fr2_R1.raw	Inter	MAGEA4	RAD18	K119	K174	190.057	TRUE
Data\Zelda_220505_P2083_MR_SGJ_Xlink_Rad18_RAD6_MAGEA4_fr2_R1.raw	Inter	MAGEA4	RAD18	K119	K263	175.544	TRUE
Data\Zelda_220505_P2083_MR_SGJ_Xlink_Rad18_RAD6_MAGEA4_fr2_R1.raw	Inter	MAGEA4	RAD18	K119	K267	219.047	TRUE
Data\Zelda_220505_P2083_MR_SGJ_Xlink_Rad18_RAD6_MAGEA4_fr2_R2.raw	Inter	MAGEA4	RAD18	K119	K267	210.16	TRUE
Data\Zelda_220505_P2083_MR_SGJ_Xlink_Rad18_RAD6_MAGEA4_fr2_R2.raw	Inter	MAGEA4	RAD18	K119	K315	414.773	TRUE
Data\Zelda_220505_P2083_MR_SGJ_Xlink_Rad18_RAD6_MAGEA4_fr2_R1.raw	Inter	MAGEA4	RAD18	K119	K315	354.36	TRUE
Data\Zelda_220505_P2083_MR_SGJ_Xlink_Rad18_RAD6_MAGEA4_fr2_R2.raw	Inter	MAGEA4	RAD18	K119	K324	193.227	TRUE
Data\Zelda_220505_P2083_MR_SGJ_Xlink_Rad18_RAD6_MAGEA4_fr2_R1.raw	Inter	MAGEA4	RAD18	K119	K324	184.989	TRUE
Data\Zelda_220505_P2083_MR_SGJ_Xlink_Rad18_RAD6_MAGEA4_fr2_R1.raw	Inter	MAGEA4	RAD18	K119	K334	420.504	TRUE
Data\Zelda_220505_P2083_MR_SGJ_Xlink_Rad18_RAD6_MAGEA4_fr2_R2.raw	Inter	MAGEA4	RAD18	K119	K334	404.061	TRUE
Data\Zelda_220505_P2083_MR_SGJ_Xlink_Rad18_RAD6_MAGEA4_fr2_R1.raw	Inter	MAGEA4	RAD18	K119	K339	188.952	TRUE
Data\Zelda_220505_P2083_MR_SGJ_Xlink_Rad18_RAD6_MAGEA4_fr2_R2.raw	Inter	MAGEA4	RAD18	K119	K339	162.389	TRUE
Data\Zelda_220505_P2083_MR_SGJ_Xlink_Rad18_RAD6_MAGEA4_fr2_R1.raw	Inter	MAGEA4	RAD18	K119	K347	315.185	TRUE
Data\Zelda_220505_P2083_MR_SGJ_Xlink_Rad18_RAD6_MAGEA4_fr2_R2.raw	Inter	MAGEA4	RAD18	K119	K347	270.568	TRUE
Data\Zelda_220505_P2083_MR_SGJ_Xlink_Rad18_RAD6_MAGEA4_fr2_R2.raw	Inter	MAGEA4	RAD18	K119	K351	162.05	TRUE
Data\Zelda_220505_P2083_MR_SGJ_Xlink_Rad18_RAD6_MAGEA4_fr2_R1.raw	Inter	MAGEA4	RAD18	K119	K353	355.217	TRUE
Data\Zelda_220505_P2083_MR_SGJ_Xlink_Rad18_RAD6_MAGEA4_fr2_R2.raw	Inter	MAGEA4	RAD18	K119	K353	344.731	TRUE
Data\Zelda_220505_P2083_MR_SGJ_Xlink_Rad18_RAD6_MAGEA4_fr2_R2.raw	Inter	MAGEA4	RAD18	K119	S105	161.588	TRUE
Data\Zelda_220505_P2083_MR_SGJ_Xlink_Rad18_RAD6_MAGEA4_fr2_R2.raw	Inter	MAGEA4	RAD18	K119	S109	219.196	TRUE
Data\Zelda_220505_P2083_MR_SGJ_Xlink_Rad18_RAD6_MAGEA4_fr2_R1.raw	Inter	MAGEA4	RAD18	K119	S109	176.423	TRUE
Data\Zelda_220505_P2083_MR_SGJ_Xlink_Rad18_RAD6_MAGEA4_fr2_R2.raw	Inter	MAGEA4	RAD18	K119	S112	207.254	TRUE
Data\Zelda_220505_P2083_MR_SGJ_Xlink_Rad18_RAD6_MAGEA4_fr2_R1.raw	Inter	MAGEA4	RAD18	K119	S112	181.408	TRUE
Data\Zelda_220505_P2083_MR_SGJ_Xlink_Rad18_RAD6_MAGEA4_fr2_R2.raw	Inter	MAGEA4	RAD18	K119	S113	204	TRUE
Data\Zelda_220505_P2083_MR_SGJ_Xlink_Rad18_RAD6_MAGEA4_fr2_R1.raw	Inter	MAGEA4	RAD18	K119	S113	188.089	TRUE
Data\Zelda_220505_P2083_MR_SGJ_Xlink_Rad18_RAD6_MAGEA4_fr2_R2.raw	Inter	MAGEA4	RAD18	K119	S114	202.702	TRUE
Data\Zelda_220505_P2083_MR_SGJ_Xlink_Rad18_RAD6_MAGEA4_fr2_R1.raw	Inter	MAGEA4	RAD18	K119	S114	188.606	TRUE
Data\Zelda_220505_P2083_MR_SGJ_Xlink_Rad18_RAD6_MAGEA4_fr2_R2.raw	Inter	MAGEA4	RAD18	K119	S115	202.996	TRUE
Data\Zelda_220505_P2083_MR_SGJ_Xlink_Rad18_RAD6_MAGEA4_fr2_R1.raw	Inter	MAGEA4	RAD18	K119	S115	186.743	TRUE
Data\Zelda_220505_P2083_MR_SGJ_Xlink_Rad18_RAD6_MAGEA4_fr2_R2.raw	Inter	MAGEA4	RAD18	K119	S161	174.342	TRUE
Data\Zelda_220505_P2083_MR_SGJ_Xlink_Rad18_RAD6_MAGEA4_fr2_R1.raw	Inter	MAGEA4	RAD18	K119	S161	164.805	TRUE
Data\Zelda_220505_P2083_MR_SGJ_Xlink_Rad18_RAD6_MAGEA4_fr2_R1.raw	Inter	MAGEA4	RAD18	K119	S258	173.371	TRUE
Data\Zelda_220505_P2083_MR_SGJ_Xlink_Rad18_RAD6_MAGEA4_fr2_R2.raw	Inter	MAGEA4	RAD18	K119	S302	162.951	TRUE
Data\Zelda_220505_P2083_MR_SGJ_Xlink_Rad18_RAD6_MAGEA4_fr2_R2.raw	Inter	MAGEA4	RAD18	K119	S323	178.399	TRUE
Data\Zelda_220505_P2083_MR_SGJ_Xlink_Rad18_RAD6_MAGEA4_fr2_R1.raw	Inter	MAGEA4	RAD18	K119	S323	172.262	TRUE
Data\Zelda_220505_P2083_MR_SGJ_Xlink_Rad18_RAD6_MAGEA4_fr2_R1.raw	Inter	MAGEA4	RAD18	K119	S328	192.709	TRUE
Data\Zelda_220505_P2083_MR_SGJ_Xlink_Rad18_RAD6_MAGEA4_fr2_R2.raw	Inter	MAGEA4	RAD18	K119	S328	182.946	TRUE
Data\Zelda_220505_P2083_MR_SGJ_Xlink_Rad18_RAD6_MAGEA4_fr2_R1.raw	Inter	MAGEA4	RAD18	K119	S346	322.749	TRUE
Data\Zelda_220505_P2083_MR_SGJ_Xlink_Rad18_RAD6_MAGEA4_fr2_R2.raw	Inter	MAGEA4	RAD18	K119	S346	278.095	TRUE
Data\Zelda_220505_P2083_MR_SGJ_Xlink_Rad18_RAD6_MAGEA4_fr2_R1.raw	Inter	MAGEA4	RAD18	K119	S354	329.446	TRUE
Data\Zelda_220505_P2083_MR_SGJ_Xlink_Rad18_RAD6_MAGEA4_fr2_R2.raw	Inter	MAGEA4	RAD18	K119	S354	316.138	TRUE
Data\Zelda_220505_P2083_MR_SGJ_Xlink_Rad18_RAD6_MAGEA4_fr2_R1.raw	Inter	MAGEA4	RAD18	K119	T175	185.331	TRUE
Data\Zelda_220505_P2083_MR_SGJ_Xlink_Rad18_RAD6_MAGEA4_fr2_R2.raw	Inter	MAGEA4	RAD18	K119	T316	397.99	TRUE
Data\Zelda_220505_P2083_MR_SGJ_Xlink_Rad18_RAD6_MAGEA4_fr2_R1.raw	Inter	MAGEA4	RAD18	K119	T316	338.839	TRUE
Data\Zelda_220505_P2083_MR_SGJ_Xlink_Rad18_RAD6_MAGEA4_fr2_R1.raw	Inter	MAGEA4	RAD18	K119	T333	411.747	TRUE
Data\Zelda_220505_P2083_MR_SGJ_Xlink_Rad18_RAD6_MAGEA4_fr2_R2.raw	Inter	MAGEA4	RAD18	K119	T333	395.208	TRUE
Data\Zelda_220505_P2083_MR_SGJ_Xlink_Rad18_RAD6_MAGEA4_fr2_R1.raw	Inter	MAGEA4	RAD18	K119	T337	398.043	TRUE
Data\Zelda_220505_P2083_MR_SGJ_Xlink_Rad18_RAD6_MAGEA4_fr2_R2.raw	Inter	MAGEA4	RAD18	K119	T337	387.472	TRUE
Data\Zelda_220505_P2083_MR_SGJ_Xlink_Rad18_RAD6_MAGEA4_fr2_R1.raw	Inter	MAGEA4	RAD18	K119	Y348	308.257	TRUE
Data\Zelda_220505_P2083_MR_SGJ_Xlink_Rad18_RAD6_MAGEA4_fr2_R2.raw	Inter	MAGEA4	RAD18	K119	Y348	264.362	TRUE
Data\Zelda_220505_P2083_MR_SGJ_Xlink_Rad18_RAD6_MAGEA4_fr2_R1.raw	Inter	MAGEA4	RAD18	K139	K315	239.357	TRUE
Data\Zelda_220505_P2083_MR_SGJ_Xlink_Rad18_RAD6_MAGEA4_fr2_R2.raw	Inter	MAGEA4	RAD18	K139	K315	239.09	TRUE
Data\Zelda_220505_P2083_MR_SGJ_Xlink_Rad18_RAD6_MAGEA4_fr2_R1.raw	Inter	MAGEA4	RAD18	K139	K468	238.211	TRUE
Data\Zelda_220505_P2083_MR_SGJ_Xlink_Rad18_RAD6_MAGEA4_fr2_R2.raw	Inter	MAGEA4	RAD18	K139	K468	196.353	TRUE
Data\Zelda_220505_P2083_MR_SGJ_Xlink_Rad18_RAD6_MAGEA4_fr2_R1.raw	Inter	MAGEA4	RAD18	K139	K89	174.021	TRUE
Data\Zelda_220505_P2083_MR_SGJ_Xlink_Rad18_RAD6_MAGEA4_fr2_R1.raw	Inter	MAGEA4	RAD18	K139	S392	163.493	TRUE
Data\Zelda_220505_P2083_MR_SGJ_Xlink_Rad18_RAD6_MAGEA4_fr2_R1.raw	Inter	MAGEA4	RAD18	K139	S466	226.206	TRUE
Data\Zelda_220505_P2083_MR_SGJ_Xlink_Rad18_RAD6_MAGEA4_fr2_R2.raw	Inter	MAGEA4	RAD18	K139	S466	185.541	TRUE
Data\Zelda_220505_P2083_MR_SGJ_Xlink_Rad18_RAD6_MAGEA4_fr2_R1.raw	Inter	MAGEA4	RAD18	K139	S90	170.105	TRUE
Data\Zelda_220505_P2083_MR_SGJ_Xlink_Rad18_RAD6_MAGEA4_fr2_R1.raw	Inter	MAGEA4	RAD18	K139	T316	233.783	TRUE
Data\Zelda_220505_P2083_MR_SGJ_Xlink_Rad18_RAD6_MAGEA4_fr2_R2.raw	Inter	MAGEA4	RAD18	K139	T316	233.724	TRUE
Data\Zelda_220505_P2083_MR_SGJ_Xlink_Rad18_RAD6_MAGEA4_fr2_R1.raw	Inter	MAGEA4	RAD18	K139	T474	168.263	TRUE
Data\Zelda_220505_P2083_MR_SGJ_Xlink_Rad18_RAD6_MAGEA4_fr2_R2.raw	Inter	MAGEA4	RAD18	K148	K315	161.2	TRUE
Data\Zelda_220505_P2083_MR_SGJ_Xlink_Rad18_RAD6_MAGEA4_fr3_R2.raw	Inter	MAGEA4	RAD18	K148	K347	183.046	TRUE
Data\Zelda_220505_P2083_MR_SGJ_Xlink_Rad18_RAD6_MAGEA4_fr3_R1.raw	Inter	MAGEA4	RAD18	K148	K347	180.17	TRUE
Data\Zelda_220505_P2083_MR_SGJ_Xlink_Rad18_RAD6_MAGEA4_fr3_R1.raw	Inter	MAGEA4	RAD18	K148	S346	173.642	TRUE
Data\Zelda_220505_P2083_MR_SGJ_Xlink_Rad18_RAD6_MAGEA4_fr3_R2.raw	Inter	MAGEA4	RAD18	K148	S346	171.881	TRUE
Data\Zelda_220505_P2083_MR_SGJ_Xlink_Rad18_RAD6_MAGEA4_fr3_R2.raw	Inter	MAGEA4	RAD18	K148	Y348	177.49	TRUE
Data\Zelda_220505_P2083_MR_SGJ_Xlink_Rad18_RAD6_MAGEA4_fr3_R1.raw	Inter	MAGEA4	RAD18	K148	Y348	174.447	TRUE
Data\Zelda_220505_P2083_MR_SGJ_Xlink_Rad18_RAD6_MAGEA4_fr3_R2.raw	Inter	MAGEA4	RAD18	K151	K347	187.799	TRUE
Data\Zelda_220505_P2083_MR_SGJ_Xlink_Rad18_RAD6_MAGEA4_fr3_R1.raw	Inter	MAGEA4	RAD18	K151	K347	180.17	TRUE
Data\Zelda_220505_P2083_MR_SGJ_Xlink_Rad18_RAD6_MAGEA4_fr3_R2.raw	Inter	MAGEA4	RAD18	K151	S346	176.178	TRUE
Data\Zelda_220505_P2083_MR_SGJ_Xlink_Rad18_RAD6_MAGEA4_fr3_R1.raw	Inter	MAGEA4	RAD18	K151	S346	173.642	TRUE
Data\Zelda_220505_P2083_MR_SGJ_Xlink_Rad18_RAD6_MAGEA4_fr3_R2.raw	Inter	MAGEA4	RAD18	K151	Y348	182.198	TRUE
Data\Zelda_220505_P2083_MR_SGJ_Xlink_Rad18_RAD6_MAGEA4_fr3_R1.raw	Inter	MAGEA4	RAD18	K151	Y348	174.447	TRUE
Data\Zelda_220505_P2083_MR_SGJ_Xlink_Rad18_RAD6_MAGEA4_fr2_R2.raw	Inter	MAGEA4	RAD18	K160	K315	221.569	TRUE
Data\Zelda_220505_P2083_MR_SGJ_Xlink_Rad18_RAD6_MAGEA4_fr2_R1.raw	Inter	MAGEA4	RAD18	K160	K315	210.402	TRUE
Data\Zelda_220505_P2083_MR_SGJ_Xlink_Rad18_RAD6_MAGEA4_fr2_R1.raw	Inter	MAGEA4	RAD18	K160	K334	193.192	TRUE
Data\Zelda_220505_P2083_MR_SGJ_Xlink_Rad18_RAD6_MAGEA4_fr2_R2.raw	Inter	MAGEA4	RAD18	K160	K334	189.086	TRUE
Data\Zelda_220505_P2083_MR_SGJ_Xlink_Rad18_RAD6_MAGEA4_fr2_R2.raw	Inter	MAGEA4	RAD18	K160	K353	286.368	TRUE
Data\Zelda_220505_P2083_MR_SGJ_Xlink_Rad18_RAD6_MAGEA4_fr2_R1.raw	Inter	MAGEA4	RAD18	K160	K353	274.386	TRUE
Data\Zelda_220505_P2083_MR_SGJ_Xlink_Rad18_RAD6_MAGEA4_fr2_R2.raw	Inter	MAGEA4	RAD18	K160	S354	253.355	TRUE
Data\Zelda_220505_P2083_MR_SGJ_Xlink_Rad18_RAD6_MAGEA4_fr2_R1.raw	Inter	MAGEA4	RAD18	K160	S354	243.565	TRUE
Data\Zelda_220505_P2083_MR_SGJ_Xlink_Rad18_RAD6_MAGEA4_fr2_R2.raw	Inter	MAGEA4	RAD18	K160	T316	214.358	TRUE
Data\Zelda_220505_P2083_MR_SGJ_Xlink_Rad18_RAD6_MAGEA4_fr2_R1.raw	Inter	MAGEA4	RAD18	K160	T316	206.618	TRUE
Data\Zelda_220505_P2083_MR_SGJ_Xlink_Rad18_RAD6_MAGEA4_fr2_R1.raw	Inter	MAGEA4	RAD18	K160	T333	195.121	TRUE
Data\Zelda_220505_P2083_MR_SGJ_Xlink_Rad18_RAD6_MAGEA4_fr2_R2.raw	Inter	MAGEA4	RAD18	K160	T333	193.764	TRUE
Data\Zelda_220505_P2083_MR_SGJ_Xlink_Rad18_RAD6_MAGEA4_fr2_R1.raw	Inter	MAGEA4	RAD18	K160	T337	192.818	TRUE
Data\Zelda_220505_P2083_MR_SGJ_Xlink_Rad18_RAD6_MAGEA4_fr2_R2.raw	Inter	MAGEA4	RAD18	K160	T337	184.317	TRUE
Data\Zelda_220505_P2083_MR_SGJ_Xlink_Rad18_RAD6_MAGEA4_fr2_R1.raw	Inter	MAGEA4	RAD18	K251	K315	323.043	TRUE
Data\Zelda_220505_P2083_MR_SGJ_Xlink_Rad18_RAD6_MAGEA4_fr2_R1.raw	Inter	MAGEA4	RAD18	K251	T316	319.627	TRUE
Data\Zelda_220505_P2083_MR_SGJ_Xlink_Rad18_RAD6_MAGEA4_fr2_R1.raw	Inter	MAGEA4	RAD18	K292	K108	197.568	TRUE
Data\Zelda_220505_P2083_MR_SGJ_Xlink_Rad18_RAD6_MAGEA4_fr2_R2.raw	Inter	MAGEA4	RAD18	K292	K315	508.249	TRUE
Data\Zelda_220505_P2083_MR_SGJ_Xlink_Rad18_RAD6_MAGEA4_fr2_R1.raw	Inter	MAGEA4	RAD18	K292	K315	479.87	TRUE
Data\Zelda_220505_P2083_MR_SGJ_Xlink_Rad18_RAD6_MAGEA4_fr2_R1.raw	Inter	MAGEA4	RAD18	K292	K382	249.46	TRUE
Data\Zelda_220505_P2083_MR_SGJ_Xlink_Rad18_RAD6_MAGEA4_fr2_R2.raw	Inter	MAGEA4	RAD18	K292	K382	215.675	TRUE
Data\Zelda_220505_P2083_MR_SGJ_Xlink_Rad18_RAD6_MAGEA4_fr2_R1.raw	Inter	MAGEA4	RAD18	K292	S109	190.912	TRUE
Data\Zelda_220505_P2083_MR_SGJ_Xlink_Rad18_RAD6_MAGEA4_fr2_R1.raw	Inter	MAGEA4	RAD18	K292	S112	174.488	TRUE
Data\Zelda_220505_P2083_MR_SGJ_Xlink_Rad18_RAD6_MAGEA4_fr2_R1.raw	Inter	MAGEA4	RAD18	K292	S113	171.241	TRUE
Data\Zelda_220505_P2083_MR_SGJ_Xlink_Rad18_RAD6_MAGEA4_fr2_R1.raw	Inter	MAGEA4	RAD18	K292	S114	168.007	TRUE
Data\Zelda_220505_P2083_MR_SGJ_Xlink_Rad18_RAD6_MAGEA4_fr2_R1.raw	Inter	MAGEA4	RAD18	K292	S115	164.787	TRUE
Data\Zelda_220505_P2083_MR_SGJ_Xlink_Rad18_RAD6_MAGEA4_fr2_R1.raw	Inter	MAGEA4	RAD18	K292	S386	227.486	TRUE
Data\Zelda_220505_P2083_MR_SGJ_Xlink_Rad18_RAD6_MAGEA4_fr2_R2.raw	Inter	MAGEA4	RAD18	K292	S386	206.442	TRUE
Data\Zelda_220505_P2083_MR_SGJ_Xlink_Rad18_RAD6_MAGEA4_fr2_R2.raw	Inter	MAGEA4	RAD18	K292	T316	491.151	TRUE
Data\Zelda_220505_P2083_MR_SGJ_Xlink_Rad18_RAD6_MAGEA4_fr2_R1.raw	Inter	MAGEA4	RAD18	K292	T316	467.445	TRUE
Data\Zelda_220505_P2083_MR_SGJ_Xlink_Rad18_RAD6_MAGEA4_fr2_R1.raw	Inter	MAGEA4	RAD18	K292	T379	162.829	TRUE
Data\Zelda_220505_P2083_MR_SGJ_Xlink_Rad18_RAD6_MAGEA4_fr2_R1.raw	Inter	MAGEA4	RAD18	K292	T381	234.791	TRUE
Data\Zelda_220505_P2083_MR_SGJ_Xlink_Rad18_RAD6_MAGEA4_fr2_R2.raw	Inter	MAGEA4	RAD18	K292	T381	194.38	TRUE
Data\Zelda_220505_P2083_MR_SGJ_Xlink_Rad18_RAD6_MAGEA4_fr2_R1.raw	Inter	MAGEA4	RAD18	K292	T387	222.112	TRUE
Data\Zelda_220505_P2083_MR_SGJ_Xlink_Rad18_RAD6_MAGEA4_fr2_R2.raw	Inter	MAGEA4	RAD18	K292	T387	201.47	TRUE
Data\Zelda_220505_P2083_MR_SGJ_Xlink_Rad18_RAD6_MAGEA4_fr2_R2.raw	Inter	MAGEA4	RAD18	S103	K315	165.345	TRUE
Data\Zelda_220505_P2083_MR_SGJ_Xlink_Rad18_RAD6_MAGEA4_fr2_R2.raw	Inter	MAGEA4	RAD18	S105	K315	175.724	TRUE
Data\Zelda_220505_P2083_MR_SGJ_Xlink_Rad18_RAD6_MAGEA4_fr2_R1.raw	Inter	MAGEA4	RAD18	S105	K334	177.227	TRUE
Data\Zelda_220505_P2083_MR_SGJ_Xlink_Rad18_RAD6_MAGEA4_fr2_R2.raw	Inter	MAGEA4	RAD18	S105	K334	161.524	TRUE
Data\Zelda_220505_P2083_MR_SGJ_Xlink_Rad18_RAD6_MAGEA4_fr2_R2.raw	Inter	MAGEA4	RAD18	S110	K315	189.218	TRUE
Data\Zelda_220505_P2083_MR_SGJ_Xlink_Rad18_RAD6_MAGEA4_fr2_R1.raw	Inter	MAGEA4	RAD18	S110	K334	161.273	TRUE
Data\Zelda_220505_P2083_MR_SGJ_Xlink_Rad18_RAD6_MAGEA4_fr2_R1.raw	Inter	MAGEA4	RAD18	S110	K347	175.09	TRUE
Data\Zelda_220505_P2083_MR_SGJ_Xlink_Rad18_RAD6_MAGEA4_fr2_R2.raw	Inter	MAGEA4	RAD18	S110	K347	166.776	TRUE
Data\Zelda_220505_P2083_MR_SGJ_Xlink_Rad18_RAD6_MAGEA4_fr2_R2.raw	Inter	MAGEA4	RAD18	S117	K108	173.75	TRUE
Data\Zelda_220505_P2083_MR_SGJ_Xlink_Rad18_RAD6_MAGEA4_fr2_R2.raw	Inter	MAGEA4	RAD18	S117	K157	174.46	TRUE
Data\Zelda_220505_P2083_MR_SGJ_Xlink_Rad18_RAD6_MAGEA4_fr2_R1.raw	Inter	MAGEA4	RAD18	S117	K157	165.012	TRUE
Data\Zelda_220505_P2083_MR_SGJ_Xlink_Rad18_RAD6_MAGEA4_fr2_R1.raw	Inter	MAGEA4	RAD18	S117	K267	184.188	TRUE
Data\Zelda_220505_P2083_MR_SGJ_Xlink_Rad18_RAD6_MAGEA4_fr2_R2.raw	Inter	MAGEA4	RAD18	S117	K267	178.46	TRUE
Data\Zelda_220505_P2083_MR_SGJ_Xlink_Rad18_RAD6_MAGEA4_fr2_R2.raw	Inter	MAGEA4	RAD18	S117	K315	371.784	TRUE
Data\Zelda_220505_P2083_MR_SGJ_Xlink_Rad18_RAD6_MAGEA4_fr2_R1.raw	Inter	MAGEA4	RAD18	S117	K315	329.91	TRUE
Data\Zelda_220505_P2083_MR_SGJ_Xlink_Rad18_RAD6_MAGEA4_fr2_R1.raw	Inter	MAGEA4	RAD18	S117	K324	165.111	TRUE
Data\Zelda_220505_P2083_MR_SGJ_Xlink_Rad18_RAD6_MAGEA4_fr2_R2.raw	Inter	MAGEA4	RAD18	S117	K324	163.645	TRUE
Data\Zelda_220505_P2083_MR_SGJ_Xlink_Rad18_RAD6_MAGEA4_fr2_R1.raw	Inter	MAGEA4	RAD18	S117	K334	304.545	TRUE
Data\Zelda_220505_P2083_MR_SGJ_Xlink_Rad18_RAD6_MAGEA4_fr2_R2.raw	Inter	MAGEA4	RAD18	S117	K334	293.905	TRUE
Data\Zelda_220505_P2083_MR_SGJ_Xlink_Rad18_RAD6_MAGEA4_fr2_R1.raw	Inter	MAGEA4	RAD18	S117	K347	267.321	TRUE
Data\Zelda_220505_P2083_MR_SGJ_Xlink_Rad18_RAD6_MAGEA4_fr2_R2.raw	Inter	MAGEA4	RAD18	S117	K347	222.461	TRUE
Data\Zelda_220505_P2083_MR_SGJ_Xlink_Rad18_RAD6_MAGEA4_fr2_R1.raw	Inter	MAGEA4	RAD18	S117	K353	301.023	TRUE
Data\Zelda_220505_P2083_MR_SGJ_Xlink_Rad18_RAD6_MAGEA4_fr2_R2.raw	Inter	MAGEA4	RAD18	S117	K353	298.255	TRUE
Data\Zelda_220505_P2083_MR_SGJ_Xlink_Rad18_RAD6_MAGEA4_fr2_R2.raw	Inter	MAGEA4	RAD18	S162	K315	200.082	TRUE
Data\Zelda_220505_P2083_MR_SGJ_Xlink_Rad18_RAD6_MAGEA4_fr2_R1.raw	Inter	MAGEA4	RAD18	S162	K315	187.9	TRUE
Data\Zelda_220505_P2083_MR_SGJ_Xlink_Rad18_RAD6_MAGEA4_fr2_R1.raw	Inter	MAGEA4	RAD18	S162	K334	189.276	TRUE
Data\Zelda_220505_P2083_MR_SGJ_Xlink_Rad18_RAD6_MAGEA4_fr2_R2.raw	Inter	MAGEA4	RAD18	S162	K334	181.214	TRUE
Data\Zelda_220505_P2083_MR_SGJ_Xlink_Rad18_RAD6_MAGEA4_fr2_R2.raw	Inter	MAGEA4	RAD18	S162	K353	261.464	TRUE
Data\Zelda_220505_P2083_MR_SGJ_Xlink_Rad18_RAD6_MAGEA4_fr2_R1.raw	Inter	MAGEA4	RAD18	S162	K353	244.589	TRUE
Data\Zelda_220505_P2083_MR_SGJ_Xlink_Rad18_RAD6_MAGEA4_fr2_R2.raw	Inter	MAGEA4	RAD18	S164	K315	203.632	TRUE
Data\Zelda_220505_P2083_MR_SGJ_Xlink_Rad18_RAD6_MAGEA4_fr2_R1.raw	Inter	MAGEA4	RAD18	S164	K315	191.616	TRUE
Data\Zelda_220505_P2083_MR_SGJ_Xlink_Rad18_RAD6_MAGEA4_fr2_R1.raw	Inter	MAGEA4	RAD18	S164	K334	181.491	TRUE
Data\Zelda_220505_P2083_MR_SGJ_Xlink_Rad18_RAD6_MAGEA4_fr2_R2.raw	Inter	MAGEA4	RAD18	S164	K334	173.405	TRUE
Data\Zelda_220505_P2083_MR_SGJ_Xlink_Rad18_RAD6_MAGEA4_fr2_R2.raw	Inter	MAGEA4	RAD18	S164	K353	260.003	TRUE
Data\Zelda_220505_P2083_MR_SGJ_Xlink_Rad18_RAD6_MAGEA4_fr2_R1.raw	Inter	MAGEA4	RAD18	S164	K353	232.598	TRUE
Data\Zelda_220505_P2083_MR_SGJ_Xlink_Rad18_RAD6_MAGEA4_fr2_R2.raw	Inter	MAGEA4	RAD18	S289	K315	383.137	TRUE
Data\Zelda_220505_P2083_MR_SGJ_Xlink_Rad18_RAD6_MAGEA4_fr2_R1.raw	Inter	MAGEA4	RAD18	S289	K315	362.82	TRUE
Data\Zelda_220505_P2083_MR_SGJ_Xlink_Rad18_RAD6_MAGEA4_fr2_R1.raw	Inter	MAGEA4	RAD18	S289	K382	183.82	TRUE
Data\Zelda_220505_P2083_MR_SGJ_Xlink_Rad18_RAD6_MAGEA4_fr3_R1.raw	Inter	MAGEA4	RAD18	S310	K353	183.955	TRUE
Data\Zelda_220505_P2083_MR_SGJ_Xlink_Rad18_RAD6_MAGEA4_fr2_R2.raw	Inter	MAGEA4	RAD18	T104	K315	170.615	TRUE
Data\Zelda_220505_P2083_MR_SGJ_Xlink_Rad18_RAD6_MAGEA4_fr2_R1.raw	Inter	MAGEA4	RAD18	T104	K334	164.222	TRUE
Data\Zelda_220505_P2083_MR_SGJ_Xlink_Rad18_RAD6_MAGEA4_fr2_R2.raw	Inter	MAGEA4	RAD18	T138	K315	207.052	TRUE
Data\Zelda_220505_P2083_MR_SGJ_Xlink_Rad18_RAD6_MAGEA4_fr2_R1.raw	Inter	MAGEA4	RAD18	T138	K315	206.043	TRUE
Data\Zelda_220505_P2083_MR_SGJ_Xlink_Rad18_RAD6_MAGEA4_fr2_R1.raw	Inter	MAGEA4	RAD18	T138	K468	216.288	TRUE
Data\Zelda_220505_P2083_MR_SGJ_Xlink_Rad18_RAD6_MAGEA4_fr2_R2.raw	Inter	MAGEA4	RAD18	T138	K468	185.303	TRUE
Data\Zelda_220505_P2083_MR_SGJ_Xlink_Rad18_RAD6_MAGEA4_fr2_R1.raw	Inter	MAGEA4	RAD18	T254	K315	186.904	TRUE
Data\Zelda_220505_P2083_MR_SGJ_Xlink_Rad18_RAD6_MAGEA4_fr2_R2.raw	Inter	MAGEA4	RAD18	T288	K315	333.011	TRUE
Data\Zelda_220505_P2083_MR_SGJ_Xlink_Rad18_RAD6_MAGEA4_fr2_R1.raw	Inter	MAGEA4	RAD18	T288	K315	318.551	TRUE
Data\Zelda_220505_P2083_MR_SGJ_Xlink_Rad18_RAD6_MAGEA4_fr2_R1.raw	Inter	MAGEA4	RAD18	T288	K382	162.5	TRUE
Data\Zelda_220505_P2083_MR_SGJ_Xlink_Rad18_RAD6_MAGEA4_fr3_R2.raw	Inter	MAGEA4	RAD18	Y150	K347	193.432	TRUE
Data\Zelda_220505_P2083_MR_SGJ_Xlink_Rad18_RAD6_MAGEA4_fr3_R1.raw	Inter	MAGEA4	RAD18	Y150	K347	185.929	TRUE
Data\Zelda_220505_P2083_MR_SGJ_Xlink_Rad18_RAD6_MAGEA4_fr2_R1.raw	Inter	MAGEA4	RAD18	Y290	K108	168.007	TRUE
Data\Zelda_220505_P2083_MR_SGJ_Xlink_Rad18_RAD6_MAGEA4_fr2_R2.raw	Inter	MAGEA4	RAD18	Y290	K315	415.978	TRUE
Data\Zelda_220505_P2083_MR_SGJ_Xlink_Rad18_RAD6_MAGEA4_fr2_R1.raw	Inter	MAGEA4	RAD18	Y290	K315	398.592	TRUE
Data\Zelda_220505_P2083_MR_SGJ_Xlink_Rad18_RAD6_MAGEA4_fr2_R1.raw	Inter	MAGEA4	RAD18	Y290	K382	194.823	TRUE
Data\Zelda_220505_P2083_MR_SGJ_Xlink_Rad18_RAD6_MAGEA4_fr2_R2.raw	Inter	MAGEA4	RAD18	Y308	K315	164.742	TRUE

## Sheet: RAD18RAD6_X-links
Run	Intra/Inter	Protein 1	Protein 2	Site 1	Site 2	Score	Decision
Data\Zelda_220505_P2083_MR_SGJ_Xlink_Rad18_RAD6_MAGEA4_fr2_R1.raw	Inter	RAD6	RAD18	K66	K247	199.071	TRUE
Data\Zelda_220505_P2083_MR_SGJ_Xlink_Rad18_RAD6_MAGEA4_fr2_R2.raw	Inter	RAD6	RAD18	K66	K247	187.916	TRUE
Data\Zelda_220505_P2083_MR_SGJ_Xlink_Rad18_RAD6_MAGEA4_fr2_R1.raw	Inter	RAD6	RAD18	K66	K251	329.257	TRUE
Data\Zelda_220505_P2083_MR_SGJ_Xlink_Rad18_RAD6_MAGEA4_fr2_R2.raw	Inter	RAD6	RAD18	K66	K251	316.106	TRUE
Data\Zelda_220505_P2083_MR_SGJ_Xlink_Rad18_RAD6_MAGEA4_fr2_R1.raw	Inter	RAD6	RAD18	K66	K315	323.664	TRUE
Data\Zelda_220505_P2083_MR_SGJ_Xlink_Rad18_RAD6_MAGEA4_fr2_R2.raw	Inter	RAD6	RAD18	K66	K315	293.908	TRUE
Data\Zelda_220505_P2083_MR_SGJ_Xlink_Rad18_RAD6_MAGEA4_fr2_R2.raw	Inter	RAD6	RAD18	K66	K324	270.642	TRUE
Data\Zelda_220505_P2083_MR_SGJ_Xlink_Rad18_RAD6_MAGEA4_fr2_R1.raw	Inter	RAD6	RAD18	K66	K324	231.247	TRUE
Data\Zelda_220505_P2083_MR_SGJ_Xlink_Rad18_RAD6_MAGEA4_fr2_R2.raw	Inter	RAD6	RAD18	K66	K334	357.074	TRUE
Data\Zelda_220505_P2083_MR_SGJ_Xlink_Rad18_RAD6_MAGEA4_fr2_R1.raw	Inter	RAD6	RAD18	K66	K334	333.601	TRUE
Data\Zelda_220505_P2083_MR_SGJ_Xlink_Rad18_RAD6_MAGEA4_fr2_R1.raw	Inter	RAD6	RAD18	K66	K63	164.352	TRUE
Data\Zelda_220505_P2083_MR_SGJ_Xlink_Rad18_RAD6_MAGEA4_fr2_R1.raw	Inter	RAD6	RAD18	K66	S258	238.347	TRUE
Data\Zelda_220505_P2083_MR_SGJ_Xlink_Rad18_RAD6_MAGEA4_fr2_R2.raw	Inter	RAD6	RAD18	K66	S258	220.039	TRUE
Data\Zelda_220505_P2083_MR_SGJ_Xlink_Rad18_RAD6_MAGEA4_fr2_R2.raw	Inter	RAD6	RAD18	K66	S323	255.697	TRUE
Data\Zelda_220505_P2083_MR_SGJ_Xlink_Rad18_RAD6_MAGEA4_fr2_R1.raw	Inter	RAD6	RAD18	K66	S323	219.305	TRUE
Data\Zelda_220505_P2083_MR_SGJ_Xlink_Rad18_RAD6_MAGEA4_fr2_R2.raw	Inter	RAD6	RAD18	K66	S328	241.164	TRUE
Data\Zelda_220505_P2083_MR_SGJ_Xlink_Rad18_RAD6_MAGEA4_fr2_R1.raw	Inter	RAD6	RAD18	K66	S328	223.886	TRUE
Data\Zelda_220505_P2083_MR_SGJ_Xlink_Rad18_RAD6_MAGEA4_fr2_R1.raw	Inter	RAD6	RAD18	K66	T252	319.083	TRUE
Data\Zelda_220505_P2083_MR_SGJ_Xlink_Rad18_RAD6_MAGEA4_fr2_R2.raw	Inter	RAD6	RAD18	K66	T252	307.773	TRUE
Data\Zelda_220505_P2083_MR_SGJ_Xlink_Rad18_RAD6_MAGEA4_fr2_R1.raw	Inter	RAD6	RAD18	K66	T316	319.818	TRUE
Data\Zelda_220505_P2083_MR_SGJ_Xlink_Rad18_RAD6_MAGEA4_fr2_R2.raw	Inter	RAD6	RAD18	K66	T316	290.073	TRUE
Data\Zelda_220505_P2083_MR_SGJ_Xlink_Rad18_RAD6_MAGEA4_fr2_R2.raw	Inter	RAD6	RAD18	K66	T333	375.258	TRUE
Data\Zelda_220505_P2083_MR_SGJ_Xlink_Rad18_RAD6_MAGEA4_fr2_R1.raw	Inter	RAD6	RAD18	K66	T333	348.719	TRUE
Data\Zelda_220505_P2083_MR_SGJ_Xlink_Rad18_RAD6_MAGEA4_fr2_R2.raw	Inter	RAD6	RAD18	K66	T337	332.916	TRUE
Data\Zelda_220505_P2083_MR_SGJ_Xlink_Rad18_RAD6_MAGEA4_fr2_R1.raw	Inter	RAD6	RAD18	K66	T337	312.209	TRUE
Data\Zelda_220505_P2083_MR_SGJ_Xlink_Rad18_RAD6_MAGEA4_fr2_R1.raw	Inter	RAD6	RAD18	K66	Y254	287.744	TRUE
Data\Zelda_220505_P2083_MR_SGJ_Xlink_Rad18_RAD6_MAGEA4_fr2_R2.raw	Inter	RAD6	RAD18	K66	Y254	277.224	TRUE
Data\Zelda_220505_P2083_MR_SGJ_Xlink_Rad18_RAD6_MAGEA4_fr2_R1.raw	Inter	RAD6	RAD18	K75	K339	208.498	TRUE
Data\Zelda_220505_P2083_MR_SGJ_Xlink_Rad18_RAD6_MAGEA4_fr2_R2.raw	Inter	RAD6	RAD18	K75	K339	202.252	TRUE
Data\Zelda_220505_P2083_MR_SGJ_Xlink_Rad18_RAD6_MAGEA4_fr2_R1.raw	Inter	RAD6	RAD18	K75	T337	189.619	TRUE
Data\Zelda_220505_P2083_MR_SGJ_Xlink_Rad18_RAD6_MAGEA4_fr2_R2.raw	Inter	RAD6	RAD18	K75	T337	173.382	TRUE
Data\Zelda_220505_P2083_MR_SGJ_Xlink_Rad18_RAD6_MAGEA4_fr2_R1.raw	Inter	RAD6	RAD18	S60	K251	194.83	TRUE
Data\Zelda_220505_P2083_MR_SGJ_Xlink_Rad18_RAD6_MAGEA4_fr2_R2.raw	Inter	RAD6	RAD18	S60	K251	178.775	TRUE
Data\Zelda_220505_P2083_MR_SGJ_Xlink_Rad18_RAD6_MAGEA4_fr2_R1.raw	Inter	RAD6	RAD18	S60	K315	230.396	TRUE
Data\Zelda_220505_P2083_MR_SGJ_Xlink_Rad18_RAD6_MAGEA4_fr2_R2.raw	Inter	RAD6	RAD18	S60	K315	219.177	TRUE
Data\Zelda_220505_P2083_MR_SGJ_Xlink_Rad18_RAD6_MAGEA4_fr2_R2.raw	Inter	RAD6	RAD18	S60	K334	188.352	TRUE
Data\Zelda_220505_P2083_MR_SGJ_Xlink_Rad18_RAD6_MAGEA4_fr2_R1.raw	Inter	RAD6	RAD18	S60	K334	160.274	TRUE
Data\Zelda_220505_P2083_MR_SGJ_Xlink_Rad18_RAD6_MAGEA4_fr2_R1.raw	Inter	RAD6	RAD18	S74	K339	212.081	TRUE
Data\Zelda_220505_P2083_MR_SGJ_Xlink_Rad18_RAD6_MAGEA4_fr2_R2.raw	Inter	RAD6	RAD18	S74	K339	203.041	TRUE
Data\Zelda_220505_P2083_MR_SGJ_Xlink_Rad18_RAD6_MAGEA4_fr2_R2.raw	Inter	RAD6	RAD18	S86	K334	255.574	TRUE
Data\Zelda_220505_P2083_MR_SGJ_Xlink_Rad18_RAD6_MAGEA4_fr2_R1.raw	Inter	RAD6	RAD18	S86	K334	207.69	TRUE
Data\Zelda_220505_P2083_MR_SGJ_Xlink_Rad18_RAD6_MAGEA4_fr2_R1.raw	Inter	RAD6	RAD18	T69	K251	276.086	TRUE
Data\Zelda_220505_P2083_MR_SGJ_Xlink_Rad18_RAD6_MAGEA4_fr2_R2.raw	Inter	RAD6	RAD18	T69	K251	256.654	TRUE
Data\Zelda_220505_P2083_MR_SGJ_Xlink_Rad18_RAD6_MAGEA4_fr2_R1.raw	Inter	RAD6	RAD18	T69	K315	289.381	TRUE
Data\Zelda_220505_P2083_MR_SGJ_Xlink_Rad18_RAD6_MAGEA4_fr2_R2.raw	Inter	RAD6	RAD18	T69	K315	256.006	TRUE
Data\Zelda_220505_P2083_MR_SGJ_Xlink_Rad18_RAD6_MAGEA4_fr2_R2.raw	Inter	RAD6	RAD18	T69	K324	238.411	TRUE
Data\Zelda_220505_P2083_MR_SGJ_Xlink_Rad18_RAD6_MAGEA4_fr2_R1.raw	Inter	RAD6	RAD18	T69	K324	197.768	TRUE
Data\Zelda_220505_P2083_MR_SGJ_Xlink_Rad18_RAD6_MAGEA4_fr2_R2.raw	Inter	RAD6	RAD18	T69	K334	299.671	TRUE
Data\Zelda_220505_P2083_MR_SGJ_Xlink_Rad18_RAD6_MAGEA4_fr2_R1.raw	Inter	RAD6	RAD18	T69	K334	293.968	TRUE
Data\Zelda_220505_P2083_MR_SGJ_Xlink_Rad18_RAD6_MAGEA4_fr2_R1.raw	Inter	RAD6	RAD18	Y63	K251	251.19	TRUE
Data\Zelda_220505_P2083_MR_SGJ_Xlink_Rad18_RAD6_MAGEA4_fr2_R2.raw	Inter	RAD6	RAD18	Y63	K251	226.719	TRUE
Data\Zelda_220505_P2083_MR_SGJ_Xlink_Rad18_RAD6_MAGEA4_fr2_R1.raw	Inter	RAD6	RAD18	Y63	K315	304.526	TRUE
Data\Zelda_220505_P2083_MR_SGJ_Xlink_Rad18_RAD6_MAGEA4_fr2_R2.raw	Inter	RAD6	RAD18	Y63	K315	278.626	TRUE
Data\Zelda_220505_P2083_MR_SGJ_Xlink_Rad18_RAD6_MAGEA4_fr2_R2.raw	Inter	RAD6	RAD18	Y63	K324	166.178	TRUE
Data\Zelda_220505_P2083_MR_SGJ_Xlink_Rad18_RAD6_MAGEA4_fr2_R2.raw	Inter	RAD6	RAD18	Y63	K334	275.425	TRUE
Data\Zelda_220505_P2083_MR_SGJ_Xlink_Rad18_RAD6_MAGEA4_fr2_R1.raw	Inter	RAD6	RAD18	Y63	K334	253.108	TRUE
Data\Zelda_220505_P2083_MR_SGJ_Xlink_Rad18_RAD6_MAGEA4_fr2_R2.raw	Inter	RAD6	RAD18	Y82	K334	188.843	TRUE
Data\Zelda_220505_P2083_MR_SGJ_Xlink_Rad18_RAD6_MAGEA4_fr2_R1.raw	Inter	RAD6	RAD18	Y82	K334	188.588	TRUE

## Sheet: RAD18RAD18_X-links
Run	Intra/Inter	Protein 1	Protein 2	Site 1	Site 2	Score	Decision
Data\Zelda_220505_P2083_MR_SGJ_Xlink_Rad18_RAD6_MAGEA4_fr2_R1.raw	Inter	RAD18	RAD18	K108	K108	504.949	TRUE
Data\Zelda_220505_P2083_MR_SGJ_Xlink_Rad18_RAD6_MAGEA4_fr1_R2.raw	Inter	RAD18	RAD18	K108	K108	495.615	TRUE
Data\Zelda_220505_P2083_MR_SGJ_Xlink_Rad18_RAD6_MAGEA4_fr1_R1.raw	Inter	RAD18	RAD18	K108	K108	438.541	TRUE
Data\Zelda_220505_P2083_MR_SGJ_Xlink_Rad18_RAD6_MAGEA4_fr2_R2.raw	Inter	RAD18	RAD18	K108	K108	353.499	TRUE
Data\Zelda_220505_P2083_MR_SGJ_Xlink_Rad18_RAD6_MAGEA4_fr2_R2.raw	Intra	RAD18	RAD18	K108	K116	255.118	TRUE
Data\Zelda_220505_P2083_MR_SGJ_Xlink_Rad18_RAD6_MAGEA4_fr2_R1.raw	Intra	RAD18	RAD18	K108	S109	520.333	TRUE
Data\Zelda_220505_P2083_MR_SGJ_Xlink_Rad18_RAD6_MAGEA4_fr1_R2.raw	Intra	RAD18	RAD18	K108	S109	485.241	TRUE
Data\Zelda_220505_P2083_MR_SGJ_Xlink_Rad18_RAD6_MAGEA4_fr1_R1.raw	Intra	RAD18	RAD18	K108	S109	423.55	TRUE
Data\Zelda_220505_P2083_MR_SGJ_Xlink_Rad18_RAD6_MAGEA4_fr2_R2.raw	Intra	RAD18	RAD18	K108	S109	389.934	TRUE
Data\Zelda_220505_P2083_MR_SGJ_Xlink_Rad18_RAD6_MAGEA4_fr2_R1.raw	Intra	RAD18	RAD18	K108	S112	525.784	TRUE
Data\Zelda_220505_P2083_MR_SGJ_Xlink_Rad18_RAD6_MAGEA4_fr1_R2.raw	Intra	RAD18	RAD18	K108	S112	450.646	TRUE
Data\Zelda_220505_P2083_MR_SGJ_Xlink_Rad18_RAD6_MAGEA4_fr2_R2.raw	Intra	RAD18	RAD18	K108	S112	407.564	TRUE
Data\Zelda_220505_P2083_MR_SGJ_Xlink_Rad18_RAD6_MAGEA4_fr1_R1.raw	Intra	RAD18	RAD18	K108	S112	392.922	TRUE
Data\Zelda_220505_P2083_MR_SGJ_Xlink_Rad18_RAD6_MAGEA4_fr2_R1.raw	Intra	RAD18	RAD18	K108	S113	533.094	TRUE
Data\Zelda_220505_P2083_MR_SGJ_Xlink_Rad18_RAD6_MAGEA4_fr1_R2.raw	Intra	RAD18	RAD18	K108	S113	450.577	TRUE
Data\Zelda_220505_P2083_MR_SGJ_Xlink_Rad18_RAD6_MAGEA4_fr2_R2.raw	Intra	RAD18	RAD18	K108	S113	417.872	TRUE
Data\Zelda_220505_P2083_MR_SGJ_Xlink_Rad18_RAD6_MAGEA4_fr1_R1.raw	Intra	RAD18	RAD18	K108	S113	393.127	TRUE
Data\Zelda_220505_P2083_MR_SGJ_Xlink_Rad18_RAD6_MAGEA4_fr2_R1.raw	Intra	RAD18	RAD18	K108	S114	531.954	TRUE
Data\Zelda_220505_P2083_MR_SGJ_Xlink_Rad18_RAD6_MAGEA4_fr1_R2.raw	Intra	RAD18	RAD18	K108	S114	447.968	TRUE
Data\Zelda_220505_P2083_MR_SGJ_Xlink_Rad18_RAD6_MAGEA4_fr2_R2.raw	Intra	RAD18	RAD18	K108	S114	419.401	TRUE
Data\Zelda_220505_P2083_MR_SGJ_Xlink_Rad18_RAD6_MAGEA4_fr1_R1.raw	Intra	RAD18	RAD18	K108	S114	389.757	TRUE
Data\Zelda_220505_P2083_MR_SGJ_Xlink_Rad18_RAD6_MAGEA4_fr2_R1.raw	Intra	RAD18	RAD18	K108	S115	523.641	TRUE
Data\Zelda_220505_P2083_MR_SGJ_Xlink_Rad18_RAD6_MAGEA4_fr1_R2.raw	Intra	RAD18	RAD18	K108	S115	441.416	TRUE
Data\Zelda_220505_P2083_MR_SGJ_Xlink_Rad18_RAD6_MAGEA4_fr2_R2.raw	Intra	RAD18	RAD18	K108	S115	417.259	TRUE
Data\Zelda_220505_P2083_MR_SGJ_Xlink_Rad18_RAD6_MAGEA4_fr1_R1.raw	Intra	RAD18	RAD18	K108	S115	382.937	TRUE
Data\Zelda_220505_P2083_MR_SGJ_Xlink_Rad18_RAD6_MAGEA4_fr2_R1.raw	Intra	RAD18	RAD18	K116	K108	244.708	TRUE
Data\Zelda_220505_P2083_MR_SGJ_Xlink_Rad18_RAD6_MAGEA4_fr2_R1.raw	Inter	RAD18	RAD18	K116	K116	264.153	TRUE
Data\Zelda_220505_P2083_MR_SGJ_Xlink_Rad18_RAD6_MAGEA4_fr2_R1.raw	Intra	RAD18	RAD18	K116	K23	302.115	TRUE
Data\Zelda_220505_P2083_MR_SGJ_Xlink_Rad18_RAD6_MAGEA4_fr2_R2.raw	Intra	RAD18	RAD18	K116	K23	285.513	TRUE
Data\Zelda_220505_P2083_MR_SGJ_Xlink_Rad18_RAD6_MAGEA4_fr2_R1.raw	Intra	RAD18	RAD18	K116	K89	171.884	TRUE
Data\Zelda_220505_P2083_MR_SGJ_Xlink_Rad18_RAD6_MAGEA4_fr2_R1.raw	Intra	RAD18	RAD18	K116	S90	167.204	TRUE
Data\Zelda_220505_P2083_MR_SGJ_Xlink_Rad18_RAD6_MAGEA4_fr2_R1.raw	Intra	RAD18	RAD18	K116	T24	281.965	TRUE
Data\Zelda_220505_P2083_MR_SGJ_Xlink_Rad18_RAD6_MAGEA4_fr2_R2.raw	Intra	RAD18	RAD18	K116	T24	272.014	TRUE
Data\Zelda_220505_P2083_MR_SGJ_Xlink_Rad18_RAD6_MAGEA4_fr2_R2.raw	Intra	RAD18	RAD18	K121	K108	322.462	TRUE
Data\Zelda_220505_P2083_MR_SGJ_Xlink_Rad18_RAD6_MAGEA4_fr2_R1.raw	Intra	RAD18	RAD18	K121	K108	313.951	TRUE
Data\Zelda_220505_P2083_MR_SGJ_Xlink_Rad18_RAD6_MAGEA4_fr2_R2.raw	Intra	RAD18	RAD18	K121	K23	173.82	TRUE
Data\Zelda_220505_P2083_MR_SGJ_Xlink_Rad18_RAD6_MAGEA4_fr2_R1.raw	Intra	RAD18	RAD18	K121	K23	160.207	TRUE
Data\Zelda_220505_P2083_MR_SGJ_Xlink_Rad18_RAD6_MAGEA4_fr2_R1.raw	Intra	RAD18	RAD18	K121	K89	168.933	TRUE
Data\Zelda_220505_P2083_MR_SGJ_Xlink_Rad18_RAD6_MAGEA4_fr2_R1.raw	Intra	RAD18	RAD18	K121	S105	246.149	TRUE
Data\Zelda_220505_P2083_MR_SGJ_Xlink_Rad18_RAD6_MAGEA4_fr2_R2.raw	Intra	RAD18	RAD18	K121	S105	239.5	TRUE
Data\Zelda_220505_P2083_MR_SGJ_Xlink_Rad18_RAD6_MAGEA4_fr2_R2.raw	Intra	RAD18	RAD18	K121	S109	315.909	TRUE
Data\Zelda_220505_P2083_MR_SGJ_Xlink_Rad18_RAD6_MAGEA4_fr2_R1.raw	Intra	RAD18	RAD18	K121	S109	307.717	TRUE
Data\Zelda_220505_P2083_MR_SGJ_Xlink_Rad18_RAD6_MAGEA4_fr2_R2.raw	Intra	RAD18	RAD18	K121	S112	290.972	TRUE
Data\Zelda_220505_P2083_MR_SGJ_Xlink_Rad18_RAD6_MAGEA4_fr2_R1.raw	Intra	RAD18	RAD18	K121	S112	279.14	TRUE
Data\Zelda_220505_P2083_MR_SGJ_Xlink_Rad18_RAD6_MAGEA4_fr2_R2.raw	Intra	RAD18	RAD18	K121	S113	287.074	TRUE
Data\Zelda_220505_P2083_MR_SGJ_Xlink_Rad18_RAD6_MAGEA4_fr2_R1.raw	Intra	RAD18	RAD18	K121	S113	273.155	TRUE
Data\Zelda_220505_P2083_MR_SGJ_Xlink_Rad18_RAD6_MAGEA4_fr2_R2.raw	Intra	RAD18	RAD18	K121	S114	281.334	TRUE
Data\Zelda_220505_P2083_MR_SGJ_Xlink_Rad18_RAD6_MAGEA4_fr2_R1.raw	Intra	RAD18	RAD18	K121	S114	268.581	TRUE
Data\Zelda_220505_P2083_MR_SGJ_Xlink_Rad18_RAD6_MAGEA4_fr2_R2.raw	Intra	RAD18	RAD18	K121	S115	275.073	TRUE
Data\Zelda_220505_P2083_MR_SGJ_Xlink_Rad18_RAD6_MAGEA4_fr2_R1.raw	Intra	RAD18	RAD18	K121	S115	263.151	TRUE
Data\Zelda_220505_P2083_MR_SGJ_Xlink_Rad18_RAD6_MAGEA4_fr2_R1.raw	Intra	RAD18	RAD18	K121	S90	164.149	TRUE
Data\Zelda_220505_P2083_MR_SGJ_Xlink_Rad18_RAD6_MAGEA4_fr2_R2.raw	Intra	RAD18	RAD18	K121	T24	169.214	TRUE
Data\Zelda_220505_P2083_MR_SGJ_Xlink_Rad18_RAD6_MAGEA4_fr2_R2.raw	Intra	RAD18	RAD18	K133	K108	195.235	TRUE
Data\Zelda_220505_P2083_MR_SGJ_Xlink_Rad18_RAD6_MAGEA4_fr2_R1.raw	Intra	RAD18	RAD18	K133	K108	191.66	TRUE
Data\Zelda_220505_P2083_MR_SGJ_Xlink_Rad18_RAD6_MAGEA4_fr2_R1.raw	Intra	RAD18	RAD18	K133	K23	235.785	TRUE
Data\Zelda_220505_P2083_MR_SGJ_Xlink_Rad18_RAD6_MAGEA4_fr2_R2.raw	Intra	RAD18	RAD18	K133	K23	203.167	TRUE
Data\Zelda_220505_P2083_MR_SGJ_Xlink_Rad18_RAD6_MAGEA4_fr2_R2.raw	Intra	RAD18	RAD18	K133	S105	161.898	TRUE
Data\Zelda_220505_P2083_MR_SGJ_Xlink_Rad18_RAD6_MAGEA4_fr2_R2.raw	Intra	RAD18	RAD18	K133	S109	187.247	TRUE
Data\Zelda_220505_P2083_MR_SGJ_Xlink_Rad18_RAD6_MAGEA4_fr2_R1.raw	Intra	RAD18	RAD18	K133	S109	185.875	TRUE
Data\Zelda_220505_P2083_MR_SGJ_Xlink_Rad18_RAD6_MAGEA4_fr2_R1.raw	Intra	RAD18	RAD18	K133	S112	180.363	TRUE
Data\Zelda_220505_P2083_MR_SGJ_Xlink_Rad18_RAD6_MAGEA4_fr2_R2.raw	Intra	RAD18	RAD18	K133	S112	161.155	TRUE
Data\Zelda_220505_P2083_MR_SGJ_Xlink_Rad18_RAD6_MAGEA4_fr2_R1.raw	Intra	RAD18	RAD18	K133	S113	184.947	TRUE
Data\Zelda_220505_P2083_MR_SGJ_Xlink_Rad18_RAD6_MAGEA4_fr2_R1.raw	Intra	RAD18	RAD18	K133	S114	186.563	TRUE
Data\Zelda_220505_P2083_MR_SGJ_Xlink_Rad18_RAD6_MAGEA4_fr2_R1.raw	Intra	RAD18	RAD18	K133	S115	182.823	TRUE
Data\Zelda_220505_P2083_MR_SGJ_Xlink_Rad18_RAD6_MAGEA4_fr2_R1.raw	Intra	RAD18	RAD18	K133	T24	228.358	TRUE
Data\Zelda_220505_P2083_MR_SGJ_Xlink_Rad18_RAD6_MAGEA4_fr2_R2.raw	Intra	RAD18	RAD18	K133	T24	196.238	TRUE
Data\Zelda_220505_P2083_MR_SGJ_Xlink_Rad18_RAD6_MAGEA4_fr2_R2.raw	Intra	RAD18	RAD18	K157	K108	286.19	TRUE
Data\Zelda_220505_P2083_MR_SGJ_Xlink_Rad18_RAD6_MAGEA4_fr2_R1.raw	Intra	RAD18	RAD18	K157	K108	232.465	TRUE
Data\Zelda_220505_P2083_MR_SGJ_Xlink_Rad18_RAD6_MAGEA4_fr2_R1.raw	Intra	RAD18	RAD18	K157	K116	290.037	TRUE
Data\Zelda_220505_P2083_MR_SGJ_Xlink_Rad18_RAD6_MAGEA4_fr2_R1.raw	Intra	RAD18	RAD18	K157	K121	184.769	TRUE
Data\Zelda_220505_P2083_MR_SGJ_Xlink_Rad18_RAD6_MAGEA4_fr2_R2.raw	Intra	RAD18	RAD18	K157	K121	180.438	TRUE
Data\Zelda_220505_P2083_MR_SGJ_Xlink_Rad18_RAD6_MAGEA4_fr2_R1.raw	Intra	RAD18	RAD18	K157	K162	186.522	TRUE
Data\Zelda_220505_P2083_MR_SGJ_Xlink_Rad18_RAD6_MAGEA4_fr2_R1.raw	Intra	RAD18	RAD18	K157	K89	291.834	TRUE
Data\Zelda_220505_P2083_MR_SGJ_Xlink_Rad18_RAD6_MAGEA4_fr2_R2.raw	Intra	RAD18	RAD18	K157	K89	266.845	TRUE
Data\Zelda_220505_P2083_MR_SGJ_Xlink_Rad18_RAD6_MAGEA4_fr2_R2.raw	Intra	RAD18	RAD18	K157	S105	212.071	TRUE
Data\Zelda_220505_P2083_MR_SGJ_Xlink_Rad18_RAD6_MAGEA4_fr2_R1.raw	Intra	RAD18	RAD18	K157	S105	167.977	TRUE
Data\Zelda_220505_P2083_MR_SGJ_Xlink_Rad18_RAD6_MAGEA4_fr2_R2.raw	Intra	RAD18	RAD18	K157	S109	282.572	TRUE
Data\Zelda_220505_P2083_MR_SGJ_Xlink_Rad18_RAD6_MAGEA4_fr2_R1.raw	Intra	RAD18	RAD18	K157	S109	231.677	TRUE
Data\Zelda_220505_P2083_MR_SGJ_Xlink_Rad18_RAD6_MAGEA4_fr2_R1.raw	Intra	RAD18	RAD18	K157	S112	279.535	TRUE
Data\Zelda_220505_P2083_MR_SGJ_Xlink_Rad18_RAD6_MAGEA4_fr2_R2.raw	Intra	RAD18	RAD18	K157	S112	278.105	TRUE
Data\Zelda_220505_P2083_MR_SGJ_Xlink_Rad18_RAD6_MAGEA4_fr2_R1.raw	Intra	RAD18	RAD18	K157	S113	308.121	TRUE
Data\Zelda_220505_P2083_MR_SGJ_Xlink_Rad18_RAD6_MAGEA4_fr2_R2.raw	Intra	RAD18	RAD18	K157	S113	282.452	TRUE
Data\Zelda_220505_P2083_MR_SGJ_Xlink_Rad18_RAD6_MAGEA4_fr2_R1.raw	Intra	RAD18	RAD18	K157	S114	330.611	TRUE
Data\Zelda_220505_P2083_MR_SGJ_Xlink_Rad18_RAD6_MAGEA4_fr2_R2.raw	Intra	RAD18	RAD18	K157	S114	284.097	TRUE
Data\Zelda_220505_P2083_MR_SGJ_Xlink_Rad18_RAD6_MAGEA4_fr2_R1.raw	Intra	RAD18	RAD18	K157	S115	341.986	TRUE
Data\Zelda_220505_P2083_MR_SGJ_Xlink_Rad18_RAD6_MAGEA4_fr2_R2.raw	Intra	RAD18	RAD18	K157	S115	282.242	TRUE
Data\Zelda_220505_P2083_MR_SGJ_Xlink_Rad18_RAD6_MAGEA4_fr2_R1.raw	Intra	RAD18	RAD18	K157	S161	171.807	TRUE
Data\Zelda_220505_P2083_MR_SGJ_Xlink_Rad18_RAD6_MAGEA4_fr2_R1.raw	Intra	RAD18	RAD18	K157	S164	213.376	TRUE
Data\Zelda_220505_P2083_MR_SGJ_Xlink_Rad18_RAD6_MAGEA4_fr2_R1.raw	Intra	RAD18	RAD18	K157	S90	276.417	TRUE
Data\Zelda_220505_P2083_MR_SGJ_Xlink_Rad18_RAD6_MAGEA4_fr2_R2.raw	Intra	RAD18	RAD18	K157	S90	259.015	TRUE
Data\Zelda_220505_P2083_MR_SGJ_Xlink_Rad18_RAD6_MAGEA4_fr2_R1.raw	Intra	RAD18	RAD18	K157	Y123	160.557	TRUE
Data\Zelda_220505_P2083_MR_SGJ_Xlink_Rad18_RAD6_MAGEA4_fr2_R2.raw	Intra	RAD18	RAD18	K167	K116	246.186	TRUE
Data\Zelda_220505_P2083_MR_SGJ_Xlink_Rad18_RAD6_MAGEA4_fr2_R1.raw	Intra	RAD18	RAD18	K167	K116	161.961	TRUE
Data\Zelda_220505_P2083_MR_SGJ_Xlink_Rad18_RAD6_MAGEA4_fr2_R1.raw	Intra	RAD18	RAD18	K167	K157	298.119	TRUE
Data\Zelda_220505_P2083_MR_SGJ_Xlink_Rad18_RAD6_MAGEA4_fr2_R2.raw	Intra	RAD18	RAD18	K167	K157	243.947	TRUE
Data\Zelda_220505_P2083_MR_SGJ_Xlink_Rad18_RAD6_MAGEA4_fr2_R1.raw	Intra	RAD18	RAD18	K167	K23	238.007	TRUE
Data\Zelda_220505_P2083_MR_SGJ_Xlink_Rad18_RAD6_MAGEA4_fr2_R2.raw	Intra	RAD18	RAD18	K167	K23	226.082	TRUE
Data\Zelda_220505_P2083_MR_SGJ_Xlink_Rad18_RAD6_MAGEA4_fr2_R2.raw	Intra	RAD18	RAD18	K167	S112	166.195	TRUE
Data\Zelda_220505_P2083_MR_SGJ_Xlink_Rad18_RAD6_MAGEA4_fr2_R2.raw	Intra	RAD18	RAD18	K167	S113	197.701	TRUE
Data\Zelda_220505_P2083_MR_SGJ_Xlink_Rad18_RAD6_MAGEA4_fr2_R2.raw	Intra	RAD18	RAD18	K167	S114	222.005	TRUE
Data\Zelda_220505_P2083_MR_SGJ_Xlink_Rad18_RAD6_MAGEA4_fr2_R2.raw	Intra	RAD18	RAD18	K167	S115	237.702	TRUE
Data\Zelda_220505_P2083_MR_SGJ_Xlink_Rad18_RAD6_MAGEA4_fr2_R1.raw	Intra	RAD18	RAD18	K167	S115	165.514	TRUE
Data\Zelda_220505_P2083_MR_SGJ_Xlink_Rad18_RAD6_MAGEA4_fr2_R1.raw	Intra	RAD18	RAD18	K167	T24	225.085	TRUE
Data\Zelda_220505_P2083_MR_SGJ_Xlink_Rad18_RAD6_MAGEA4_fr2_R2.raw	Intra	RAD18	RAD18	K167	T24	216.171	TRUE
Data\Zelda_220505_P2083_MR_SGJ_Xlink_Rad18_RAD6_MAGEA4_fr2_R2.raw	Intra	RAD18	RAD18	K174	K108	203.727	TRUE
Data\Zelda_220505_P2083_MR_SGJ_Xlink_Rad18_RAD6_MAGEA4_fr2_R1.raw	Intra	RAD18	RAD18	K174	K108	179	TRUE
Data\Zelda_220505_P2083_MR_SGJ_Xlink_Rad18_RAD6_MAGEA4_fr2_R1.raw	Intra	RAD18	RAD18	K174	K116	279.42	TRUE
Data\Zelda_220505_P2083_MR_SGJ_Xlink_Rad18_RAD6_MAGEA4_fr2_R2.raw	Intra	RAD18	RAD18	K174	K116	272.351	TRUE
Data\Zelda_220505_P2083_MR_SGJ_Xlink_Rad18_RAD6_MAGEA4_fr3_R2.raw	Intra	RAD18	RAD18	K174	K116	203.696	TRUE
Data\Zelda_220505_P2083_MR_SGJ_Xlink_Rad18_RAD6_MAGEA4_fr3_R1.raw	Intra	RAD18	RAD18	K174	K116	187.813	TRUE
Data\Zelda_220505_P2083_MR_SGJ_Xlink_Rad18_RAD6_MAGEA4_fr2_R1.raw	Intra	RAD18	RAD18	K174	K157	344.408	TRUE
Data\Zelda_220505_P2083_MR_SGJ_Xlink_Rad18_RAD6_MAGEA4_fr2_R2.raw	Intra	RAD18	RAD18	K174	K157	247.524	TRUE
Data\Zelda_220505_P2083_MR_SGJ_Xlink_Rad18_RAD6_MAGEA4_fr3_R2.raw	Intra	RAD18	RAD18	K174	K162	164.404	TRUE
Data\Zelda_220505_P2083_MR_SGJ_Xlink_Rad18_RAD6_MAGEA4_fr2_R2.raw	Intra	RAD18	RAD18	K174	S109	208.246	TRUE
Data\Zelda_220505_P2083_MR_SGJ_Xlink_Rad18_RAD6_MAGEA4_fr2_R1.raw	Intra	RAD18	RAD18	K174	S109	184.747	TRUE
Data\Zelda_220505_P2083_MR_SGJ_Xlink_Rad18_RAD6_MAGEA4_fr2_R2.raw	Intra	RAD18	RAD18	K174	S112	243.843	TRUE
Data\Zelda_220505_P2083_MR_SGJ_Xlink_Rad18_RAD6_MAGEA4_fr2_R1.raw	Intra	RAD18	RAD18	K174	S112	231.524	TRUE
Data\Zelda_220505_P2083_MR_SGJ_Xlink_Rad18_RAD6_MAGEA4_fr2_R2.raw	Intra	RAD18	RAD18	K174	S113	268.579	TRUE
Data\Zelda_220505_P2083_MR_SGJ_Xlink_Rad18_RAD6_MAGEA4_fr2_R1.raw	Intra	RAD18	RAD18	K174	S113	258.896	TRUE
Data\Zelda_220505_P2083_MR_SGJ_Xlink_Rad18_RAD6_MAGEA4_fr2_R2.raw	Intra	RAD18	RAD18	K174	S114	287.162	TRUE
Data\Zelda_220505_P2083_MR_SGJ_Xlink_Rad18_RAD6_MAGEA4_fr2_R1.raw	Intra	RAD18	RAD18	K174	S114	283.088	TRUE
Data\Zelda_220505_P2083_MR_SGJ_Xlink_Rad18_RAD6_MAGEA4_fr3_R2.raw	Intra	RAD18	RAD18	K174	S114	176.059	TRUE
Data\Zelda_220505_P2083_MR_SGJ_Xlink_Rad18_RAD6_MAGEA4_fr3_R1.raw	Intra	RAD18	RAD18	K174	S114	164.172	TRUE
Data\Zelda_220505_P2083_MR_SGJ_Xlink_Rad18_RAD6_MAGEA4_fr2_R2.raw	Intra	RAD18	RAD18	K174	S115	307.718	TRUE
Data\Zelda_220505_P2083_MR_SGJ_Xlink_Rad18_RAD6_MAGEA4_fr2_R1.raw	Intra	RAD18	RAD18	K174	S115	305.833	TRUE
Data\Zelda_220505_P2083_MR_SGJ_Xlink_Rad18_RAD6_MAGEA4_fr3_R2.raw	Intra	RAD18	RAD18	K174	S115	191.76	TRUE
Data\Zelda_220505_P2083_MR_SGJ_Xlink_Rad18_RAD6_MAGEA4_fr3_R1.raw	Intra	RAD18	RAD18	K174	S115	179.867	TRUE
Data\Zelda_220505_P2083_MR_SGJ_Xlink_Rad18_RAD6_MAGEA4_fr1_R2.raw	Intra	RAD18	RAD18	K192	K108	463.306	TRUE
Data\Zelda_220505_P2083_MR_SGJ_Xlink_Rad18_RAD6_MAGEA4_fr1_R1.raw	Intra	RAD18	RAD18	K192	K108	446.041	TRUE
Data\Zelda_220505_P2083_MR_SGJ_Xlink_Rad18_RAD6_MAGEA4_fr2_R1.raw	Intra	RAD18	RAD18	K192	K116	306.168	TRUE
Data\Zelda_220505_P2083_MR_SGJ_Xlink_Rad18_RAD6_MAGEA4_fr1_R1.raw	Intra	RAD18	RAD18	K192	K121	179.692	TRUE
Data\Zelda_220505_P2083_MR_SGJ_Xlink_Rad18_RAD6_MAGEA4_fr2_R1.raw	Intra	RAD18	RAD18	K192	K121	164.829	TRUE
Data\Zelda_220505_P2083_MR_SGJ_Xlink_Rad18_RAD6_MAGEA4_fr1_R1.raw	Intra	RAD18	RAD18	K192	K157	308.908	TRUE
Data\Zelda_220505_P2083_MR_SGJ_Xlink_Rad18_RAD6_MAGEA4_fr2_R1.raw	Intra	RAD18	RAD18	K192	K157	260.42	TRUE
Data\Zelda_220505_P2083_MR_SGJ_Xlink_Rad18_RAD6_MAGEA4_fr2_R2.raw	Intra	RAD18	RAD18	K192	K157	198.41	TRUE
Data\Zelda_220505_P2083_MR_SGJ_Xlink_Rad18_RAD6_MAGEA4_fr1_R2.raw	Intra	RAD18	RAD18	K192	K157	183.874	TRUE
Data\Zelda_220505_P2083_MR_SGJ_Xlink_Rad18_RAD6_MAGEA4_fr2_R1.raw	Intra	RAD18	RAD18	K192	K162	197.362	TRUE
Data\Zelda_220505_P2083_MR_SGJ_Xlink_Rad18_RAD6_MAGEA4_fr2_R2.raw	Intra	RAD18	RAD18	K192	K162	176.025	TRUE
Data\Zelda_220505_P2083_MR_SGJ_Xlink_Rad18_RAD6_MAGEA4_fr2_R1.raw	Intra	RAD18	RAD18	K192	K167	348.58	TRUE
Data\Zelda_220505_P2083_MR_SGJ_Xlink_Rad18_RAD6_MAGEA4_fr1_R1.raw	Intra	RAD18	RAD18	K192	K167	197.726	TRUE
Data\Zelda_220505_P2083_MR_SGJ_Xlink_Rad18_RAD6_MAGEA4_fr2_R2.raw	Intra	RAD18	RAD18	K192	K167	191.496	TRUE
Data\Zelda_220505_P2083_MR_SGJ_Xlink_Rad18_RAD6_MAGEA4_fr1_R2.raw	Intra	RAD18	RAD18	K192	K167	180.057	TRUE
Data\Zelda_220505_P2083_MR_SGJ_Xlink_Rad18_RAD6_MAGEA4_fr2_R2.raw	Intra	RAD18	RAD18	K192	K174	286.17	TRUE
Data\Zelda_220505_P2083_MR_SGJ_Xlink_Rad18_RAD6_MAGEA4_fr2_R1.raw	Intra	RAD18	RAD18	K192	K174	267.844	TRUE
Data\Zelda_220505_P2083_MR_SGJ_Xlink_Rad18_RAD6_MAGEA4_fr1_R2.raw	Inter	RAD18	RAD18	K192	K192	295.035	TRUE
Data\Zelda_220505_P2083_MR_SGJ_Xlink_Rad18_RAD6_MAGEA4_fr1_R1.raw	Inter	RAD18	RAD18	K192	K192	252.08	TRUE
Data\Zelda_220505_P2083_MR_SGJ_Xlink_Rad18_RAD6_MAGEA4_fr1_R1.raw	Intra	RAD18	RAD18	K192	K207	386.832	TRUE
Data\Zelda_220505_P2083_MR_SGJ_Xlink_Rad18_RAD6_MAGEA4_fr1_R2.raw	Intra	RAD18	RAD18	K192	K207	360.904	TRUE
Data\Zelda_220505_P2083_MR_SGJ_Xlink_Rad18_RAD6_MAGEA4_fr2_R1.raw	Intra	RAD18	RAD18	K192	K23	164.806	TRUE
Data\Zelda_220505_P2083_MR_SGJ_Xlink_Rad18_RAD6_MAGEA4_fr2_R2.raw	Intra	RAD18	RAD18	K192	K89	291.512	TRUE
Data\Zelda_220505_P2083_MR_SGJ_Xlink_Rad18_RAD6_MAGEA4_fr2_R1.raw	Intra	RAD18	RAD18	K192	K89	258.11	TRUE
Data\Zelda_220505_P2083_MR_SGJ_Xlink_Rad18_RAD6_MAGEA4_fr1_R2.raw	Intra	RAD18	RAD18	K192	S105	376.05	TRUE
Data\Zelda_220505_P2083_MR_SGJ_Xlink_Rad18_RAD6_MAGEA4_fr1_R1.raw	Intra	RAD18	RAD18	K192	S105	361.17	TRUE
Data\Zelda_220505_P2083_MR_SGJ_Xlink_Rad18_RAD6_MAGEA4_fr1_R2.raw	Intra	RAD18	RAD18	K192	S109	453.462	TRUE
Data\Zelda_220505_P2083_MR_SGJ_Xlink_Rad18_RAD6_MAGEA4_fr1_R1.raw	Intra	RAD18	RAD18	K192	S109	432.9	TRUE
Data\Zelda_220505_P2083_MR_SGJ_Xlink_Rad18_RAD6_MAGEA4_fr2_R1.raw	Intra	RAD18	RAD18	K192	S109	172.746	TRUE
Data\Zelda_220505_P2083_MR_SGJ_Xlink_Rad18_RAD6_MAGEA4_fr1_R2.raw	Intra	RAD18	RAD18	K192	S112	398.721	TRUE
Data\Zelda_220505_P2083_MR_SGJ_Xlink_Rad18_RAD6_MAGEA4_fr1_R1.raw	Intra	RAD18	RAD18	K192	S112	378.021	TRUE
Data\Zelda_220505_P2083_MR_SGJ_Xlink_Rad18_RAD6_MAGEA4_fr2_R1.raw	Intra	RAD18	RAD18	K192	S112	248.004	TRUE
Data\Zelda_220505_P2083_MR_SGJ_Xlink_Rad18_RAD6_MAGEA4_fr1_R2.raw	Intra	RAD18	RAD18	K192	S113	393.617	TRUE
Data\Zelda_220505_P2083_MR_SGJ_Xlink_Rad18_RAD6_MAGEA4_fr1_R1.raw	Intra	RAD18	RAD18	K192	S113	370.203	TRUE
Data\Zelda_220505_P2083_MR_SGJ_Xlink_Rad18_RAD6_MAGEA4_fr2_R1.raw	Intra	RAD18	RAD18	K192	S113	289.469	TRUE
Data\Zelda_220505_P2083_MR_SGJ_Xlink_Rad18_RAD6_MAGEA4_fr2_R2.raw	Intra	RAD18	RAD18	K192	S113	161.441	TRUE
Data\Zelda_220505_P2083_MR_SGJ_Xlink_Rad18_RAD6_MAGEA4_fr1_R2.raw	Intra	RAD18	RAD18	K192	S114	376.066	TRUE
Data\Zelda_220505_P2083_MR_SGJ_Xlink_Rad18_RAD6_MAGEA4_fr1_R1.raw	Intra	RAD18	RAD18	K192	S114	353.632	TRUE
Data\Zelda_220505_P2083_MR_SGJ_Xlink_Rad18_RAD6_MAGEA4_fr2_R1.raw	Intra	RAD18	RAD18	K192	S114	320.229	TRUE
Data\Zelda_220505_P2083_MR_SGJ_Xlink_Rad18_RAD6_MAGEA4_fr2_R2.raw	Intra	RAD18	RAD18	K192	S114	163.161	TRUE
Data\Zelda_220505_P2083_MR_SGJ_Xlink_Rad18_RAD6_MAGEA4_fr1_R2.raw	Intra	RAD18	RAD18	K192	S115	361.66	TRUE
Data\Zelda_220505_P2083_MR_SGJ_Xlink_Rad18_RAD6_MAGEA4_fr1_R1.raw	Intra	RAD18	RAD18	K192	S115	338.518	TRUE
Data\Zelda_220505_P2083_MR_SGJ_Xlink_Rad18_RAD6_MAGEA4_fr2_R1.raw	Intra	RAD18	RAD18	K192	S115	327.308	TRUE
Data\Zelda_220505_P2083_MR_SGJ_Xlink_Rad18_RAD6_MAGEA4_fr2_R2.raw	Intra	RAD18	RAD18	K192	S115	165.249	TRUE
Data\Zelda_220505_P2083_MR_SGJ_Xlink_Rad18_RAD6_MAGEA4_fr1_R1.raw	Intra	RAD18	RAD18	K192	S152	169.798	TRUE
Data\Zelda_220505_P2083_MR_SGJ_Xlink_Rad18_RAD6_MAGEA4_fr2_R1.raw	Intra	RAD18	RAD18	K192	S161	184.726	TRUE
Data\Zelda_220505_P2083_MR_SGJ_Xlink_Rad18_RAD6_MAGEA4_fr2_R2.raw	Intra	RAD18	RAD18	K192	S161	163.879	TRUE
Data\Zelda_220505_P2083_MR_SGJ_Xlink_Rad18_RAD6_MAGEA4_fr2_R1.raw	Intra	RAD18	RAD18	K192	S164	269.766	TRUE
Data\Zelda_220505_P2083_MR_SGJ_Xlink_Rad18_RAD6_MAGEA4_fr2_R2.raw	Intra	RAD18	RAD18	K192	S164	181.749	TRUE
Data\Zelda_220505_P2083_MR_SGJ_Xlink_Rad18_RAD6_MAGEA4_fr2_R1.raw	Intra	RAD18	RAD18	K192	S170	292.951	TRUE
Data\Zelda_220505_P2083_MR_SGJ_Xlink_Rad18_RAD6_MAGEA4_fr2_R2.raw	Intra	RAD18	RAD18	K192	S170	184.279	TRUE
Data\Zelda_220505_P2083_MR_SGJ_Xlink_Rad18_RAD6_MAGEA4_fr1_R1.raw	Intra	RAD18	RAD18	K192	S170	161.352	TRUE
Data\Zelda_220505_P2083_MR_SGJ_Xlink_Rad18_RAD6_MAGEA4_fr1_R2.raw	Intra	RAD18	RAD18	K192	S198	284.595	TRUE
Data\Zelda_220505_P2083_MR_SGJ_Xlink_Rad18_RAD6_MAGEA4_fr1_R1.raw	Intra	RAD18	RAD18	K192	S198	256.438	TRUE
Data\Zelda_220505_P2083_MR_SGJ_Xlink_Rad18_RAD6_MAGEA4_fr1_R2.raw	Intra	RAD18	RAD18	K192	S200	283.476	TRUE
Data\Zelda_220505_P2083_MR_SGJ_Xlink_Rad18_RAD6_MAGEA4_fr1_R1.raw	Intra	RAD18	RAD18	K192	S200	254.852	TRUE
Data\Zelda_220505_P2083_MR_SGJ_Xlink_Rad18_RAD6_MAGEA4_fr1_R2.raw	Intra	RAD18	RAD18	K192	S220	477.676	TRUE
Data\Zelda_220505_P2083_MR_SGJ_Xlink_Rad18_RAD6_MAGEA4_fr1_R1.raw	Intra	RAD18	RAD18	K192	S220	475.95	TRUE
Data\Zelda_220505_P2083_MR_SGJ_Xlink_Rad18_RAD6_MAGEA4_fr2_R2.raw	Intra	RAD18	RAD18	K192	S90	278.539	TRUE
Data\Zelda_220505_P2083_MR_SGJ_Xlink_Rad18_RAD6_MAGEA4_fr2_R1.raw	Intra	RAD18	RAD18	K192	S90	247.68	TRUE
Data\Zelda_220505_P2083_MR_SGJ_Xlink_Rad18_RAD6_MAGEA4_fr2_R2.raw	Intra	RAD18	RAD18	K192	T175	267.856	TRUE
Data\Zelda_220505_P2083_MR_SGJ_Xlink_Rad18_RAD6_MAGEA4_fr2_R1.raw	Intra	RAD18	RAD18	K192	T175	252.676	TRUE
Data\Zelda_220505_P2083_MR_SGJ_Xlink_Rad18_RAD6_MAGEA4_fr1_R2.raw	Intra	RAD18	RAD18	K192	T199	280.518	TRUE
Data\Zelda_220505_P2083_MR_SGJ_Xlink_Rad18_RAD6_MAGEA4_fr1_R1.raw	Intra	RAD18	RAD18	K192	T199	253.764	TRUE
Data\Zelda_220505_P2083_MR_SGJ_Xlink_Rad18_RAD6_MAGEA4_fr1_R2.raw	Intra	RAD18	RAD18	K192	T201	279.424	TRUE
Data\Zelda_220505_P2083_MR_SGJ_Xlink_Rad18_RAD6_MAGEA4_fr1_R1.raw	Intra	RAD18	RAD18	K192	T201	252.696	TRUE
Data\Zelda_220505_P2083_MR_SGJ_Xlink_Rad18_RAD6_MAGEA4_fr1_R1.raw	Intra	RAD18	RAD18	K192	T206	399.118	TRUE
Data\Zelda_220505_P2083_MR_SGJ_Xlink_Rad18_RAD6_MAGEA4_fr1_R2.raw	Intra	RAD18	RAD18	K192	T206	361.047	TRUE
Data\Zelda_220505_P2083_MR_SGJ_Xlink_Rad18_RAD6_MAGEA4_fr2_R1.raw	Intra	RAD18	RAD18	K192	T24	161.981	TRUE
Data\Zelda_220505_P2083_MR_SGJ_Xlink_Rad18_RAD6_MAGEA4_fr1_R1.raw	Intra	RAD18	RAD18	K203	K108	220.169	TRUE
Data\Zelda_220505_P2083_MR_SGJ_Xlink_Rad18_RAD6_MAGEA4_fr1_R2.raw	Intra	RAD18	RAD18	K203	K108	183.197	TRUE
Data\Zelda_220505_P2083_MR_SGJ_Xlink_Rad18_RAD6_MAGEA4_fr2_R2.raw	Intra	RAD18	RAD18	K203	K116	164.907	TRUE
Data\Zelda_220505_P2083_MR_SGJ_Xlink_Rad18_RAD6_MAGEA4_fr2_R2.raw	Intra	RAD18	RAD18	K203	K133	232.264	TRUE
Data\Zelda_220505_P2083_MR_SGJ_Xlink_Rad18_RAD6_MAGEA4_fr2_R2.raw	Intra	RAD18	RAD18	K203	K174	279.061	TRUE
Data\Zelda_220505_P2083_MR_SGJ_Xlink_Rad18_RAD6_MAGEA4_fr2_R1.raw	Intra	RAD18	RAD18	K203	K174	264.603	TRUE
Data\Zelda_220505_P2083_MR_SGJ_Xlink_Rad18_RAD6_MAGEA4_fr1_R1.raw	Intra	RAD18	RAD18	K203	K224	175.642	TRUE
Data\Zelda_220505_P2083_MR_SGJ_Xlink_Rad18_RAD6_MAGEA4_fr2_R1.raw	Intra	RAD18	RAD18	K203	K23	299.724	TRUE
Data\Zelda_220505_P2083_MR_SGJ_Xlink_Rad18_RAD6_MAGEA4_fr2_R2.raw	Intra	RAD18	RAD18	K203	K23	226.292	TRUE
Data\Zelda_220505_P2083_MR_SGJ_Xlink_Rad18_RAD6_MAGEA4_fr2_R2.raw	Intra	RAD18	RAD18	K203	K89	179.182	TRUE
Data\Zelda_220505_P2083_MR_SGJ_Xlink_Rad18_RAD6_MAGEA4_fr2_R1.raw	Intra	RAD18	RAD18	K203	K89	162.716	TRUE
Data\Zelda_220505_P2083_MR_SGJ_Xlink_Rad18_RAD6_MAGEA4_fr1_R1.raw	Intra	RAD18	RAD18	K203	S105	185.106	TRUE
Data\Zelda_220505_P2083_MR_SGJ_Xlink_Rad18_RAD6_MAGEA4_fr1_R1.raw	Intra	RAD18	RAD18	K203	S109	215.599	TRUE
Data\Zelda_220505_P2083_MR_SGJ_Xlink_Rad18_RAD6_MAGEA4_fr1_R2.raw	Intra	RAD18	RAD18	K203	S109	179.321	TRUE
Data\Zelda_220505_P2083_MR_SGJ_Xlink_Rad18_RAD6_MAGEA4_fr1_R1.raw	Intra	RAD18	RAD18	K203	S112	204.277	TRUE
Data\Zelda_220505_P2083_MR_SGJ_Xlink_Rad18_RAD6_MAGEA4_fr1_R2.raw	Intra	RAD18	RAD18	K203	S112	188.991	TRUE
Data\Zelda_220505_P2083_MR_SGJ_Xlink_Rad18_RAD6_MAGEA4_fr2_R2.raw	Intra	RAD18	RAD18	K203	S112	164.576	TRUE
Data\Zelda_220505_P2083_MR_SGJ_Xlink_Rad18_RAD6_MAGEA4_fr1_R1.raw	Intra	RAD18	RAD18	K203	S113	200.059	TRUE
Data\Zelda_220505_P2083_MR_SGJ_Xlink_Rad18_RAD6_MAGEA4_fr1_R2.raw	Intra	RAD18	RAD18	K203	S113	186.1	TRUE
Data\Zelda_220505_P2083_MR_SGJ_Xlink_Rad18_RAD6_MAGEA4_fr2_R2.raw	Intra	RAD18	RAD18	K203	S113	180.82	TRUE
Data\Zelda_220505_P2083_MR_SGJ_Xlink_Rad18_RAD6_MAGEA4_fr2_R1.raw	Intra	RAD18	RAD18	K203	S113	165.985	TRUE
Data\Zelda_220505_P2083_MR_SGJ_Xlink_Rad18_RAD6_MAGEA4_fr1_R1.raw	Intra	RAD18	RAD18	K203	S114	190.953	TRUE
Data\Zelda_220505_P2083_MR_SGJ_Xlink_Rad18_RAD6_MAGEA4_fr2_R2.raw	Intra	RAD18	RAD18	K203	S114	184.932	TRUE
Data\Zelda_220505_P2083_MR_SGJ_Xlink_Rad18_RAD6_MAGEA4_fr1_R2.raw	Intra	RAD18	RAD18	K203	S114	180.819	TRUE
Data\Zelda_220505_P2083_MR_SGJ_Xlink_Rad18_RAD6_MAGEA4_fr2_R1.raw	Intra	RAD18	RAD18	K203	S114	166.269	TRUE
Data\Zelda_220505_P2083_MR_SGJ_Xlink_Rad18_RAD6_MAGEA4_fr2_R2.raw	Intra	RAD18	RAD18	K203	S115	187.868	TRUE
Data\Zelda_220505_P2083_MR_SGJ_Xlink_Rad18_RAD6_MAGEA4_fr1_R1.raw	Intra	RAD18	RAD18	K203	S115	185.236	TRUE
Data\Zelda_220505_P2083_MR_SGJ_Xlink_Rad18_RAD6_MAGEA4_fr1_R2.raw	Intra	RAD18	RAD18	K203	S115	178.377	TRUE
Data\Zelda_220505_P2083_MR_SGJ_Xlink_Rad18_RAD6_MAGEA4_fr2_R1.raw	Intra	RAD18	RAD18	K203	S115	168.19	TRUE
Data\Zelda_220505_P2083_MR_SGJ_Xlink_Rad18_RAD6_MAGEA4_fr2_R2.raw	Intra	RAD18	RAD18	K203	S136	173.112	TRUE
Data\Zelda_220505_P2083_MR_SGJ_Xlink_Rad18_RAD6_MAGEA4_fr2_R2.raw	Intra	RAD18	RAD18	K203	S170	165.194	TRUE
Data\Zelda_220505_P2083_MR_SGJ_Xlink_Rad18_RAD6_MAGEA4_fr1_R2.raw	Intra	RAD18	RAD18	K203	S220	186.918	TRUE
Data\Zelda_220505_P2083_MR_SGJ_Xlink_Rad18_RAD6_MAGEA4_fr2_R1.raw	Intra	RAD18	RAD18	K203	S220	184.502	TRUE
Data\Zelda_220505_P2083_MR_SGJ_Xlink_Rad18_RAD6_MAGEA4_fr1_R1.raw	Intra	RAD18	RAD18	K203	S220	167.215	TRUE
Data\Zelda_220505_P2083_MR_SGJ_Xlink_Rad18_RAD6_MAGEA4_fr2_R2.raw	Intra	RAD18	RAD18	K203	S90	172.116	TRUE
Data\Zelda_220505_P2083_MR_SGJ_Xlink_Rad18_RAD6_MAGEA4_fr2_R2.raw	Intra	RAD18	RAD18	K203	T175	274.354	TRUE
Data\Zelda_220505_P2083_MR_SGJ_Xlink_Rad18_RAD6_MAGEA4_fr2_R1.raw	Intra	RAD18	RAD18	K203	T175	260.103	TRUE
Data\Zelda_220505_P2083_MR_SGJ_Xlink_Rad18_RAD6_MAGEA4_fr2_R1.raw	Intra	RAD18	RAD18	K203	T24	282.782	TRUE
Data\Zelda_220505_P2083_MR_SGJ_Xlink_Rad18_RAD6_MAGEA4_fr2_R2.raw	Intra	RAD18	RAD18	K203	T24	215.711	TRUE
Data\Zelda_220505_P2083_MR_SGJ_Xlink_Rad18_RAD6_MAGEA4_fr1_R1.raw	Intra	RAD18	RAD18	K224	K192	457.082	TRUE
Data\Zelda_220505_P2083_MR_SGJ_Xlink_Rad18_RAD6_MAGEA4_fr1_R2.raw	Intra	RAD18	RAD18	K224	K192	442.556	TRUE
Data\Zelda_220505_P2083_MR_SGJ_Xlink_Rad18_RAD6_MAGEA4_fr1_R1.raw	Intra	RAD18	RAD18	K224	S189	431.028	TRUE
Data\Zelda_220505_P2083_MR_SGJ_Xlink_Rad18_RAD6_MAGEA4_fr1_R2.raw	Intra	RAD18	RAD18	K224	S189	417.37	TRUE
Data\Zelda_220505_P2083_MR_SGJ_Xlink_Rad18_RAD6_MAGEA4_fr2_R2.raw	Intra	RAD18	RAD18	K247	K89	169.322	TRUE
Data\Zelda_220505_P2083_MR_SGJ_Xlink_Rad18_RAD6_MAGEA4_fr2_R2.raw	Intra	RAD18	RAD18	K247	S90	164.593	TRUE
Data\Zelda_220505_P2083_MR_SGJ_Xlink_Rad18_RAD6_MAGEA4_fr2_R2.raw	Intra	RAD18	RAD18	K251	K89	183.056	TRUE
Data\Zelda_220505_P2083_MR_SGJ_Xlink_Rad18_RAD6_MAGEA4_fr2_R1.raw	Intra	RAD18	RAD18	K251	K89	168.791	TRUE
Data\Zelda_220505_P2083_MR_SGJ_Xlink_Rad18_RAD6_MAGEA4_fr2_R2.raw	Intra	RAD18	RAD18	K251	S90	178.554	TRUE
Data\Zelda_220505_P2083_MR_SGJ_Xlink_Rad18_RAD6_MAGEA4_fr2_R1.raw	Intra	RAD18	RAD18	K251	S90	165.168	TRUE
Data\Zelda_220505_P2083_MR_SGJ_Xlink_Rad18_RAD6_MAGEA4_fr2_R2.raw	Inter	RAD18	RAD18	K263	K263	177.801	TRUE
Data\Zelda_220505_P2083_MR_SGJ_Xlink_Rad18_RAD6_MAGEA4_fr2_R1.raw	Inter	RAD18	RAD18	K263	K263	162.298	TRUE
Data\Zelda_220505_P2083_MR_SGJ_Xlink_Rad18_RAD6_MAGEA4_fr2_R2.raw	Intra	RAD18	RAD18	K263	K264	190.903	TRUE
Data\Zelda_220505_P2083_MR_SGJ_Xlink_Rad18_RAD6_MAGEA4_fr2_R1.raw	Intra	RAD18	RAD18	K263	K264	179.216	TRUE
Data\Zelda_220505_P2083_MR_SGJ_Xlink_Rad18_RAD6_MAGEA4_fr2_R1.raw	Intra	RAD18	RAD18	K263	K265	171.144	TRUE
Data\Zelda_220505_P2083_MR_SGJ_Xlink_Rad18_RAD6_MAGEA4_fr2_R1.raw	Intra	RAD18	RAD18	K263	K267	590.484	TRUE
Data\Zelda_220505_P2083_MR_SGJ_Xlink_Rad18_RAD6_MAGEA4_fr2_R2.raw	Intra	RAD18	RAD18	K263	K267	534.043	TRUE
Data\Zelda_220505_P2083_MR_SGJ_Xlink_Rad18_RAD6_MAGEA4_fr2_R1.raw	Intra	RAD18	RAD18	K263	S272	397.863	TRUE
Data\Zelda_220505_P2083_MR_SGJ_Xlink_Rad18_RAD6_MAGEA4_fr2_R2.raw	Intra	RAD18	RAD18	K263	S272	357.535	TRUE
Data\Zelda_220505_P2083_MR_SGJ_Xlink_Rad18_RAD6_MAGEA4_fr2_R1.raw	Intra	RAD18	RAD18	K264	K267	466.8	TRUE
Data\Zelda_220505_P2083_MR_SGJ_Xlink_Rad18_RAD6_MAGEA4_fr2_R2.raw	Intra	RAD18	RAD18	K264	K267	450.717	TRUE
Data\Zelda_220505_P2083_MR_SGJ_Xlink_Rad18_RAD6_MAGEA4_fr2_R1.raw	Intra	RAD18	RAD18	K264	S272	312.321	TRUE
Data\Zelda_220505_P2083_MR_SGJ_Xlink_Rad18_RAD6_MAGEA4_fr2_R2.raw	Intra	RAD18	RAD18	K264	S272	306.634	TRUE
Data\Zelda_220505_P2083_MR_SGJ_Xlink_Rad18_RAD6_MAGEA4_fr2_R1.raw	Intra	RAD18	RAD18	K267	K167	257.639	TRUE
Data\Zelda_220505_P2083_MR_SGJ_Xlink_Rad18_RAD6_MAGEA4_fr2_R2.raw	Intra	RAD18	RAD18	K267	K167	217.926	TRUE
Data\Zelda_220505_P2083_MR_SGJ_Xlink_Rad18_RAD6_MAGEA4_fr2_R2.raw	Intra	RAD18	RAD18	K267	K174	233.293	TRUE
Data\Zelda_220505_P2083_MR_SGJ_Xlink_Rad18_RAD6_MAGEA4_fr2_R1.raw	Intra	RAD18	RAD18	K267	K174	216.666	TRUE
Data\Zelda_220505_P2083_MR_SGJ_Xlink_Rad18_RAD6_MAGEA4_fr2_R2.raw	Intra	RAD18	RAD18	K267	K192	231.457	TRUE
Data\Zelda_220505_P2083_MR_SGJ_Xlink_Rad18_RAD6_MAGEA4_fr2_R1.raw	Intra	RAD18	RAD18	K267	K192	177.26	TRUE
Data\Zelda_220505_P2083_MR_SGJ_Xlink_Rad18_RAD6_MAGEA4_fr2_R2.raw	Intra	RAD18	RAD18	K267	K235	165.925	TRUE
Data\Zelda_220505_P2083_MR_SGJ_Xlink_Rad18_RAD6_MAGEA4_fr2_R2.raw	Inter	RAD18	RAD18	K267	K267	221.357	TRUE
Data\Zelda_220505_P2083_MR_SGJ_Xlink_Rad18_RAD6_MAGEA4_fr2_R1.raw	Intra	RAD18	RAD18	K267	K89	196.24	TRUE
Data\Zelda_220505_P2083_MR_SGJ_Xlink_Rad18_RAD6_MAGEA4_fr2_R1.raw	Intra	RAD18	RAD18	K267	S170	240.276	TRUE
Data\Zelda_220505_P2083_MR_SGJ_Xlink_Rad18_RAD6_MAGEA4_fr2_R2.raw	Intra	RAD18	RAD18	K267	S170	209.593	TRUE
Data\Zelda_220505_P2083_MR_SGJ_Xlink_Rad18_RAD6_MAGEA4_fr2_R2.raw	Intra	RAD18	RAD18	K267	S189	228.043	TRUE
Data\Zelda_220505_P2083_MR_SGJ_Xlink_Rad18_RAD6_MAGEA4_fr2_R1.raw	Intra	RAD18	RAD18	K267	S189	173.95	TRUE
Data\Zelda_220505_P2083_MR_SGJ_Xlink_Rad18_RAD6_MAGEA4_fr2_R2.raw	Intra	RAD18	RAD18	K267	S198	215.597	TRUE
Data\Zelda_220505_P2083_MR_SGJ_Xlink_Rad18_RAD6_MAGEA4_fr2_R1.raw	Intra	RAD18	RAD18	K267	S198	167.517	TRUE
Data\Zelda_220505_P2083_MR_SGJ_Xlink_Rad18_RAD6_MAGEA4_fr2_R2.raw	Intra	RAD18	RAD18	K267	S200	210.77	TRUE
Data\Zelda_220505_P2083_MR_SGJ_Xlink_Rad18_RAD6_MAGEA4_fr2_R1.raw	Intra	RAD18	RAD18	K267	S200	164.768	TRUE
Data\Zelda_220505_P2083_MR_SGJ_Xlink_Rad18_RAD6_MAGEA4_fr2_R2.raw	Intra	RAD18	RAD18	K267	S272	202.907	TRUE
Data\Zelda_220505_P2083_MR_SGJ_Xlink_Rad18_RAD6_MAGEA4_fr2_R1.raw	Intra	RAD18	RAD18	K267	S90	187.221	TRUE
Data\Zelda_220505_P2083_MR_SGJ_Xlink_Rad18_RAD6_MAGEA4_fr2_R2.raw	Intra	RAD18	RAD18	K267	T175	228.421	TRUE
Data\Zelda_220505_P2083_MR_SGJ_Xlink_Rad18_RAD6_MAGEA4_fr2_R1.raw	Intra	RAD18	RAD18	K267	T175	212.678	TRUE
Data\Zelda_220505_P2083_MR_SGJ_Xlink_Rad18_RAD6_MAGEA4_fr2_R2.raw	Intra	RAD18	RAD18	K267	T199	210.882	TRUE
Data\Zelda_220505_P2083_MR_SGJ_Xlink_Rad18_RAD6_MAGEA4_fr2_R1.raw	Intra	RAD18	RAD18	K267	T199	162.135	TRUE
Data\Zelda_220505_P2083_MR_SGJ_Xlink_Rad18_RAD6_MAGEA4_fr2_R2.raw	Intra	RAD18	RAD18	K267	T201	208.023	TRUE
Data\Zelda_220505_P2083_MR_SGJ_Xlink_Rad18_RAD6_MAGEA4_fr2_R1.raw	Intra	RAD18	RAD18	K267	T201	162.14	TRUE
Data\Zelda_220505_P2083_MR_SGJ_Xlink_Rad18_RAD6_MAGEA4_fr1_R1.raw	Intra	RAD18	RAD18	K301	K89	253.579	TRUE
Data\Zelda_220505_P2083_MR_SGJ_Xlink_Rad18_RAD6_MAGEA4_fr1_R2.raw	Intra	RAD18	RAD18	K301	K89	248.703	TRUE
Data\Zelda_220505_P2083_MR_SGJ_Xlink_Rad18_RAD6_MAGEA4_fr2_R2.raw	Intra	RAD18	RAD18	K301	K89	199.117	TRUE
Data\Zelda_220505_P2083_MR_SGJ_Xlink_Rad18_RAD6_MAGEA4_fr2_R1.raw	Intra	RAD18	RAD18	K301	K89	185.376	TRUE
Data\Zelda_220505_P2083_MR_SGJ_Xlink_Rad18_RAD6_MAGEA4_fr1_R1.raw	Intra	RAD18	RAD18	K301	S90	247.297	TRUE
Data\Zelda_220505_P2083_MR_SGJ_Xlink_Rad18_RAD6_MAGEA4_fr1_R2.raw	Intra	RAD18	RAD18	K301	S90	241.807	TRUE
Data\Zelda_220505_P2083_MR_SGJ_Xlink_Rad18_RAD6_MAGEA4_fr2_R2.raw	Intra	RAD18	RAD18	K301	S90	194.05	TRUE
Data\Zelda_220505_P2083_MR_SGJ_Xlink_Rad18_RAD6_MAGEA4_fr2_R1.raw	Intra	RAD18	RAD18	K301	S90	180.949	TRUE
Data\Zelda_220505_P2083_MR_SGJ_Xlink_Rad18_RAD6_MAGEA4_fr2_R1.raw	Intra	RAD18	RAD18	K315	K116	188.265	TRUE
Data\Zelda_220505_P2083_MR_SGJ_Xlink_Rad18_RAD6_MAGEA4_fr2_R2.raw	Intra	RAD18	RAD18	K315	K121	179.168	TRUE
Data\Zelda_220505_P2083_MR_SGJ_Xlink_Rad18_RAD6_MAGEA4_fr2_R1.raw	Intra	RAD18	RAD18	K315	K121	167.16	TRUE
Data\Zelda_220505_P2083_MR_SGJ_Xlink_Rad18_RAD6_MAGEA4_fr2_R2.raw	Intra	RAD18	RAD18	K315	K157	306.895	TRUE
Data\Zelda_220505_P2083_MR_SGJ_Xlink_Rad18_RAD6_MAGEA4_fr2_R1.raw	Intra	RAD18	RAD18	K315	K157	265.403	TRUE
Data\Zelda_220505_P2083_MR_SGJ_Xlink_Rad18_RAD6_MAGEA4_fr2_R2.raw	Intra	RAD18	RAD18	K315	K167	195.186	TRUE
Data\Zelda_220505_P2083_MR_SGJ_Xlink_Rad18_RAD6_MAGEA4_fr2_R1.raw	Intra	RAD18	RAD18	K315	K167	181.214	TRUE
Data\Zelda_220505_P2083_MR_SGJ_Xlink_Rad18_RAD6_MAGEA4_fr2_R1.raw	Intra	RAD18	RAD18	K315	K174	164.49	TRUE
Data\Zelda_220505_P2083_MR_SGJ_Xlink_Rad18_RAD6_MAGEA4_fr2_R2.raw	Intra	RAD18	RAD18	K315	K192	423.346	TRUE
Data\Zelda_220505_P2083_MR_SGJ_Xlink_Rad18_RAD6_MAGEA4_fr2_R1.raw	Intra	RAD18	RAD18	K315	K192	175.764	TRUE
Data\Zelda_220505_P2083_MR_SGJ_Xlink_Rad18_RAD6_MAGEA4_fr2_R1.raw	Intra	RAD18	RAD18	K315	K203	176.298	TRUE
Data\Zelda_220505_P2083_MR_SGJ_Xlink_Rad18_RAD6_MAGEA4_fr2_R2.raw	Intra	RAD18	RAD18	K315	K203	161.499	TRUE
Data\Zelda_220505_P2083_MR_SGJ_Xlink_Rad18_RAD6_MAGEA4_fr2_R1.raw	Intra	RAD18	RAD18	K315	K251	239.764	TRUE
Data\Zelda_220505_P2083_MR_SGJ_Xlink_Rad18_RAD6_MAGEA4_fr2_R2.raw	Intra	RAD18	RAD18	K315	K251	234.78	TRUE
Data\Zelda_220505_P2083_MR_SGJ_Xlink_Rad18_RAD6_MAGEA4_fr2_R2.raw	Intra	RAD18	RAD18	K315	K263	221.303	TRUE
Data\Zelda_220505_P2083_MR_SGJ_Xlink_Rad18_RAD6_MAGEA4_fr2_R1.raw	Intra	RAD18	RAD18	K315	K263	191.019	TRUE
Data\Zelda_220505_P2083_MR_SGJ_Xlink_Rad18_RAD6_MAGEA4_fr2_R2.raw	Intra	RAD18	RAD18	K315	K267	322.932	TRUE
Data\Zelda_220505_P2083_MR_SGJ_Xlink_Rad18_RAD6_MAGEA4_fr2_R1.raw	Intra	RAD18	RAD18	K315	K267	317.238	TRUE
Data\Zelda_220505_P2083_MR_SGJ_Xlink_Rad18_RAD6_MAGEA4_fr2_R2.raw	Intra	RAD18	RAD18	K315	K277	254.472	TRUE
Data\Zelda_220505_P2083_MR_SGJ_Xlink_Rad18_RAD6_MAGEA4_fr2_R1.raw	Intra	RAD18	RAD18	K315	K277	232.478	TRUE
Data\Zelda_220505_P2083_MR_SGJ_Xlink_Rad18_RAD6_MAGEA4_fr1_R2.raw	Intra	RAD18	RAD18	K315	K301	178.728	TRUE
Data\Zelda_220505_P2083_MR_SGJ_Xlink_Rad18_RAD6_MAGEA4_fr2_R1.raw	Inter	RAD18	RAD18	K315	K315	427.358	TRUE
Data\Zelda_220505_P2083_MR_SGJ_Xlink_Rad18_RAD6_MAGEA4_fr2_R2.raw	Inter	RAD18	RAD18	K315	K315	409.817	TRUE
Data\Zelda_220505_P2083_MR_SGJ_Xlink_Rad18_RAD6_MAGEA4_fr2_R2.raw	Intra	RAD18	RAD18	K315	K324	616.625	TRUE
Data\Zelda_220505_P2083_MR_SGJ_Xlink_Rad18_RAD6_MAGEA4_fr2_R2.raw	Intra	RAD18	RAD18	K315	K89	245.732	TRUE
Data\Zelda_220505_P2083_MR_SGJ_Xlink_Rad18_RAD6_MAGEA4_fr2_R1.raw	Intra	RAD18	RAD18	K315	K89	235.057	TRUE
Data\Zelda_220505_P2083_MR_SGJ_Xlink_Rad18_RAD6_MAGEA4_fr2_R1.raw	Intra	RAD18	RAD18	K315	S112	167.085	TRUE
Data\Zelda_220505_P2083_MR_SGJ_Xlink_Rad18_RAD6_MAGEA4_fr2_R1.raw	Intra	RAD18	RAD18	K315	S113	187.195	TRUE
Data\Zelda_220505_P2083_MR_SGJ_Xlink_Rad18_RAD6_MAGEA4_fr2_R2.raw	Intra	RAD18	RAD18	K315	S113	162.524	TRUE
Data\Zelda_220505_P2083_MR_SGJ_Xlink_Rad18_RAD6_MAGEA4_fr2_R1.raw	Intra	RAD18	RAD18	K315	S114	196.02	TRUE
Data\Zelda_220505_P2083_MR_SGJ_Xlink_Rad18_RAD6_MAGEA4_fr2_R2.raw	Intra	RAD18	RAD18	K315	S114	167.414	TRUE
Data\Zelda_220505_P2083_MR_SGJ_Xlink_Rad18_RAD6_MAGEA4_fr2_R1.raw	Intra	RAD18	RAD18	K315	S115	198.212	TRUE
Data\Zelda_220505_P2083_MR_SGJ_Xlink_Rad18_RAD6_MAGEA4_fr2_R2.raw	Intra	RAD18	RAD18	K315	S115	169.081	TRUE
Data\Zelda_220505_P2083_MR_SGJ_Xlink_Rad18_RAD6_MAGEA4_fr2_R2.raw	Intra	RAD18	RAD18	K315	S152	163.332	TRUE
Data\Zelda_220505_P2083_MR_SGJ_Xlink_Rad18_RAD6_MAGEA4_fr2_R2.raw	Intra	RAD18	RAD18	K315	S170	191.123	TRUE
Data\Zelda_220505_P2083_MR_SGJ_Xlink_Rad18_RAD6_MAGEA4_fr2_R1.raw	Intra	RAD18	RAD18	K315	S170	189.039	TRUE
Data\Zelda_220505_P2083_MR_SGJ_Xlink_Rad18_RAD6_MAGEA4_fr2_R2.raw	Intra	RAD18	RAD18	K315	S189	409.876	TRUE
Data\Zelda_220505_P2083_MR_SGJ_Xlink_Rad18_RAD6_MAGEA4_fr2_R1.raw	Intra	RAD18	RAD18	K315	S189	172.65	TRUE
Data\Zelda_220505_P2083_MR_SGJ_Xlink_Rad18_RAD6_MAGEA4_fr2_R2.raw	Intra	RAD18	RAD18	K315	S198	368.197	TRUE
Data\Zelda_220505_P2083_MR_SGJ_Xlink_Rad18_RAD6_MAGEA4_fr2_R1.raw	Intra	RAD18	RAD18	K315	S198	208.009	TRUE
Data\Zelda_220505_P2083_MR_SGJ_Xlink_Rad18_RAD6_MAGEA4_fr2_R2.raw	Intra	RAD18	RAD18	K315	S200	361.705	TRUE
Data\Zelda_220505_P2083_MR_SGJ_Xlink_Rad18_RAD6_MAGEA4_fr2_R1.raw	Intra	RAD18	RAD18	K315	S200	220.186	TRUE
Data\Zelda_220505_P2083_MR_SGJ_Xlink_Rad18_RAD6_MAGEA4_fr2_R2.raw	Intra	RAD18	RAD18	K315	S258	254.855	TRUE
Data\Zelda_220505_P2083_MR_SGJ_Xlink_Rad18_RAD6_MAGEA4_fr2_R1.raw	Intra	RAD18	RAD18	K315	S258	241.407	TRUE
Data\Zelda_220505_P2083_MR_SGJ_Xlink_Rad18_RAD6_MAGEA4_fr2_R2.raw	Intra	RAD18	RAD18	K315	S272	262.697	TRUE
Data\Zelda_220505_P2083_MR_SGJ_Xlink_Rad18_RAD6_MAGEA4_fr2_R1.raw	Intra	RAD18	RAD18	K315	S272	253.848	TRUE
Data\Zelda_220505_P2083_MR_SGJ_Xlink_Rad18_RAD6_MAGEA4_fr2_R2.raw	Intra	RAD18	RAD18	K315	S323	602.925	TRUE
Data\Zelda_220505_P2083_MR_SGJ_Xlink_Rad18_RAD6_MAGEA4_fr2_R2.raw	Intra	RAD18	RAD18	K315	S328	527.334	TRUE
Data\Zelda_220505_P2083_MR_SGJ_Xlink_Rad18_RAD6_MAGEA4_fr2_R2.raw	Intra	RAD18	RAD18	K315	S90	241.57	TRUE
Data\Zelda_220505_P2083_MR_SGJ_Xlink_Rad18_RAD6_MAGEA4_fr2_R1.raw	Intra	RAD18	RAD18	K315	S90	230.728	TRUE
Data\Zelda_220505_P2083_MR_SGJ_Xlink_Rad18_RAD6_MAGEA4_fr2_R2.raw	Intra	RAD18	RAD18	K315	T199	364.553	TRUE
Data\Zelda_220505_P2083_MR_SGJ_Xlink_Rad18_RAD6_MAGEA4_fr2_R1.raw	Intra	RAD18	RAD18	K315	T199	212.67	TRUE
Data\Zelda_220505_P2083_MR_SGJ_Xlink_Rad18_RAD6_MAGEA4_fr2_R2.raw	Intra	RAD18	RAD18	K315	T201	360.105	TRUE
Data\Zelda_220505_P2083_MR_SGJ_Xlink_Rad18_RAD6_MAGEA4_fr2_R1.raw	Intra	RAD18	RAD18	K315	T201	221.043	TRUE
Data\Zelda_220505_P2083_MR_SGJ_Xlink_Rad18_RAD6_MAGEA4_fr2_R1.raw	Intra	RAD18	RAD18	K315	T206	163.614	TRUE
Data\Zelda_220505_P2083_MR_SGJ_Xlink_Rad18_RAD6_MAGEA4_fr2_R1.raw	Intra	RAD18	RAD18	K315	T252	242.198	TRUE
Data\Zelda_220505_P2083_MR_SGJ_Xlink_Rad18_RAD6_MAGEA4_fr2_R2.raw	Intra	RAD18	RAD18	K315	T252	238.978	TRUE
Data\Zelda_220505_P2083_MR_SGJ_Xlink_Rad18_RAD6_MAGEA4_fr2_R1.raw	Intra	RAD18	RAD18	K315	T316	426.982	TRUE
Data\Zelda_220505_P2083_MR_SGJ_Xlink_Rad18_RAD6_MAGEA4_fr2_R2.raw	Intra	RAD18	RAD18	K315	T316	409.908	TRUE
Data\Zelda_220505_P2083_MR_SGJ_Xlink_Rad18_RAD6_MAGEA4_fr2_R2.raw	Intra	RAD18	RAD18	K315	T333	516.493	TRUE
Data\Zelda_220505_P2083_MR_SGJ_Xlink_Rad18_RAD6_MAGEA4_fr2_R1.raw	Intra	RAD18	RAD18	K315	Y254	246.07	TRUE
Data\Zelda_220505_P2083_MR_SGJ_Xlink_Rad18_RAD6_MAGEA4_fr2_R2.raw	Intra	RAD18	RAD18	K315	Y254	242.464	TRUE
Data\Zelda_220505_P2083_MR_SGJ_Xlink_Rad18_RAD6_MAGEA4_fr2_R1.raw	Intra	RAD18	RAD18	K324	K315	630.769	TRUE
Data\Zelda_220505_P2083_MR_SGJ_Xlink_Rad18_RAD6_MAGEA4_fr2_R1.raw	Intra	RAD18	RAD18	K324	T316	612.025	TRUE
Data\Zelda_220505_P2083_MR_SGJ_Xlink_Rad18_RAD6_MAGEA4_fr2_R1.raw	Intra	RAD18	RAD18	K334	K157	179.03	TRUE
Data\Zelda_220505_P2083_MR_SGJ_Xlink_Rad18_RAD6_MAGEA4_fr2_R1.raw	Intra	RAD18	RAD18	K334	K251	189.217	TRUE
Data\Zelda_220505_P2083_MR_SGJ_Xlink_Rad18_RAD6_MAGEA4_fr2_R2.raw	Intra	RAD18	RAD18	K334	K251	180.562	TRUE
Data\Zelda_220505_P2083_MR_SGJ_Xlink_Rad18_RAD6_MAGEA4_fr2_R1.raw	Intra	RAD18	RAD18	K334	K315	444.829	TRUE
Data\Zelda_220505_P2083_MR_SGJ_Xlink_Rad18_RAD6_MAGEA4_fr2_R2.raw	Intra	RAD18	RAD18	K334	K315	414.402	TRUE
Data\Zelda_220505_P2083_MR_SGJ_Xlink_Rad18_RAD6_MAGEA4_fr2_R2.raw	Intra	RAD18	RAD18	K334	K347	293.782	TRUE
Data\Zelda_220505_P2083_MR_SGJ_Xlink_Rad18_RAD6_MAGEA4_fr2_R2.raw	Intra	RAD18	RAD18	K334	K89	178.13	TRUE
Data\Zelda_220505_P2083_MR_SGJ_Xlink_Rad18_RAD6_MAGEA4_fr2_R1.raw	Intra	RAD18	RAD18	K334	K89	169.945	TRUE
Data\Zelda_220505_P2083_MR_SGJ_Xlink_Rad18_RAD6_MAGEA4_fr2_R2.raw	Intra	RAD18	RAD18	K334	S346	275.021	TRUE
Data\Zelda_220505_P2083_MR_SGJ_Xlink_Rad18_RAD6_MAGEA4_fr2_R1.raw	Intra	RAD18	RAD18	K334	S346	253.267	TRUE
Data\Zelda_220505_P2083_MR_SGJ_Xlink_Rad18_RAD6_MAGEA4_fr2_R2.raw	Intra	RAD18	RAD18	K334	S90	174.755	TRUE
Data\Zelda_220505_P2083_MR_SGJ_Xlink_Rad18_RAD6_MAGEA4_fr2_R1.raw	Intra	RAD18	RAD18	K334	S90	166.225	TRUE
Data\Zelda_220505_P2083_MR_SGJ_Xlink_Rad18_RAD6_MAGEA4_fr2_R1.raw	Intra	RAD18	RAD18	K334	T252	184.004	TRUE
Data\Zelda_220505_P2083_MR_SGJ_Xlink_Rad18_RAD6_MAGEA4_fr2_R2.raw	Intra	RAD18	RAD18	K334	T252	173.391	TRUE
Data\Zelda_220505_P2083_MR_SGJ_Xlink_Rad18_RAD6_MAGEA4_fr2_R1.raw	Intra	RAD18	RAD18	K334	T316	428.273	TRUE
Data\Zelda_220505_P2083_MR_SGJ_Xlink_Rad18_RAD6_MAGEA4_fr2_R2.raw	Intra	RAD18	RAD18	K334	T316	399.13	TRUE
Data\Zelda_220505_P2083_MR_SGJ_Xlink_Rad18_RAD6_MAGEA4_fr2_R1.raw	Intra	RAD18	RAD18	K334	Y254	160.493	TRUE
Data\Zelda_220505_P2083_MR_SGJ_Xlink_Rad18_RAD6_MAGEA4_fr2_R2.raw	Intra	RAD18	RAD18	K334	Y348	296.331	TRUE
Data\Zelda_220505_P2083_MR_SGJ_Xlink_Rad18_RAD6_MAGEA4_fr2_R1.raw	Intra	RAD18	RAD18	K339	K315	367.551	TRUE
Data\Zelda_220505_P2083_MR_SGJ_Xlink_Rad18_RAD6_MAGEA4_fr2_R2.raw	Intra	RAD18	RAD18	K339	K315	301.923	TRUE
Data\Zelda_220505_P2083_MR_SGJ_Xlink_Rad18_RAD6_MAGEA4_fr2_R1.raw	Intra	RAD18	RAD18	K339	T316	362.487	TRUE
Data\Zelda_220505_P2083_MR_SGJ_Xlink_Rad18_RAD6_MAGEA4_fr2_R2.raw	Intra	RAD18	RAD18	K339	T316	296.867	TRUE
Data\Zelda_220505_P2083_MR_SGJ_Xlink_Rad18_RAD6_MAGEA4_fr2_R2.raw	Intra	RAD18	RAD18	K347	K116	182.366	TRUE
Data\Zelda_220505_P2083_MR_SGJ_Xlink_Rad18_RAD6_MAGEA4_fr3_R2.raw	Intra	RAD18	RAD18	K347	K174	173.537	TRUE
Data\Zelda_220505_P2083_MR_SGJ_Xlink_Rad18_RAD6_MAGEA4_fr2_R1.raw	Intra	RAD18	RAD18	K347	K265	178.179	TRUE
Data\Zelda_220505_P2083_MR_SGJ_Xlink_Rad18_RAD6_MAGEA4_fr2_R1.raw	Intra	RAD18	RAD18	K347	K267	327.976	TRUE
Data\Zelda_220505_P2083_MR_SGJ_Xlink_Rad18_RAD6_MAGEA4_fr2_R2.raw	Intra	RAD18	RAD18	K347	K315	444.068	TRUE
Data\Zelda_220505_P2083_MR_SGJ_Xlink_Rad18_RAD6_MAGEA4_fr2_R1.raw	Intra	RAD18	RAD18	K347	K315	430.486	TRUE
Data\Zelda_220505_P2083_MR_SGJ_Xlink_Rad18_RAD6_MAGEA4_fr2_R1.raw	Intra	RAD18	RAD18	K347	K334	269.375	TRUE
Data\Zelda_220505_P2083_MR_SGJ_Xlink_Rad18_RAD6_MAGEA4_fr3_R2.raw	Intra	RAD18	RAD18	K347	K351	240.364	TRUE
Data\Zelda_220505_P2083_MR_SGJ_Xlink_Rad18_RAD6_MAGEA4_fr2_R2.raw	Intra	RAD18	RAD18	K347	K89	268.178	TRUE
Data\Zelda_220505_P2083_MR_SGJ_Xlink_Rad18_RAD6_MAGEA4_fr2_R1.raw	Intra	RAD18	RAD18	K347	K89	248.279	TRUE
Data\Zelda_220505_P2083_MR_SGJ_Xlink_Rad18_RAD6_MAGEA4_fr2_R2.raw	Intra	RAD18	RAD18	K347	S114	171.268	TRUE
Data\Zelda_220505_P2083_MR_SGJ_Xlink_Rad18_RAD6_MAGEA4_fr2_R2.raw	Intra	RAD18	RAD18	K347	S115	178.652	TRUE
Data\Zelda_220505_P2083_MR_SGJ_Xlink_Rad18_RAD6_MAGEA4_fr2_R1.raw	Intra	RAD18	RAD18	K347	S272	180.87	TRUE
Data\Zelda_220505_P2083_MR_SGJ_Xlink_Rad18_RAD6_MAGEA4_fr2_R2.raw	Intra	RAD18	RAD18	K347	S90	261.038	TRUE
Data\Zelda_220505_P2083_MR_SGJ_Xlink_Rad18_RAD6_MAGEA4_fr2_R1.raw	Intra	RAD18	RAD18	K347	S90	241.133	TRUE
Data\Zelda_220505_P2083_MR_SGJ_Xlink_Rad18_RAD6_MAGEA4_fr3_R2.raw	Intra	RAD18	RAD18	K347	T175	169.709	TRUE
Data\Zelda_220505_P2083_MR_SGJ_Xlink_Rad18_RAD6_MAGEA4_fr2_R2.raw	Intra	RAD18	RAD18	K347	T316	436.535	TRUE
Data\Zelda_220505_P2083_MR_SGJ_Xlink_Rad18_RAD6_MAGEA4_fr2_R1.raw	Intra	RAD18	RAD18	K347	T316	423.145	TRUE
Data\Zelda_220505_P2083_MR_SGJ_Xlink_Rad18_RAD6_MAGEA4_fr2_R1.raw	Intra	RAD18	RAD18	K347	T333	263.322	TRUE
Data\Zelda_220505_P2083_MR_SGJ_Xlink_Rad18_RAD6_MAGEA4_fr2_R1.raw	Intra	RAD18	RAD18	K347	T337	248.83	TRUE
Data\Zelda_220505_P2083_MR_SGJ_Xlink_Rad18_RAD6_MAGEA4_fr3_R1.raw	Intra	RAD18	RAD18	K351	K347	225.45	TRUE
Data\Zelda_220505_P2083_MR_SGJ_Xlink_Rad18_RAD6_MAGEA4_fr3_R1.raw	Intra	RAD18	RAD18	K351	S346	223.889	TRUE
Data\Zelda_220505_P2083_MR_SGJ_Xlink_Rad18_RAD6_MAGEA4_fr3_R1.raw	Intra	RAD18	RAD18	K351	Y348	219.104	TRUE
Data\Zelda_220505_P2083_MR_SGJ_Xlink_Rad18_RAD6_MAGEA4_fr2_R1.raw	Intra	RAD18	RAD18	K353	K315	308.491	TRUE
Data\Zelda_220505_P2083_MR_SGJ_Xlink_Rad18_RAD6_MAGEA4_fr2_R2.raw	Intra	RAD18	RAD18	K353	K315	298.573	TRUE
Data\Zelda_220505_P2083_MR_SGJ_Xlink_Rad18_RAD6_MAGEA4_fr2_R1.raw	Intra	RAD18	RAD18	K353	K324	201.413	TRUE
Data\Zelda_220505_P2083_MR_SGJ_Xlink_Rad18_RAD6_MAGEA4_fr2_R2.raw	Intra	RAD18	RAD18	K353	K324	183.35	TRUE
Data\Zelda_220505_P2083_MR_SGJ_Xlink_Rad18_RAD6_MAGEA4_fr2_R2.raw	Intra	RAD18	RAD18	K353	K334	310.914	TRUE
Data\Zelda_220505_P2083_MR_SGJ_Xlink_Rad18_RAD6_MAGEA4_fr2_R1.raw	Intra	RAD18	RAD18	K353	K334	294.461	TRUE
Data\Zelda_220505_P2083_MR_SGJ_Xlink_Rad18_RAD6_MAGEA4_fr3_R1.raw	Intra	RAD18	RAD18	K353	K347	469.821	TRUE
Data\Zelda_220505_P2083_MR_SGJ_Xlink_Rad18_RAD6_MAGEA4_fr3_R2.raw	Intra	RAD18	RAD18	K353	K347	454.057	TRUE
Data\Zelda_220505_P2083_MR_SGJ_Xlink_Rad18_RAD6_MAGEA4_fr2_R1.raw	Intra	RAD18	RAD18	K353	K347	403.064	TRUE
Data\Zelda_220505_P2083_MR_SGJ_Xlink_Rad18_RAD6_MAGEA4_fr2_R2.raw	Intra	RAD18	RAD18	K353	K347	396.359	TRUE
Data\Zelda_220505_P2083_MR_SGJ_Xlink_Rad18_RAD6_MAGEA4_fr1_R1.raw	Intra	RAD18	RAD18	K353	K347	195.012	TRUE
Data\Zelda_220505_P2083_MR_SGJ_Xlink_Rad18_RAD6_MAGEA4_fr2_R1.raw	Intra	RAD18	RAD18	K353	S323	188.95	TRUE
Data\Zelda_220505_P2083_MR_SGJ_Xlink_Rad18_RAD6_MAGEA4_fr2_R2.raw	Intra	RAD18	RAD18	K353	S323	167.711	TRUE
Data\Zelda_220505_P2083_MR_SGJ_Xlink_Rad18_RAD6_MAGEA4_fr3_R1.raw	Intra	RAD18	RAD18	K353	S346	450.38	TRUE
Data\Zelda_220505_P2083_MR_SGJ_Xlink_Rad18_RAD6_MAGEA4_fr3_R2.raw	Intra	RAD18	RAD18	K353	S346	439.199	TRUE
Data\Zelda_220505_P2083_MR_SGJ_Xlink_Rad18_RAD6_MAGEA4_fr2_R1.raw	Intra	RAD18	RAD18	K353	S346	387.147	TRUE
Data\Zelda_220505_P2083_MR_SGJ_Xlink_Rad18_RAD6_MAGEA4_fr2_R2.raw	Intra	RAD18	RAD18	K353	S346	383.599	TRUE
Data\Zelda_220505_P2083_MR_SGJ_Xlink_Rad18_RAD6_MAGEA4_fr1_R1.raw	Intra	RAD18	RAD18	K353	S346	185.022	TRUE
Data\Zelda_220505_P2083_MR_SGJ_Xlink_Rad18_RAD6_MAGEA4_fr2_R1.raw	Intra	RAD18	RAD18	K353	T316	302.456	TRUE
Data\Zelda_220505_P2083_MR_SGJ_Xlink_Rad18_RAD6_MAGEA4_fr2_R2.raw	Intra	RAD18	RAD18	K353	T316	293.037	TRUE
Data\Zelda_220505_P2083_MR_SGJ_Xlink_Rad18_RAD6_MAGEA4_fr2_R2.raw	Intra	RAD18	RAD18	K353	T333	307.48	TRUE
Data\Zelda_220505_P2083_MR_SGJ_Xlink_Rad18_RAD6_MAGEA4_fr2_R1.raw	Intra	RAD18	RAD18	K353	T333	283.681	TRUE
Data\Zelda_220505_P2083_MR_SGJ_Xlink_Rad18_RAD6_MAGEA4_fr2_R2.raw	Intra	RAD18	RAD18	K353	T337	315.673	TRUE
Data\Zelda_220505_P2083_MR_SGJ_Xlink_Rad18_RAD6_MAGEA4_fr2_R1.raw	Intra	RAD18	RAD18	K353	T337	296.346	TRUE
Data\Zelda_220505_P2083_MR_SGJ_Xlink_Rad18_RAD6_MAGEA4_fr3_R1.raw	Intra	RAD18	RAD18	K353	Y348	462.108	TRUE
Data\Zelda_220505_P2083_MR_SGJ_Xlink_Rad18_RAD6_MAGEA4_fr3_R2.raw	Intra	RAD18	RAD18	K353	Y348	445.625	TRUE
Data\Zelda_220505_P2083_MR_SGJ_Xlink_Rad18_RAD6_MAGEA4_fr2_R1.raw	Intra	RAD18	RAD18	K353	Y348	395.494	TRUE
Data\Zelda_220505_P2083_MR_SGJ_Xlink_Rad18_RAD6_MAGEA4_fr2_R2.raw	Intra	RAD18	RAD18	K353	Y348	388.461	TRUE
Data\Zelda_220505_P2083_MR_SGJ_Xlink_Rad18_RAD6_MAGEA4_fr1_R1.raw	Intra	RAD18	RAD18	K353	Y348	190.484	TRUE
Data\Zelda_220505_P2083_MR_SGJ_Xlink_Rad18_RAD6_MAGEA4_fr2_R1.raw	Intra	RAD18	RAD18	K376	K174	232.688	TRUE
Data\Zelda_220505_P2083_MR_SGJ_Xlink_Rad18_RAD6_MAGEA4_fr1_R1.raw	Intra	RAD18	RAD18	K376	K192	174.473	TRUE
Data\Zelda_220505_P2083_MR_SGJ_Xlink_Rad18_RAD6_MAGEA4_fr2_R1.raw	Intra	RAD18	RAD18	K376	K315	224.792	TRUE
Data\Zelda_220505_P2083_MR_SGJ_Xlink_Rad18_RAD6_MAGEA4_fr1_R2.raw	Intra	RAD18	RAD18	K376	K389	176.345	TRUE
Data\Zelda_220505_P2083_MR_SGJ_Xlink_Rad18_RAD6_MAGEA4_fr2_R1.raw	Intra	RAD18	RAD18	K376	K89	178.345	TRUE
Data\Zelda_220505_P2083_MR_SGJ_Xlink_Rad18_RAD6_MAGEA4_fr1_R1.raw	Intra	RAD18	RAD18	K376	S189	174.473	TRUE
Data\Zelda_220505_P2083_MR_SGJ_Xlink_Rad18_RAD6_MAGEA4_fr2_R1.raw	Intra	RAD18	RAD18	K376	S90	174.617	TRUE
Data\Zelda_220505_P2083_MR_SGJ_Xlink_Rad18_RAD6_MAGEA4_fr2_R1.raw	Intra	RAD18	RAD18	K376	T175	227.817	TRUE
Data\Zelda_220505_P2083_MR_SGJ_Xlink_Rad18_RAD6_MAGEA4_fr2_R1.raw	Intra	RAD18	RAD18	K376	T316	218.037	TRUE
Data\Zelda_220505_P2083_MR_SGJ_Xlink_Rad18_RAD6_MAGEA4_fr1_R2.raw	Intra	RAD18	RAD18	K376	T387	161.449	TRUE
Data\Zelda_220505_P2083_MR_SGJ_Xlink_Rad18_RAD6_MAGEA4_fr2_R1.raw	Intra	RAD18	RAD18	K382	K116	177.186	TRUE
Data\Zelda_220505_P2083_MR_SGJ_Xlink_Rad18_RAD6_MAGEA4_fr2_R2.raw	Intra	RAD18	RAD18	K382	K116	174.282	TRUE
Data\Zelda_220505_P2083_MR_SGJ_Xlink_Rad18_RAD6_MAGEA4_fr2_R2.raw	Intra	RAD18	RAD18	K382	K167	181.424	TRUE
Data\Zelda_220505_P2083_MR_SGJ_Xlink_Rad18_RAD6_MAGEA4_fr2_R1.raw	Intra	RAD18	RAD18	K382	K167	177.555	TRUE
Data\Zelda_220505_P2083_MR_SGJ_Xlink_Rad18_RAD6_MAGEA4_fr2_R1.raw	Intra	RAD18	RAD18	K382	K174	167.097	TRUE
Data\Zelda_220505_P2083_MR_SGJ_Xlink_Rad18_RAD6_MAGEA4_fr2_R2.raw	Intra	RAD18	RAD18	K382	K267	175.535	TRUE
Data\Zelda_220505_P2083_MR_SGJ_Xlink_Rad18_RAD6_MAGEA4_fr2_R1.raw	Intra	RAD18	RAD18	K382	K315	190.095	TRUE
Data\Zelda_220505_P2083_MR_SGJ_Xlink_Rad18_RAD6_MAGEA4_fr2_R1.raw	Intra	RAD18	RAD18	K382	S114	173.297	TRUE
Data\Zelda_220505_P2083_MR_SGJ_Xlink_Rad18_RAD6_MAGEA4_fr2_R2.raw	Intra	RAD18	RAD18	K382	S114	165.495	TRUE
Data\Zelda_220505_P2083_MR_SGJ_Xlink_Rad18_RAD6_MAGEA4_fr2_R1.raw	Intra	RAD18	RAD18	K382	S115	177.553	TRUE
Data\Zelda_220505_P2083_MR_SGJ_Xlink_Rad18_RAD6_MAGEA4_fr2_R2.raw	Intra	RAD18	RAD18	K382	S115	173.231	TRUE
Data\Zelda_220505_P2083_MR_SGJ_Xlink_Rad18_RAD6_MAGEA4_fr2_R1.raw	Intra	RAD18	RAD18	K382	T175	162.225	TRUE
Data\Zelda_220505_P2083_MR_SGJ_Xlink_Rad18_RAD6_MAGEA4_fr2_R1.raw	Intra	RAD18	RAD18	K382	T316	183.959	TRUE
Data\Zelda_220505_P2083_MR_SGJ_Xlink_Rad18_RAD6_MAGEA4_fr2_R1.raw	Intra	RAD18	RAD18	K468	K116	195.031	TRUE
Data\Zelda_220505_P2083_MR_SGJ_Xlink_Rad18_RAD6_MAGEA4_fr2_R1.raw	Intra	RAD18	RAD18	K468	K121	176.287	TRUE
Data\Zelda_220505_P2083_MR_SGJ_Xlink_Rad18_RAD6_MAGEA4_fr2_R2.raw	Intra	RAD18	RAD18	K468	K174	171.063	TRUE
Data\Zelda_220505_P2083_MR_SGJ_Xlink_Rad18_RAD6_MAGEA4_fr1_R1.raw	Intra	RAD18	RAD18	K468	K192	174.483	TRUE
Data\Zelda_220505_P2083_MR_SGJ_Xlink_Rad18_RAD6_MAGEA4_fr1_R2.raw	Intra	RAD18	RAD18	K468	K192	160.249	TRUE
Data\Zelda_220505_P2083_MR_SGJ_Xlink_Rad18_RAD6_MAGEA4_fr2_R1.raw	Intra	RAD18	RAD18	K468	K263	238.353	TRUE
Data\Zelda_220505_P2083_MR_SGJ_Xlink_Rad18_RAD6_MAGEA4_fr2_R1.raw	Intra	RAD18	RAD18	K468	K267	184.691	TRUE
Data\Zelda_220505_P2083_MR_SGJ_Xlink_Rad18_RAD6_MAGEA4_fr2_R1.raw	Intra	RAD18	RAD18	K468	K315	462.875	TRUE
Data\Zelda_220505_P2083_MR_SGJ_Xlink_Rad18_RAD6_MAGEA4_fr2_R2.raw	Intra	RAD18	RAD18	K468	K315	339.443	TRUE
Data\Zelda_220505_P2083_MR_SGJ_Xlink_Rad18_RAD6_MAGEA4_fr2_R2.raw	Intra	RAD18	RAD18	K468	K89	233.414	TRUE
Data\Zelda_220505_P2083_MR_SGJ_Xlink_Rad18_RAD6_MAGEA4_fr2_R1.raw	Intra	RAD18	RAD18	K468	K89	174.369	TRUE
Data\Zelda_220505_P2083_MR_SGJ_Xlink_Rad18_RAD6_MAGEA4_fr2_R1.raw	Intra	RAD18	RAD18	K468	S109	170.683	TRUE
Data\Zelda_220505_P2083_MR_SGJ_Xlink_Rad18_RAD6_MAGEA4_fr2_R1.raw	Intra	RAD18	RAD18	K468	S112	203.536	TRUE
Data\Zelda_220505_P2083_MR_SGJ_Xlink_Rad18_RAD6_MAGEA4_fr2_R2.raw	Intra	RAD18	RAD18	K468	S112	167.255	TRUE
Data\Zelda_220505_P2083_MR_SGJ_Xlink_Rad18_RAD6_MAGEA4_fr2_R1.raw	Intra	RAD18	RAD18	K468	S113	212.45	TRUE
Data\Zelda_220505_P2083_MR_SGJ_Xlink_Rad18_RAD6_MAGEA4_fr2_R2.raw	Intra	RAD18	RAD18	K468	S113	169.661	TRUE
Data\Zelda_220505_P2083_MR_SGJ_Xlink_Rad18_RAD6_MAGEA4_fr2_R1.raw	Intra	RAD18	RAD18	K468	S114	213.555	TRUE
Data\Zelda_220505_P2083_MR_SGJ_Xlink_Rad18_RAD6_MAGEA4_fr2_R2.raw	Intra	RAD18	RAD18	K468	S114	175.492	TRUE
Data\Zelda_220505_P2083_MR_SGJ_Xlink_Rad18_RAD6_MAGEA4_fr2_R1.raw	Intra	RAD18	RAD18	K468	S115	218.969	TRUE
Data\Zelda_220505_P2083_MR_SGJ_Xlink_Rad18_RAD6_MAGEA4_fr2_R2.raw	Intra	RAD18	RAD18	K468	S115	174.78	TRUE
Data\Zelda_220505_P2083_MR_SGJ_Xlink_Rad18_RAD6_MAGEA4_fr2_R1.raw	Intra	RAD18	RAD18	K468	S170	169.672	TRUE
Data\Zelda_220505_P2083_MR_SGJ_Xlink_Rad18_RAD6_MAGEA4_fr1_R1.raw	Intra	RAD18	RAD18	K468	S189	171.628	TRUE
Data\Zelda_220505_P2083_MR_SGJ_Xlink_Rad18_RAD6_MAGEA4_fr2_R1.raw	Intra	RAD18	RAD18	K468	S258	194.798	TRUE
Data\Zelda_220505_P2083_MR_SGJ_Xlink_Rad18_RAD6_MAGEA4_fr2_R2.raw	Intra	RAD18	RAD18	K468	S90	230.211	TRUE
Data\Zelda_220505_P2083_MR_SGJ_Xlink_Rad18_RAD6_MAGEA4_fr2_R1.raw	Intra	RAD18	RAD18	K468	S90	171.314	TRUE
Data\Zelda_220505_P2083_MR_SGJ_Xlink_Rad18_RAD6_MAGEA4_fr2_R2.raw	Intra	RAD18	RAD18	K468	T175	167.68	TRUE
Data\Zelda_220505_P2083_MR_SGJ_Xlink_Rad18_RAD6_MAGEA4_fr2_R1.raw	Intra	RAD18	RAD18	K468	T316	455.039	TRUE
Data\Zelda_220505_P2083_MR_SGJ_Xlink_Rad18_RAD6_MAGEA4_fr2_R2.raw	Intra	RAD18	RAD18	K468	T316	332.441	TRUE
Data\Zelda_220505_P2083_MR_SGJ_Xlink_Rad18_RAD6_MAGEA4_fr2_R2.raw	Intra	RAD18	RAD18	K468	T333	162.111	TRUE
Data\Zelda_220505_P2083_MR_SGJ_Xlink_Rad18_RAD6_MAGEA4_fr2_R1.raw	Inter	RAD18	RAD18	K79	K79	411.045	TRUE
Data\Zelda_220505_P2083_MR_SGJ_Xlink_Rad18_RAD6_MAGEA4_fr2_R1.raw	Intra	RAD18	RAD18	K89	K108	327.365	TRUE
Data\Zelda_220505_P2083_MR_SGJ_Xlink_Rad18_RAD6_MAGEA4_fr2_R2.raw	Intra	RAD18	RAD18	K89	K108	303.898	TRUE
Data\Zelda_220505_P2083_MR_SGJ_Xlink_Rad18_RAD6_MAGEA4_fr2_R1.raw	Intra	RAD18	RAD18	K89	S105	361.32	TRUE
Data\Zelda_220505_P2083_MR_SGJ_Xlink_Rad18_RAD6_MAGEA4_fr2_R2.raw	Intra	RAD18	RAD18	K89	S105	339.146	TRUE
Data\Zelda_220505_P2083_MR_SGJ_Xlink_Rad18_RAD6_MAGEA4_fr2_R1.raw	Intra	RAD18	RAD18	K89	S109	336.8	TRUE
Data\Zelda_220505_P2083_MR_SGJ_Xlink_Rad18_RAD6_MAGEA4_fr2_R2.raw	Intra	RAD18	RAD18	K89	S109	312.601	TRUE
Data\Zelda_220505_P2083_MR_SGJ_Xlink_Rad18_RAD6_MAGEA4_fr2_R1.raw	Intra	RAD18	RAD18	K89	S112	363.723	TRUE
Data\Zelda_220505_P2083_MR_SGJ_Xlink_Rad18_RAD6_MAGEA4_fr2_R2.raw	Intra	RAD18	RAD18	K89	S112	345.396	TRUE
Data\Zelda_220505_P2083_MR_SGJ_Xlink_Rad18_RAD6_MAGEA4_fr2_R1.raw	Intra	RAD18	RAD18	K89	S113	368.213	TRUE
Data\Zelda_220505_P2083_MR_SGJ_Xlink_Rad18_RAD6_MAGEA4_fr2_R2.raw	Intra	RAD18	RAD18	K89	S113	358.327	TRUE
Data\Zelda_220505_P2083_MR_SGJ_Xlink_Rad18_RAD6_MAGEA4_fr2_R1.raw	Intra	RAD18	RAD18	K89	S114	369.395	TRUE
Data\Zelda_220505_P2083_MR_SGJ_Xlink_Rad18_RAD6_MAGEA4_fr2_R2.raw	Intra	RAD18	RAD18	K89	S114	361.544	TRUE
Data\Zelda_220505_P2083_MR_SGJ_Xlink_Rad18_RAD6_MAGEA4_fr2_R1.raw	Intra	RAD18	RAD18	K89	S115	369.103	TRUE
Data\Zelda_220505_P2083_MR_SGJ_Xlink_Rad18_RAD6_MAGEA4_fr2_R2.raw	Intra	RAD18	RAD18	K89	S115	360.126	TRUE
Data\Zelda_220505_P2083_MR_SGJ_Xlink_Rad18_RAD6_MAGEA4_fr1_R2.raw	Intra	RAD18	RAD18	S105	K108	407.086	TRUE
Data\Zelda_220505_P2083_MR_SGJ_Xlink_Rad18_RAD6_MAGEA4_fr2_R1.raw	Intra	RAD18	RAD18	S105	K108	405.674	TRUE
Data\Zelda_220505_P2083_MR_SGJ_Xlink_Rad18_RAD6_MAGEA4_fr1_R1.raw	Intra	RAD18	RAD18	S105	K108	326.573	TRUE
Data\Zelda_220505_P2083_MR_SGJ_Xlink_Rad18_RAD6_MAGEA4_fr2_R2.raw	Intra	RAD18	RAD18	S105	K108	275.59	TRUE
Data\Zelda_220505_P2083_MR_SGJ_Xlink_Rad18_RAD6_MAGEA4_fr2_R2.raw	Intra	RAD18	RAD18	S105	K116	161.054	TRUE
Data\Zelda_220505_P2083_MR_SGJ_Xlink_Rad18_RAD6_MAGEA4_fr2_R2.raw	Intra	RAD18	RAD18	S109	K116	250.389	TRUE
Data\Zelda_220505_P2083_MR_SGJ_Xlink_Rad18_RAD6_MAGEA4_fr2_R1.raw	Inter	RAD18	RAD18	S109	K116	246.086	TRUE
Data\Zelda_220505_P2083_MR_SGJ_Xlink_Rad18_RAD6_MAGEA4_fr2_R1.raw	Intra	RAD18	RAD18	S109	K23	182.083	TRUE
Data\Zelda_220505_P2083_MR_SGJ_Xlink_Rad18_RAD6_MAGEA4_fr2_R2.raw	Intra	RAD18	RAD18	S109	K23	160.23	TRUE
Data\Zelda_220505_P2083_MR_SGJ_Xlink_Rad18_RAD6_MAGEA4_fr2_R1.raw	Inter	RAD18	RAD18	S112	K116	264.69	TRUE
Data\Zelda_220505_P2083_MR_SGJ_Xlink_Rad18_RAD6_MAGEA4_fr2_R2.raw	Intra	RAD18	RAD18	S112	K116	227.147	TRUE
Data\Zelda_220505_P2083_MR_SGJ_Xlink_Rad18_RAD6_MAGEA4_fr2_R1.raw	Intra	RAD18	RAD18	S112	K23	295.584	TRUE
Data\Zelda_220505_P2083_MR_SGJ_Xlink_Rad18_RAD6_MAGEA4_fr2_R2.raw	Intra	RAD18	RAD18	S112	K23	290.749	TRUE
Data\Zelda_220505_P2083_MR_SGJ_Xlink_Rad18_RAD6_MAGEA4_fr2_R1.raw	Inter	RAD18	RAD18	S113	K116	289.581	TRUE
Data\Zelda_220505_P2083_MR_SGJ_Xlink_Rad18_RAD6_MAGEA4_fr2_R2.raw	Intra	RAD18	RAD18	S113	K116	222.583	TRUE
Data\Zelda_220505_P2083_MR_SGJ_Xlink_Rad18_RAD6_MAGEA4_fr2_R1.raw	Intra	RAD18	RAD18	S113	K23	322.177	TRUE
Data\Zelda_220505_P2083_MR_SGJ_Xlink_Rad18_RAD6_MAGEA4_fr2_R2.raw	Intra	RAD18	RAD18	S113	K23	308.053	TRUE
Data\Zelda_220505_P2083_MR_SGJ_Xlink_Rad18_RAD6_MAGEA4_fr2_R1.raw	Inter	RAD18	RAD18	S114	K116	308.206	TRUE
Data\Zelda_220505_P2083_MR_SGJ_Xlink_Rad18_RAD6_MAGEA4_fr2_R2.raw	Intra	RAD18	RAD18	S114	K116	218.048	TRUE
Data\Zelda_220505_P2083_MR_SGJ_Xlink_Rad18_RAD6_MAGEA4_fr2_R1.raw	Intra	RAD18	RAD18	S114	K23	333.537	TRUE
Data\Zelda_220505_P2083_MR_SGJ_Xlink_Rad18_RAD6_MAGEA4_fr2_R2.raw	Intra	RAD18	RAD18	S114	K23	317.507	TRUE
Data\Zelda_220505_P2083_MR_SGJ_Xlink_Rad18_RAD6_MAGEA4_fr2_R1.raw	Inter	RAD18	RAD18	S115	K116	319.994	TRUE
Data\Zelda_220505_P2083_MR_SGJ_Xlink_Rad18_RAD6_MAGEA4_fr2_R2.raw	Intra	RAD18	RAD18	S115	K116	213.543	TRUE
Data\Zelda_220505_P2083_MR_SGJ_Xlink_Rad18_RAD6_MAGEA4_fr2_R1.raw	Intra	RAD18	RAD18	S115	K23	336.742	TRUE
Data\Zelda_220505_P2083_MR_SGJ_Xlink_Rad18_RAD6_MAGEA4_fr2_R2.raw	Intra	RAD18	RAD18	S115	K23	325.31	TRUE
Data\Zelda_220505_P2083_MR_SGJ_Xlink_Rad18_RAD6_MAGEA4_fr2_R1.raw	Intra	RAD18	RAD18	S128	K108	341.563	TRUE
Data\Zelda_220505_P2083_MR_SGJ_Xlink_Rad18_RAD6_MAGEA4_fr2_R2.raw	Intra	RAD18	RAD18	S128	K108	310.443	TRUE
Data\Zelda_220505_P2083_MR_SGJ_Xlink_Rad18_RAD6_MAGEA4_fr2_R1.raw	Intra	RAD18	RAD18	S128	K23	245.907	TRUE
Data\Zelda_220505_P2083_MR_SGJ_Xlink_Rad18_RAD6_MAGEA4_fr2_R2.raw	Intra	RAD18	RAD18	S128	K23	230.51	TRUE
Data\Zelda_220505_P2083_MR_SGJ_Xlink_Rad18_RAD6_MAGEA4_fr2_R2.raw	Intra	RAD18	RAD18	S128	K89	191.589	TRUE
Data\Zelda_220505_P2083_MR_SGJ_Xlink_Rad18_RAD6_MAGEA4_fr2_R1.raw	Intra	RAD18	RAD18	S128	K89	189.297	TRUE
Data\Zelda_220505_P2083_MR_SGJ_Xlink_Rad18_RAD6_MAGEA4_fr2_R1.raw	Intra	RAD18	RAD18	S131	K23	160.807	TRUE
Data\Zelda_220505_P2083_MR_SGJ_Xlink_Rad18_RAD6_MAGEA4_fr2_R1.raw	Intra	RAD18	RAD18	S136	K108	190.23	TRUE
Data\Zelda_220505_P2083_MR_SGJ_Xlink_Rad18_RAD6_MAGEA4_fr2_R2.raw	Intra	RAD18	RAD18	S136	K108	186.095	TRUE
Data\Zelda_220505_P2083_MR_SGJ_Xlink_Rad18_RAD6_MAGEA4_fr2_R1.raw	Intra	RAD18	RAD18	S136	K23	204.771	TRUE
Data\Zelda_220505_P2083_MR_SGJ_Xlink_Rad18_RAD6_MAGEA4_fr2_R2.raw	Intra	RAD18	RAD18	S136	K23	177.434	TRUE
Data\Zelda_220505_P2083_MR_SGJ_Xlink_Rad18_RAD6_MAGEA4_fr2_R1.raw	Intra	RAD18	RAD18	S148	K108	212.601	TRUE
Data\Zelda_220505_P2083_MR_SGJ_Xlink_Rad18_RAD6_MAGEA4_fr2_R2.raw	Intra	RAD18	RAD18	S148	K108	188.205	TRUE
Data\Zelda_220505_P2083_MR_SGJ_Xlink_Rad18_RAD6_MAGEA4_fr2_R1.raw	Intra	RAD18	RAD18	S150	K108	227.882	TRUE
Data\Zelda_220505_P2083_MR_SGJ_Xlink_Rad18_RAD6_MAGEA4_fr2_R2.raw	Intra	RAD18	RAD18	S150	K108	204.185	TRUE
Data\Zelda_220505_P2083_MR_SGJ_Xlink_Rad18_RAD6_MAGEA4_fr2_R1.raw	Intra	RAD18	RAD18	S152	K108	237.13	TRUE
Data\Zelda_220505_P2083_MR_SGJ_Xlink_Rad18_RAD6_MAGEA4_fr2_R2.raw	Intra	RAD18	RAD18	S152	K108	221.854	TRUE
Data\Zelda_220505_P2083_MR_SGJ_Xlink_Rad18_RAD6_MAGEA4_fr2_R2.raw	Intra	RAD18	RAD18	S170	K116	233.421	TRUE
Data\Zelda_220505_P2083_MR_SGJ_Xlink_Rad18_RAD6_MAGEA4_fr2_R1.raw	Intra	RAD18	RAD18	S170	K116	172.384	TRUE
Data\Zelda_220505_P2083_MR_SGJ_Xlink_Rad18_RAD6_MAGEA4_fr2_R1.raw	Intra	RAD18	RAD18	S170	K157	304.17	TRUE
Data\Zelda_220505_P2083_MR_SGJ_Xlink_Rad18_RAD6_MAGEA4_fr2_R2.raw	Intra	RAD18	RAD18	S170	K157	238.709	TRUE
Data\Zelda_220505_P2083_MR_SGJ_Xlink_Rad18_RAD6_MAGEA4_fr2_R1.raw	Intra	RAD18	RAD18	S170	K23	215.498	TRUE
Data\Zelda_220505_P2083_MR_SGJ_Xlink_Rad18_RAD6_MAGEA4_fr2_R2.raw	Intra	RAD18	RAD18	S170	K23	208.588	TRUE
Data\Zelda_220505_P2083_MR_SGJ_Xlink_Rad18_RAD6_MAGEA4_fr1_R2.raw	Intra	RAD18	RAD18	S189	K108	461.531	TRUE
Data\Zelda_220505_P2083_MR_SGJ_Xlink_Rad18_RAD6_MAGEA4_fr1_R1.raw	Intra	RAD18	RAD18	S189	K108	434.67	TRUE
Data\Zelda_220505_P2083_MR_SGJ_Xlink_Rad18_RAD6_MAGEA4_fr2_R1.raw	Intra	RAD18	RAD18	S189	K116	276.738	TRUE
Data\Zelda_220505_P2083_MR_SGJ_Xlink_Rad18_RAD6_MAGEA4_fr1_R1.raw	Intra	RAD18	RAD18	S189	K121	179.692	TRUE
Data\Zelda_220505_P2083_MR_SGJ_Xlink_Rad18_RAD6_MAGEA4_fr2_R1.raw	Intra	RAD18	RAD18	S189	K121	164.829	TRUE
Data\Zelda_220505_P2083_MR_SGJ_Xlink_Rad18_RAD6_MAGEA4_fr1_R2.raw	Intra	RAD18	RAD18	S189	K121	160.068	TRUE
Data\Zelda_220505_P2083_MR_SGJ_Xlink_Rad18_RAD6_MAGEA4_fr1_R1.raw	Intra	RAD18	RAD18	S189	K157	304.278	TRUE
Data\Zelda_220505_P2083_MR_SGJ_Xlink_Rad18_RAD6_MAGEA4_fr2_R1.raw	Intra	RAD18	RAD18	S189	K157	251.172	TRUE
Data\Zelda_220505_P2083_MR_SGJ_Xlink_Rad18_RAD6_MAGEA4_fr2_R2.raw	Intra	RAD18	RAD18	S189	K157	192.377	TRUE
Data\Zelda_220505_P2083_MR_SGJ_Xlink_Rad18_RAD6_MAGEA4_fr1_R2.raw	Intra	RAD18	RAD18	S189	K157	183.905	TRUE
Data\Zelda_220505_P2083_MR_SGJ_Xlink_Rad18_RAD6_MAGEA4_fr2_R1.raw	Intra	RAD18	RAD18	S189	K162	186.896	TRUE
Data\Zelda_220505_P2083_MR_SGJ_Xlink_Rad18_RAD6_MAGEA4_fr2_R2.raw	Intra	RAD18	RAD18	S189	K162	169.136	TRUE
Data\Zelda_220505_P2083_MR_SGJ_Xlink_Rad18_RAD6_MAGEA4_fr2_R1.raw	Intra	RAD18	RAD18	S189	K167	328.022	TRUE
Data\Zelda_220505_P2083_MR_SGJ_Xlink_Rad18_RAD6_MAGEA4_fr1_R1.raw	Intra	RAD18	RAD18	S189	K167	188.585	TRUE
Data\Zelda_220505_P2083_MR_SGJ_Xlink_Rad18_RAD6_MAGEA4_fr2_R2.raw	Intra	RAD18	RAD18	S189	K167	183.207	TRUE
Data\Zelda_220505_P2083_MR_SGJ_Xlink_Rad18_RAD6_MAGEA4_fr1_R2.raw	Intra	RAD18	RAD18	S189	K167	174.128	TRUE
Data\Zelda_220505_P2083_MR_SGJ_Xlink_Rad18_RAD6_MAGEA4_fr2_R2.raw	Intra	RAD18	RAD18	S189	K174	263.647	TRUE
Data\Zelda_220505_P2083_MR_SGJ_Xlink_Rad18_RAD6_MAGEA4_fr2_R1.raw	Intra	RAD18	RAD18	S189	K174	248.626	TRUE
Data\Zelda_220505_P2083_MR_SGJ_Xlink_Rad18_RAD6_MAGEA4_fr1_R2.raw	Intra	RAD18	RAD18	S189	K192	282.896	TRUE
Data\Zelda_220505_P2083_MR_SGJ_Xlink_Rad18_RAD6_MAGEA4_fr1_R1.raw	Intra	RAD18	RAD18	S189	K192	242.264	TRUE
Data\Zelda_220505_P2083_MR_SGJ_Xlink_Rad18_RAD6_MAGEA4_fr1_R1.raw	Intra	RAD18	RAD18	S189	K207	360.817	TRUE
Data\Zelda_220505_P2083_MR_SGJ_Xlink_Rad18_RAD6_MAGEA4_fr1_R2.raw	Intra	RAD18	RAD18	S189	K207	350.104	TRUE
Data\Zelda_220505_P2083_MR_SGJ_Xlink_Rad18_RAD6_MAGEA4_fr2_R2.raw	Intra	RAD18	RAD18	S189	K89	286.773	TRUE
Data\Zelda_220505_P2083_MR_SGJ_Xlink_Rad18_RAD6_MAGEA4_fr2_R1.raw	Intra	RAD18	RAD18	S189	K89	256.161	TRUE
Data\Zelda_220505_P2083_MR_SGJ_Xlink_Rad18_RAD6_MAGEA4_fr1_R2.raw	Intra	RAD18	RAD18	S198	K108	409.668	TRUE
Data\Zelda_220505_P2083_MR_SGJ_Xlink_Rad18_RAD6_MAGEA4_fr1_R1.raw	Intra	RAD18	RAD18	S198	K108	392.717	TRUE
Data\Zelda_220505_P2083_MR_SGJ_Xlink_Rad18_RAD6_MAGEA4_fr2_R1.raw	Intra	RAD18	RAD18	S198	K116	234.044	TRUE
Data\Zelda_220505_P2083_MR_SGJ_Xlink_Rad18_RAD6_MAGEA4_fr2_R2.raw	Intra	RAD18	RAD18	S198	K116	210.562	TRUE
Data\Zelda_220505_P2083_MR_SGJ_Xlink_Rad18_RAD6_MAGEA4_fr1_R1.raw	Intra	RAD18	RAD18	S198	K157	252.901	TRUE
Data\Zelda_220505_P2083_MR_SGJ_Xlink_Rad18_RAD6_MAGEA4_fr2_R1.raw	Intra	RAD18	RAD18	S198	K157	210.947	TRUE
Data\Zelda_220505_P2083_MR_SGJ_Xlink_Rad18_RAD6_MAGEA4_fr1_R2.raw	Intra	RAD18	RAD18	S198	K157	174.841	TRUE
Data\Zelda_220505_P2083_MR_SGJ_Xlink_Rad18_RAD6_MAGEA4_fr2_R2.raw	Intra	RAD18	RAD18	S198	K157	171.001	TRUE
Data\Zelda_220505_P2083_MR_SGJ_Xlink_Rad18_RAD6_MAGEA4_fr2_R1.raw	Intra	RAD18	RAD18	S198	K162	168.281	TRUE
Data\Zelda_220505_P2083_MR_SGJ_Xlink_Rad18_RAD6_MAGEA4_fr2_R1.raw	Intra	RAD18	RAD18	S198	K167	310.838	TRUE
Data\Zelda_220505_P2083_MR_SGJ_Xlink_Rad18_RAD6_MAGEA4_fr2_R2.raw	Intra	RAD18	RAD18	S198	K167	219.967	TRUE
Data\Zelda_220505_P2083_MR_SGJ_Xlink_Rad18_RAD6_MAGEA4_fr1_R1.raw	Intra	RAD18	RAD18	S198	K167	196.171	TRUE
Data\Zelda_220505_P2083_MR_SGJ_Xlink_Rad18_RAD6_MAGEA4_fr1_R2.raw	Intra	RAD18	RAD18	S198	K167	174.846	TRUE
Data\Zelda_220505_P2083_MR_SGJ_Xlink_Rad18_RAD6_MAGEA4_fr2_R1.raw	Intra	RAD18	RAD18	S198	K174	296.381	TRUE
Data\Zelda_220505_P2083_MR_SGJ_Xlink_Rad18_RAD6_MAGEA4_fr2_R2.raw	Intra	RAD18	RAD18	S198	K174	289.612	TRUE
Data\Zelda_220505_P2083_MR_SGJ_Xlink_Rad18_RAD6_MAGEA4_fr1_R1.raw	Intra	RAD18	RAD18	S198	K207	367.666	TRUE
Data\Zelda_220505_P2083_MR_SGJ_Xlink_Rad18_RAD6_MAGEA4_fr1_R2.raw	Intra	RAD18	RAD18	S198	K207	351.313	TRUE
Data\Zelda_220505_P2083_MR_SGJ_Xlink_Rad18_RAD6_MAGEA4_fr1_R1.raw	Intra	RAD18	RAD18	S198	K224	454.321	TRUE
Data\Zelda_220505_P2083_MR_SGJ_Xlink_Rad18_RAD6_MAGEA4_fr1_R2.raw	Intra	RAD18	RAD18	S198	K224	442.793	TRUE
Data\Zelda_220505_P2083_MR_SGJ_Xlink_Rad18_RAD6_MAGEA4_fr2_R1.raw	Intra	RAD18	RAD18	S198	K23	258.208	TRUE
Data\Zelda_220505_P2083_MR_SGJ_Xlink_Rad18_RAD6_MAGEA4_fr2_R2.raw	Intra	RAD18	RAD18	S198	K23	201.495	TRUE
Data\Zelda_220505_P2083_MR_SGJ_Xlink_Rad18_RAD6_MAGEA4_fr2_R2.raw	Intra	RAD18	RAD18	S198	K89	270.227	TRUE
Data\Zelda_220505_P2083_MR_SGJ_Xlink_Rad18_RAD6_MAGEA4_fr2_R1.raw	Intra	RAD18	RAD18	S198	K89	251.597	TRUE
Data\Zelda_220505_P2083_MR_SGJ_Xlink_Rad18_RAD6_MAGEA4_fr1_R2.raw	Intra	RAD18	RAD18	S200	K108	392.753	TRUE
Data\Zelda_220505_P2083_MR_SGJ_Xlink_Rad18_RAD6_MAGEA4_fr1_R1.raw	Intra	RAD18	RAD18	S200	K108	377.873	TRUE
Data\Zelda_220505_P2083_MR_SGJ_Xlink_Rad18_RAD6_MAGEA4_fr2_R1.raw	Intra	RAD18	RAD18	S200	K116	227.72	TRUE
Data\Zelda_220505_P2083_MR_SGJ_Xlink_Rad18_RAD6_MAGEA4_fr2_R2.raw	Intra	RAD18	RAD18	S200	K116	220.999	TRUE
Data\Zelda_220505_P2083_MR_SGJ_Xlink_Rad18_RAD6_MAGEA4_fr2_R2.raw	Intra	RAD18	RAD18	S200	K133	186.601	TRUE
Data\Zelda_220505_P2083_MR_SGJ_Xlink_Rad18_RAD6_MAGEA4_fr1_R1.raw	Intra	RAD18	RAD18	S200	K157	239.714	TRUE
Data\Zelda_220505_P2083_MR_SGJ_Xlink_Rad18_RAD6_MAGEA4_fr2_R1.raw	Intra	RAD18	RAD18	S200	K157	203.179	TRUE
Data\Zelda_220505_P2083_MR_SGJ_Xlink_Rad18_RAD6_MAGEA4_fr1_R2.raw	Intra	RAD18	RAD18	S200	K157	170.729	TRUE
Data\Zelda_220505_P2083_MR_SGJ_Xlink_Rad18_RAD6_MAGEA4_fr2_R2.raw	Intra	RAD18	RAD18	S200	K157	168.897	TRUE
Data\Zelda_220505_P2083_MR_SGJ_Xlink_Rad18_RAD6_MAGEA4_fr2_R1.raw	Intra	RAD18	RAD18	S200	K167	298.852	TRUE
Data\Zelda_220505_P2083_MR_SGJ_Xlink_Rad18_RAD6_MAGEA4_fr2_R2.raw	Intra	RAD18	RAD18	S200	K167	223.447	TRUE
Data\Zelda_220505_P2083_MR_SGJ_Xlink_Rad18_RAD6_MAGEA4_fr1_R1.raw	Intra	RAD18	RAD18	S200	K167	196.137	TRUE
Data\Zelda_220505_P2083_MR_SGJ_Xlink_Rad18_RAD6_MAGEA4_fr1_R2.raw	Intra	RAD18	RAD18	S200	K167	175.066	TRUE
Data\Zelda_220505_P2083_MR_SGJ_Xlink_Rad18_RAD6_MAGEA4_fr2_R1.raw	Intra	RAD18	RAD18	S200	K174	305.324	TRUE
Data\Zelda_220505_P2083_MR_SGJ_Xlink_Rad18_RAD6_MAGEA4_fr2_R2.raw	Intra	RAD18	RAD18	S200	K174	295.837	TRUE
Data\Zelda_220505_P2083_MR_SGJ_Xlink_Rad18_RAD6_MAGEA4_fr1_R1.raw	Intra	RAD18	RAD18	S200	K207	355.7	TRUE
Data\Zelda_220505_P2083_MR_SGJ_Xlink_Rad18_RAD6_MAGEA4_fr1_R2.raw	Intra	RAD18	RAD18	S200	K207	341.787	TRUE
Data\Zelda_220505_P2083_MR_SGJ_Xlink_Rad18_RAD6_MAGEA4_fr1_R1.raw	Intra	RAD18	RAD18	S200	K224	448.277	TRUE
Data\Zelda_220505_P2083_MR_SGJ_Xlink_Rad18_RAD6_MAGEA4_fr1_R2.raw	Intra	RAD18	RAD18	S200	K224	435.14	TRUE
Data\Zelda_220505_P2083_MR_SGJ_Xlink_Rad18_RAD6_MAGEA4_fr2_R1.raw	Intra	RAD18	RAD18	S200	K23	297.746	TRUE
Data\Zelda_220505_P2083_MR_SGJ_Xlink_Rad18_RAD6_MAGEA4_fr2_R2.raw	Intra	RAD18	RAD18	S200	K23	231.747	TRUE
Data\Zelda_220505_P2083_MR_SGJ_Xlink_Rad18_RAD6_MAGEA4_fr2_R2.raw	Intra	RAD18	RAD18	S200	K89	276.837	TRUE
Data\Zelda_220505_P2083_MR_SGJ_Xlink_Rad18_RAD6_MAGEA4_fr2_R1.raw	Intra	RAD18	RAD18	S200	K89	257.753	TRUE
Data\Zelda_220505_P2083_MR_SGJ_Xlink_Rad18_RAD6_MAGEA4_fr1_R1.raw	Intra	RAD18	RAD18	S228	K192	416.203	TRUE
Data\Zelda_220505_P2083_MR_SGJ_Xlink_Rad18_RAD6_MAGEA4_fr1_R2.raw	Intra	RAD18	RAD18	S228	K192	404.357	TRUE
Data\Zelda_220505_P2083_MR_SGJ_Xlink_Rad18_RAD6_MAGEA4_fr2_R1.raw	Intra	RAD18	RAD18	S228	K89	175.024	TRUE
Data\Zelda_220505_P2083_MR_SGJ_Xlink_Rad18_RAD6_MAGEA4_fr2_R2.raw	Intra	RAD18	RAD18	S228	K89	170.428	TRUE
Data\Zelda_220505_P2083_MR_SGJ_Xlink_Rad18_RAD6_MAGEA4_fr1_R1.raw	Intra	RAD18	RAD18	S231	K192	398.99	TRUE
Data\Zelda_220505_P2083_MR_SGJ_Xlink_Rad18_RAD6_MAGEA4_fr1_R2.raw	Intra	RAD18	RAD18	S231	K192	389.389	TRUE
Data\Zelda_220505_P2083_MR_SGJ_Xlink_Rad18_RAD6_MAGEA4_fr2_R1.raw	Intra	RAD18	RAD18	S231	K89	165.547	TRUE
Data\Zelda_220505_P2083_MR_SGJ_Xlink_Rad18_RAD6_MAGEA4_fr2_R2.raw	Intra	RAD18	RAD18	S231	K89	160.534	TRUE
Data\Zelda_220505_P2083_MR_SGJ_Xlink_Rad18_RAD6_MAGEA4_fr2_R2.raw	Intra	RAD18	RAD18	S258	K263	163.104	TRUE
Data\Zelda_220505_P2083_MR_SGJ_Xlink_Rad18_RAD6_MAGEA4_fr2_R2.raw	Intra	RAD18	RAD18	S258	K264	162.978	TRUE
Data\Zelda_220505_P2083_MR_SGJ_Xlink_Rad18_RAD6_MAGEA4_fr2_R1.raw	Intra	RAD18	RAD18	S258	K265	174.218	TRUE
Data\Zelda_220505_P2083_MR_SGJ_Xlink_Rad18_RAD6_MAGEA4_fr2_R1.raw	Intra	RAD18	RAD18	S258	K267	508.188	TRUE
Data\Zelda_220505_P2083_MR_SGJ_Xlink_Rad18_RAD6_MAGEA4_fr2_R2.raw	Intra	RAD18	RAD18	S258	K267	450.29	TRUE
Data\Zelda_220505_P2083_MR_SGJ_Xlink_Rad18_RAD6_MAGEA4_fr2_R1.raw	Intra	RAD18	RAD18	S302	K207	204.012	TRUE
Data\Zelda_220505_P2083_MR_SGJ_Xlink_Rad18_RAD6_MAGEA4_fr2_R2.raw	Intra	RAD18	RAD18	S302	K207	171.431	TRUE
Data\Zelda_220505_P2083_MR_SGJ_Xlink_Rad18_RAD6_MAGEA4_fr2_R1.raw	Intra	RAD18	RAD18	S302	K251	169.492	TRUE
Data\Zelda_220505_P2083_MR_SGJ_Xlink_Rad18_RAD6_MAGEA4_fr1_R2.raw	Intra	RAD18	RAD18	S302	K315	170.639	TRUE
Data\Zelda_220505_P2083_MR_SGJ_Xlink_Rad18_RAD6_MAGEA4_fr1_R1.raw	Intra	RAD18	RAD18	S302	K89	253.579	TRUE
Data\Zelda_220505_P2083_MR_SGJ_Xlink_Rad18_RAD6_MAGEA4_fr1_R2.raw	Intra	RAD18	RAD18	S302	K89	247.167	TRUE
Data\Zelda_220505_P2083_MR_SGJ_Xlink_Rad18_RAD6_MAGEA4_fr2_R2.raw	Intra	RAD18	RAD18	S302	K89	205.705	TRUE
Data\Zelda_220505_P2083_MR_SGJ_Xlink_Rad18_RAD6_MAGEA4_fr2_R1.raw	Intra	RAD18	RAD18	S302	K89	195.659	TRUE
Data\Zelda_220505_P2083_MR_SGJ_Xlink_Rad18_RAD6_MAGEA4_fr2_R1.raw	Intra	RAD18	RAD18	S323	K315	614.112	TRUE
Data\Zelda_220505_P2083_MR_SGJ_Xlink_Rad18_RAD6_MAGEA4_fr2_R1.raw	Intra	RAD18	RAD18	S328	K315	545.322	TRUE
Data\Zelda_220505_P2083_MR_SGJ_Xlink_Rad18_RAD6_MAGEA4_fr2_R2.raw	Intra	RAD18	RAD18	S346	K116	171.268	TRUE
Data\Zelda_220505_P2083_MR_SGJ_Xlink_Rad18_RAD6_MAGEA4_fr2_R1.raw	Intra	RAD18	RAD18	S346	K265	178.849	TRUE
Data\Zelda_220505_P2083_MR_SGJ_Xlink_Rad18_RAD6_MAGEA4_fr2_R1.raw	Intra	RAD18	RAD18	S346	K267	323.319	TRUE
Data\Zelda_220505_P2083_MR_SGJ_Xlink_Rad18_RAD6_MAGEA4_fr2_R2.raw	Intra	RAD18	RAD18	S346	K315	455.914	TRUE
Data\Zelda_220505_P2083_MR_SGJ_Xlink_Rad18_RAD6_MAGEA4_fr2_R1.raw	Intra	RAD18	RAD18	S346	K315	453.88	TRUE
Data\Zelda_220505_P2083_MR_SGJ_Xlink_Rad18_RAD6_MAGEA4_fr3_R2.raw	Intra	RAD18	RAD18	S346	K351	240.473	TRUE
Data\Zelda_220505_P2083_MR_SGJ_Xlink_Rad18_RAD6_MAGEA4_fr2_R2.raw	Intra	RAD18	RAD18	S346	K89	256.648	TRUE
Data\Zelda_220505_P2083_MR_SGJ_Xlink_Rad18_RAD6_MAGEA4_fr2_R1.raw	Intra	RAD18	RAD18	S346	K89	245.495	TRUE
Data\Zelda_220505_P2083_MR_SGJ_Xlink_Rad18_RAD6_MAGEA4_fr2_R1.raw	Intra	RAD18	RAD18	S354	K315	285.635	TRUE
Data\Zelda_220505_P2083_MR_SGJ_Xlink_Rad18_RAD6_MAGEA4_fr2_R2.raw	Intra	RAD18	RAD18	S354	K315	266.433	TRUE
Data\Zelda_220505_P2083_MR_SGJ_Xlink_Rad18_RAD6_MAGEA4_fr2_R1.raw	Intra	RAD18	RAD18	S354	K324	195.283	TRUE
Data\Zelda_220505_P2083_MR_SGJ_Xlink_Rad18_RAD6_MAGEA4_fr2_R2.raw	Intra	RAD18	RAD18	S354	K324	178.311	TRUE
Data\Zelda_220505_P2083_MR_SGJ_Xlink_Rad18_RAD6_MAGEA4_fr2_R2.raw	Intra	RAD18	RAD18	S354	K334	264.055	TRUE
Data\Zelda_220505_P2083_MR_SGJ_Xlink_Rad18_RAD6_MAGEA4_fr2_R1.raw	Intra	RAD18	RAD18	S354	K334	259.987	TRUE
Data\Zelda_220505_P2083_MR_SGJ_Xlink_Rad18_RAD6_MAGEA4_fr3_R1.raw	Intra	RAD18	RAD18	S354	K347	452.545	TRUE
Data\Zelda_220505_P2083_MR_SGJ_Xlink_Rad18_RAD6_MAGEA4_fr3_R2.raw	Intra	RAD18	RAD18	S354	K347	445.531	TRUE
Data\Zelda_220505_P2083_MR_SGJ_Xlink_Rad18_RAD6_MAGEA4_fr2_R1.raw	Intra	RAD18	RAD18	S354	K347	398.375	TRUE
Data\Zelda_220505_P2083_MR_SGJ_Xlink_Rad18_RAD6_MAGEA4_fr2_R2.raw	Intra	RAD18	RAD18	S354	K347	386.891	TRUE
Data\Zelda_220505_P2083_MR_SGJ_Xlink_Rad18_RAD6_MAGEA4_fr1_R1.raw	Intra	RAD18	RAD18	S354	K347	168.838	TRUE
Data\Zelda_220505_P2083_MR_SGJ_Xlink_Rad18_RAD6_MAGEA4_fr2_R1.raw	Intra	RAD18	RAD18	S374	K174	194.776	TRUE
Data\Zelda_220505_P2083_MR_SGJ_Xlink_Rad18_RAD6_MAGEA4_fr1_R1.raw	Intra	RAD18	RAD18	S374	K192	160.076	TRUE
Data\Zelda_220505_P2083_MR_SGJ_Xlink_Rad18_RAD6_MAGEA4_fr2_R1.raw	Intra	RAD18	RAD18	S374	K315	215.509	TRUE
Data\Zelda_220505_P2083_MR_SGJ_Xlink_Rad18_RAD6_MAGEA4_fr1_R2.raw	Intra	RAD18	RAD18	S374	K389	171.84	TRUE
Data\Zelda_220505_P2083_MR_SGJ_Xlink_Rad18_RAD6_MAGEA4_fr2_R1.raw	Intra	RAD18	RAD18	S386	K116	185.293	TRUE
Data\Zelda_220505_P2083_MR_SGJ_Xlink_Rad18_RAD6_MAGEA4_fr2_R2.raw	Intra	RAD18	RAD18	S386	K116	170.733	TRUE
Data\Zelda_220505_P2083_MR_SGJ_Xlink_Rad18_RAD6_MAGEA4_fr2_R2.raw	Intra	RAD18	RAD18	S386	K167	171.058	TRUE
Data\Zelda_220505_P2083_MR_SGJ_Xlink_Rad18_RAD6_MAGEA4_fr2_R1.raw	Intra	RAD18	RAD18	S386	K167	170.67	TRUE
Data\Zelda_220505_P2083_MR_SGJ_Xlink_Rad18_RAD6_MAGEA4_fr2_R1.raw	Intra	RAD18	RAD18	S386	K315	184.178	TRUE
Data\Zelda_220505_P2083_MR_SGJ_Xlink_Rad18_RAD6_MAGEA4_fr1_R2.raw	Intra	RAD18	RAD18	S403	K192	214.535	TRUE
Data\Zelda_220505_P2083_MR_SGJ_Xlink_Rad18_RAD6_MAGEA4_fr2_R1.raw	Intra	RAD18	RAD18	S403	K315	216.989	TRUE
Data\Zelda_220505_P2083_MR_SGJ_Xlink_Rad18_RAD6_MAGEA4_fr2_R2.raw	Intra	RAD18	RAD18	S403	K315	212.459	TRUE
Data\Zelda_220505_P2083_MR_SGJ_Xlink_Rad18_RAD6_MAGEA4_fr1_R2.raw	Intra	RAD18	RAD18	S409	K192	196.537	TRUE
Data\Zelda_220505_P2083_MR_SGJ_Xlink_Rad18_RAD6_MAGEA4_fr2_R1.raw	Intra	RAD18	RAD18	S409	K315	199.854	TRUE
Data\Zelda_220505_P2083_MR_SGJ_Xlink_Rad18_RAD6_MAGEA4_fr2_R2.raw	Intra	RAD18	RAD18	S409	K315	179.439	TRUE
Data\Zelda_220505_P2083_MR_SGJ_Xlink_Rad18_RAD6_MAGEA4_fr1_R2.raw	Intra	RAD18	RAD18	S411	K192	183	TRUE
Data\Zelda_220505_P2083_MR_SGJ_Xlink_Rad18_RAD6_MAGEA4_fr2_R1.raw	Intra	RAD18	RAD18	S411	K315	192.9	TRUE
Data\Zelda_220505_P2083_MR_SGJ_Xlink_Rad18_RAD6_MAGEA4_fr2_R2.raw	Intra	RAD18	RAD18	S411	K315	169.457	TRUE
Data\Zelda_220505_P2083_MR_SGJ_Xlink_Rad18_RAD6_MAGEA4_fr2_R1.raw	Intra	RAD18	RAD18	S466	K116	184.899	TRUE
Data\Zelda_220505_P2083_MR_SGJ_Xlink_Rad18_RAD6_MAGEA4_fr2_R1.raw	Intra	RAD18	RAD18	S466	K121	173.364	TRUE
Data\Zelda_220505_P2083_MR_SGJ_Xlink_Rad18_RAD6_MAGEA4_fr1_R1.raw	Intra	RAD18	RAD18	S466	K192	174.483	TRUE
Data\Zelda_220505_P2083_MR_SGJ_Xlink_Rad18_RAD6_MAGEA4_fr2_R1.raw	Intra	RAD18	RAD18	S466	K263	226.436	TRUE
Data\Zelda_220505_P2083_MR_SGJ_Xlink_Rad18_RAD6_MAGEA4_fr2_R1.raw	Intra	RAD18	RAD18	S466	K267	178.227	TRUE
Data\Zelda_220505_P2083_MR_SGJ_Xlink_Rad18_RAD6_MAGEA4_fr2_R1.raw	Intra	RAD18	RAD18	S466	K315	452.059	TRUE
Data\Zelda_220505_P2083_MR_SGJ_Xlink_Rad18_RAD6_MAGEA4_fr2_R2.raw	Intra	RAD18	RAD18	S466	K315	332.441	TRUE
Data\Zelda_220505_P2083_MR_SGJ_Xlink_Rad18_RAD6_MAGEA4_fr2_R2.raw	Intra	RAD18	RAD18	S466	K89	227.017	TRUE
Data\Zelda_220505_P2083_MR_SGJ_Xlink_Rad18_RAD6_MAGEA4_fr2_R1.raw	Intra	RAD18	RAD18	S466	K89	174.369	TRUE
Data\Zelda_220505_P2083_MR_SGJ_Xlink_Rad18_RAD6_MAGEA4_fr2_R1.raw	Intra	RAD18	RAD18	S477	K315	277.651	TRUE
Data\Zelda_220505_P2083_MR_SGJ_Xlink_Rad18_RAD6_MAGEA4_fr2_R2.raw	Intra	RAD18	RAD18	S477	K315	222.436	TRUE
Data\Zelda_220505_P2083_MR_SGJ_Xlink_Rad18_RAD6_MAGEA4_fr2_R2.raw	Intra	RAD18	RAD18	S489	K468	224.393	TRUE
Data\Zelda_220505_P2083_MR_SGJ_Xlink_Rad18_RAD6_MAGEA4_fr2_R1.raw	Intra	RAD18	RAD18	S489	K468	188.967	TRUE
Data\Zelda_220505_P2083_MR_SGJ_Xlink_Rad18_RAD6_MAGEA4_fr2_R1.raw	Intra	RAD18	RAD18	S90	K108	318.366	TRUE
Data\Zelda_220505_P2083_MR_SGJ_Xlink_Rad18_RAD6_MAGEA4_fr2_R2.raw	Intra	RAD18	RAD18	S90	K108	294.781	TRUE
Data\Zelda_220505_P2083_MR_SGJ_Xlink_Rad18_RAD6_MAGEA4_fr2_R1.raw	Intra	RAD18	RAD18	T124	K108	359.582	TRUE
Data\Zelda_220505_P2083_MR_SGJ_Xlink_Rad18_RAD6_MAGEA4_fr2_R2.raw	Intra	RAD18	RAD18	T124	K108	346.542	TRUE
Data\Zelda_220505_P2083_MR_SGJ_Xlink_Rad18_RAD6_MAGEA4_fr2_R1.raw	Intra	RAD18	RAD18	T124	K23	251.612	TRUE
Data\Zelda_220505_P2083_MR_SGJ_Xlink_Rad18_RAD6_MAGEA4_fr2_R2.raw	Intra	RAD18	RAD18	T124	K23	230.933	TRUE
Data\Zelda_220505_P2083_MR_SGJ_Xlink_Rad18_RAD6_MAGEA4_fr2_R1.raw	Intra	RAD18	RAD18	T124	K89	205.721	TRUE
Data\Zelda_220505_P2083_MR_SGJ_Xlink_Rad18_RAD6_MAGEA4_fr2_R2.raw	Intra	RAD18	RAD18	T124	K89	190.796	TRUE
Data\Zelda_220505_P2083_MR_SGJ_Xlink_Rad18_RAD6_MAGEA4_fr2_R1.raw	Intra	RAD18	RAD18	T151	K108	233.775	TRUE
Data\Zelda_220505_P2083_MR_SGJ_Xlink_Rad18_RAD6_MAGEA4_fr2_R2.raw	Intra	RAD18	RAD18	T151	K108	214.798	TRUE
Data\Zelda_220505_P2083_MR_SGJ_Xlink_Rad18_RAD6_MAGEA4_fr2_R2.raw	Intra	RAD18	RAD18	T175	K108	202.203	TRUE
Data\Zelda_220505_P2083_MR_SGJ_Xlink_Rad18_RAD6_MAGEA4_fr2_R1.raw	Intra	RAD18	RAD18	T175	K108	175.287	TRUE
Data\Zelda_220505_P2083_MR_SGJ_Xlink_Rad18_RAD6_MAGEA4_fr2_R1.raw	Intra	RAD18	RAD18	T175	K116	274.972	TRUE
Data\Zelda_220505_P2083_MR_SGJ_Xlink_Rad18_RAD6_MAGEA4_fr2_R2.raw	Intra	RAD18	RAD18	T175	K116	267.611	TRUE
Data\Zelda_220505_P2083_MR_SGJ_Xlink_Rad18_RAD6_MAGEA4_fr3_R2.raw	Intra	RAD18	RAD18	T175	K116	203.696	TRUE
Data\Zelda_220505_P2083_MR_SGJ_Xlink_Rad18_RAD6_MAGEA4_fr3_R1.raw	Intra	RAD18	RAD18	T175	K116	187.813	TRUE
Data\Zelda_220505_P2083_MR_SGJ_Xlink_Rad18_RAD6_MAGEA4_fr2_R1.raw	Intra	RAD18	RAD18	T175	K157	339.14	TRUE
Data\Zelda_220505_P2083_MR_SGJ_Xlink_Rad18_RAD6_MAGEA4_fr2_R2.raw	Intra	RAD18	RAD18	T175	K157	243.778	TRUE
Data\Zelda_220505_P2083_MR_SGJ_Xlink_Rad18_RAD6_MAGEA4_fr1_R2.raw	Intra	RAD18	RAD18	T199	K108	397.173	TRUE
Data\Zelda_220505_P2083_MR_SGJ_Xlink_Rad18_RAD6_MAGEA4_fr1_R1.raw	Intra	RAD18	RAD18	T199	K108	381.685	TRUE
Data\Zelda_220505_P2083_MR_SGJ_Xlink_Rad18_RAD6_MAGEA4_fr2_R1.raw	Intra	RAD18	RAD18	T199	K116	232.681	TRUE
Data\Zelda_220505_P2083_MR_SGJ_Xlink_Rad18_RAD6_MAGEA4_fr2_R2.raw	Intra	RAD18	RAD18	T199	K116	216.716	TRUE
Data\Zelda_220505_P2083_MR_SGJ_Xlink_Rad18_RAD6_MAGEA4_fr2_R2.raw	Intra	RAD18	RAD18	T199	K133	172.885	TRUE
Data\Zelda_220505_P2083_MR_SGJ_Xlink_Rad18_RAD6_MAGEA4_fr1_R1.raw	Intra	RAD18	RAD18	T199	K157	247.106	TRUE
Data\Zelda_220505_P2083_MR_SGJ_Xlink_Rad18_RAD6_MAGEA4_fr2_R1.raw	Intra	RAD18	RAD18	T199	K157	206.626	TRUE
Data\Zelda_220505_P2083_MR_SGJ_Xlink_Rad18_RAD6_MAGEA4_fr1_R2.raw	Intra	RAD18	RAD18	T199	K157	172.703	TRUE
Data\Zelda_220505_P2083_MR_SGJ_Xlink_Rad18_RAD6_MAGEA4_fr2_R2.raw	Intra	RAD18	RAD18	T199	K157	170.585	TRUE
Data\Zelda_220505_P2083_MR_SGJ_Xlink_Rad18_RAD6_MAGEA4_fr2_R1.raw	Intra	RAD18	RAD18	T199	K167	301.433	TRUE
Data\Zelda_220505_P2083_MR_SGJ_Xlink_Rad18_RAD6_MAGEA4_fr2_R2.raw	Intra	RAD18	RAD18	T199	K167	221.526	TRUE
Data\Zelda_220505_P2083_MR_SGJ_Xlink_Rad18_RAD6_MAGEA4_fr1_R1.raw	Intra	RAD18	RAD18	T199	K167	197.125	TRUE
Data\Zelda_220505_P2083_MR_SGJ_Xlink_Rad18_RAD6_MAGEA4_fr1_R2.raw	Intra	RAD18	RAD18	T199	K167	177.148	TRUE
Data\Zelda_220505_P2083_MR_SGJ_Xlink_Rad18_RAD6_MAGEA4_fr2_R1.raw	Intra	RAD18	RAD18	T199	K174	295.883	TRUE
Data\Zelda_220505_P2083_MR_SGJ_Xlink_Rad18_RAD6_MAGEA4_fr2_R2.raw	Intra	RAD18	RAD18	T199	K174	285.359	TRUE
Data\Zelda_220505_P2083_MR_SGJ_Xlink_Rad18_RAD6_MAGEA4_fr1_R1.raw	Intra	RAD18	RAD18	T199	K207	362.809	TRUE
Data\Zelda_220505_P2083_MR_SGJ_Xlink_Rad18_RAD6_MAGEA4_fr1_R2.raw	Intra	RAD18	RAD18	T199	K207	348.609	TRUE
Data\Zelda_220505_P2083_MR_SGJ_Xlink_Rad18_RAD6_MAGEA4_fr1_R1.raw	Intra	RAD18	RAD18	T199	K224	449.413	TRUE
Data\Zelda_220505_P2083_MR_SGJ_Xlink_Rad18_RAD6_MAGEA4_fr1_R2.raw	Intra	RAD18	RAD18	T199	K224	437.56	TRUE
Data\Zelda_220505_P2083_MR_SGJ_Xlink_Rad18_RAD6_MAGEA4_fr2_R1.raw	Intra	RAD18	RAD18	T199	K23	282.364	TRUE
Data\Zelda_220505_P2083_MR_SGJ_Xlink_Rad18_RAD6_MAGEA4_fr2_R2.raw	Intra	RAD18	RAD18	T199	K23	220.867	TRUE
Data\Zelda_220505_P2083_MR_SGJ_Xlink_Rad18_RAD6_MAGEA4_fr2_R2.raw	Intra	RAD18	RAD18	T199	K89	274.208	TRUE
Data\Zelda_220505_P2083_MR_SGJ_Xlink_Rad18_RAD6_MAGEA4_fr2_R1.raw	Intra	RAD18	RAD18	T199	K89	254.008	TRUE
Data\Zelda_220505_P2083_MR_SGJ_Xlink_Rad18_RAD6_MAGEA4_fr1_R2.raw	Intra	RAD18	RAD18	T201	K108	388.37	TRUE
Data\Zelda_220505_P2083_MR_SGJ_Xlink_Rad18_RAD6_MAGEA4_fr1_R1.raw	Intra	RAD18	RAD18	T201	K108	373.785	TRUE
Data\Zelda_220505_P2083_MR_SGJ_Xlink_Rad18_RAD6_MAGEA4_fr2_R1.raw	Intra	RAD18	RAD18	T201	K116	223.054	TRUE
Data\Zelda_220505_P2083_MR_SGJ_Xlink_Rad18_RAD6_MAGEA4_fr2_R2.raw	Intra	RAD18	RAD18	T201	K116	217.044	TRUE
Data\Zelda_220505_P2083_MR_SGJ_Xlink_Rad18_RAD6_MAGEA4_fr2_R2.raw	Intra	RAD18	RAD18	T201	K133	200.617	TRUE
Data\Zelda_220505_P2083_MR_SGJ_Xlink_Rad18_RAD6_MAGEA4_fr1_R1.raw	Intra	RAD18	RAD18	T201	K157	236.364	TRUE
Data\Zelda_220505_P2083_MR_SGJ_Xlink_Rad18_RAD6_MAGEA4_fr2_R1.raw	Intra	RAD18	RAD18	T201	K157	197.675	TRUE
Data\Zelda_220505_P2083_MR_SGJ_Xlink_Rad18_RAD6_MAGEA4_fr1_R2.raw	Intra	RAD18	RAD18	T201	K157	168.748	TRUE
Data\Zelda_220505_P2083_MR_SGJ_Xlink_Rad18_RAD6_MAGEA4_fr2_R2.raw	Intra	RAD18	RAD18	T201	K157	167.36	TRUE
Data\Zelda_220505_P2083_MR_SGJ_Xlink_Rad18_RAD6_MAGEA4_fr2_R1.raw	Intra	RAD18	RAD18	T201	K167	295.411	TRUE
Data\Zelda_220505_P2083_MR_SGJ_Xlink_Rad18_RAD6_MAGEA4_fr2_R2.raw	Intra	RAD18	RAD18	T201	K167	226.884	TRUE
Data\Zelda_220505_P2083_MR_SGJ_Xlink_Rad18_RAD6_MAGEA4_fr1_R1.raw	Intra	RAD18	RAD18	T201	K167	195.332	TRUE
Data\Zelda_220505_P2083_MR_SGJ_Xlink_Rad18_RAD6_MAGEA4_fr1_R2.raw	Intra	RAD18	RAD18	T201	K167	173.199	TRUE
Data\Zelda_220505_P2083_MR_SGJ_Xlink_Rad18_RAD6_MAGEA4_fr2_R1.raw	Intra	RAD18	RAD18	T201	K174	317.905	TRUE
Data\Zelda_220505_P2083_MR_SGJ_Xlink_Rad18_RAD6_MAGEA4_fr2_R2.raw	Intra	RAD18	RAD18	T201	K174	309.902	TRUE
Data\Zelda_220505_P2083_MR_SGJ_Xlink_Rad18_RAD6_MAGEA4_fr1_R1.raw	Intra	RAD18	RAD18	T201	K207	349.653	TRUE
Data\Zelda_220505_P2083_MR_SGJ_Xlink_Rad18_RAD6_MAGEA4_fr1_R2.raw	Intra	RAD18	RAD18	T201	K207	338.035	TRUE
Data\Zelda_220505_P2083_MR_SGJ_Xlink_Rad18_RAD6_MAGEA4_fr1_R1.raw	Intra	RAD18	RAD18	T201	K224	445.179	TRUE
Data\Zelda_220505_P2083_MR_SGJ_Xlink_Rad18_RAD6_MAGEA4_fr1_R2.raw	Intra	RAD18	RAD18	T201	K224	429.774	TRUE
Data\Zelda_220505_P2083_MR_SGJ_Xlink_Rad18_RAD6_MAGEA4_fr2_R1.raw	Intra	RAD18	RAD18	T201	K23	310.716	TRUE
Data\Zelda_220505_P2083_MR_SGJ_Xlink_Rad18_RAD6_MAGEA4_fr2_R2.raw	Intra	RAD18	RAD18	T201	K23	234.597	TRUE
Data\Zelda_220505_P2083_MR_SGJ_Xlink_Rad18_RAD6_MAGEA4_fr2_R2.raw	Intra	RAD18	RAD18	T201	K89	274.618	TRUE
Data\Zelda_220505_P2083_MR_SGJ_Xlink_Rad18_RAD6_MAGEA4_fr2_R1.raw	Intra	RAD18	RAD18	T201	K89	258.69	TRUE
Data\Zelda_220505_P2083_MR_SGJ_Xlink_Rad18_RAD6_MAGEA4_fr1_R1.raw	Intra	RAD18	RAD18	T206	K108	210.371	TRUE
Data\Zelda_220505_P2083_MR_SGJ_Xlink_Rad18_RAD6_MAGEA4_fr1_R2.raw	Intra	RAD18	RAD18	T206	K108	167.008	TRUE
Data\Zelda_220505_P2083_MR_SGJ_Xlink_Rad18_RAD6_MAGEA4_fr2_R2.raw	Intra	RAD18	RAD18	T206	K133	182.746	TRUE
Data\Zelda_220505_P2083_MR_SGJ_Xlink_Rad18_RAD6_MAGEA4_fr2_R2.raw	Intra	RAD18	RAD18	T206	K174	214.119	TRUE
Data\Zelda_220505_P2083_MR_SGJ_Xlink_Rad18_RAD6_MAGEA4_fr2_R1.raw	Intra	RAD18	RAD18	T206	K174	176.96	TRUE
Data\Zelda_220505_P2083_MR_SGJ_Xlink_Rad18_RAD6_MAGEA4_fr2_R1.raw	Intra	RAD18	RAD18	T206	K23	231.88	TRUE
Data\Zelda_220505_P2083_MR_SGJ_Xlink_Rad18_RAD6_MAGEA4_fr2_R2.raw	Intra	RAD18	RAD18	T206	K23	173.586	TRUE
Data\Zelda_220505_P2083_MR_SGJ_Xlink_Rad18_RAD6_MAGEA4_fr2_R1.raw	Intra	RAD18	RAD18	T252	K267	171.784	TRUE
Data\Zelda_220505_P2083_MR_SGJ_Xlink_Rad18_RAD6_MAGEA4_fr2_R2.raw	Intra	RAD18	RAD18	T252	K89	173.177	TRUE
Data\Zelda_220505_P2083_MR_SGJ_Xlink_Rad18_RAD6_MAGEA4_fr2_R1.raw	Intra	RAD18	RAD18	T252	K89	162.206	TRUE
Data\Zelda_220505_P2083_MR_SGJ_Xlink_Rad18_RAD6_MAGEA4_fr2_R1.raw	Intra	RAD18	RAD18	T316	K116	184.391	TRUE
Data\Zelda_220505_P2083_MR_SGJ_Xlink_Rad18_RAD6_MAGEA4_fr2_R2.raw	Intra	RAD18	RAD18	T316	K121	175.737	TRUE
Data\Zelda_220505_P2083_MR_SGJ_Xlink_Rad18_RAD6_MAGEA4_fr2_R1.raw	Intra	RAD18	RAD18	T316	K121	163.739	TRUE
Data\Zelda_220505_P2083_MR_SGJ_Xlink_Rad18_RAD6_MAGEA4_fr2_R2.raw	Intra	RAD18	RAD18	T316	K157	299.361	TRUE
Data\Zelda_220505_P2083_MR_SGJ_Xlink_Rad18_RAD6_MAGEA4_fr2_R1.raw	Intra	RAD18	RAD18	T316	K157	261.921	TRUE
Data\Zelda_220505_P2083_MR_SGJ_Xlink_Rad18_RAD6_MAGEA4_fr2_R2.raw	Intra	RAD18	RAD18	T316	K167	188.099	TRUE
Data\Zelda_220505_P2083_MR_SGJ_Xlink_Rad18_RAD6_MAGEA4_fr2_R1.raw	Intra	RAD18	RAD18	T316	K167	173.627	TRUE
Data\Zelda_220505_P2083_MR_SGJ_Xlink_Rad18_RAD6_MAGEA4_fr2_R1.raw	Intra	RAD18	RAD18	T316	K174	163.914	TRUE
Data\Zelda_220505_P2083_MR_SGJ_Xlink_Rad18_RAD6_MAGEA4_fr2_R2.raw	Intra	RAD18	RAD18	T316	K192	416.6	TRUE
Data\Zelda_220505_P2083_MR_SGJ_Xlink_Rad18_RAD6_MAGEA4_fr2_R1.raw	Intra	RAD18	RAD18	T316	K192	166.458	TRUE
Data\Zelda_220505_P2083_MR_SGJ_Xlink_Rad18_RAD6_MAGEA4_fr2_R1.raw	Intra	RAD18	RAD18	T316	K203	164.356	TRUE
Data\Zelda_220505_P2083_MR_SGJ_Xlink_Rad18_RAD6_MAGEA4_fr2_R1.raw	Intra	RAD18	RAD18	T316	K251	235.965	TRUE
Data\Zelda_220505_P2083_MR_SGJ_Xlink_Rad18_RAD6_MAGEA4_fr2_R2.raw	Intra	RAD18	RAD18	T316	K251	230.11	TRUE
Data\Zelda_220505_P2083_MR_SGJ_Xlink_Rad18_RAD6_MAGEA4_fr2_R2.raw	Intra	RAD18	RAD18	T316	K263	217.22	TRUE
Data\Zelda_220505_P2083_MR_SGJ_Xlink_Rad18_RAD6_MAGEA4_fr2_R1.raw	Intra	RAD18	RAD18	T316	K263	187.564	TRUE
Data\Zelda_220505_P2083_MR_SGJ_Xlink_Rad18_RAD6_MAGEA4_fr2_R2.raw	Intra	RAD18	RAD18	T316	K267	323.245	TRUE
Data\Zelda_220505_P2083_MR_SGJ_Xlink_Rad18_RAD6_MAGEA4_fr2_R1.raw	Intra	RAD18	RAD18	T316	K267	316.752	TRUE
Data\Zelda_220505_P2083_MR_SGJ_Xlink_Rad18_RAD6_MAGEA4_fr2_R2.raw	Intra	RAD18	RAD18	T316	K277	251.728	TRUE
Data\Zelda_220505_P2083_MR_SGJ_Xlink_Rad18_RAD6_MAGEA4_fr2_R1.raw	Intra	RAD18	RAD18	T316	K277	230.062	TRUE
Data\Zelda_220505_P2083_MR_SGJ_Xlink_Rad18_RAD6_MAGEA4_fr1_R2.raw	Intra	RAD18	RAD18	T316	K301	176.007	TRUE
Data\Zelda_220505_P2083_MR_SGJ_Xlink_Rad18_RAD6_MAGEA4_fr2_R2.raw	Intra	RAD18	RAD18	T316	K324	599.884	TRUE
Data\Zelda_220505_P2083_MR_SGJ_Xlink_Rad18_RAD6_MAGEA4_fr2_R2.raw	Intra	RAD18	RAD18	T316	K89	241.57	TRUE
Data\Zelda_220505_P2083_MR_SGJ_Xlink_Rad18_RAD6_MAGEA4_fr2_R1.raw	Intra	RAD18	RAD18	T316	K89	230.364	TRUE
Data\Zelda_220505_P2083_MR_SGJ_Xlink_Rad18_RAD6_MAGEA4_fr2_R1.raw	Intra	RAD18	RAD18	T333	K157	171.955	TRUE
Data\Zelda_220505_P2083_MR_SGJ_Xlink_Rad18_RAD6_MAGEA4_fr2_R1.raw	Intra	RAD18	RAD18	T333	K251	183.336	TRUE
Data\Zelda_220505_P2083_MR_SGJ_Xlink_Rad18_RAD6_MAGEA4_fr2_R2.raw	Intra	RAD18	RAD18	T333	K251	169.223	TRUE
Data\Zelda_220505_P2083_MR_SGJ_Xlink_Rad18_RAD6_MAGEA4_fr2_R1.raw	Intra	RAD18	RAD18	T333	K315	551.25	TRUE
Data\Zelda_220505_P2083_MR_SGJ_Xlink_Rad18_RAD6_MAGEA4_fr2_R2.raw	Intra	RAD18	RAD18	T333	K347	278.654	TRUE
Data\Zelda_220505_P2083_MR_SGJ_Xlink_Rad18_RAD6_MAGEA4_fr2_R2.raw	Intra	RAD18	RAD18	T333	K89	177.425	TRUE
Data\Zelda_220505_P2083_MR_SGJ_Xlink_Rad18_RAD6_MAGEA4_fr2_R1.raw	Intra	RAD18	RAD18	T333	K89	174.372	TRUE
Data\Zelda_220505_P2083_MR_SGJ_Xlink_Rad18_RAD6_MAGEA4_fr2_R1.raw	Intra	RAD18	RAD18	T337	K157	179.03	TRUE
Data\Zelda_220505_P2083_MR_SGJ_Xlink_Rad18_RAD6_MAGEA4_fr2_R1.raw	Intra	RAD18	RAD18	T337	K251	172.839	TRUE
Data\Zelda_220505_P2083_MR_SGJ_Xlink_Rad18_RAD6_MAGEA4_fr2_R2.raw	Intra	RAD18	RAD18	T337	K251	168.447	TRUE
Data\Zelda_220505_P2083_MR_SGJ_Xlink_Rad18_RAD6_MAGEA4_fr2_R1.raw	Intra	RAD18	RAD18	T337	K315	549.293	TRUE
Data\Zelda_220505_P2083_MR_SGJ_Xlink_Rad18_RAD6_MAGEA4_fr2_R2.raw	Intra	RAD18	RAD18	T337	K315	478.108	TRUE
Data\Zelda_220505_P2083_MR_SGJ_Xlink_Rad18_RAD6_MAGEA4_fr2_R2.raw	Intra	RAD18	RAD18	T337	K347	273.551	TRUE
Data\Zelda_220505_P2083_MR_SGJ_Xlink_Rad18_RAD6_MAGEA4_fr2_R1.raw	Intra	RAD18	RAD18	T377	K174	216.4	TRUE
Data\Zelda_220505_P2083_MR_SGJ_Xlink_Rad18_RAD6_MAGEA4_fr1_R1.raw	Intra	RAD18	RAD18	T377	K192	167.861	TRUE
Data\Zelda_220505_P2083_MR_SGJ_Xlink_Rad18_RAD6_MAGEA4_fr2_R1.raw	Intra	RAD18	RAD18	T377	K315	229.596	TRUE
Data\Zelda_220505_P2083_MR_SGJ_Xlink_Rad18_RAD6_MAGEA4_fr2_R2.raw	Intra	RAD18	RAD18	T377	K315	161.077	TRUE
Data\Zelda_220505_P2083_MR_SGJ_Xlink_Rad18_RAD6_MAGEA4_fr1_R2.raw	Intra	RAD18	RAD18	T377	K389	170.31	TRUE
Data\Zelda_220505_P2083_MR_SGJ_Xlink_Rad18_RAD6_MAGEA4_fr2_R1.raw	Intra	RAD18	RAD18	T377	K89	169.274	TRUE
Data\Zelda_220505_P2083_MR_SGJ_Xlink_Rad18_RAD6_MAGEA4_fr2_R1.raw	Intra	RAD18	RAD18	T379	K174	197.215	TRUE
Data\Zelda_220505_P2083_MR_SGJ_Xlink_Rad18_RAD6_MAGEA4_fr1_R1.raw	Intra	RAD18	RAD18	T379	K192	160.043	TRUE
Data\Zelda_220505_P2083_MR_SGJ_Xlink_Rad18_RAD6_MAGEA4_fr2_R1.raw	Intra	RAD18	RAD18	T379	K315	226.003	TRUE
Data\Zelda_220505_P2083_MR_SGJ_Xlink_Rad18_RAD6_MAGEA4_fr2_R2.raw	Intra	RAD18	RAD18	T379	K315	169.133	TRUE
Data\Zelda_220505_P2083_MR_SGJ_Xlink_Rad18_RAD6_MAGEA4_fr2_R1.raw	Intra	RAD18	RAD18	T379	K89	174.593	TRUE
Data\Zelda_220505_P2083_MR_SGJ_Xlink_Rad18_RAD6_MAGEA4_fr2_R1.raw	Intra	RAD18	RAD18	T381	K174	193.695	TRUE
Data\Zelda_220505_P2083_MR_SGJ_Xlink_Rad18_RAD6_MAGEA4_fr1_R1.raw	Intra	RAD18	RAD18	T381	K192	163.838	TRUE
Data\Zelda_220505_P2083_MR_SGJ_Xlink_Rad18_RAD6_MAGEA4_fr2_R1.raw	Intra	RAD18	RAD18	T381	K315	251.254	TRUE
Data\Zelda_220505_P2083_MR_SGJ_Xlink_Rad18_RAD6_MAGEA4_fr2_R2.raw	Intra	RAD18	RAD18	T381	K315	197.739	TRUE
Data\Zelda_220505_P2083_MR_SGJ_Xlink_Rad18_RAD6_MAGEA4_fr2_R1.raw	Intra	RAD18	RAD18	T381	K89	186.518	TRUE
Data\Zelda_220505_P2083_MR_SGJ_Xlink_Rad18_RAD6_MAGEA4_fr2_R1.raw	Intra	RAD18	RAD18	T387	K116	179.119	TRUE
Data\Zelda_220505_P2083_MR_SGJ_Xlink_Rad18_RAD6_MAGEA4_fr2_R2.raw	Intra	RAD18	RAD18	T387	K116	164.292	TRUE
Data\Zelda_220505_P2083_MR_SGJ_Xlink_Rad18_RAD6_MAGEA4_fr2_R1.raw	Intra	RAD18	RAD18	T387	K167	163.842	TRUE
Data\Zelda_220505_P2083_MR_SGJ_Xlink_Rad18_RAD6_MAGEA4_fr2_R2.raw	Intra	RAD18	RAD18	T387	K167	160.82	TRUE
Data\Zelda_220505_P2083_MR_SGJ_Xlink_Rad18_RAD6_MAGEA4_fr2_R1.raw	Intra	RAD18	RAD18	T387	K315	179.627	TRUE
Data\Zelda_220505_P2083_MR_SGJ_Xlink_Rad18_RAD6_MAGEA4_fr1_R2.raw	Intra	RAD18	RAD18	T402	K192	200.247	TRUE
Data\Zelda_220505_P2083_MR_SGJ_Xlink_Rad18_RAD6_MAGEA4_fr2_R1.raw	Intra	RAD18	RAD18	T402	K315	219.159	TRUE
Data\Zelda_220505_P2083_MR_SGJ_Xlink_Rad18_RAD6_MAGEA4_fr2_R2.raw	Intra	RAD18	RAD18	T402	K315	213.002	TRUE
Data\Zelda_220505_P2083_MR_SGJ_Xlink_Rad18_RAD6_MAGEA4_fr1_R2.raw	Intra	RAD18	RAD18	T405	K192	220.656	TRUE
Data\Zelda_220505_P2083_MR_SGJ_Xlink_Rad18_RAD6_MAGEA4_fr2_R1.raw	Intra	RAD18	RAD18	T405	K315	217.668	TRUE
Data\Zelda_220505_P2083_MR_SGJ_Xlink_Rad18_RAD6_MAGEA4_fr2_R2.raw	Intra	RAD18	RAD18	T405	K315	201.268	TRUE
Data\Zelda_220505_P2083_MR_SGJ_Xlink_Rad18_RAD6_MAGEA4_fr2_R1.raw	Intra	RAD18	RAD18	T474	K263	194.408	TRUE
Data\Zelda_220505_P2083_MR_SGJ_Xlink_Rad18_RAD6_MAGEA4_fr2_R1.raw	Intra	RAD18	RAD18	T474	K315	386.831	TRUE
Data\Zelda_220505_P2083_MR_SGJ_Xlink_Rad18_RAD6_MAGEA4_fr2_R2.raw	Intra	RAD18	RAD18	T474	K315	297.805	TRUE
Data\Zelda_220505_P2083_MR_SGJ_Xlink_Rad18_RAD6_MAGEA4_fr2_R2.raw	Intra	RAD18	RAD18	T474	K89	188.54	TRUE
Data\Zelda_220505_P2083_MR_SGJ_Xlink_Rad18_RAD6_MAGEA4_fr2_R1.raw	Inter	RAD18	RAD18	T72	K79	227.823	TRUE
Data\Zelda_220505_P2083_MR_SGJ_Xlink_Rad18_RAD6_MAGEA4_fr2_R1.raw	Inter	RAD18	RAD18	T74	K79	311.193	TRUE
Data\Zelda_220505_P2083_MR_SGJ_Xlink_Rad18_RAD6_MAGEA4_fr2_R1.raw	Intra	RAD18	RAD18	Y123	K108	374.779	TRUE
Data\Zelda_220505_P2083_MR_SGJ_Xlink_Rad18_RAD6_MAGEA4_fr2_R2.raw	Intra	RAD18	RAD18	Y123	K108	363.742	TRUE
Data\Zelda_220505_P2083_MR_SGJ_Xlink_Rad18_RAD6_MAGEA4_fr2_R2.raw	Intra	RAD18	RAD18	Y123	K23	248.993	TRUE
Data\Zelda_220505_P2083_MR_SGJ_Xlink_Rad18_RAD6_MAGEA4_fr2_R1.raw	Intra	RAD18	RAD18	Y123	K23	247.666	TRUE
Data\Zelda_220505_P2083_MR_SGJ_Xlink_Rad18_RAD6_MAGEA4_fr2_R1.raw	Intra	RAD18	RAD18	Y123	K89	228.383	TRUE
Data\Zelda_220505_P2083_MR_SGJ_Xlink_Rad18_RAD6_MAGEA4_fr2_R2.raw	Intra	RAD18	RAD18	Y123	K89	203.364	TRUE
Data\Zelda_220505_P2083_MR_SGJ_Xlink_Rad18_RAD6_MAGEA4_fr2_R1.raw	Intra	RAD18	RAD18	Y254	K267	232.148	TRUE
Data\Zelda_220505_P2083_MR_SGJ_Xlink_Rad18_RAD6_MAGEA4_fr2_R2.raw	Intra	RAD18	RAD18	Y254	K267	202.943	TRUE
Data\Zelda_220505_P2083_MR_SGJ_Xlink_Rad18_RAD6_MAGEA4_fr1_R2.raw	Intra	RAD18	RAD18	Y291	K89	176.464	TRUE
Data\Zelda_220505_P2083_MR_SGJ_Xlink_Rad18_RAD6_MAGEA4_fr1_R1.raw	Intra	RAD18	RAD18	Y291	K89	165.101	TRUE
Data\Zelda_220505_P2083_MR_SGJ_Xlink_Rad18_RAD6_MAGEA4_fr2_R2.raw	Intra	RAD18	RAD18	Y348	K116	163.947	TRUE
Data\Zelda_220505_P2083_MR_SGJ_Xlink_Rad18_RAD6_MAGEA4_fr3_R2.raw	Intra	RAD18	RAD18	Y348	K174	165.899	TRUE
Data\Zelda_220505_P2083_MR_SGJ_Xlink_Rad18_RAD6_MAGEA4_fr2_R1.raw	Intra	RAD18	RAD18	Y348	K265	178.179	TRUE
Data\Zelda_220505_P2083_MR_SGJ_Xlink_Rad18_RAD6_MAGEA4_fr2_R1.raw	Intra	RAD18	RAD18	Y348	K267	331.046	TRUE
Data\Zelda_220505_P2083_MR_SGJ_Xlink_Rad18_RAD6_MAGEA4_fr2_R2.raw	Intra	RAD18	RAD18	Y348	K315	437.013	TRUE
Data\Zelda_220505_P2083_MR_SGJ_Xlink_Rad18_RAD6_MAGEA4_fr2_R1.raw	Intra	RAD18	RAD18	Y348	K315	424.995	TRUE
Data\Zelda_220505_P2083_MR_SGJ_Xlink_Rad18_RAD6_MAGEA4_fr2_R1.raw	Intra	RAD18	RAD18	Y348	K334	268.433	TRUE
Data\Zelda_220505_P2083_MR_SGJ_Xlink_Rad18_RAD6_MAGEA4_fr3_R2.raw	Intra	RAD18	RAD18	Y348	K351	233.696	TRUE
Data\Zelda_220505_P2083_MR_SGJ_Xlink_Rad18_RAD6_MAGEA4_fr2_R2.raw	Intra	RAD18	RAD18	Y348	K89	250.674	TRUE
Data\Zelda_220505_P2083_MR_SGJ_Xlink_Rad18_RAD6_MAGEA4_fr2_R1.raw	Intra	RAD18	RAD18	Y348	K89	233.287	TRUE

## Sheet: MAGEA4MAGEA4_X-links
Run	Intra/Inter	Protein 1	Protein 2	Site 1	Site 2	Score	Decision
Data\Zelda_220505_P2083_MR_SGJ_Xlink_Rad18_RAD6_MAGEA4_fr2_R2.raw	Intra	MAGEA4	MAGEA4	K139	K119	299.854	TRUE
Data\Zelda_220505_P2083_MR_SGJ_Xlink_Rad18_RAD6_MAGEA4_fr2_R1.raw	Intra	MAGEA4	MAGEA4	K139	K119	298.734	TRUE
Data\Zelda_220505_P2083_MR_SGJ_Xlink_Rad18_RAD6_MAGEA4_fr2_R1.raw	Intra	MAGEA4	MAGEA4	K139	K148	203.979	TRUE
Data\Zelda_220505_P2083_MR_SGJ_Xlink_Rad18_RAD6_MAGEA4_fr2_R2.raw	Intra	MAGEA4	MAGEA4	K139	K148	201.097	TRUE
Data\Zelda_220505_P2083_MR_SGJ_Xlink_Rad18_RAD6_MAGEA4_fr3_R1.raw	Intra	MAGEA4	MAGEA4	K139	K148	184.192	TRUE
Data\Zelda_220505_P2083_MR_SGJ_Xlink_Rad18_RAD6_MAGEA4_fr3_R2.raw	Intra	MAGEA4	MAGEA4	K139	K148	168.221	TRUE
Data\Zelda_220505_P2083_MR_SGJ_Xlink_Rad18_RAD6_MAGEA4_fr2_R1.raw	Intra	MAGEA4	MAGEA4	K139	K151	245.606	TRUE
Data\Zelda_220505_P2083_MR_SGJ_Xlink_Rad18_RAD6_MAGEA4_fr2_R2.raw	Intra	MAGEA4	MAGEA4	K139	K151	240.944	TRUE
Data\Zelda_220505_P2083_MR_SGJ_Xlink_Rad18_RAD6_MAGEA4_fr3_R1.raw	Intra	MAGEA4	MAGEA4	K139	K151	195.13	TRUE
Data\Zelda_220505_P2083_MR_SGJ_Xlink_Rad18_RAD6_MAGEA4_fr3_R2.raw	Intra	MAGEA4	MAGEA4	K139	K151	173.649	TRUE
Data\Zelda_220505_P2083_MR_SGJ_Xlink_Rad18_RAD6_MAGEA4_fr2_R1.raw	Intra	MAGEA4	MAGEA4	K139	K160	161.254	TRUE
Data\Zelda_220505_P2083_MR_SGJ_Xlink_Rad18_RAD6_MAGEA4_fr2_R2.raw	Intra	MAGEA4	MAGEA4	K139	S117	258.236	TRUE
Data\Zelda_220505_P2083_MR_SGJ_Xlink_Rad18_RAD6_MAGEA4_fr2_R1.raw	Intra	MAGEA4	MAGEA4	K139	S117	254.843	TRUE
Data\Zelda_220505_P2083_MR_SGJ_Xlink_Rad18_RAD6_MAGEA4_fr2_R1.raw	Intra	MAGEA4	MAGEA4	K139	Y150	244.1	TRUE
Data\Zelda_220505_P2083_MR_SGJ_Xlink_Rad18_RAD6_MAGEA4_fr2_R2.raw	Intra	MAGEA4	MAGEA4	K139	Y150	240.157	TRUE
Data\Zelda_220505_P2083_MR_SGJ_Xlink_Rad18_RAD6_MAGEA4_fr3_R1.raw	Intra	MAGEA4	MAGEA4	K139	Y150	196.583	TRUE
Data\Zelda_220505_P2083_MR_SGJ_Xlink_Rad18_RAD6_MAGEA4_fr3_R2.raw	Intra	MAGEA4	MAGEA4	K139	Y150	177.238	TRUE
Data\Zelda_220505_P2083_MR_SGJ_Xlink_Rad18_RAD6_MAGEA4_fr2_R2.raw	Intra	MAGEA4	MAGEA4	K148	K119	476.007	TRUE
Data\Zelda_220505_P2083_MR_SGJ_Xlink_Rad18_RAD6_MAGEA4_fr2_R1.raw	Intra	MAGEA4	MAGEA4	K148	K119	472.071	TRUE
Data\Zelda_220505_P2083_MR_SGJ_Xlink_Rad18_RAD6_MAGEA4_fr3_R1.raw	Intra	MAGEA4	MAGEA4	K148	K119	241.188	TRUE
Data\Zelda_220505_P2083_MR_SGJ_Xlink_Rad18_RAD6_MAGEA4_fr3_R2.raw	Intra	MAGEA4	MAGEA4	K148	K119	218.339	TRUE
Data\Zelda_220505_P2083_MR_SGJ_Xlink_Rad18_RAD6_MAGEA4_fr2_R2.raw	Intra	MAGEA4	MAGEA4	K148	S117	436.525	TRUE
Data\Zelda_220505_P2083_MR_SGJ_Xlink_Rad18_RAD6_MAGEA4_fr2_R1.raw	Intra	MAGEA4	MAGEA4	K148	S117	436.278	TRUE
Data\Zelda_220505_P2083_MR_SGJ_Xlink_Rad18_RAD6_MAGEA4_fr3_R1.raw	Intra	MAGEA4	MAGEA4	K148	S117	204.745	TRUE
Data\Zelda_220505_P2083_MR_SGJ_Xlink_Rad18_RAD6_MAGEA4_fr3_R2.raw	Intra	MAGEA4	MAGEA4	K148	S117	190.759	TRUE
Data\Zelda_220505_P2083_MR_SGJ_Xlink_Rad18_RAD6_MAGEA4_fr2_R2.raw	Intra	MAGEA4	MAGEA4	K151	K119	438.299	TRUE
Data\Zelda_220505_P2083_MR_SGJ_Xlink_Rad18_RAD6_MAGEA4_fr2_R1.raw	Intra	MAGEA4	MAGEA4	K151	K119	431.582	TRUE
Data\Zelda_220505_P2083_MR_SGJ_Xlink_Rad18_RAD6_MAGEA4_fr3_R1.raw	Intra	MAGEA4	MAGEA4	K151	K119	210.54	TRUE
Data\Zelda_220505_P2083_MR_SGJ_Xlink_Rad18_RAD6_MAGEA4_fr3_R2.raw	Intra	MAGEA4	MAGEA4	K151	K119	194.32	TRUE
Data\Zelda_220505_P2083_MR_SGJ_Xlink_Rad18_RAD6_MAGEA4_fr2_R2.raw	Intra	MAGEA4	MAGEA4	K151	S117	397.9	TRUE
Data\Zelda_220505_P2083_MR_SGJ_Xlink_Rad18_RAD6_MAGEA4_fr2_R1.raw	Intra	MAGEA4	MAGEA4	K151	S117	397.366	TRUE
Data\Zelda_220505_P2083_MR_SGJ_Xlink_Rad18_RAD6_MAGEA4_fr3_R1.raw	Intra	MAGEA4	MAGEA4	K151	S117	175.232	TRUE
Data\Zelda_220505_P2083_MR_SGJ_Xlink_Rad18_RAD6_MAGEA4_fr3_R2.raw	Intra	MAGEA4	MAGEA4	K151	S117	166.265	TRUE
Data\Zelda_220505_P2083_MR_SGJ_Xlink_Rad18_RAD6_MAGEA4_fr2_R1.raw	Intra	MAGEA4	MAGEA4	K160	K119	432.001	TRUE
Data\Zelda_220505_P2083_MR_SGJ_Xlink_Rad18_RAD6_MAGEA4_fr2_R2.raw	Intra	MAGEA4	MAGEA4	K160	K119	414.424	TRUE
Data\Zelda_220505_P2083_MR_SGJ_Xlink_Rad18_RAD6_MAGEA4_fr2_R1.raw	Intra	MAGEA4	MAGEA4	K160	S117	373.05	TRUE
Data\Zelda_220505_P2083_MR_SGJ_Xlink_Rad18_RAD6_MAGEA4_fr2_R2.raw	Intra	MAGEA4	MAGEA4	K160	S117	346.997	TRUE
Data\Zelda_220505_P2083_MR_SGJ_Xlink_Rad18_RAD6_MAGEA4_fr2_R1.raw	Intra	MAGEA4	MAGEA4	K251	K139	175.057	TRUE
Data\Zelda_220505_P2083_MR_SGJ_Xlink_Rad18_RAD6_MAGEA4_fr2_R2.raw	Intra	MAGEA4	MAGEA4	K251	K139	160.301	TRUE
Data\Zelda_220505_P2083_MR_SGJ_Xlink_Rad18_RAD6_MAGEA4_fr2_R2.raw	Intra	MAGEA4	MAGEA4	K292	K119	387.064	TRUE
Data\Zelda_220505_P2083_MR_SGJ_Xlink_Rad18_RAD6_MAGEA4_fr2_R1.raw	Intra	MAGEA4	MAGEA4	K292	K119	377.79	TRUE
Data\Zelda_220505_P2083_MR_SGJ_Xlink_Rad18_RAD6_MAGEA4_fr2_R1.raw	Intra	MAGEA4	MAGEA4	K292	K139	264.139	TRUE
Data\Zelda_220505_P2083_MR_SGJ_Xlink_Rad18_RAD6_MAGEA4_fr2_R2.raw	Intra	MAGEA4	MAGEA4	K292	K139	261.378	TRUE
Data\Zelda_220505_P2083_MR_SGJ_Xlink_Rad18_RAD6_MAGEA4_fr2_R2.raw	Intra	MAGEA4	MAGEA4	K292	K160	353.648	TRUE
Data\Zelda_220505_P2083_MR_SGJ_Xlink_Rad18_RAD6_MAGEA4_fr2_R1.raw	Intra	MAGEA4	MAGEA4	K292	K160	308.502	TRUE
Data\Zelda_220505_P2083_MR_SGJ_Xlink_Rad18_RAD6_MAGEA4_fr2_R2.raw	Intra	MAGEA4	MAGEA4	K292	K166	444.584	TRUE
Data\Zelda_220505_P2083_MR_SGJ_Xlink_Rad18_RAD6_MAGEA4_fr2_R1.raw	Intra	MAGEA4	MAGEA4	K292	K166	421.113	TRUE
Data\Zelda_220505_P2083_MR_SGJ_Xlink_Rad18_RAD6_MAGEA4_fr3_R1.raw	Intra	MAGEA4	MAGEA4	K292	K166	181.872	TRUE
Data\Zelda_220505_P2083_MR_SGJ_Xlink_Rad18_RAD6_MAGEA4_fr2_R1.raw	Intra	MAGEA4	MAGEA4	K292	K251	198.851	TRUE
Data\Zelda_220505_P2083_MR_SGJ_Xlink_Rad18_RAD6_MAGEA4_fr2_R2.raw	Intra	MAGEA4	MAGEA4	K292	K251	190.239	TRUE
Data\Zelda_220505_P2083_MR_SGJ_Xlink_Rad18_RAD6_MAGEA4_fr2_R2.raw	Inter	MAGEA4	MAGEA4	K292	K292	231.026	TRUE
Data\Zelda_220505_P2083_MR_SGJ_Xlink_Rad18_RAD6_MAGEA4_fr2_R2.raw	Intra	MAGEA4	MAGEA4	K292	S117	330.931	TRUE
Data\Zelda_220505_P2083_MR_SGJ_Xlink_Rad18_RAD6_MAGEA4_fr2_R1.raw	Intra	MAGEA4	MAGEA4	K292	S117	322.769	TRUE
Data\Zelda_220505_P2083_MR_SGJ_Xlink_Rad18_RAD6_MAGEA4_fr2_R2.raw	Intra	MAGEA4	MAGEA4	K292	S162	467.466	TRUE
Data\Zelda_220505_P2083_MR_SGJ_Xlink_Rad18_RAD6_MAGEA4_fr2_R1.raw	Intra	MAGEA4	MAGEA4	K292	S162	431.086	TRUE
Data\Zelda_220505_P2083_MR_SGJ_Xlink_Rad18_RAD6_MAGEA4_fr2_R2.raw	Intra	MAGEA4	MAGEA4	K292	S164	481.632	TRUE
Data\Zelda_220505_P2083_MR_SGJ_Xlink_Rad18_RAD6_MAGEA4_fr2_R1.raw	Intra	MAGEA4	MAGEA4	K292	S164	446.06	TRUE
Data\Zelda_220505_P2083_MR_SGJ_Xlink_Rad18_RAD6_MAGEA4_fr2_R1.raw	Intra	MAGEA4	MAGEA4	K292	T138	221.153	TRUE
Data\Zelda_220505_P2083_MR_SGJ_Xlink_Rad18_RAD6_MAGEA4_fr2_R2.raw	Intra	MAGEA4	MAGEA4	K292	T138	213.567	TRUE
Data\Zelda_220505_P2083_MR_SGJ_Xlink_Rad18_RAD6_MAGEA4_fr2_R1.raw	Intra	MAGEA4	MAGEA4	S162	K119	348.888	TRUE
Data\Zelda_220505_P2083_MR_SGJ_Xlink_Rad18_RAD6_MAGEA4_fr2_R2.raw	Intra	MAGEA4	MAGEA4	S162	K119	343.563	TRUE
Data\Zelda_220505_P2083_MR_SGJ_Xlink_Rad18_RAD6_MAGEA4_fr2_R1.raw	Intra	MAGEA4	MAGEA4	S164	K119	335.811	TRUE
Data\Zelda_220505_P2083_MR_SGJ_Xlink_Rad18_RAD6_MAGEA4_fr2_R2.raw	Intra	MAGEA4	MAGEA4	S164	K119	329.883	TRUE
Data\Zelda_220505_P2083_MR_SGJ_Xlink_Rad18_RAD6_MAGEA4_fr2_R2.raw	Intra	MAGEA4	MAGEA4	S289	K119	308.684	TRUE
Data\Zelda_220505_P2083_MR_SGJ_Xlink_Rad18_RAD6_MAGEA4_fr2_R1.raw	Intra	MAGEA4	MAGEA4	S289	K119	288.6	TRUE
Data\Zelda_220505_P2083_MR_SGJ_Xlink_Rad18_RAD6_MAGEA4_fr2_R2.raw	Intra	MAGEA4	MAGEA4	S289	K139	190.446	TRUE
Data\Zelda_220505_P2083_MR_SGJ_Xlink_Rad18_RAD6_MAGEA4_fr2_R1.raw	Intra	MAGEA4	MAGEA4	S289	K139	185.585	TRUE
Data\Zelda_220505_P2083_MR_SGJ_Xlink_Rad18_RAD6_MAGEA4_fr2_R2.raw	Intra	MAGEA4	MAGEA4	S289	K160	241.331	TRUE
Data\Zelda_220505_P2083_MR_SGJ_Xlink_Rad18_RAD6_MAGEA4_fr2_R1.raw	Intra	MAGEA4	MAGEA4	S289	K160	216.08	TRUE
Data\Zelda_220505_P2083_MR_SGJ_Xlink_Rad18_RAD6_MAGEA4_fr2_R2.raw	Intra	MAGEA4	MAGEA4	S289	K166	384.027	TRUE
Data\Zelda_220505_P2083_MR_SGJ_Xlink_Rad18_RAD6_MAGEA4_fr2_R1.raw	Intra	MAGEA4	MAGEA4	S289	K166	345.952	TRUE
Data\Zelda_220505_P2083_MR_SGJ_Xlink_Rad18_RAD6_MAGEA4_fr3_R1.raw	Intra	MAGEA4	MAGEA4	S289	K166	161.821	TRUE
Data\Zelda_220505_P2083_MR_SGJ_Xlink_Rad18_RAD6_MAGEA4_fr2_R1.raw	Intra	MAGEA4	MAGEA4	S289	K251	184.438	TRUE
Data\Zelda_220505_P2083_MR_SGJ_Xlink_Rad18_RAD6_MAGEA4_fr2_R2.raw	Intra	MAGEA4	MAGEA4	S289	K251	166.992	TRUE
Data\Zelda_220505_P2083_MR_SGJ_Xlink_Rad18_RAD6_MAGEA4_fr2_R2.raw	Inter	MAGEA4	MAGEA4	S289	K292	177.229	TRUE
Data\Zelda_220505_P2083_MR_SGJ_Xlink_Rad18_RAD6_MAGEA4_fr2_R2.raw	Intra	MAGEA4	MAGEA4	S310	K160	194.501	TRUE
Data\Zelda_220505_P2083_MR_SGJ_Xlink_Rad18_RAD6_MAGEA4_fr2_R1.raw	Intra	MAGEA4	MAGEA4	S310	K160	181.385	TRUE
Data\Zelda_220505_P2083_MR_SGJ_Xlink_Rad18_RAD6_MAGEA4_fr2_R1.raw	Intra	MAGEA4	MAGEA4	S310	K292	215.474	TRUE
Data\Zelda_220505_P2083_MR_SGJ_Xlink_Rad18_RAD6_MAGEA4_fr2_R1.raw	Intra	MAGEA4	MAGEA4	T138	K119	282.43	TRUE
Data\Zelda_220505_P2083_MR_SGJ_Xlink_Rad18_RAD6_MAGEA4_fr2_R2.raw	Intra	MAGEA4	MAGEA4	T138	K119	279.676	TRUE
Data\Zelda_220505_P2083_MR_SGJ_Xlink_Rad18_RAD6_MAGEA4_fr2_R1.raw	Intra	MAGEA4	MAGEA4	T138	K148	190.205	TRUE
Data\Zelda_220505_P2083_MR_SGJ_Xlink_Rad18_RAD6_MAGEA4_fr2_R2.raw	Intra	MAGEA4	MAGEA4	T138	K148	189.027	TRUE
Data\Zelda_220505_P2083_MR_SGJ_Xlink_Rad18_RAD6_MAGEA4_fr2_R1.raw	Intra	MAGEA4	MAGEA4	T138	K151	231.519	TRUE
Data\Zelda_220505_P2083_MR_SGJ_Xlink_Rad18_RAD6_MAGEA4_fr2_R2.raw	Intra	MAGEA4	MAGEA4	T138	K151	228.621	TRUE
Data\Zelda_220505_P2083_MR_SGJ_Xlink_Rad18_RAD6_MAGEA4_fr3_R1.raw	Intra	MAGEA4	MAGEA4	T138	K151	169.14	TRUE
Data\Zelda_220505_P2083_MR_SGJ_Xlink_Rad18_RAD6_MAGEA4_fr2_R2.raw	Intra	MAGEA4	MAGEA4	T288	K119	272.21	TRUE
Data\Zelda_220505_P2083_MR_SGJ_Xlink_Rad18_RAD6_MAGEA4_fr2_R1.raw	Intra	MAGEA4	MAGEA4	T288	K119	259.391	TRUE
Data\Zelda_220505_P2083_MR_SGJ_Xlink_Rad18_RAD6_MAGEA4_fr2_R2.raw	Intra	MAGEA4	MAGEA4	T288	K139	163.857	TRUE
Data\Zelda_220505_P2083_MR_SGJ_Xlink_Rad18_RAD6_MAGEA4_fr2_R1.raw	Intra	MAGEA4	MAGEA4	T288	K139	163.531	TRUE
Data\Zelda_220505_P2083_MR_SGJ_Xlink_Rad18_RAD6_MAGEA4_fr2_R2.raw	Intra	MAGEA4	MAGEA4	T288	K160	213.601	TRUE
Data\Zelda_220505_P2083_MR_SGJ_Xlink_Rad18_RAD6_MAGEA4_fr2_R1.raw	Intra	MAGEA4	MAGEA4	T288	K160	185.473	TRUE
Data\Zelda_220505_P2083_MR_SGJ_Xlink_Rad18_RAD6_MAGEA4_fr2_R2.raw	Intra	MAGEA4	MAGEA4	T288	K166	362.706	TRUE
Data\Zelda_220505_P2083_MR_SGJ_Xlink_Rad18_RAD6_MAGEA4_fr2_R1.raw	Intra	MAGEA4	MAGEA4	T288	K166	322.355	TRUE
Data\Zelda_220505_P2083_MR_SGJ_Xlink_Rad18_RAD6_MAGEA4_fr2_R1.raw	Intra	MAGEA4	MAGEA4	T288	K251	161.064	TRUE
Data\Zelda_220505_P2083_MR_SGJ_Xlink_Rad18_RAD6_MAGEA4_fr2_R2.raw	Intra	MAGEA4	MAGEA4	Y150	K119	445.577	TRUE
Data\Zelda_220505_P2083_MR_SGJ_Xlink_Rad18_RAD6_MAGEA4_fr2_R1.raw	Intra	MAGEA4	MAGEA4	Y150	K119	444.132	TRUE
Data\Zelda_220505_P2083_MR_SGJ_Xlink_Rad18_RAD6_MAGEA4_fr3_R1.raw	Intra	MAGEA4	MAGEA4	Y150	K119	223.22	TRUE
Data\Zelda_220505_P2083_MR_SGJ_Xlink_Rad18_RAD6_MAGEA4_fr3_R2.raw	Intra	MAGEA4	MAGEA4	Y150	K119	202.97	TRUE
Data\Zelda_220505_P2083_MR_SGJ_Xlink_Rad18_RAD6_MAGEA4_fr2_R2.raw	Intra	MAGEA4	MAGEA4	Y290	K119	326.002	TRUE
Data\Zelda_220505_P2083_MR_SGJ_Xlink_Rad18_RAD6_MAGEA4_fr2_R1.raw	Intra	MAGEA4	MAGEA4	Y290	K119	300.883	TRUE
Data\Zelda_220505_P2083_MR_SGJ_Xlink_Rad18_RAD6_MAGEA4_fr2_R2.raw	Intra	MAGEA4	MAGEA4	Y290	K139	204.3	TRUE
Data\Zelda_220505_P2083_MR_SGJ_Xlink_Rad18_RAD6_MAGEA4_fr2_R1.raw	Intra	MAGEA4	MAGEA4	Y290	K139	202.91	TRUE
Data\Zelda_220505_P2083_MR_SGJ_Xlink_Rad18_RAD6_MAGEA4_fr2_R2.raw	Intra	MAGEA4	MAGEA4	Y290	K160	274.426	TRUE
Data\Zelda_220505_P2083_MR_SGJ_Xlink_Rad18_RAD6_MAGEA4_fr2_R1.raw	Intra	MAGEA4	MAGEA4	Y290	K160	242.861	TRUE
Data\Zelda_220505_P2083_MR_SGJ_Xlink_Rad18_RAD6_MAGEA4_fr2_R2.raw	Intra	MAGEA4	MAGEA4	Y290	K166	399.257	TRUE
Data\Zelda_220505_P2083_MR_SGJ_Xlink_Rad18_RAD6_MAGEA4_fr2_R1.raw	Intra	MAGEA4	MAGEA4	Y290	K166	365.738	TRUE
Data\Zelda_220505_P2083_MR_SGJ_Xlink_Rad18_RAD6_MAGEA4_fr3_R1.raw	Intra	MAGEA4	MAGEA4	Y290	K166	167.906	TRUE
Data\Zelda_220505_P2083_MR_SGJ_Xlink_Rad18_RAD6_MAGEA4_fr2_R1.raw	Intra	MAGEA4	MAGEA4	Y290	K251	189.216	TRUE
Data\Zelda_220505_P2083_MR_SGJ_Xlink_Rad18_RAD6_MAGEA4_fr2_R2.raw	Intra	MAGEA4	MAGEA4	Y290	K251	176.214	TRUE
Data\Zelda_220505_P2083_MR_SGJ_Xlink_Rad18_RAD6_MAGEA4_fr2_R2.raw	Inter	MAGEA4	MAGEA4	Y290	K292	190.392	TRUE
Data\Zelda_220505_P2083_MR_SGJ_Xlink_Rad18_RAD6_MAGEA4_fr2_R1.raw	Intra	MAGEA4	MAGEA4	Y308	K119	162.807	TRUE
Data\Zelda_220505_P2083_MR_SGJ_Xlink_Rad18_RAD6_MAGEA4_fr2_R2.raw	Intra	MAGEA4	MAGEA4	Y308	K160	176.601	TRUE
Data\Zelda_220505_P2083_MR_SGJ_Xlink_Rad18_RAD6_MAGEA4_fr2_R1.raw	Intra	MAGEA4	MAGEA4	Y308	K160	171.52	TRUE
Data\Zelda_220505_P2083_MR_SGJ_Xlink_Rad18_RAD6_MAGEA4_fr2_R1.raw	Intra	MAGEA4	MAGEA4	Y308	K292	228.064	TRUE
