# Supplementary material for: Structural basis for RAD18 regulation by MAGEA4 and its implications for RING ubiquitin ligase binding by MAGE family proteins
Source: EMBO J. 2024 Mar 6;43(7):1273–300. doi: 10.1038/s44318-024-00058-9 (PMC10987633; doi:10.1038/s44318-024-00058-9)
Supplement: Supplementary file 4 — Source Data Fig. 1 [file 44318_2024_58_MOESM4_ESM.zip]

Archive with 28 entries (24 files):
- Figure 1/
- __MACOSX/._Figure 1
- Figure 1/.DS_Store
- __MACOSX/Figure 1/._.DS_Store
- Figure 1/1F/
- __MACOSX/Figure 1/._1F
- Figure 1/1G/
- __MACOSX/Figure 1/._1G
- Figure 1/1E/
- __MACOSX/Figure 1/._1E
- Figure 1/1F/~$MAGEA4_WT.xlsx
- __MACOSX/Figure 1/1F/._~$MAGEA4_WT.xlsx
- Figure 1/1F/MAGEA4_WT.xlsx
- __MACOSX/Figure 1/1F/._MAGEA4_WT.xlsx
- Figure 1/1F/README.rtf
- __MACOSX/Figure 1/1F/._README.rtf
- Figure 1/1G/README.rtf
- __MACOSX/Figure 1/1G/._README.rtf
- Figure 1/1G/MAGEA4_Triple.xlsx
- __MACOSX/Figure 1/1G/._MAGEA4_Triple.xlsx
- Figure 1/1E/Pulldown_MAGEA4Model.jpg
- __MACOSX/Figure 1/1E/._Pulldown_MAGEA4Model.jpg
- Figure 1/1E/Pulldown_RAD18Model.jpg
- __MACOSX/Figure 1/1E/._Pulldown_RAD18Model.jpg
- Figure 1/1E/Input_MAGEA4Model.jpg
- __MACOSX/Figure 1/1E/._Input_MAGEA4Model.jpg
- Figure 1/1E/Input_RAD18Model.jpg
- __MACOSX/Figure 1/1E/._Input_RAD18Model.jpg
