# Supplementary material for: Structural basis for RAD18 regulation by MAGEA4 and its implications for RING ubiquitin ligase binding by MAGE family proteins
Source: EMBO J. 2024 Mar 6;43(7):1273–300. doi: 10.1038/s44318-024-00058-9 (PMC10987633; doi:10.1038/s44318-024-00058-9)
Supplement: Supplementary file 4 — Source Data Fig. 1 [file 44318_2024_58_MOESM4_ESM.zip › Figure 1/1F/MAGEA4_WT.xlsx]

## Sheet: MAGEA4_WT_Results_Table
Filename	Temperature (°C)	Bin	[Syr] (M)	[Syr] Error (M)	[Syr] Dependency	[Cell] (M)	[Cell] Error (M)	[Cell] Dependency	Ligand in Cell	Control Type	N (sites)	N Error (sites)	N Dependency	KD (M)	KD Error (M)	KD Dependency	∆H (kcal/mol)	∆H Error (kcal/mol)	∆H Dependency	∆G (kcal/mol)	-T∆S (kcal/mol)	Offset (kcal/mol)	Offset Error (kcal/mol)	Offset Dependency	Red. Chi-Sqr. (kcal/mol)²	Competitive Unknown	Compete N (sites)	Compete KD (M)	Compete ∆H (kcal/mol)	[Weak] (M)	Avg. Inj. Heat (μcal)	St. Dev. Inj. Heat (μcal)
220921_R6BD_MAGEA4WT_1	25.1	Binding	0.0002	N/A	N/A	17.9e-6	2e-07	301	No	Single	1.00	N/A	N/A	4.05e-07	51.7e-9	452	-11.7	172	582	-8.72	2.96	0	N/A	N/A	6.3e-2	N/A	N/A	N/A	N/A	N/A	N/A	N/A
220921_R6BD_MAGEA4WT_2	25.1	Binding	0.0003	N/A	N/A	28.9e-6	1e-07	237	No	Single	1.00	N/A	N/A	4.22e-07	28.9e-9	379	-11.7	7.8e-2	500	-8.70	3.05	0	N/A	N/A	1.8e-2	N/A	N/A	N/A	N/A	N/A	N/A	N/A
220921_R6BD_MAGEA4WT_3	25.1	Binding	0.0002	N/A	N/A	17.6e-6	2e-07	269	No	Single	1.00	N/A	N/A	3.2e-07	46.1e-9	415	-12.6	192	541	-8.86	3.74	0	N/A	N/A	8.7e-2	N/A	N/A	N/A	N/A	N/A	N/A	N/A
220921_R6BD_buffer	25.1	Control	N/A	N/A	N/A	N/A	N/A	N/A	N/A	N/A	N/A	N/A	N/A	N/A	N/A	N/A	N/A	N/A	N/A	N/A	N/A	N/A	N/A	N/A	N/A	N/A	N/A	N/A	N/A	N/A	-360	588

## Sheet: MAGEA4_WT_R1
	ΔQ (μcal)	Vol. (μL)	Xt (mM)	Mt (mM)	XMT	∆H (cal/mol)	Fit (cal/mol)	Residual (cal/mol)			DP_X	DP_Y	Fit_X	Fit_Y	NDH_X	NDH_Y
1	-2.10024	1.00	0.00000e0	1.78662e-2	5.48257e-2	-9038.14195	-11404.78256	2366.64062			0.083333	0.000409	0.054826	-11.404783	0.193051	-11.387609
2	-5.97743	2.50	9.74750e-4	1.77791e-2	0.19305	-11387.60929	-11337.07835	-50.53094			0.1	0.000196	0.193051	-11.337078	0.332945	-11.067534
3	-5.80835	2.50	3.39060e-3	1.75633e-2	0.33295	-11067.53389	-11196.18691	128.65302			0.116667	0.000234	0.332945	-11.196187	0.47451	-10.99642
4	-5.76376	2.50	5.77661e-3	1.73500e-2	0.47451	-10996.42002	-10960.34568	-36.07435			0.133333	0.000301	0.47451	-10.960346	0.617744	-11.028634
5	-5.77083	2.50	8.13279e-3	1.71393e-2	0.61774	-11028.63410	-10535.14549	-493.48861			0.15	0.000318	0.617744	-10.535145	0.762649	-9.107939
6	-4.80141	2.50	1.04591e-2	1.69312e-2	0.76265	-9107.93889	-9710.23689	602.29800			0.166667	0.000125	0.762649	-9.710237	0.909223	-8.200526
7	-4.33865	2.50	1.27556e-2	1.67254e-2	0.90922	-8200.52627	-8107.51617	-93.01010			0.183333	-0.000107	0.909223	-8.107516	1.057467	-5.670505
8	-3.06455	2.50	1.50223e-2	1.65221e-2	1.05747	-5670.50522	-5612.22762	-58.27760			0.2	-0.00005	1.057467	-5.612228	1.207381	-3.390037
9	-1.91524	2.50	1.72592e-2	1.63212e-2	1.20738	-3390.03667	-3205.65142	-184.38525			0.216667	0.000097	1.207381	-3.205651	1.358964	-1.5323
10	-0.97730	2.50	1.94662e-2	1.61226e-2	1.35896	-1532.29996	-1740.88269	208.58273			0.233333	0.000114	1.358964	-1.740883	1.512218	-0.82695
11	-0.61558	2.50	2.16433e-2	1.59263e-2	1.51222	-826.94992	-1004.60385	177.65393			0.25	0.00018	1.512218	-1.004604	1.667141	-0.640288
12	-0.51321	2.50	2.37907e-2	1.57323e-2	1.66714	-640.28806	-628.78426	-11.50379			0.266667	0.000087	1.667141	-0.628784	1.823735	-0.440797
13	-0.40442	2.50	2.59082e-2	1.55405e-2	1.82373	-440.79741	-421.50982	-19.28759			0.283333	0.000074	1.823735	-0.42151	1.981998	-0.270974
14	-0.31047	2.50	2.79959e-2	1.53508e-2	1.98200	-270.97434	-297.83470	26.86036			0.3	-0.000209	1.981998	-0.297835	2.141931	-0.13819
15	-0.23504	2.50	3.00537e-2	1.51633e-2	2.14193	-138.19050	-218.94618	80.75568			0.316667	-0.000582	2.141931	-0.218946	2.303534	-0.173777
16	-0.24380	2.50	3.20817e-2	1.49779e-2	2.30353	-173.77658	-165.79431	-7.98227			0.333333	-0.000696	2.303534	-0.165794
17	0.00000e0	0	3.40799e-2	1.47946e-2	0.00000e0	0.00000e0	0.00000e0	0.00000e0			0.35	-0.00106
											0.366667	-0.000844
											0.383333	-0.000558
											0.4	-0.000442
											0.416667	-0.000317
											0.433333	-0.000361
											0.45	-0.000385
											0.466667	-0.000269
											0.483333	-0.000454
											0.5	-0.000389
											0.516667	-0.000273
											0.533333	-0.000318
											0.55	-0.000422
											0.566667	-0.000107
											0.583333	0.00017
											0.6	0.000506
											0.616667	0.000553
											0.633333	0.00053
											0.65	0.000436
											0.666667	0.000563
											0.683333	0.000429
											0.7	0.000459
											0.716667	0.000508
											0.733333	0.000407
											0.75	0.000776
											0.766667	0.001256
											0.783333	0.001375
											0.8	0.001114
											0.816667	0.000786
											0.833333	0.000758
											0.85	0.00096
											0.866667	0.000952
											0.883333	0.000544
											0.9	0.000566
											0.916667	0.000508
											0.933333	0.000411
											0.95	-0.000356
											0.966667	-0.000834
											0.983333	-0.000391
											1	0.001462
											1.016667	0.002155
											1.033333	-0.001422
											1.05	-0.029371
											1.066667	-0.07323
											1.083333	-0.119459
											1.1	-0.153019
											1.116667	-0.172628
											1.133333	-0.182017
											1.15	-0.176107
											1.166667	-0.168797
											1.183333	-0.155092
											1.2	-0.139796
											1.216667	-0.12164
											1.233333	-0.103625
											1.25	-0.087579
											1.266667	-0.074673
											1.283333	-0.059288
											1.3	-0.05101
											1.316667	-0.042552
											1.333333	-0.031794
											1.35	-0.025896
											1.366667	-0.023858
											1.383333	-0.02179
											1.4	-0.021182
											1.416667	-0.019813
											1.433333	-0.018655
											1.45	-0.018167
											1.466667	-0.01554
											1.483333	-0.012422
											1.5	-0.004275
											1.516667	-0.003177
											1.533333	-0.004998
											1.55	-0.005654
											1.566667	-0.005019
											1.583333	-0.004175
											1.6	-0.003441
											1.616667	-0.002706
											1.633333	-0.001912
											1.65	-0.001714
											1.666667	-0.001276
											1.683333	-0.000957
											1.7	-0.000789
											1.716667	-0.000391
											1.733333	0.000538
											1.75	0.001356
											1.766667	0.00184
											1.783333	0.00198
											1.8	0.00224
											1.816667	0.00247
											1.833333	0.002729
											1.85	0.002749
											1.866667	0.002829
											1.883333	0.002958
											1.9	0.003106
											1.916667	0.003015
											1.933333	0.002923
											1.95	0.003051
											1.966667	0.003269
											1.983333	0.003368
											2	0.003386
											2.016667	0.003384
											2.033333	0.003148
											2.05	0.003072
											2.066667	0.003426
											2.083333	0.003221
											2.1	0.003425
											2.116667	0.003399
											2.133333	0.002945
											2.15	0.003112
											2.166667	0.003278
											2.183333	0.000844
											2.2	-0.00515
											2.216667	-0.008393
											2.233333	-0.009457
											2.25	-0.009335
											2.266667	-0.007911
											2.283333	-0.006506
											2.3	-0.006032
											2.316667	-0.005048
											2.333333	-0.003924
											2.35	-0.0029
											2.366667	-0.001981
											2.383333	-0.001631
											2.4	-0.001161
											2.416667	-0.000711
											2.433333	0.000019
											2.45	0.000129
											2.466667	0.000659
											2.483333	0.001089
											2.5	0.001191
											2.516667	0.001314
											2.533333	0.001596
											2.55	0.001698
											2.566667	0.00172
											2.583333	0.001512
											2.6	0.001644
											2.616667	0.001872
											2.633333	0.001861
											2.65	0.00191
											2.666667	0.002148
											2.683333	0.002217
											2.7	0.002186
											2.716667	0.002105
											2.733333	0.001894
											2.75	0.00202
											2.766667	0.002175
											2.783333	0.002311
											2.8	0.002326
											2.816667	0.002251
											2.833333	0.002287
											2.85	0.002192
											2.866667	0.002158
											2.883333	0.002174
											2.9	0.002061
											2.916667	0.001897
											2.933333	0.001654
											2.95	0.0015
											2.966667	0.001421
											2.983333	0.001157
											3	0.000903
											3.016667	0.000799
											3.033333	0.000815
											3.05	0.000822
											3.066667	0.000728
											3.083333	0.000464
											3.1	0.000395
											3.116667	0.000455
											3.133333	0.000446
											3.15	0.000426
											3.166667	0.000207
											3.183333	-0.000032
											3.2	-0.000302
											3.216667	-0.000445
											3.233333	-0.000576
											3.25	-0.000718
											3.266667	-0.00084
											3.283333	-0.000831
											3.3	-0.000863
											3.316667	-0.000835
											3.333333	-0.000805
											3.35	-0.001025
											3.366667	-0.001135
											3.383333	-0.000915
											3.4	-0.000695
											3.416667	-0.000485
											3.433333	-0.000605
											3.45	-0.000686
											3.466667	-0.000788
											3.483333	-0.00069
											3.5	-0.000433
											3.516667	-0.000265
											3.533333	-0.000297
											3.55	-0.000449
											3.566667	-0.000343
											3.583333	-0.00004
											3.6	-0.000046
											3.616667	-0.000133
											3.633333	-0.0001
											3.65	-0.000077
											3.666667	0.000157
											3.683333	0.00037
											3.7	0.000197
											3.716667	0.000024
											3.733333	-0.000039
											3.75	-0.000201
											3.766667	-0.000274
											3.783333	-0.000177
											3.8	-0.00018
											3.816667	-0.000189
											3.833333	-0.000179
											3.85	-0.000189
											3.866667	-0.00053
											3.883333	-0.00066
											3.9	-0.00066
											3.916667	-0.00087
											3.933333	-0.001386
											3.95	-0.001504
											3.966667	-0.001573
											3.983333	-0.002311
											4	-0.001789
											4.016667	0.001002
											4.033333	-0.002556
											4.05	-0.028388
											4.066667	-0.071634
											4.083333	-0.13448
											4.1	-0.215426
											4.116667	-0.298012
											4.133333	-0.369028
											4.15	-0.417514
											4.166667	-0.441751
											4.183333	-0.445054
											4.2	-0.427596
											4.216667	-0.400569
											4.233333	-0.366961
											4.25	-0.327064
											4.266667	-0.285986
											4.283333	-0.243729
											4.3	-0.202727
											4.316667	-0.167715
											4.333333	-0.139443
											4.35	-0.115321
											4.366667	-0.098089
											4.383333	-0.085206
											4.4	-0.076944
											4.416667	-0.070876
											4.433333	-0.061799
											4.45	-0.055921
											4.466667	-0.047633
											4.483333	-0.039146
											4.5	-0.034328
											4.516667	-0.0299
											4.533333	-0.027345
											4.55	-0.025381
											4.566667	-0.023947
											4.583333	-0.022352
											4.6	-0.020408
											4.616667	-0.018324
											4.633333	-0.01636
											4.65	-0.014587
											4.666667	-0.013145
											4.683333	-0.011593
											4.7	-0.010681
											4.716667	-0.010039
											4.733333	-0.009308
											4.75	-0.008626
											4.766667	-0.007824
											4.783333	-0.007144
											4.8	-0.006313
											4.816667	-0.005683
											4.833333	-0.004972
											4.85	-0.004512
											4.866667	-0.004031
											4.883333	-0.003701
											4.9	-0.003361
											4.916667	-0.003071
											4.933333	-0.00276
											4.95	-0.00255
											4.966667	-0.00237
											4.983333	-0.00208
											5	-0.00172
											5.016667	-0.001829
											5.033333	-0.001948
											5.05	-0.001797
											5.066667	-0.001886
											5.083333	-0.001836
											5.1	-0.001985
											5.116667	-0.002094
											5.133333	-0.001942
											5.15	-0.001449
											5.166667	-0.001056
											5.183333	-0.000784
											5.2	-0.000561
											5.216667	-0.000519
											5.233333	-0.000706
											5.25	-0.000392
											5.266667	-0.000137
											5.283333	0.000499
											5.3	0.001104
											5.316667	0.00176
											5.333333	0.001925
											5.35	0.00179
											5.366667	0.001817
											5.383333	0.002166
											5.4	0.002405
											5.416667	0.002784
											5.433333	0.003154
											5.45	0.003063
											5.466667	0.003022
											5.483333	0.002902
											5.5	0.002686
											5.516667	0.00256
											5.533333	0.002484
											5.55	0.002398
											5.566667	0.002012
											5.583333	0.001586
											5.6	0.00125
											5.616667	0.001059
											5.633333	0.000919
											5.65	0.000879
											5.666667	0.000759
											5.683333	0.000659
											5.7	0.000309
											5.716667	0.000099
											5.733333	-0.000077
											5.75	-0.000031
											5.766667	0.000065
											5.783333	-0.000019
											5.8	-0.000053
											5.816667	0.000003
											5.833333	-0.000001
											5.85	0.000068
											5.866667	0.00008
											5.883333	0.000092
											5.9	0.000084
											5.916667	0.000206
											5.933333	0.000198
											5.95	0.0001
											5.966667	0.000123
											5.983333	0.000141
											6	0.000248
											6.016667	0.000396
											6.033333	0.000453
											6.05	0.000481
											6.066667	0.000508
											6.083333	0.000396
											6.1	0.000438
											6.116667	0.00058
											6.133333	0.000532
											6.15	0.000213
											6.166667	0.000115
											6.183333	-0.000073
											6.2	-0.000141
											6.216667	-0.000087
											6.233333	-0.000042
											6.25	0.000022
											6.266667	0.000266
											6.283333	0.000311
											6.3	0.000215
											6.316667	0.00011
											6.333333	-0.000056
											6.35	-0.000271
											6.366667	-0.000377
											6.383333	-0.000412
											6.4	-0.000558
											6.416667	-0.000663
											6.433333	-0.000828
											6.45	-0.000885
											6.466667	-0.000892
											6.483333	-0.000749
											6.5	-0.000626
											6.516667	-0.000563
											6.533333	-0.000401
											6.55	-0.000378
											6.566667	-0.000236
											6.583333	-0.000125
											6.6	-0.000084
											6.616667	-0.000134
											6.633333	-0.000213
											6.65	-0.000083
											6.666667	0.000158
											6.683333	0.000488
											6.7	0.000737
											6.716667	0.000836
											6.733333	0.000925
											6.75	0.000864
											6.766667	0.000782
											6.783333	0.000581
											6.8	0.00056
											6.816667	0.000337
											6.833333	0.000023
											6.85	-0.00026
											6.866667	-0.000254
											6.883333	-0.000307
											6.9	-0.000481
											6.916667	-0.000554
											6.933333	-0.00122
											6.95	-0.002177
											6.966667	-0.002234
											6.983333	-0.001781
											7	-0.002038
											7.016667	-0.000035
											7.033333	-0.001012
											7.05	-0.020931
											7.066667	-0.060871
											7.083333	-0.116402
											7.1	-0.189552
											7.116667	-0.272563
											7.133333	-0.339924
											7.15	-0.391134
											7.166667	-0.420296
											7.183333	-0.43076
											7.2	-0.425624
											7.216667	-0.400648
											7.233333	-0.363892
											7.25	-0.323906
											7.266667	-0.28173
											7.283333	-0.243194
											7.3	-0.204741
											7.316667	-0.175908
											7.333333	-0.149115
											7.35	-0.125032
											7.366667	-0.106419
											7.383333	-0.092946
											7.4	-0.083943
											7.416667	-0.071433
											7.433333	-0.062433
											7.45	-0.054003
											7.466667	-0.045062
											7.483333	-0.032462
											7.5	-0.030142
											7.516667	-0.030102
											7.533333	-0.027654
											7.55	-0.025736
											7.566667	-0.022828
											7.583333	-0.020681
											7.6	-0.018653
											7.616667	-0.016985
											7.633333	-0.015448
											7.65	-0.014051
											7.666667	-0.013056
											7.683333	-0.01213
											7.7	-0.010875
											7.716667	-0.009389
											7.733333	-0.008574
											7.75	-0.007668
											7.766667	-0.006834
											7.783333	-0.00609
											7.8	-0.005187
											7.816667	-0.004423
											7.833333	-0.00372
											7.85	-0.003206
											7.866667	-0.002713
											7.883333	-0.002219
											7.9	-0.001777
											7.916667	-0.001395
											7.933333	-0.001004
											7.95	-0.000622
											7.966667	-0.00015
											7.983333	-0.000088
											8	0.000084
											8.016667	0.000344
											8.033333	0.000405
											8.05	0.000465
											8.066667	0.000616
											8.083333	0.000676
											8.1	0.000717
											8.116667	0.000707
											8.133333	0.000687
											8.15	0.000726
											8.166667	0.000616
											8.183333	0.000575
											8.2	0.000625
											8.216667	0.000614
											8.233333	0.000604
											8.25	0.000492
											8.266667	0.000271
											8.283333	0.00008
											8.3	0.000058
											8.316667	-0.000023
											8.333333	-0.000045
											8.35	-0.000006
											8.366667	0.000262
											8.383333	0.00036
											8.4	0.000298
											8.416667	0.000335
											8.433333	0.000323
											8.45	0.000261
											8.466667	0.000119
											8.483333	0.000156
											8.5	0.000093
											8.516667	0.000129
											8.533333	-0.000024
											8.55	-0.000138
											8.566667	-0.000351
											8.583333	-0.000475
											8.6	-0.000578
											8.616667	-0.000584
											8.633333	-0.000419
											8.65	-0.000225
											8.666667	-0.00021
											8.683333	-0.000226
											8.7	-0.000221
											8.716667	-0.000177
											8.733333	-0.000204
											8.75	-0.000211
											8.766667	-0.000198
											8.783333	-0.000296
											8.8	-0.000433
											8.816667	-0.000671
											8.833333	-0.000598
											8.85	-0.000376
											8.866667	-0.000274
											8.883333	-0.000183
											8.9	-0.000181
											8.916667	-0.00011
											8.933333	0.000122
											8.95	0.000193
											8.966667	0.000055
											8.983333	-0.000193
											9	-0.000151
											9.016667	0.000022
											9.033333	0.000314
											9.05	0.000376
											9.066667	0.000398
											9.083333	0.00033
											9.1	0.000525
											9.116667	0.000579
											9.133333	0.000523
											9.15	0.000648
											9.166667	0.000642
											9.183333	0.000527
											9.2	0.000611
											9.216667	0.000768
											9.233333	0.000375
											9.25	0.000182
											9.266667	0.000079
											9.283333	0.000097
											9.3	-0.000026
											9.316667	-0.000179
											9.333333	-0.0006
											9.35	-0.00082
											9.366667	-0.001021
											9.383333	-0.000731
											9.4	-0.000331
											9.416667	0.000018
											9.433333	0.000168
											9.45	0.000169
											9.466667	0.000121
											9.483333	0.000343
											9.5	0.000415
											9.516667	0.000397
											9.533333	0.000219
											9.55	0.000351
											9.566667	0.000734
											9.583333	0.000889
											9.6	0.000974
											9.616667	0.000868
											9.633333	0.000663
											9.65	0.000478
											9.666667	0.000462
											9.683333	0.000317
											9.7	0.000123
											9.716667	0.000109
											9.733333	0.000125
											9.75	0.000031
											9.766667	-0.000173
											9.783333	-0.000357
											9.8	-0.000501
											9.816667	-0.000556
											9.833333	-0.000581
											9.85	-0.000616
											9.866667	-0.000821
											9.883333	-0.000806
											9.9	-0.000721
											9.916667	-0.000566
											9.933333	-0.000612
											9.95	-0.000749
											9.966667	-0.000956
											9.983333	0.000657
											10	0.00109
											10.016667	0.001563
											10.033333	0.000856
											10.05	-0.015332
											10.066667	-0.042801
											10.083333	-0.08728
											10.1	-0.152909
											10.116667	-0.229808
											10.133333	-0.302436
											10.15	-0.362885
											10.166667	-0.404475
											10.183333	-0.425486
											10.2	-0.426226
											10.216667	-0.404507
											10.233333	-0.373897
											10.25	-0.339218
											10.266667	-0.298869
											10.283333	-0.25846
											10.3	-0.221012
											10.316667	-0.185094
											10.333333	-0.153016
											10.35	-0.130588
											10.366667	-0.11115
											10.383333	-0.097922
											10.4	-0.087844
											10.416667	-0.077027
											10.433333	-0.06823
											10.45	-0.060093
											10.466667	-0.051927
											10.483333	-0.04298
											10.5	-0.037623
											10.516667	-0.033516
											10.533333	-0.03051
											10.55	-0.027394
											10.566667	-0.024798
											10.583333	-0.022512
											10.6	-0.020496
											10.616667	-0.0181
											10.633333	-0.015624
											10.65	-0.013238
											10.666667	-0.011213
											10.683333	-0.009268
											10.7	-0.007382
											10.716667	-0.007107
											10.733333	-0.006631
											10.75	-0.005596
											10.766667	-0.004691
											10.783333	-0.003476
											10.8	-0.002951
											10.816667	-0.003196
											10.833333	-0.00314
											10.85	-0.003105
											10.866667	-0.00294
											10.883333	-0.002965
											10.9	-3
											10.916667	-0.002875
											10.933333	-0.00284
											10.95	-0.002585
											10.966667	-0.00229
											10.983333	-0.002225
											11	-0.00226
											11.016667	-0.002314
											11.033333	-0.002349
											11.05	-0.002323
											11.066667	-0.002368
											11.083333	-0.002273
											11.1	-0.002097
											11.116667	-0.001792
											11.133333	-0.001706
											11.15	-0.00161
											11.166667	-0.001494
											11.183333	-0.001518
											11.2	-0.001402
											11.216667	-0.001087
											11.233333	-0.000771
											11.25	-0.000484
											11.266667	-0.000326
											11.283333	-0.000209
											11.3	-0.000111
											11.316667	0.000166
											11.333333	0.000354
											11.35	0.000421
											11.366667	0.00064
											11.383333	0.000381
											11.4	0.000792
											11.416667	0.001023
											11.433333	0.001114
											11.45	0.001275
											11.466667	0.001747
											11.483333	0.001718
											11.5	0.001584
											11.516667	0.00163
											11.533333	0.000485
											11.55	0.000031
											11.566667	0.000506
											11.583333	-0.000038
											11.6	-0.000052
											11.616667	-0.000254
											11.633333	-0.000806
											11.65	-0.000998
											11.666667	-0.00085
											11.683333	-0.000681
											11.7	-0.000863
											11.716667	-0.000895
											11.733333	-0.001166
											11.75	-0.001177
											11.766667	-0.001017
											11.783333	-0.000838
											11.8	-0.000769
											11.816667	-0.00072
											11.833333	-0.000581
											11.85	-0.000451
											11.866667	-0.00014
											11.883333	0.000031
											11.9	0.000212
											11.916667	0.000322
											11.933333	0.000213
											11.95	0.000144
											11.966667	0.000106
											11.983333	0.000159
											12	0.000073
											12.016667	-0.000053
											12.033333	-0.000059
											12.05	0.000095
											12.066667	0.000169
											12.083333	0.000333
											12.1	0.000502
											12.116667	0.00062
											12.133333	0.000859
											12.15	0.000857
											12.166667	0.000746
											12.183333	0.000645
											12.2	0.000443
											12.216667	0.000516
											12.233333	0.00056
											12.25	0.000804
											12.266667	0.001077
											12.283333	0.000971
											12.3	0.000915
											12.316667	0.000828
											12.333333	0.000835
											12.35	0.000722
											12.366667	0.000709
											12.383333	0.000647
											12.4	0.000574
											12.416667	0.000381
											12.433333	0.000069
											12.45	-0.000164
											12.466667	-0.000256
											12.483333	-0.000318
											12.5	-0.000201
											12.516667	-0.000183
											12.533333	-0.000245
											12.55	-0.000277
											12.566667	-0.000241
											12.583333	-0.000346
											12.6	-0.000332
											12.616667	-0.000497
											12.633333	-0.000613
											12.65	-0.000748
											12.666667	-0.000704
											12.683333	-0.00055
											12.7	-0.000442
											12.716667	-0.000454
											12.733333	-0.000445
											12.75	-0.000287
											12.766667	-0.000189
											12.783333	0
											12.8	-0.000032
											12.816667	-0.000431
											12.833333	-0.000781
											12.85	-0.00091
											12.866667	-0.000999
											12.883333	-0.001199
											12.9	-0.001048
											12.916667	-0.000918
											12.933333	-0.001093
											12.95	-0.00142
											12.966667	-0.001868
											12.983333	-0.003175
											13	-0.002852
											13.016667	-0.00095
											13.033333	0.001353
											13.05	-0.009278
											13.066667	-0.033831
											13.083333	-0.077345
											13.1	-0.149209
											13.116667	-0.227432
											13.133333	-0.292976
											13.15	-0.346189
											13.166667	-0.388214
											13.183333	-0.410882
											13.2	-0.41302
											13.216667	-0.396908
											13.233333	-0.368445
											13.25	-0.334893
											13.266667	-0.294061
											13.283333	-0.256149
											13.3	-0.218419
											13.316667	-0.190669
											13.333333	-0.162709
											13.35	-0.139849
											13.366667	-0.119049
											13.383333	-0.102508
											13.4	-0.088608
											13.416667	-0.080208
											13.433333	-0.072028
											13.45	-0.060728
											13.466667	-0.054628
											13.483333	-0.048518
											13.5	-0.044928
											13.516667	-0.041508
											13.533333	-0.037917
											13.55	-0.034225
											13.566667	-0.027723
											13.583333	-0.025041
											13.6	-0.020789
											13.616667	-0.018757
											13.633333	-0.017455
											13.65	-0.016221
											13.666667	-0.014525
											13.683333	-0.013069
											13.7	-0.011603
											13.716667	-0.010307
											13.733333	-0.009361
											13.75	-0.008665
											13.766667	-0.007857
											13.783333	-0.007354
											13.8	-0.006762
											13.816667	-0.00587
											13.833333	-0.005108
											13.85	-0.004446
											13.866667	-0.003684
											13.883333	-0.003331
											13.9	-0.002991
											13.916667	-0.00271
											13.933333	-0.00243
											13.95	-0.00215
											13.966667	-0.00192
											13.983333	-0.00205
											14	-0.001809
											14.016667	-0.001719
											14.033333	-0.001709
											14.05	-0.001669
											14.066667	-0.001548
											14.083333	-0.001348
											14.1	-0.001127
											14.116667	-0.001127
											14.133333	-0.001147
											14.15	-0.001265
											14.166667	-0.001302
											14.183333	-0.001419
											14.2	-0.001407
											14.216667	-0.001304
											14.233333	-0.001131
											14.25	-0.00097
											14.266667	-0.000842
											14.283333	-0.000765
											14.3	-0.000737
											14.316667	-0.000779
											14.333333	-0.000672
											14.35	-0.000594
											14.366667	-0.000499
											14.383333	-0.000251
											14.4	-0.000223
											14.416667	-0.000185
											14.433333	-0.000057
											14.45	0.000111
											14.466667	0.000198
											14.483333	0.000111
											14.5	0.000285
											14.516667	0.0005
											14.533333	0.000754
											14.55	0.000768
											14.566667	0.000643
											14.583333	0.000947
											14.6	0.001081
											14.616667	0.001397
											14.633333	0.001723
											14.65	0.00216
											14.666667	0.002236
											14.683333	0.002402
											14.7	0.002439
											14.716667	0.002375
											14.733333	0.002438
											14.75	0.002509
											14.766667	0.002729
											14.783333	0.00289
											14.8	0.002831
											14.816667	0.002801
											14.833333	0.002992
											14.85	0.00315
											14.866667	0.00326
											14.883333	0.003341
											14.9	0.003641
											14.916667	0.003992
											14.933333	0.004012
											14.95	0.004313
											14.966667	0.004499
											14.983333	0.004787
											15	0.005174
											15.016667	0.005641
											15.033333	0.005959
											15.05	0.006156
											15.066667	0.006313
											15.083333	0.006729
											15.1	0.007197
											15.116667	0.007646
											15.133333	0.008054
											15.15	0.008813
											15.166667	0.009241
											15.183333	0.00928
											15.2	0.009388
											15.216667	0.009404
											15.233333	0.00957
											15.25	0.010525
											15.266667	0.0119
											15.283333	0.010405
											15.3	0.002781
											15.316667	-0.001514
											15.333333	0.001178
											15.35	-0.028125
											15.366667	-0.059359
											15.383333	-0.063612
											15.4	-0.060725
											15.416667	-0.049168
											15.433333	-0.036761
											15.45	-0.02807
											15.466667	-0.021348
											15.483333	-0.011477
											15.5	-0.008425
											15.516667	-0.005054
											15.533333	-0.002853
											15.55	-0.001441
											15.566667	0.000112
											15.583333	0.001747
											15.6	0.002491
											15.616667	0.003175
											15.633333	0.004479
											15.65	0.005343
											15.666667	0.005927
											15.683333	0.006624
											15.7	0.00744
											15.716667	0.008286
											15.733333	0.008531
											15.75	0.008827
											15.766667	0.009013
											15.783333	0.009019
											15.8	0.008994
											15.816667	0.009024
											15.833333	0.008884
											15.85	0.009134
											15.866667	0.009405
											15.883333	0.009505
											15.9	0.009355
											15.916667	0.009235
											15.933333	0.009163
											15.95	0.008937
											15.966667	0.00833
											15.983333	0.007984
											16	0.009117
											16.016667	0.010791
											16.033333	0.009834
											16.05	0.002773
											16.066667	-0.022299
											16.083333	-0.06058
											16.1	-0.107522
											16.116667	-0.160974
											16.133333	-0.213755
											16.15	-0.256527
											16.166667	-0.288279
											16.183333	-0.316757
											16.2	-0.331736
											16.216667	-0.328984
											16.233333	-0.314492
											16.25	-0.294171
											16.266667	-0.267189
											16.283333	-0.235063
											16.3	-0.20326
											16.316667	-0.178096
											16.333333	-0.156593
											16.35	-0.13616
											16.366667	-0.114906
											16.383333	-0.100813
											16.4	-0.09157
											16.416667	-0.079186
											16.433333	-0.067323
											16.45	-0.059689
											16.466667	-0.053926
											16.483333	-0.049223
											16.5	-0.042969
											16.516667	-0.039106
											16.533333	-0.032958
											16.55	-0.027746
											16.566667	-0.023064
											16.583333	-0.021182
											16.6	-0.019791
											16.616667	-0.017689
											16.633333	-0.016107
											16.65	-0.014235
											16.666667	-0.012787
											16.683333	-0.011218
											16.7	-0.009979
											16.716667	-0.008801
											16.733333	-0.008122
											16.75	-0.007364
											16.766667	-0.006099
											16.783333	-0.005565
											16.8	-0.005021
											16.816667	-0.004608
											16.833333	-0.004274
											16.85	-0.00371
											16.866667	-0.003006
											16.883333	-0.00268
											16.9	-0.002362
											16.916667	-0.002025
											16.933333	-0.001958
											16.95	-0.001841
											16.966667	-0.001693
											16.983333	-0.001316
											17	-0.001089
											17.016667	-0.001099
											17.033333	-0.00102
											17.05	-0.000891
											17.066667	-0.000762
											17.083333	-0.000602
											17.1	-0.000593
											17.116667	-0.000654
											17.133333	-0.000716
											17.15	-0.000437
											17.166667	-0.000127
											17.183333	0.000082
											17.2	0.000072
											17.216667	0.000141
											17.233333	0.000241
											17.25	0.000416
											17.266667	0.000424
											17.283333	0.000282
											17.3	0.00034
											17.316667	0.000188
											17.333333	-0.000053
											17.35	-0.000255
											17.366667	-0.000204
											17.383333	-0.000089
											17.4	0.000047
											17.416667	0.000122
											17.433333	0.000117
											17.45	-0.000078
											17.466667	-0.000132
											17.483333	-0.000136
											17.5	-0.000425
											17.516667	-0.000555
											17.533333	-0.000484
											17.55	-0.000543
											17.566667	-0.000482
											17.583333	-0.000452
											17.6	-0.000221
											17.616667	0.000044
											17.633333	0.000109
											17.65	0.000124
											17.666667	0.000199
											17.683333	0.000244
											17.7	0.00023
											17.716667	0.000345
											17.733333	0.000453
											17.75	0.000532
											17.766667	0.00058
											17.783333	0.000529
											17.8	0.000578
											17.816667	0.000567
											17.833333	0.000566
											17.85	0.000536
											17.866667	0.000607
											17.883333	0.000608
											17.9	0.000349
											17.916667	-0.00003
											17.933333	-0.000219
											17.95	-0.000378
											17.966667	-0.000347
											17.983333	-0.000187
											18	-0.000066
											18.016667	-0.000236
											18.033333	-0.000455
											18.05	-0.000395
											18.066667	-0.000564
											18.083333	-0.000705
											18.1	-0.000657
											18.116667	-0.000849
											18.133333	-0.000932
											18.15	-0.000854
											18.166667	-0.000807
											18.183333	-0.000789
											18.2	-0.000822
											18.216667	-0.000458
											18.233333	-0.000244
											18.25	-0.00026
											18.266667	-0.000286
											18.283333	-0.000353
											18.3	-0.000369
											18.316667	-0.000395
											18.333333	-0.000394
											18.35	-0.000283
											18.366667	-0.000272
											18.383333	-0.000071
											18.4	0.000209
											18.416667	0.00031
											18.433333	0.000101
											18.45	0.000071
											18.466667	0.00003
											18.483333	0.000069
											18.5	0.000188
											18.516667	-0.000033
											18.533333	-0.000214
											18.55	-0.000375
											18.566667	-0.000545
											18.583333	-0.000466
											18.6	-0.000127
											18.616667	0.000092
											18.633333	0.000051
											18.65	0.00003
											18.666667	0.000119
											18.683333	-0.000062
											18.7	-0.000181
											18.716667	-0.000261
											18.733333	-0.00011
											18.75	0.000011
											18.766667	-0.000078
											18.783333	-0.000108
											18.8	-0.000147
											18.816667	-0.000072
											18.833333	0.000382
											18.85	0.000666
											18.866667	0.000851
											18.883333	0.001075
											18.9	0.00091
											18.916667	0.000814
											18.933333	0.001123
											18.95	0.001673
											18.966667	0.002252
											18.983333	0.003612
											19	0.003462
											19.016667	0.001751
											19.033333	0.000691
											19.05	-0.010816
											19.066667	-0.032601
											19.083333	-0.063787
											19.1	-0.101282
											19.116667	-0.142387
											19.133333	-0.185202
											19.15	-0.214018
											19.166667	-0.237721
											19.183333	-0.259642
											19.2	-0.270253
											19.216667	-0.271573
											19.233333	-0.264084
											19.25	-0.247065
											19.266667	-0.220436
											19.283333	-0.194886
											19.3	-0.177362
											19.316667	-0.156519
											19.333333	-0.135006
											19.35	-0.117953
											19.366667	-0.10338
											19.383333	-0.090457
											19.4	-0.075213
											19.416667	-0.066607
											19.433333	-0.05939
											19.45	-0.054014
											19.466667	-0.050517
											19.483333	-0.047101
											19.5	-0.041714
											19.516667	-0.037598
											19.533333	-0.034819
											19.55	-0.03224
											19.566667	-0.029571
											19.583333	-0.027291
											19.6	-0.025012
											19.616667	-0.022623
											19.633333	-0.020984
											19.65	-0.019373
											19.666667	-0.017921
											19.683333	-0.01657
											19.7	-0.015229
											19.716667	-0.013557
											19.733333	-0.011896
											19.75	-0.010844
											19.766667	-0.010622
											19.783333	-0.010209
											19.8	-0.009386
											19.816667	-0.008513
											19.833333	-0.00786
											19.85	-0.007117
											19.866667	-0.006373
											19.883333	-0.00594
											19.9	-0.005376
											19.916667	-0.005052
											19.933333	-0.005118
											19.95	-0.005163
											19.966667	-0.004899
											19.983333	-0.004555
											20	-0.004431
											20.016667	-0.004176
											20.033333	-0.003782
											20.05	-0.003397
											20.066667	-0.002862
											20.083333	-0.002578
											20.1	-0.002523
											20.116667	-0.002329
											20.133333	-0.002134
											20.15	-0.001769
											20.166667	-0.001475
											20.183333	-0.00123
											20.2	-0.001066
											20.216667	-0.000691
											20.233333	-0.000297
											20.25	-0.000143
											20.266667	0.000171
											20.283333	0.000635
											20.3	0.000639
											20.316667	0.000373
											20.333333	0.000267
											20.35	0.000481
											20.366667	0.000754
											20.383333	0.000777
											20.4	0.000959
											20.416667	0.001172
											20.433333	0.000965
											20.45	0.000837
											20.466667	0.00065
											20.483333	0.000292
											20.5	0.000353
											20.516667	0.000474
											20.533333	0.000275
											20.55	0.000236
											20.566667	0.000056
											20.583333	-0.000233
											20.6	-0.000312
											20.616667	-0.000274
											20.633333	-0.000185
											20.65	-0.000157
											20.666667	-0.000288
											20.683333	-0.00054
											20.7	-0.000701
											20.716667	-0.000603
											20.733333	-0.000537
											20.75	-0.000421
											20.766667	-0.000326
											20.783333	-0.0002
											20.8	-0.000105
											20.816667	-0.000159
											20.833333	-0.000324
											20.85	-0.00042
											20.866667	-0.000438
											20.883333	-0.000286
											20.9	-0.000254
											20.916667	-0.000042
											20.933333	0.000011
											20.95	-0.000057
											20.966667	-0.000066
											20.983333	0.000063
											21	0.000102
											21.016667	0.000191
											21.033333	0.00014
											21.05	0.000049
											21.066667	0.000178
											21.083333	0.000196
											21.1	0.000033
											21.116667	-0.000131
											21.133333	-0.000295
											21.15	-0.000369
											21.166667	-0.000493
											21.183333	-0.000526
											21.2	-0.00049
											21.216667	-0.000417
											21.233333	-0.000163
											21.25	-0.000099
											21.266667	-0.000045
											21.283333	0.000069
											21.3	0.000022
											21.316667	-0.000084
											21.333333	0.000029
											21.35	0.000021
											21.366667	-0.000167
											21.383333	-0.000274
											21.4	-0.000132
											21.416667	0.00004
											21.433333	0.000293
											21.45	0.000455
											21.466667	0.000577
											21.483333	0.000409
											21.5	0.000331
											21.516667	0.000344
											21.533333	0.000126
											21.55	-0.000082
											21.566667	-0.0002
											21.583333	-0.000147
											21.6	0.000096
											21.616667	0.000339
											21.633333	0.000191
											21.65	0.000224
											21.666667	0.000347
											21.683333	0.00041
											21.7	0.000394
											21.716667	0.000187
											21.733333	-0.000039
											21.75	-0.000375
											21.766667	-0.000502
											21.783333	-0.000528
											21.8	-0.000514
											21.816667	-0.000219
											21.833333	0.000085
											21.85	0.00018
											21.866667	0.000255
											21.883333	0.00024
											21.9	0.000134
											21.916667	0.000029
											21.933333	-0.000005
											21.95	0.000321
											21.966667	0.000957
											21.983333	0.001204
											22	0.00024
											22.016667	-0.000834
											22.033333	0.001722
											22.05	-0.005201
											22.066667	-0.022954
											22.083333	-0.047016
											22.1	-0.072169
											22.116667	-0.101421
											22.133333	-0.125724
											22.15	-0.144196
											22.166667	-0.162689
											22.183333	-0.17755
											22.2	-0.186231
											22.216667	-0.187723
											22.233333	-0.184534
											22.25	-0.172946
											22.266667	-0.157617
											22.283333	-0.141029
											22.3	-0.127079
											22.316667	-0.11181
											22.333333	-0.098621
											22.35	-0.084401
											22.366667	-0.076792
											22.383333	-0.063883
											22.4	-0.058213
											22.416667	-0.049273
											22.433333	-0.045633
											22.45	-0.040133
											22.466667	-0.035503
											22.483333	-0.032143
											22.5	-0.029893
											22.516667	-0.026893
											22.533333	-0.024003
											22.55	-0.021363
											22.566667	-0.018733
											22.583333	-0.017602
											22.6	-0.016932
											22.616667	-0.015922
											22.633333	-0.014772
											22.65	-0.013761
											22.666667	-0.012831
											22.683333	-0.01155
											22.7	-0.01073
											22.716667	-0.00986
											22.733333	-0.009099
											22.75	-0.008629
											22.766667	-0.008289
											22.783333	-0.007758
											22.8	-0.006778
											22.816667	-0.006058
											22.833333	-0.005518
											22.85	-0.005077
											22.866667	-0.004347
											22.883333	-0.004177
											22.9	-0.003927
											22.916667	-0.003638
											22.933333	-0.003358
											22.95	-0.002708
											22.966667	-0.002498
											22.983333	-0.002318
											23	-0.002238
											23.016667	-0.002179
											23.033333	-0.00218
											23.05	-0.002031
											23.066667	-0.001802
											23.083333	-0.001563
											23.1	-0.001283
											23.116667	-0.001074
											23.133333	-0.001066
											23.15	-0.001088
											23.166667	-0.001079
											23.183333	-0.001041
											23.2	-0.001073
											23.216667	-0.001044
											23.233333	-0.000966
											23.25	-0.000869
											23.266667	-0.000751
											23.283333	-0.000704
											23.3	-0.000657
											23.316667	-0.00061
											23.333333	-0.000353
											23.35	-0.000406
											23.366667	-0.000329
											23.383333	-0.000194
											23.4	-0.000128
											23.416667	-0.000192
											23.433333	-0.000136
											23.45	-0.00002
											23.466667	0.000025
											23.483333	-0.000019
											23.5	-0.000105
											23.516667	-0.00008
											23.533333	0.000134
											23.55	0.000188
											23.566667	0.000193
											23.583333	0.000187
											23.6	0.000322
											23.616667	0.000255
											23.633333	0.000128
											23.65	0.000331
											23.666667	0.000454
											23.683333	0.000247
											23.7	0.00007
											23.716667	-0.000027
											23.733333	0.000035
											23.75	-0.000184
											23.766667	-0.000323
											23.783333	-0.000251
											23.8	-0.00022
											23.816667	-0.000179
											23.833333	-0.000298
											23.85	-0.000308
											23.866667	-0.000239
											23.883333	-0.00042
											23.9	-0.000181
											23.916667	-0.000262
											23.933333	-0.000333
											23.95	-0.000273
											23.966667	-0.000285
											23.983333	-0.000498
											24	-0.000211
											24.016667	-0.000055
											24.033333	-0.000018
											24.05	-0.000251
											24.066667	-0.000314
											24.083333	-0.000427
											24.1	-0.000451
											24.116667	-0.000435
											24.133333	-0.00039
											24.15	-0.000324
											24.166667	-0.000108
											24.183333	0.000308
											24.2	0.000394
											24.216667	0.00004
											24.233333	-0.000104
											24.25	-0.000218
											24.266667	-0.000182
											24.283333	-0.000245
											24.3	-0.000379
											24.316667	-0.000293
											24.333333	-0.000015
											24.35	0.000244
											24.366667	0.000752
											24.383333	0.000911
											24.4	0.001049
											24.416667	0.000868
											24.433333	0.000426
											24.45	0.000578
											24.466667	0.00082
											24.483333	0.000752
											24.5	0.000474
											24.516667	0.000317
											24.533333	0.000159
											24.55	0.000351
											24.566667	0.000495
											24.583333	0.000651
											24.6	0.000738
											24.616667	0.000514
											24.633333	0.00029
											24.65	0.000016
											24.666667	-0.000028
											24.683333	-0.000082
											24.7	-0.000223
											24.716667	-0.000245
											24.733333	-0.000216
											24.75	-0.000358
											24.766667	-0.000559
											24.783333	-0.000501
											24.8	-0.000362
											24.816667	-0.000263
											24.833333	0.000007
											24.85	-0.000243
											24.866667	-0.000274
											24.883333	-0.000344
											24.9	-0.000334
											24.916667	-0.000125
											24.933333	0.000095
											24.95	-0.000124
											24.966667	-0.000614
											24.983333	-0.000394
											25	-0.001513
											25.016667	-0.000253
											25.033333	-0.000783
											25.05	-0.005102
											25.066667	-0.015391
											25.083333	-0.03131
											25.1	-0.048689
											25.116667	-0.071109
											25.133333	-0.084978
											25.15	-0.089227
											25.166667	-0.097736
											25.183333	-0.104175
											25.2	-0.106473
											25.216667	-0.108042
											25.233333	-0.108541
											25.25	-0.10254
											25.266667	-0.094928
											25.283333	-0.083317
											25.3	-0.074115
											25.316667	-0.067434
											25.333333	-0.059892
											25.35	-0.051751
											25.366667	-0.043089
											25.383333	-0.036507
											25.4	-0.032706
											25.416667	-0.027854
											25.433333	-0.025402
											25.45	-0.02365
											25.466667	-0.022399
											25.483333	-0.020337
											25.5	-0.018475
											25.516667	-0.016943
											25.533333	-0.015511
											25.55	-0.014699
											25.566667	-0.014118
											25.583333	-0.012956
											25.6	-0.012144
											25.616667	-0.011352
											25.633333	-0.01068
											25.65	-0.009718
											25.666667	-0.009386
											25.683333	-0.008884
											25.7	-0.008002
											25.716667	-0.00739
											25.733333	-0.006938
											25.75	-0.006566
											25.766667	-0.006034
											25.783333	-0.005503
											25.8	-0.004881
											25.816667	-0.004509
											25.833333	-0.004167
											25.85	-0.003865
											25.866667	-0.003473
											25.883333	-0.003351
											25.9	-0.00306
											25.916667	-0.003068
											25.933333	-0.002986
											25.95	-0.002775
											25.966667	-0.002263
											25.983333	-0.001791
											26	-0.00143
											26.016667	-0.001358
											26.033333	-0.001457
											26.05	-0.001426
											26.066667	-0.001204
											26.083333	-0.001173
											26.1	-0.001262
											26.116667	-0.00111
											26.133333	-0.001179
											26.15	-0.001298
											26.166667	-0.001177
											26.183333	-0.000926
											26.2	-0.000985
											26.216667	-0.000984
											26.233333	-0.000713
											26.25	-0.000483
											26.266667	-0.000472
											26.283333	-0.000842
											26.3	-0.000781
											26.316667	-0.001031
											26.333333	-0.00111
											26.35	-0.00103
											26.366667	-0.001129
											26.383333	-0.001239
											26.4	-0.001159
											26.416667	-0.00112
											26.433333	-0.00152
											26.45	-0.0019
											26.466667	-0.00192
											26.483333	-0.00156
											26.5	-0.001131
											26.516667	-0.000922
											26.533333	-0.000642
											26.55	-0.000533
											26.566667	-0.000744
											26.583333	-0.000975
											26.6	-0.000736
											26.616667	-0.000817
											26.633333	-0.000569
											26.65	-0.00055
											26.666667	-0.000572
											26.683333	-0.000363
											26.7	0.000075
											26.716667	0.000134
											26.733333	0.000153
											26.75	-0.000069
											26.766667	-0.00005
											26.783333	0.000208
											26.8	0.000277
											26.816667	0.000285
											26.833333	0.000324
											26.85	0.000143
											26.866667	0.000093
											26.883333	0.000173
											26.9	0.000302
											26.916667	0.000482
											26.933333	0.000471
											26.95	0.000291
											26.966667	0.000221
											26.983333	0.000303
											27	0.000424
											27.016667	0.000485
											27.033333	0.000326
											27.05	0.000117
											27.066667	-0.000062
											27.083333	-0.00022
											27.1	-0.000308
											27.116667	-0.000315
											27.133333	-0.000413
											27.15	-0.000581
											27.166667	-0.000708
											27.183333	-0.000716
											27.2	-0.000353
											27.216667	-0.00016
											27.233333	0.000034
											27.25	0.000067
											27.266667	0.000181
											27.283333	0.000274
											27.3	0.000238
											27.316667	0.000521
											27.333333	0.000876
											27.35	0.000681
											27.366667	0.000396
											27.383333	0.000282
											27.4	0.000647
											27.416667	0.000732
											27.433333	0.000727
											27.45	0.000563
											27.466667	0.000429
											27.483333	0.000475
											27.5	0.000361
											27.516667	-0.000172
											27.533333	-0.000516
											27.55	-0.00043
											27.566667	-0.000594
											27.583333	-0.000558
											27.6	-0.000622
											27.616667	-0.000547
											27.633333	-0.000531
											27.65	-0.000505
											27.666667	-0.000339
											27.683333	-0.000304
											27.7	-0.00034
											27.716667	-0.000505
											27.733333	-0.000661
											27.75	-0.000786
											27.766667	-0.000992
											27.783333	-0.000947
											27.8	-0.000663
											27.816667	-0.000299
											27.833333	0.000134
											27.85	0.000178
											27.866667	0.000392
											27.883333	0.000545
											27.9	0.000709
											27.916667	0.000822
											27.933333	0.000796
											27.95	0.000991
											27.966667	0.001525
											27.983333	0.002969
											28	0.004193
											28.016667	0.004207
											28.033333	0.006231
											28.05	-0.000664
											28.066667	-0.01716
											28.083333	-0.030825
											28.1	-0.04144
											28.116667	-0.053196
											28.133333	-0.060351
											28.15	-0.061357
											28.166667	-0.062402
											28.183333	-0.061917
											28.2	-0.061162
											28.216667	-0.059928
											28.233333	-0.056603
											28.25	-0.052098
											28.266667	-0.047223
											28.283333	-0.041029
											28.3	-0.038024
											28.316667	-0.03403
											28.333333	-0.028776
											28.35	-0.024661
											28.366667	-0.021677
											28.383333	-0.019283
											28.4	-0.016539
											28.416667	-0.014245
											28.433333	-0.011902
											28.45	-0.010678
											28.466667	-0.010075
											28.483333	-0.009601
											28.5	-0.008988
											28.516667	-0.008514
											28.533333	-0.008032
											28.55	-0.00726
											28.566667	-0.006337
											28.583333	-0.005365
											28.6	-0.004583
											28.616667	-0.004011
											28.633333	-0.003689
											28.65	-0.003428
											28.666667	-0.003207
											28.683333	-0.002877
											28.7	-0.002377
											28.716667	-0.001826
											28.733333	-0.001136
											28.75	-0.000665
											28.766667	-0.000246
											28.783333	0.000252
											28.8	0.00071
											28.816667	0.001078
											28.833333	0.001656
											28.85	0.001834
											28.866667	0.001923
											28.883333	0.0018
											28.9	0.001605
											28.916667	0.001481
											28.933333	0.001236
											28.95	0.001171
											28.966667	0.001217
											28.983333	0.001192
											29	0.001277
											29.016667	0.001349
											29.033333	0.001072
											29.05	0.000834
											29.066667	0.000716
											29.083333	0.000688
											29.1	0.000531
											29.116667	0.000273
											29.133333	0.000252
											29.15	0.00041
											29.166667	0.000329
											29.183333	0.000207
											29.2	0.000066
											29.216667	-0.000096
											29.233333	0.000003
											29.25	-0.000002
											29.266667	0.000003
											29.283333	-0.000023
											29.3	-0.000008
											29.316667	-0.000174
											29.333333	-0.000089
											29.35	0.000055
											29.366667	0.000327
											29.383333	0.000257
											29.4	-0.000003
											29.416667	-0.000143
											29.433333	-0.000164
											29.45	-0.000324
											29.466667	-0.000374
											29.483333	-0.000386
											29.5	-0.000591
											29.516667	-0.000516
											29.533333	-0.000351
											29.55	-0.000177
											29.566667	-0.000242
											29.583333	-0.000287
											29.6	-0.000223
											29.616667	-0.000043
											29.633333	-0.000094
											29.65	-0.000254
											29.666667	-0.000445
											29.683333	-0.000495
											29.7	-0.000575
											29.716667	-0.000476
											29.733333	-0.000381
											29.75	-0.000346
											29.766667	-0.000461
											29.783333	-0.000676
											29.8	-0.000891
											29.816667	-0.000826
											29.833333	-0.000702
											29.85	-0.000699
											29.866667	-0.000737
											29.883333	-0.000915
											29.9	-0.000833
											29.916667	-0.000641
											29.933333	-0.000599
											29.95	-0.000807
											29.966667	-0.000615
											29.983333	-0.000442
											30	-0.00039
											30.016667	-0.000157
											30.033333	0.000125
											30.05	0.000208
											30.066667	0.000241
											30.083333	0.000355
											30.1	0.000594
											30.116667	0.000902
											30.133333	0.00118
											30.15	0.001238
											30.166667	0.001036
											30.183333	0.000835
											30.2	0.000964
											30.216667	0.001222
											30.233333	0.00136
											30.25	0.001317
											30.266667	0.001375
											30.283333	0.001373
											30.3	0.00144
											30.316667	0.001148
											30.333333	0.000976
											30.35	0.000974
											30.366667	0.001092
											30.383333	0.0009
											30.4	0.000768
											30.416667	0.000656
											30.433333	0.000724
											30.45	0.000658
											30.466667	0.000585
											30.483333	0.000661
											30.5	0.000747
											30.516667	0.000734
											30.533333	0.00044
											30.55	0.000016
											30.566667	-0.000255
											30.583333	-0.000404
											30.6	-0.000504
											30.616667	-0.000603
											30.633333	-0.000853
											30.65	-0.000992
											30.666667	-0.000861
											30.683333	-0.000711
											30.7	-0.00077
											30.716667	-0.000709
											30.733333	-0.000698
											30.75	-0.000747
											30.766667	-0.000886
											30.783333	-0.001055
											30.8	-0.001034
											30.816667	-0.000865
											30.833333	-0.000686
											30.85	-0.000616
											30.866667	-0.000467
											30.883333	-0.000198
											30.9	-0.000049
											30.916667	0.000341
											30.933333	0.000268
											30.95	0.000156
											30.966667	0.000243
											30.983333	0.00019
											31	-0.000062
											31.016667	-0.000105
											31.033333	0.001163
											31.05	-0.001151
											31.066667	-0.013505
											31.083333	-0.0273
											31.1	-0.036404
											31.116667	-0.046098
											31.133333	-0.046512
											31.15	-0.042986
											31.166667	-0.039062
											31.183333	-0.037727
											31.2	-0.036493
											31.216667	-0.034629
											31.233333	-0.032885
											31.25	-0.03163
											31.266667	-0.029376
											31.283333	-0.026123
											31.3	-0.02111
											31.316667	-0.016127
											31.333333	-0.011774
											31.35	-0.009591
											31.366667	-0.008069
											31.383333	-0.007426
											31.4	-0.006493
											31.416667	-0.005782
											31.433333	-0.00492
											31.45	-0.004279
											31.466667	-0.003588
											31.483333	-0.003246
											31.5	-0.002435
											31.516667	-0.002143
											31.533333	-0.001983
											31.55	-0.001643
											31.566667	-0.001123
											31.583333	-0.000873
											31.6	-0.000462
											31.616667	-0.000552
											31.633333	-0.000812
											31.65	-0.000953
											31.666667	-0.000564
											31.683333	-0.000615
											31.7	-0.000606
											31.716667	-0.000987
											31.733333	-0.000968
											31.75	-0.000399
											31.766667	-0.00016
											31.783333	-0.000102
											31.8	-0.000054
											31.816667	-0.000016
											31.833333	0.000052
											31.85	-0.00008
											31.866667	-0.000192
											31.883333	-0.000185
											31.9	-0.000208
											31.916667	-0.000471
											31.933333	-0.000774
											31.95	-0.000867
											31.966667	-0.00076
											31.983333	-0.000633
											32	-0.000646
											32.016667	-0.00072
											32.033333	-0.000683
											32.05	-0.000907
											32.066667	-0.001031
											32.083333	-0.001195
											32.1	-0.001269
											32.116667	-0.001132
											32.133333	-0.000917
											32.15	-0.000842
											32.166667	-0.000726
											32.183333	-0.000491
											32.2	-0.000285
											32.216667	-0.0002
											32.233333	0.000136
											32.25	0.000271
											32.266667	0.000225
											32.283333	0.00003
											32.3	-0.000195
											32.316667	-0.00024
											32.333333	-0.000205
											32.35	-0.000171
											32.366667	-0.000196
											32.383333	-0.000022
											32.4	0.000142
											32.416667	0.000117
											32.433333	0.000241
											32.45	0.000215
											32.466667	-0.000041
											32.483333	0.000053
											32.5	0.000217
											32.516667	0.000011
											32.533333	-0.000055
											32.55	-0.000002
											32.566667	-0.000048
											32.583333	-0.000024
											32.6	0.00035
											32.616667	0.000603
											32.633333	0.000246
											32.65	0.000199
											32.666667	0.000163
											32.683333	0.000096
											32.7	-0.000031
											32.716667	-0.000158
											32.733333	-0.000296
											32.75	-0.000393
											32.766667	-0.000621
											32.783333	-0.000889
											32.8	-0.000896
											32.816667	-0.000784
											32.833333	-0.000692
											32.85	-0.00059
											32.866667	-0.000469
											32.883333	-0.000307
											32.9	-0.000136
											32.916667	-0.000014
											32.933333	0.000347
											32.95	0.000549
											32.966667	0.000501
											32.983333	0.000453
											33	0.000485
											33.016667	0.000577
											33.033333	0.000719
											33.05	0.000771
											33.066667	0.000693
											33.083333	0.000555
											33.1	0.000469
											33.116667	0.000562
											33.133333	0.000655
											33.15	0.000578
											33.166667	0.000471
											33.183333	0.000445
											33.2	0.000428
											33.216667	0.000351
											33.233333	0.000195
											33.25	-0.000032
											33.266667	-0.000228
											33.283333	-0.000335
											33.3	-0.000371
											33.316667	-0.000368
											33.333333	-0.000356
											33.35	-0.000364
											33.366667	-0.000362
											33.383333	-0.0004
[truncated: 939 more rows]

## Sheet: MAGEA4_WT_R2
	ΔQ (μcal)	Vol. (μL)	Xt (mM)	Mt (mM)	XMT	∆H (cal/mol)	Fit (cal/mol)	Residual (cal/mol)			DP_X	DP_Y	Fit_X	Fit_Y	NDH_X	NDH_Y
1	-3.31561	1.00	0.00000e0	2.89493e-2	5.07537e-2	-10076.26319	-11570.20260	1493.93941			0.083333	0.000063	0.050754	-11.570203	0.178712	-11.373939
2	-8.81419	2.50	1.46213e-3	2.88082e-2	0.17871	-11373.93901	-11528.65304	154.71403			0.1	0.000079	0.178712	-11.528653	0.308217	-11.414535
3	-8.83561	2.50	5.08589e-3	2.84585e-2	0.30822	-11414.53546	-11443.50875	28.97329			0.116667	0.000166	0.308217	-11.443509	0.439267	-11.170241
4	-8.64334	2.50	8.66491e-3	2.81130e-2	0.43927	-11170.24109	-11304.20269	133.96160			0.133333	0.000132	0.439267	-11.304203	0.571864	-11.419145
5	-8.82099	2.50	1.21992e-2	2.77716e-2	0.57186	-11419.14508	-11058.28312	-360.86196			0.15	0.000049	0.571864	-11.058283	0.706006	-10.573766
6	-8.17790	2.50	1.56887e-2	2.74343e-2	0.70601	-10573.76648	-10578.35365	4.58717			0.166667	0.000085	0.706006	-10.578354	0.841694	-9.56574
7	-7.41282	2.50	1.91335e-2	2.71010e-2	0.84169	-9565.73975	-9545.67383	-20.06592			0.183333	-0.000028	0.841694	-9.545674	0.978927	-7.297224
8	-5.70233	2.50	2.25335e-2	2.67716e-2	0.97893	-7297.22405	-7399.54718	102.32313			0.2	-0.000002	0.978927	-7.399547	1.117707	-4.430514
9	-3.54317	2.50	2.58887e-2	2.64460e-2	1.11771	-4430.51427	-4396.26972	-34.24455			0.216667	0.000065	1.117707	-4.39627	1.258032	-2.252963
10	-1.90091	2.50	2.91992e-2	2.61242e-2	1.25803	-2252.96307	-2190.54445	-62.41861			0.233333	0.000051	1.258032	-2.190544	1.399904	-1.137886
11	-1.05553	2.50	3.24650e-2	2.58062e-2	1.39990	-1137.88644	-1131.65812	-6.22832			0.25	0.000097	1.399904	-1.131658	1.543321	-0.616806
12	-0.65567	2.50	3.56860e-2	2.54918e-2	1.54332	-616.80625	-650.75178	33.94553			0.266667	0.000114	1.543321	-0.650752	1.688284	-0.381859
13	-0.47042	2.50	3.88623e-2	2.51810e-2	1.68828	-381.85938	-410.81754	28.95816			0.283333	0.00016	1.688284	-0.410818	1.834792	-0.169802
14	-0.30234	2.50	4.19938e-2	2.48737e-2	1.83479	-169.80168	-277.87326	108.07158			0.3	0.000347	1.834792	-0.277873	1.982847	-0.269696
15	-0.36822	2.50	4.50806e-2	2.45698e-2	1.98285	-269.69561	-197.53184	-72.16377			0.316667	0.000413	1.982847	-0.197532	2.132447	-0.204437
16	-0.31024	2.50	4.81226e-2	2.42694e-2	2.13245	-204.43661	-145.52104	-58.91557			0.333333	0.000649	2.132447	-0.145521
17	0.00000e0	0	5.11198e-2	2.39724e-2	0.00000e0	0.00000e0	0.00000e0	0.00000e0			0.35	0.000595
											0.366667	0.000601
											0.383333	0.000357
											0.4	0.000043
											0.416667	0.000099
											0.433333	0.000065
											0.45	-0.000099
											0.466667	0.000065
											0.483333	0.00008
											0.5	0.000115
											0.516667	-0.00002
											0.533333	-0.000066
											0.55	-0.000041
											0.566667	-0.000187
											0.583333	-0.000174
											0.6	-0.000292
											0.616667	-0.000469
											0.633333	-0.000567
											0.65	-0.000714
											0.666667	-0.000672
											0.683333	-0.00075
											0.7	-0.00074
											0.716667	-0.000791
											0.733333	-0.000631
											0.75	-0.000512
											0.766667	-0.000443
											0.783333	-0.000213
											0.8	-0.000134
											0.816667	-0.000087
											0.833333	-0.00014
											0.85	-0.000133
											0.866667	0.000014
											0.883333	0
											0.9	0.000087
											0.916667	0.000284
											0.933333	0.000449
											0.95	0.001104
											0.966667	0.001099
											0.983333	0.000563
											1	0.000868
											1.016667	0.001923
											1.033333	-0.000382
											1.05	-0.034058
											1.066667	-0.091035
											1.083333	-0.157662
											1.1	-0.208639
											1.116667	-0.247746
											1.133333	-0.270743
											1.15	-0.27086
											1.166667	-0.249727
											1.183333	-0.220096
											1.2	-0.192324
											1.216667	-0.165393
											1.233333	-0.140602
											1.25	-0.11945
											1.266667	-0.103539
											1.283333	-0.091378
											1.3	-0.081098
											1.316667	-0.074669
											1.333333	-0.063799
											1.35	-0.05408
											1.366667	-0.04631
											1.383333	-0.042831
											1.4	-0.039561
											1.416667	-0.036343
											1.433333	-0.032146
											1.45	-0.028458
											1.466667	-0.02625
											1.483333	-0.023783
											1.5	-0.020845
											1.516667	-0.018327
											1.533333	-0.016011
											1.55	-0.013425
											1.566667	-0.01237
											1.583333	-0.011204
											1.6	-0.009848
											1.616667	-0.008802
											1.633333	-0.008257
											1.65	-0.007042
											1.666667	-0.006168
											1.683333	-0.006044
											1.7	-0.005881
											1.716667	-0.005617
											1.733333	-0.005293
											1.75	-0.005139
											1.766667	-0.004826
											1.783333	-0.004405
											1.8	-0.004053
											1.816667	-0.003701
											1.833333	-0.00358
											1.85	-0.003448
											1.866667	-0.003386
											1.883333	-0.003305
											1.9	-0.003235
											1.916667	-0.002896
											1.933333	-0.002546
											1.95	-0.002316
											1.966667	-0.002257
											1.983333	-0.002247
											2	-0.002128
											2.016667	-0.00187
											2.033333	-0.001583
											2.05	-0.001185
											2.066667	-0.000848
											2.083333	-0.000781
											2.1	-0.000683
											2.116667	-0.000576
											2.133333	-0.00042
											2.15	-0.000115
											2.166667	-0.00002
											2.183333	0.000265
											2.2	0.000401
											2.216667	0.000116
											2.233333	-0.000079
											2.25	-0.000265
											2.266667	-0.000232
											2.283333	-0.000019
											2.3	0.000303
											2.316667	0.000326
											2.333333	0.000369
											2.35	0.000242
											2.366667	0.000364
											2.383333	0.000405
											2.4	0.000465
											2.416667	0.000116
											2.433333	0.000026
											2.45	0.000266
											2.466667	0.000177
											2.483333	0.000077
											2.5	0.000165
											2.516667	0.000413
											2.533333	0.000611
											2.55	0.000669
											2.566667	0.000897
											2.583333	0.000985
											2.6	0.000923
											2.616667	0.000779
											2.633333	0.000515
											2.65	0.00043
											2.666667	0.000316
											2.683333	0.000152
											2.7	0.000197
											2.716667	0.000183
											2.733333	-0.000034
											2.75	-0.000311
											2.766667	-0.000338
											2.783333	-0.000125
											2.8	-0.000052
											2.816667	-0.000059
											2.833333	-0.000087
											2.85	-0.000195
											2.866667	-0.000135
											2.883333	-0.000145
											2.9	0.000045
											2.916667	0.000235
											2.933333	-0.000025
											2.95	-0.000236
											2.966667	-0.000086
											2.983333	0.000031
											3	-0.000062
											3.016667	-0.000155
											3.033333	0.000051
											3.05	-0.000192
											3.066667	-0.000265
											3.083333	-0.000248
											3.1	-0.000524
											3.116667	-0.00061
											3.133333	-0.000536
											3.15	-0.000472
											3.166667	-0.000228
											3.183333	-0.000214
											3.2	-0.00042
											3.216667	-0.000357
											3.233333	-0.000376
											3.25	-0.000404
											3.266667	-0.000332
											3.283333	-0.00033
											3.3	-0.000199
											3.316667	-0.000027
											3.333333	0.000054
											3.35	0.000115
											3.366667	0.000246
											3.383333	0.000286
											3.4	0.000337
											3.416667	0.000538
											3.433333	0.000698
											3.45	0.000789
											3.466667	0.00062
											3.483333	0.000521
											3.5	0.000642
											3.516667	0.000733
											3.533333	0.000694
											3.55	0.000985
											3.566667	0.001066
											3.583333	0.001147
											3.6	0.001139
											3.616667	0.00092
											3.633333	0.000652
											3.65	0.000483
											3.666667	0.000384
											3.683333	0.000206
											3.7	0.000196
											3.716667	0.000187
											3.733333	0.000067
											3.75	0.000148
											3.766667	0.000339
											3.783333	0.000229
											3.8	0.00003
											3.816667	-0.000062
											3.833333	-0.000144
											3.85	-0.000407
											3.866667	-0.000819
											3.883333	-0.001221
											3.9	-0.001143
											3.916667	-0.001146
											3.933333	-0.001571
											3.95	-0.002348
											3.966667	-0.003264
											3.983333	-0.003941
											4	-0.004898
											4.016667	-0.003675
											4.033333	-0.007312
											4.05	-0.036111
											4.066667	-0.103562
											4.083333	-0.202434
											4.1	-0.314946
											4.116667	-0.440327
											4.133333	-0.552569
											4.15	-0.63424
											4.166667	-0.671963
											4.183333	-0.66744
											4.2	-0.626946
											4.216667	-0.562893
											4.233333	-0.496299
											4.25	-0.433366
											4.266667	-0.376862
											4.283333	-0.330429
											4.3	-0.28827
											4.316667	-0.252551
											4.333333	-0.222902
											4.35	-0.197543
											4.366667	-0.174145
											4.383333	-0.156886
											4.4	-0.137997
											4.416667	-0.121972
											4.433333	-0.105768
											4.45	-0.091054
											4.466667	-0.07963
											4.483333	-0.072466
											4.5	-0.065402
											4.516667	-0.054377
											4.533333	-0.048086
											4.55	-0.041027
											4.566667	-0.035757
											4.583333	-0.030068
											4.6	-0.027378
											4.616667	-0.023329
											4.633333	-0.021309
											4.65	-0.019512
											4.666667	-0.016987
											4.683333	-0.014602
											4.7	-0.012867
											4.716667	-0.010332
											4.733333	-0.008857
											4.75	-0.008472
											4.766667	-0.007788
											4.783333	-0.007088
											4.8	-0.006188
											4.816667	-0.005297
											4.833333	-0.004297
											4.85	-0.003756
											4.866667	-0.002766
											4.883333	-0.002126
											4.9	-0.00164
											4.916667	-0.001124
											4.933333	-0.000678
											4.95	-0.000502
											4.966667	0.000004
											4.983333	0.00041
											5	0.000786
											5.016667	0.001328
											5.033333	0.00122
											5.05	0.001191
											5.066667	0.001283
											5.083333	0.001265
											5.1	0.001276
											5.116667	0.001178
											5.133333	0.001326
											5.15	0.001424
											5.166667	0.001761
											5.183333	0.001978
											5.2	0.001985
											5.216667	0.001813
											5.233333	0.00157
											5.25	0.001485
											5.266667	0.001538
											5.283333	0.001761
											5.3	0.001434
											5.316667	0.001387
											5.333333	0.00154
											5.35	0.001683
											5.366667	0.001745
											5.383333	0.001554
											5.4	0.001402
											5.416667	0.001331
											5.433333	0.00137
											5.45	0.001379
											5.466667	0.001177
											5.483333	0.000676
											5.5	0.00028
											5.516667	0.000035
											5.533333	-0.000191
											5.55	-0.000266
											5.566667	-0.000371
											5.583333	-0.000267
											5.6	-0.000352
											5.616667	-0.000541
											5.633333	-0.000491
											5.65	-0.00062
											5.666667	-0.000829
											5.683333	-0.000809
											5.7	-0.000658
											5.716667	-0.000548
											5.733333	-0.000509
											5.75	-0.000412
											5.766667	-0.000604
											5.783333	-0.000487
											5.8	-0.00024
											5.816667	-0.000192
											5.833333	0.000005
											5.85	-0.000208
											5.866667	-0.000282
											5.883333	-0.000326
											5.9	-0.000149
											5.916667	0.000037
											5.933333	-0.000047
											5.95	-0.000031
											5.966667	0.000025
											5.983333	0.000062
											6	0.0001
											6.016667	0.000127
											6.033333	-0.000106
											6.05	-0.000189
											6.066667	-0.000142
											6.083333	-0.000075
											6.1	0.000056
											6.116667	0.000206
											6.133333	0.000457
											6.15	0.000477
											6.166667	0.000528
											6.183333	0.000688
											6.2	0.000799
											6.216667	0.000834
											6.233333	0.00078
											6.25	0.000636
											6.266667	0.000562
											6.283333	0.000388
											6.3	0.000474
											6.316667	0.00069
											6.333333	0.00076
											6.35	0.000883
											6.366667	0.001005
											6.383333	0.001007
											6.4	0.00104
											6.416667	0.000802
											6.433333	0.000515
											6.45	0.00031
											6.466667	0.000279
											6.483333	0.000347
											6.5	0.000446
											6.516667	0.000555
											6.533333	0.000643
											6.55	0.000552
											6.566667	0.000442
											6.583333	0.000475
											6.6	0.000659
											6.616667	0.000662
											6.633333	0.000606
											6.65	0.000439
											6.666667	0.000282
											6.683333	0.000236
											6.7	0.000231
											6.716667	0.000407
											6.733333	0.000593
											6.75	0.000789
											6.766667	0.000764
											6.783333	0.00032
											6.8	0.000016
											6.816667	-0.00036
											6.833333	-0.000885
											6.85	-0.00117
											6.866667	-0.001235
											6.883333	-0.00151
											6.9	-0.001656
											6.916667	-0.002101
											6.933333	-0.002499
											6.95	-0.003597
											6.966667	-0.005106
											6.983333	-0.005115
											7	-0.004624
											7.016667	-0.001722
											7.033333	-0.003561
											7.05	-0.036012
											7.066667	-0.099764
											7.083333	-0.186197
											7.1	-0.30076
											7.116667	-0.427852
											7.133333	-0.540515
											7.15	-0.622378
											7.166667	-0.659032
											7.183333	-0.656968
											7.2	-0.620904
											7.216667	-0.562541
											7.233333	-0.497527
											7.25	-0.436713
											7.266667	-0.38187
											7.283333	-0.333717
											7.3	-0.291016
											7.316667	-0.258216
											7.333333	-0.228446
											7.35	-0.198686
											7.366667	-0.176216
											7.383333	-0.155136
											7.4	-0.139866
											7.416667	-0.123099
											7.433333	-0.109622
											7.45	-0.097025
											7.466667	-0.086558
											7.483333	-0.075581
											7.5	-0.067294
											7.516667	-0.056798
											7.533333	-0.049703
											7.55	-0.044459
											7.566667	-0.042315
											7.583333	-0.037002
											7.6	-0.031718
											7.616667	-0.025904
											7.633333	-0.02315
											7.65	-0.021558
											7.666667	-0.019537
											7.683333	-0.017606
											7.7	-0.015775
											7.716667	-0.014034
											7.733333	-0.012394
											7.75	-0.010943
											7.766667	-0.009752
											7.783333	-0.008364
											7.8	-0.007416
											7.816667	-0.006488
											7.833333	-0.00562
											7.85	-0.004341
											7.866667	-0.003153
											7.883333	-0.002245
											7.9	-0.001849
											7.916667	-0.001754
											7.933333	-0.001528
											7.95	-0.001252
											7.966667	-0.000776
											7.983333	-0.00027
											8	0.000085
											8.016667	0.000219
											8.033333	0.000243
											8.05	0.000436
											8.066667	0.00027
											8.083333	0.000353
											8.1	0.000537
											8.116667	0.000721
											8.133333	0.000973
											8.15	0.001654
											8.166667	0.002006
											8.183333	0.001567
											8.2	0.001069
											8.216667	0.00063
											8.233333	0.000762
											8.25	0.001103
											8.266667	0.001352
											8.283333	0.001412
											8.3	0.001022
											8.316667	0.000681
											8.333333	0.000901
											8.35	0.000801
											8.366667	0.00093
											8.383333	0.000968
											8.4	0.001006
											8.416667	0.001184
											8.433333	0.001602
											8.45	0.001721
											8.466667	0.001539
											8.483333	0.001537
											8.5	0.001373
											8.516667	0.00095
											8.533333	0.000837
											8.55	0.000704
											8.566667	0.00056
											8.583333	0.000337
											8.6	0.000024
											8.616667	-0.000121
											8.633333	-0.000005
											8.65	0.00005
											8.666667	-0.000014
											8.683333	-0.000189
											8.7	-0.000143
											8.716667	-0.000067
											8.733333	-0.000093
											8.75	-0.000138
											8.766667	-0.000253
											8.783333	-0.000059
											8.8	0.000046
											8.816667	-0.00007
											8.833333	-0.000115
											8.85	-0.000061
											8.866667	-0.000147
											8.883333	-0.000283
											8.9	-0.000489
											8.916667	-0.000375
											8.933333	-0.000102
											8.95	0.000022
											8.966667	0.000056
											8.983333	0.00003
											9	0.000004
											9.016667	0.000098
											9.033333	-0.000039
											9.05	-0.000135
											9.066667	-0.000301
											9.083333	-0.000497
											9.1	-0.000523
											9.116667	-0.000398
											9.133333	-0.000334
											9.15	-0.000329
											9.166667	-0.000195
											9.183333	-0.000041
											9.2	0.000164
											9.216667	0.00016
											9.233333	0.000016
											9.25	-0.000037
											9.266667	-0.000081
											9.283333	-0.000115
											9.3	-0.000168
											9.316667	-0.000162
											9.333333	-0.000244
											9.35	-0.000094
											9.366667	-0.000044
											9.383333	0.000185
											9.4	0.000365
											9.416667	0.000394
											9.433333	0.000274
											9.45	0.000136
											9.466667	0.00001
											9.483333	-0.000026
											9.5	0.000079
											9.516667	0.000243
											9.533333	0.000457
											9.55	0.000671
											9.566667	0.000677
											9.583333	0.000707
											9.6	0.000717
											9.616667	0.000647
											9.633333	0.000388
											9.65	0.000448
											9.666667	0.000408
											9.683333	0.000388
											9.7	0.000484
											9.716667	0.000601
											9.733333	0.000897
											9.75	0.001013
											9.766667	0.000979
											9.783333	0.000835
											9.8	0.000781
											9.816667	0.000662
											9.833333	0.000523
											9.85	0.000215
											9.866667	-0.000064
											9.883333	-0.000063
											9.9	-0.000012
											9.916667	-0.00022
											9.933333	-0.000227
											9.95	-0.000902
											9.966667	-0.001327
											9.983333	-0.001173
											10	-0.001798
											10.016667	-0.001854
											10.033333	-0.001949
											10.05	-0.026484
											10.066667	-0.080208
											10.083333	-0.162382
											10.1	-0.265085
											10.116667	-0.384089
											10.133333	-0.496473
											10.15	-0.579457
											10.166667	-0.626321
											10.183333	-0.635225
											10.2	-0.608259
											10.216667	-0.560053
											10.233333	-0.501218
											10.25	-0.439452
											10.266667	-0.387246
											10.283333	-0.3376
											10.3	-0.296356
											10.316667	-0.261762
											10.333333	-0.231048
											10.35	-0.204224
											10.366667	-0.18134
											10.383333	-0.159246
											10.4	-0.140233
											10.416667	-0.125872
											10.433333	-0.112642
											10.45	-0.099861
											10.466667	-0.087161
											10.483333	-0.074831
											10.5	-0.0669
											10.516667	-0.05841
											10.533333	-0.054634
											10.55	-0.049149
											10.566667	-0.039214
											10.583333	-0.037189
											10.6	-0.034224
											10.616667	-0.031059
											10.633333	-0.027294
											10.65	-0.023143
											10.666667	-0.018075
											10.683333	-0.015087
											10.7	-0.012289
											10.716667	-0.011811
											10.733333	-0.010383
											10.75	-0.009115
											10.766667	-0.00805
											10.783333	-0.007131
											10.8	-0.006592
											10.816667	-0.006223
											10.833333	-0.005714
											10.85	-0.005195
											10.866667	-0.004585
											10.883333	-0.004118
											10.9	-0.003609
											10.916667	-0.00298
											10.933333	-0.002502
											10.95	-0.002183
											10.966667	-0.002195
											10.983333	-0.002036
											11	-0.001727
											11.016667	-0.00151
											11.033333	-0.001394
											11.05	-0.001207
											11.066667	-0.000941
											11.083333	-0.000654
											11.1	-0.000788
											11.116667	-0.000821
											11.133333	-0.000795
											11.15	-0.000563
											11.166667	-0.00054
											11.183333	-0.000598
											11.2	-0.000495
											11.216667	-0.000463
											11.233333	-0.00037
											11.25	-0.000006
											11.266667	0.000031
											11.283333	0.000238
											11.3	0.000294
											11.316667	0.000341
											11.333333	0.000238
											11.35	0.000425
											11.366667	0.000606
											11.383333	0.000706
											11.4	0.000835
											11.416667	0.000815
											11.433333	0.000734
											11.45	0.000624
											11.466667	0.000573
											11.483333	0.0007
											11.5	0.0007
											11.516667	0.00082
											11.533333	0.00064
											11.55	0.000591
											11.566667	0.000801
											11.583333	0.000691
											11.6	0.000641
											11.616667	0.00062
											11.633333	0.000657
											11.65	0.000505
											11.666667	0.000392
											11.683333	0.00034
											11.7	0.000047
											11.716667	0.000115
											11.733333	0.000052
											11.75	-0.000287
											11.766667	-0.000477
											11.783333	-0.000676
											11.8	-0.000806
											11.816667	-0.001155
											11.833333	-0.001414
											11.85	-0.001701
											11.866667	-0.002101
											11.883333	-0.002521
											11.9	-0.002752
											11.916667	-0.002752
											11.933333	-0.002773
											11.95	-0.002923
											11.966667	-0.003164
											11.983333	-0.003357
											12	-0.003719
											12.016667	-0.003952
											12.033333	-0.004234
											12.05	-0.004467
											12.066667	-0.004869
											12.083333	-0.005115
											12.1	-0.005365
											12.116667	-0.005714
											12.133333	-0.005934
											12.15	-0.006143
											12.166667	-0.006333
											12.183333	-0.006442
											12.2	-0.006601
											12.216667	-0.006753
											12.233333	-0.006905
											12.25	-0.007307
											12.266667	-0.007899
											12.283333	-0.008101
											12.3	-0.008163
											12.316667	-0.008065
											12.333333	-0.007866
											12.35	-0.007553
											12.366667	-0.00757
											12.383333	-0.008758
											12.4	-0.003295
											12.416667	0.017448
											12.433333	0.03024
											12.45	0.03488
											12.466667	0.032322
											12.483333	0.028173
											12.5	0.023955
											12.516667	0.014777
											12.533333	0.009549
											12.55	0.00798
											12.566667	0.007113
											12.583333	0.006232
											12.6	0.005692
											12.616667	0.004561
											12.633333	0.003231
											12.65	0.00233
											12.666667	0.00141
											12.683333	0.000486
											12.7	-0.000218
											12.716667	-0.000633
											12.733333	-0.001088
											12.75	-0.001493
											12.766667	-0.001988
											12.783333	-0.002453
											12.8	-0.002788
											12.816667	-0.003294
											12.833333	-0.003788
											12.85	-0.004312
											12.866667	-0.004667
											12.883333	-0.004711
											12.9	-0.005015
											12.916667	-0.0054
											12.933333	-0.005768
											12.95	-0.006062
											12.966667	-0.006385
											12.983333	-0.006189
											13	-0.007123
											13.016667	-0.008396
											13.033333	-0.00448
											13.05	-0.019104
											13.066667	-0.06103
											13.083333	-0.127296
											13.1	-0.215673
											13.116667	-0.323439
											13.133333	-0.428225
											13.15	-0.517311
											13.166667	-0.576062
											13.183333	-0.607973
											13.2	-0.604265
											13.216667	-0.569826
											13.233333	-0.519737
											13.25	-0.463448
											13.266667	-0.405639
											13.283333	-0.358628
											13.3	-0.317396
											13.316667	-0.281924
											13.333333	-0.249962
											13.35	-0.21993
											13.366667	-0.194248
											13.383333	-0.178057
											13.4	-0.161065
											13.416667	-0.143812
											13.433333	-0.126889
											13.45	-0.109187
											13.466667	-0.094524
											13.483333	-0.083791
											13.5	-0.077998
											13.516667	-0.069025
											13.533333	-0.059506
											13.55	-0.052624
											13.566667	-0.049783
											13.583333	-0.046201
											13.6	-0.04138
											13.616667	-0.035378
											13.633333	-0.031616
											13.65	-0.028081
											13.666667	-0.025333
											13.683333	-0.023585
											13.7	-0.021666
											13.716667	-0.019838
											13.733333	-0.0184
											13.75	-0.016882
											13.766667	-0.015852
											13.783333	-0.014539
											13.8	-0.013797
											13.816667	-0.013094
											13.833333	-0.012201
											13.85	-0.011389
											13.866667	-0.010466
											13.883333	-0.009493
											13.9	-0.008818
											13.916667	-0.008213
											13.933333	-0.007538
											13.95	-0.006923
											13.966667	-0.006448
											13.983333	-0.006133
											14	-0.005698
											14.016667	-0.005172
											14.033333	-0.004637
											14.05	-0.004282
											14.066667	-0.004007
											14.083333	-0.003742
											14.1	-0.003476
											14.116667	-0.003201
											14.133333	-0.002907
											14.15	-0.002514
											14.166667	-0.002101
											14.183333	-0.001677
											14.2	-0.001544
											14.216667	-0.001471
											14.233333	-0.001367
											14.25	-0.001346
											14.266667	-0.001367
											14.283333	-0.001388
											14.3	-0.001189
											14.316667	-0.000939
											14.333333	-0.00102
											14.35	-0.000941
											14.366667	-0.000974
											14.383333	-0.001071
											14.4	-0.001088
											14.416667	-0.001075
											14.433333	-0.000932
											14.45	-0.000899
											14.466667	-0.001026
											14.483333	-0.001194
											14.5	-0.001009
											14.516667	-0.000945
											14.533333	-0.00081
											14.55	-0.000775
											14.566667	-0.00065
											14.583333	-0.000556
											14.6	-0.000581
											14.616667	-0.000716
											14.633333	-0.000711
											14.65	-0.000486
											14.666667	-0.000301
											14.683333	-0.000136
											14.7	-0.000112
											14.716667	-0.000047
											14.733333	0.00001
											14.75	0.000144
											14.766667	0.000298
											14.783333	0.000272
											14.8	0.000127
											14.816667	-0.000009
											14.833333	-0.000035
											14.85	-0.000267
											14.866667	-0.000474
											14.883333	-0.000461
											14.9	-0.000518
											14.916667	-0.000445
											14.933333	-0.000322
											14.95	-0.000319
											14.966667	-0.00042
											14.983333	-0.000568
											15	-0.000496
											15.016667	-0.000544
											15.033333	-0.000602
											15.05	-0.000721
											15.066667	-0.000829
											15.083333	-0.000759
											15.1	-0.000727
											15.116667	-0.000566
											15.133333	-0.000525
											15.15	-0.000464
											15.166667	-0.000292
											15.183333	-0.000221
											15.2	-0.00025
											15.216667	-0.000217
											15.233333	-0.000124
											15.25	-0.000282
											15.266667	-0.000339
											15.283333	-0.000267
											15.3	-0.000154
											15.316667	-0.000102
											15.333333	-0.000225
											15.35	-0.000268
											15.366667	-0.000112
											15.383333	0.000024
											15.4	-0.00007
											15.416667	-0.000284
											15.433333	-0.000238
											15.45	-0.000224
											15.466667	-0.000302
											15.483333	-0.000389
											15.5	-0.000347
											15.516667	-0.000334
											15.533333	-0.000232
											15.55	-0.000029
											15.566667	0.000273
											15.583333	0.000445
											15.6	0.000837
											15.616667	0.000939
											15.633333	0.00092
											15.65	0.000992
											15.666667	0.001044
											15.683333	0.001156
											15.7	0.00075
											15.716667	0.000714
											15.733333	0.000878
											15.75	0.000922
											15.766667	0.001006
											15.783333	0.00111
											15.8	0.001304
											15.816667	0.001201
											15.833333	0.000768
											15.85	0.000555
											15.866667	0.000372
											15.883333	0.000029
											15.9	-0.000434
											15.916667	-0.000756
											15.933333	-0.000767
											15.95	-0.000478
											15.966667	-0.000478
											15.983333	-0.000938
											16	-0.000828
											16.016667	0.000341
											16.033333	0.000991
											16.05	-0.020328
											16.066667	-0.077296
											16.083333	-0.144154
											16.1	-0.215582
											16.116667	-0.304999
											16.133333	-0.391937
											16.15	-0.467555
											16.166667	-0.520932
											16.183333	-0.550428
											16.2	-0.555704
											16.216667	-0.52993
											16.233333	-0.484486
											16.25	-0.432361
											16.266667	-0.385567
											16.283333	-0.341773
											16.3	-0.299177
											16.316667	-0.264651
											16.333333	-0.237605
											16.35	-0.212929
											16.366667	-0.187202
											16.383333	-0.163706
											16.4	-0.14686
											16.416667	-0.133383
											16.433333	-0.120855
											16.45	-0.108707
											16.466667	-0.09374
											16.483333	-0.082632
											16.5	-0.070334
											16.516667	-0.064817
											16.533333	-0.059428
											16.55	-0.054289
											16.566667	-0.049669
											16.583333	-0.04127
											16.6	-0.039051
											16.616667	-0.034172
											16.633333	-0.029013
											16.65	-0.024713
											16.666667	-0.022373
											16.683333	-0.021363
											16.7	-0.020132
											16.716667	-0.018872
											16.733333	-0.018492
											16.75	-0.016042
											16.766667	-0.011641
											16.783333	-0.00896
											16.8	-0.009018
											16.816667	-0.008187
											16.833333	-0.007326
											16.85	-0.006375
											16.866667	-0.005793
											16.883333	-0.005432
											16.9	-0.00519
											16.916667	-0.004818
											16.933333	-0.004576
											16.95	-0.004094
											16.966667	-0.003592
											16.983333	-0.00306
											17	-0.002538
											17.016667	-0.002096
											17.033333	-0.001914
											17.05	-0.001561
											17.066667	-0.001399
											17.083333	-0.001286
											17.1	-0.001104
											17.116667	-0.000821
											17.133333	-0.000669
											17.15	-0.000666
											17.166667	-0.000763
											17.183333	-0.000631
											17.2	-0.000438
											17.216667	-0.000215
											17.233333	-0.000273
											17.25	-0.0003
											17.266667	-0.000217
											17.283333	-0.000314
											17.3	-0.000572
											17.316667	-0.000759
											17.333333	-0.000836
											17.35	-0.000884
											17.366667	-0.000921
											17.383333	-0.001108
											17.4	-0.001286
											17.416667	-0.001363
											17.433333	-0.001311
											17.45	-0.001228
											17.466667	-0.001196
											17.483333	-0.001063
											17.5	-0.000891
											17.516667	-0.000779
											17.533333	-0.000677
											17.55	-0.000565
											17.566667	-0.000343
											17.583333	-0.000491
											17.6	-0.000769
											17.616667	-0.000947
											17.633333	-0.000995
											17.65	-0.001043
											17.666667	-0.000951
											17.683333	-0.000739
											17.7	-0.000878
											17.716667	-0.001126
											17.733333	-0.000843
											17.75	-0.0006
											17.766667	-0.000366
											17.783333	-0.000323
											17.8	-0.00057
											17.816667	-0.000287
											17.833333	0.000356
											17.85	0.000742
											17.866667	0.000849
											17.883333	0.000777
											17.9	0.000924
											17.916667	0.001511
											17.933333	0.002118
											17.95	0.002086
											17.966667	0.001845
											17.983333	0.001839
											18	0.001962
											18.016667	0.002125
											18.033333	0.002149
											18.05	0.001932
											18.066667	0.001625
											18.083333	0.00159
											18.1	0.001388
											18.116667	0.001017
											18.133333	0.000525
											18.15	0.000214
											18.166667	0.000112
											18.183333	0.000141
											18.2	0.000199
											18.216667	0.000429
											18.233333	-0.000071
											18.25	-0.000341
											18.266667	-0.000331
											18.283333	-0.000621
											18.3	-0.001171
											18.316667	-0.001191
											18.333333	-0.000843
											18.35	-0.000665
											18.366667	-0.000867
											18.383333	-0.001229
											18.4	-0.001211
											18.416667	-0.001144
											18.433333	-0.000966
											18.45	-0.001081
											18.466667	-0.001278
											18.483333	-0.000985
											18.5	-0.000821
											18.516667	-0.000628
											18.533333	-0.000615
											18.55	-0.000592
											18.566667	-0.000461
											18.583333	-0.000403
											18.6	-0.000495
											18.616667	-0.000627
											18.633333	-0.000729
											18.65	-0.000681
											18.666667	-0.000533
											18.683333	-0.000366
											18.7	-0.000143
											18.716667	0.00006
											18.733333	0.000124
											18.75	0.000067
											18.766667	-0.000099
											18.783333	-0.000026
											18.8	0.000067
											18.816667	0.000157
											18.833333	0.000187
											18.85	0.000277
											18.866667	0.000237
											18.883333	0.000147
											18.9	0.000327
											18.916667	0.000577
											18.933333	0.000785
											18.95	0.000883
											18.966667	0.000731
											18.983333	0.001248
											19	0.000646
											19.016667	-0.000186
											19.033333	0.000682
											19.05	-0.006582
											19.066667	-0.035606
											19.083333	-0.09005
											19.1	-0.158064
											19.116667	-0.234038
											19.133333	-0.312993
											19.15	-0.385837
											19.166667	-0.440231
											19.183333	-0.476737
											19.2	-0.489333
											19.216667	-0.480948
											19.233333	-0.453254
											19.25	-0.41301
											19.266667	-0.372265
											19.283333	-0.334311
											19.3	-0.296538
											19.316667	-0.260315
											19.333333	-0.228421
											19.35	-0.202738
											19.366667	-0.184095
											19.383333	-0.161232
											19.4	-0.145799
											19.416667	-0.129376
											19.433333	-0.116134
											19.45	-0.108401
											19.466667	-0.097949
											19.483333	-0.082817
											19.5	-0.074504
											19.516667	-0.068402
											19.533333	-0.05818
											19.55	-0.050898
											19.566667	-0.045756
											19.583333	-0.042834
											19.6	-0.039532
											19.616667	-0.031911
											19.633333	-0.029149
											19.65	-0.025977
											19.666667	-0.023125
											19.683333	-0.020054
											19.7	-0.017602
											19.716667	-0.01576
											19.733333	-0.014048
											19.75	-0.012357
											19.766667	-0.011185
											19.783333	-0.010123
											19.8	-0.008581
											19.816667	-0.007679
											19.833333	-0.007217
											19.85	-0.006856
											19.866667	-0.006524
											19.883333	-0.006022
											19.9	-0.005399
											19.916667	-0.004827
											19.933333	-0.004475
											19.95	-0.004022
											19.966667	-0.00385
											19.983333	-0.003867
											20	-0.003745
											20.016667	-0.003312
											20.033333	-0.003099
											20.05	-0.002946
											20.066667	-0.002792
											20.083333	-0.002989
											20.1	-0.002846
											20.116667	-0.002693
											20.133333	-0.002179
											20.15	-0.001974
											20.166667	-0.00209
											20.183333	-0.002156
											20.2	-0.002181
											20.216667	-0.001657
											20.233333	-0.001723
											20.25	-0.001817
											20.266667	-0.001811
											20.283333	-0.001796
											20.3	-0.0014
											20.316667	-0.001514
											20.333333	-0.001508
											20.35	-0.001522
											20.366667	-0.001536
											20.383333	-0.001298
											20.4	-0.00104
											20.416667	-0.000783
											20.433333	-0.000705
											20.45	-0.000758
											20.466667	-0.00083
											20.483333	-0.000912
											20.5	-0.000732
											20.516667	-0.000462
											20.533333	-0.000222
											20.55	-0.000083
											20.566667	-0.000013
											20.583333	0.000177
											20.6	0.000237
											20.616667	0.000129
											20.633333	0.000011
											20.65	-0.000046
											20.666667	0.000056
											20.683333	0.000178
											20.7	0.00019
											20.716667	0.000193
											20.733333	0.000167
											20.75	0.000122
											20.766667	0.000037
											20.783333	-0.000068
											20.8	-0.000023
											20.816667	0.000062
											20.833333	0.000267
											20.85	0.000334
											20.866667	0.000202
											20.883333	0.00011
											20.9	0.000058
											20.916667	0.000216
											20.933333	0.000344
											20.95	0.000332
											20.966667	0.000461
											20.983333	0.000232
											21	-0.000078
											21.016667	-0.000297
											21.033333	-0.000297
											21.05	0.000044
											21.066667	0.000255
											21.083333	0.000166
											21.1	0.000119
											21.116667	0.000212
											21.133333	0.000194
											21.15	-0.000223
											21.166667	-0.00041
											21.183333	-0.000587
											21.2	-0.000644
											21.216667	-0.000489
											21.233333	-0.000334
											21.25	-0.00033
											21.266667	-0.000325
											21.283333	-0.00004
											21.3	0.000194
											21.316667	0.000499
											21.333333	0.000686
											21.35	0.000722
											21.366667	0.000559
											21.383333	0.000355
											21.4	0.000472
											21.416667	0.000308
											21.433333	0.000275
											21.45	0.000332
											21.466667	0.00058
											21.483333	0.000808
											21.5	0.000886
											21.516667	0.000974
											21.533333	0.000832
											21.55	0.00059
											21.566667	0.000338
											21.583333	0.000076
											21.6	-0.000217
											21.616667	-0.000189
											21.633333	-0.000261
											21.65	-0.000553
											21.666667	-0.000795
											21.683333	-0.000918
											21.7	-0.000852
											21.716667	-0.000916
											21.733333	-0.00113
											21.75	-0.001374
											21.766667	-0.000948
											21.783333	-0.000532
											21.8	-0.000346
											21.816667	-0.000363
											21.833333	-0.000309
											21.85	-0.000306
											21.866667	-0.000303
											21.883333	0.00022
											21.9	0.000534
											21.916667	0.000487
											21.933333	0.000578
											21.95	0.000259
											21.966667	-0.00023
											21.983333	-0.00068
											22	-0.000799
											22.016667	-0.001648
											22.033333	0.000983
											22.05	-0.003658
											22.066667	-0.02238
											22.083333	-0.064082
											22.1	-0.112813
											22.116667	-0.167435
											22.133333	-0.225237
											22.15	-0.279529
											22.166667	-0.320401
											22.183333	-0.352146
											22.2	-0.36792
											22.216667	-0.368104
											22.233333	-0.354878
											22.25	-0.329593
											22.266667	-0.302787
											22.283333	-0.272232
											22.3	-0.241009
											22.316667	-0.210735
											22.333333	-0.186892
											22.35	-0.163639
											22.366667	-0.147626
											22.383333	-0.130802
											22.4	-0.121069
											22.416667	-0.106939
											22.433333	-0.092408
											22.45	-0.078697
											22.466667	-0.071526
											22.483333	-0.067726
											22.5	-0.062035
											22.516667	-0.052014
											22.533333	-0.044896
											22.55	-0.041548
											22.566667	-0.03764
											22.583333	-0.031801
											22.6	-0.027003
											22.616667	-0.024815
											22.633333	-0.022757
											22.65	-0.020981
											22.666667	-0.018845
											22.683333	-0.01658
											22.7	-0.014484
											22.716667	-0.012489
											22.733333	-0.011003
											22.75	-0.009417
											22.766667	-0.008413
											22.783333	-0.0077
											22.8	-0.007487
											22.816667	-0.007094
											22.833333	-0.006351
											22.85	-0.005548
											22.866667	-0.004776
											22.883333	-0.004103
											22.9	-0.003473
											22.916667	-0.003123
											22.933333	-0.002872
											22.95	-0.002822
											22.966667	-0.002662
											22.983333	-0.002772
											23	-0.002602
											23.016667	-0.002134
											23.033333	-0.001946
											23.05	-0.001839
											23.066667	-0.001621
											23.083333	-0.001133
											23.1	-0.000766
											23.116667	-0.000788
											23.133333	-0.000793
											23.15	-0.000698
											23.166667	-0.000533
											23.183333	-0.000448
											23.2	-0.000543
											23.216667	-0.000528
											23.233333	-0.000573
											23.25	-0.00044
											23.266667	-0.000338
											23.283333	-0.000085
											23.3	0.000037
											23.316667	-0.000071
											23.333333	-0.000289
											23.35	-0.000476
											23.366667	-0.000476
											23.383333	-0.000446
											23.4	-0.000507
											23.416667	-0.000527
											23.433333	-0.000467
											23.45	-0.000568
											23.466667	-0.000558
											23.483333	-0.00053
											23.5	-0.000663
											23.516667	-0.000636
											23.533333	-0.000539
											23.55	-0.000532
											23.566667	-0.000505
											23.583333	-0.000488
											23.6	-0.000421
											23.616667	-0.000576
											23.633333	-0.00064
											23.65	-0.000685
											23.666667	-0.0005
											23.683333	-0.000284
											23.7	0.000001
											23.716667	0.000027
											23.733333	0.000042
											23.75	0.000008
											23.766667	-0.000126
											23.783333	-0.000231
											23.8	-0.000235
											23.816667	-0.00008
											23.833333	-0.000224
											23.85	-0.000176
											23.866667	0.000012
											23.883333	0.00008
											23.9	0.000378
											23.916667	0.000486
											23.933333	0.000635
											23.95	0.000763
											23.966667	0.000694
											23.983333	0.000517
											24	0.00049
											24.016667	0.000623
											24.033333	0.000766
											24.05	0.000859
											24.066667	0.000822
											24.083333	0.000807
											24.1	0.000906
											24.116667	0.001125
											24.133333	0.001374
											24.15	0.001443
											24.166667	0.001172
											24.183333	0.001041
											24.2	0.000861
											24.216667	0.000706
											24.233333	0.00069
											24.25	0.000685
											24.266667	0.0006
											24.283333	0.000524
											24.3	0.000399
											24.316667	0.000184
											24.333333	-0.000028
											24.35	-0.00019
											24.366667	-0.000412
											24.383333	-0.000574
											24.4	-0.000695
											24.416667	-0.000757
											24.433333	-0.000819
											24.45	-0.000879
											24.466667	-0.00097
											24.483333	-0.00107
											24.5	-0.001061
											24.516667	-0.001091
											24.533333	-0.000941
											24.55	-0.000892
											24.566667	-0.001012
											24.583333	-0.001112
											24.6	-0.001001
											24.616667	-0.000711
											24.633333	-0.000621
											24.65	-0.000521
											24.666667	-0.000351
											24.683333	-0.00031
											24.7	-0.000499
											24.716667	-0.000217
											24.733333	0.000085
											24.75	0.000116
											24.766667	0.000338
											24.783333	0.000519
											24.8	0.000561
											24.816667	0.000546
											24.833333	0.00052
											24.85	0.000584
											24.866667	0.000889
											24.883333	0.000783
											24.9	0.000588
											24.916667	0.000652
											24.933333	0.00112
											24.95	0.001188
											24.966667	0.000796
											24.983333	0.000484
											25	0.001053
											25.016667	-0.000489
											25.033333	-0.000621
											25.05	-0.004921
											25.066667	-0.021579
											25.083333	-0.048538
											25.1	-0.078716
											25.116667	-0.111735
											25.133333	-0.142343
											25.15	-0.170882
											25.166667	-0.194869
											25.183333	-0.213845
											25.2	-0.220171
											25.216667	-0.217036
											25.233333	-0.214182
											25.25	-0.202168
											25.266667	-0.184864
											25.283333	-0.171019
											25.3	-0.150153
											25.316667	-0.130687
											25.333333	-0.113791
											25.35	-0.098675
											25.366667	-0.088368
											25.383333	-0.076412
											25.4	-0.068106
											25.416667	-0.062529
											25.433333	-0.057951
											25.45	-0.054044
											25.466667	-0.047326
											25.483333	-0.041049
											25.5	-0.036651
											25.516667	-0.033424
											25.533333	-0.029986
											25.55	-0.027068
											25.566667	-0.024699
											25.583333	-0.022661
											25.6	-0.020693
											25.616667	-0.019535
											25.633333	-0.018137
											25.65	-0.016459
											25.666667	-0.014721
											25.683333	-0.013473
											25.7	-0.012015
											25.716667	-0.010647
											25.733333	-0.009388
											25.75	-0.00831
											25.766667	-0.007473
											25.783333	-0.006905
											25.8	-0.006178
											25.816667	-0.005371
											25.833333	-0.004773
											25.85	-0.004296
											25.866667	-0.003688
											25.883333	-0.002932
											25.9	-0.002166
											25.916667	-0.00163
											25.933333	-0.001244
											25.95	-0.001178
											25.966667	-0.000842
											25.983333	-0.000466
											26	-0.00027
											26.016667	-0.000156
											26.033333	-0.000042
											26.05	0.000242
											26.066667	0.000526
											26.083333	0.00067
											26.1	0.000664
											26.116667	0.000558
											26.133333	0.000679
											26.15	0.00076
											26.166667	0.000772
											26.183333	0.000763
											26.2	0.000704
											26.216667	0.000525
											26.233333	0.000236
											26.25	0.000075
											26.266667	0.000203
											26.283333	0.000471
											26.3	0.000538
											26.316667	0.000406
											26.333333	0.000394
											26.35	0.000382
											26.366667	0.000258
											26.383333	0.000211
											26.4	0.000155
											26.416667	-0.000081
											26.433333	-0.000238
											26.45	-0.000314
											26.466667	-0.00025
											26.483333	-0.000298
											26.5	-0.000519
											26.516667	-0.00053
											26.533333	-0.000571
											26.55	-0.000542
											26.566667	-0.000253
											26.583333	-0.000224
											26.6	-0.000396
											26.616667	-0.000642
											26.633333	-0.000798
											26.65	-0.000954
											26.666667	-0.000669
											26.683333	-0.000405
											26.7	-0.000241
											26.716667	-0.000217
											26.733333	-0.000057
											26.75	-0.000027
											26.766667	-0.000027
											26.783333	0.000362
											26.8	0.000272
											26.816667	0.000292
											26.833333	0.000302
											26.85	0.000369
											26.866667	0.000366
											26.883333	0.000403
											26.9	0.0004
											26.916667	0.000556
											26.933333	0.000363
											26.95	0.00017
											26.966667	-0.000005
											26.983333	-0.000121
											27	-0.000127
											27.016667	-0.000212
											27.033333	-0.000248
											27.05	-0.000444
											27.066667	-0.00043
											27.083333	-0.000257
											27.1	-0.000324
											27.116667	-0.000502
											27.133333	-0.00071
											27.15	-0.000728
											27.166667	-0.000606
											27.183333	-0.000504
											27.2	-0.000332
											27.216667	-0.000271
											27.233333	-0.00023
											27.25	0.000001
											27.266667	0.000332
											27.283333	0.000543
											27.3	0.000614
											27.316667	0.000625
											27.333333	0.000537
											27.35	0.000469
											27.366667	0.00038
											27.383333	0.000372
											27.4	0.000333
											27.416667	0.000405
											27.433333	0.000387
											27.45	0.000529
											27.466667	0.000402
											27.483333	0.000316
											27.5	0.000219
											27.516667	-0.000028
											27.533333	-0.000225
											27.55	-0.000252
											27.566667	-0.000188
											27.583333	-0.000103
											27.6	-0.000108
											27.616667	-0.000103
											27.633333	-0.000108
											27.65	-0.000103
											27.666667	-0.000099
											27.683333	-0.000093
											27.7	-0.000056
											27.716667	-0.000169
											27.733333	-0.000332
											27.75	-0.000355
											27.766667	-0.000278
											27.783333	-0.000101
											27.8	0.000157
											27.816667	0.000407
											27.833333	0.000446
											27.85	0.000556
											27.866667	0.000586
											27.883333	0.000426
											27.9	0.000186
											27.916667	0.000076
											27.933333	0.000178
											27.95	0.000531
											27.966667	0.000954
											27.983333	0.001417
											28	0.00081
											28.016667	-0.000087
											28.033333	-0.000294
											28.05	-0.000238
											28.066667	-0.007622
											28.083333	-0.024256
											28.1	-0.04328
											28.116667	-0.062474
											28.133333	-0.083698
											28.15	-0.098662
											28.166667	-0.105755
											28.183333	-0.115916
											28.2	-0.117577
											28.216667	-0.115898
											28.233333	-0.11199
											28.25	-0.104701
											28.266667	-0.098562
											28.283333	-0.088713
											28.3	-0.082422
											28.316667	-0.070521
											28.333333	-0.063609
											28.35	-0.055988
											28.366667	-0.051987
											28.383333	-0.045646
											28.4	-0.038555
											28.416667	-0.030852
											28.433333	-0.027539
											28.45	-0.024666
											28.466667	-0.022163
											28.483333	-0.02094
											28.5	-0.019547
											28.516667	-0.017833
											28.533333	-0.015729
											28.55	-0.013974
											28.566667	-0.012179
											28.583333	-0.010865
											28.6	-0.00914
											28.616667	-0.008035
											28.633333	-0.00737
											28.65	-0.006295
											28.666667	-0.005409
											28.683333	-0.004783
											28.7	-0.003627
											28.716667	-0.002791
											28.733333	-0.002475
											28.75	-0.002279
											28.766667	-0.002032
											28.783333	-0.001725
											28.8	-0.001518
											28.816667	-0.001261
											28.833333	-0.000964
											28.85	-0.000657
											28.866667	-0.00047
											28.883333	-0.000383
											28.9	-0.000295
											28.916667	-0.000377
											28.933333	-0.00022
											28.95	-0.000052
											28.966667	0.000066
											28.983333	0.000223
											29	0.000291
											29.016667	0.000289
											29.033333	0.000167
											29.05	0.000255
											29.066667	0.000353
											29.083333	0.000211
											29.1	-0.000091
											29.116667	-0.000214
											29.133333	-0.000216
											29.15	-0.000308
											29.166667	-0.00034
											29.183333	-0.000472
											29.2	-0.000824
											29.216667	-0.000746
											29.233333	-0.000668
											29.25	-0.000761
											29.266667	-0.001153
											29.283333	-0.001596
											29.3	-0.001918
											29.316667	-0.001921
											29.333333	-0.001843
											29.35	-0.001866
											29.366667	-0.001799
											29.383333	-0.001812
											29.4	-0.001855
											29.416667	-0.001769
											29.433333	-0.001762
											29.45	-0.001675
											29.466667	-0.001739
											29.483333	-0.001642
											29.5	-0.001437
											29.516667	-0.001271
											29.533333	-0.000945
											29.55	-1
											29.566667	-0.001144
											29.583333	-0.001068
											29.6	-0.000843
											29.616667	-0.000749
											29.633333	-0.000584
											29.65	-0.00036
											29.666667	-0.000176
											29.683333	-0.000012
											29.7	0.000032
											29.716667	0.000167
											29.733333	0.000269
											29.75	0.000222
											29.766667	0.000124
											29.783333	-0.000034
											29.8	0.000019
											29.816667	-0.000049
											29.833333	0.000254
											29.85	0.000454
											29.866667	0.000504
											29.883333	0.000725
											29.9	0.000905
											29.916667	0.000825
											29.933333	0.000535
											29.95	0.000465
											29.966667	0.000313
											29.983333	-0.00006
											30	-0.000594
											30.016667	-0.000787
											30.033333	-0.000731
											30.05	-0.000754
											30.066667	-0.000627
											30.083333	-0.000353
											30.1	-0.000261
											30.116667	-0.000319
											30.133333	-0.000827
											30.15	-0.001076
											30.166667	-0.001134
											30.183333	-0.001252
											30.2	-0.001241
											30.216667	-0.001285
											30.233333	-0.001188
											30.25	-0.000932
											30.266667	-0.000955
											30.283333	-0.000728
											30.3	-0.000582
											30.316667	-0.000565
											30.333333	-0.000562
											30.35	-0.000439
											30.366667	-0.000076
											30.383333	0.000016
											30.4	-0.000071
											30.416667	0.000062
											30.433333	0.000225
											30.45	0.000387
											30.466667	0.000519
											30.483333	0.000681
											30.5	0.000832
											30.516667	0.000894
											30.533333	0.000896
											30.55	0.000948
											30.566667	0.00085
											30.583333	0.000762
											30.6	0.000685
											30.616667	0.000547
											30.633333	0.00073
											30.65	0.000852
											30.666667	0.000845
											30.683333	0.000548
											30.7	0.000472
											30.716667	0.000306
											30.733333	0.00009
											30.75	-0.000086
											30.766667	-0.000022
											30.783333	-0.000058
											30.8	-0.000064
											30.816667	-0.000069
											30.833333	-0.000344
											30.85	-0.000359
											30.866667	-0.000234
											30.883333	-0.000109
											30.9	0.000026
											30.916667	-0.000159
											30.933333	-0.000483
											30.95	-0.000417
											30.966667	-0.000081
											30.983333	0.000195
											31	0.000351
											31.016667	0.002387
											31.033333	0.000313
											31.05	-0.00133
											31.066667	-0.012233
											31.083333	-0.024896
											31.1	-0.03445
											31.116667	-0.049183
											31.133333	-0.061236
											31.15	-0.065369
											31.166667	-0.066911
											31.183333	-0.067663
											31.2	-0.065525
											31.216667	-0.063137
											31.233333	-0.061339
											31.25	-0.055261
											31.266667	-0.048583
											31.283333	-0.042895
											31.3	-0.039936
											31.316667	-0.032826
											31.333333	-0.027307
											31.35	-0.024798
											31.366667	-0.021919
											31.383333	-0.019269
											31.4	-0.01776
											31.416667	-0.015779
											31.433333	-0.013489
											31.45	-0.011358
											31.466667	-0.009677
											31.483333	-0.008237
											31.5	-0.006946
											31.516667	-0.006345
											31.533333	-0.005783
											31.55	-0.005541
											31.566667	-0.005029
											31.583333	-0.004586
											31.6	-0.004334
											31.616667	-0.004032
											31.633333	-0.00342
											31.65	-0.002946
											31.666667	-0.002862
											31.683333	-0.002828
											31.7	-0.002534
											31.716667	-0.00233
											31.733333	-0.002266
											31.75	-0.002092
											31.766667	-0.002017
											31.783333	-0.001781
											31.8	-0.001606
											31.816667	-0.00146
											31.833333	-0.001384
											31.85	-0.001478
											31.866667	-0.001532
											31.883333	-0.001496
											31.9	-0.001468
											31.916667	-0.00145
											31.933333	-0.001442
											31.95	-0.001324
											31.966667	-0.001226
											31.983333	-0.001228
											32	-0.00116
											32.016667	-0.00125
											32.033333	-0.00144
											32.05	-0.00152
											32.066667	-0.00139
											32.083333	-0.001229
											32.1	-0.001119
											32.116667	-0.001019
											32.133333	-0.000967
											32.15	-0.000714
											32.166667	-0.000602
											32.183333	-0.000469
											32.2	-0.000327
											32.216667	-0.000175
											32.233333	-0.000002
											32.25	0.000202
											32.266667	0.000207
											32.283333	0.000132
											32.3	0.000107
											32.316667	0.000222
											32.333333	0.000217
											32.35	0.000272
											32.366667	0.000289
											32.383333	0.000256
											32.4	0.000154
											32.416667	0.000042
											32.433333	0.000069
											32.45	0.000007
											32.466667	0.000125
											32.483333	0.000243
											32.5	0.000454
											32.516667	0.000374
											32.533333	0.000315
											32.55	0.000225
											32.566667	0.000285
											32.583333	0.000426
											32.6	0.000467
											32.616667	0.00068
											32.633333	0.000732
											32.65	0.001115
											32.666667	0.001208
											32.683333	0.000971
											32.7	0.000804
											32.716667	0.000907
											32.733333	0.000941
											32.75	0.000884
											32.766667	0.000818
											32.783333	0.000732
											32.8	0.000416
											32.816667	0.0001
											32.833333	-0.000106
											32.85	-0.000084
											32.866667	-0.000382
											32.883333	-0.000569
											32.9	-0.000587
											32.916667	-0.000615
											32.933333	-0.000633
											32.95	-0.000681
											32.966667	-0.000902
											32.983333	-0.000995
											33	-0.000947
											33.016667	-0.00108
											33.033333	-0.001292
											33.05	-0.001595
											33.066667	-0.001668
											33.083333	-0.001853
											33.1	-0.001831
											33.116667	-0.00166
											33.133333	-0.001278
											33.15	-0.001077
											33.166667	-0.000986
											33.183333	-0.000764
											33.2	-0.000764
											33.216667	-0.000667
											33.233333	-0.000711
											33.25	-0.000594
											33.266667	-0.000258
											33.283333	-0.000231
											33.3	-0.000285
											33.316667	-0.000098
											33.333333	0.000066
											33.35	-0.000019
											33.366667	0.000015
											33.383333	0.00026
[truncated: 939 more rows]

## Sheet: MAGEA4_WT_R3
ΔQ (μcal)	Vol. (μL)	Xt (mM)	Mt (mM)	XMT	∆H (cal/mol)	Fit (cal/mol)	Residual (cal/mol)			DP_X	DP_Y	Fit_X	Fit_Y	NDH_X	NDH_Y
-2.11883	1.00	0.00000e0	1.76431e-2	5.55188e-2	-9131.08915	-12360.53849	3229.44934			0.083333	-0.011496	0.055519	-12.360538	0.195491	-11.925697
-6.24649	2.50	9.74750e-4	1.75571e-2	0.19549	-11925.69737	-12299.94046	374.24308			0.1	-0.008817	0.195491	-12.29994	0.337154	-11.845754
-6.19748	2.50	3.39060e-3	1.73440e-2	0.33715	-11845.75358	-12172.05077	326.29719			0.116667	-0.008108	0.337154	-12.172051	0.480509	-12.527146
-6.52915	2.50	5.77661e-3	1.71334e-2	0.48051	-12527.14630	-11952.92353	-574.22277			0.133333	-0.007339	0.480509	-11.952924	0.625554	-11.646609
-6.07983	2.50	8.13279e-3	1.69254e-2	0.62555	-11646.60898	-11542.73096	-103.87802			0.15	-0.00668	0.625554	-11.542731	0.77229	-10.777954
-5.63645	2.50	1.04591e-2	1.67198e-2	0.77229	-10777.95446	-10694.70899	-83.24547			0.166667	-0.005422	0.77229	-10.694709	0.920717	-8.964922
-4.72086	2.50	1.27556e-2	1.65166e-2	0.92072	-8964.92243	-8887.81387	-77.10856			0.183333	-0.004543	0.920717	-8.887814	1.070835	-5.525388
-2.99199	2.50	1.50223e-2	1.63159e-2	1.07084	-5525.38788	-5881.97304	356.58516			0.2	-0.003534	1.070835	-5.881973	1.222644	-3.382486
-1.91146	2.50	1.72592e-2	1.61175e-2	1.22264	-3382.48596	-3090.47939	-292.00657			0.216667	-0.002557	1.222644	-3.090479	1.376144	-1.648175
-1.03524	2.50	1.94662e-2	1.59214e-2	1.37614	-1648.17473	-1571.04841	-77.12632			0.233333	-0.001636	1.376144	-1.571048	1.531335	-1.116759
-0.76049	2.50	2.16433e-2	1.57275e-2	1.53134	-1116.75939	-875.58502	-241.17437			0.25	-0.000575	1.531335	-0.875585	1.688217	-0.143969
-0.26504	2.50	2.37907e-2	1.55359e-2	1.68822	-143.96890	-538.50702	394.53813			0.266667	0.000487	1.688217	-0.538507	1.84679	-0.441194
-0.40462	2.50	2.59082e-2	1.53465e-2	1.84679	-441.19434	-357.45501	-83.73933			0.283333	0.001378	1.84679	-0.357455	2.007054	-0.233658
-0.29181	2.50	2.79959e-2	1.51592e-2	2.00705	-233.65841	-250.90965	17.25124			0.3	0.002459	2.007054	-0.25091	2.169008	-0.16284
-0.24737	2.50	3.00537e-2	1.49740e-2	2.16901	-162.83998	-183.43948	20.59950			0.316667	0.0033	2.169008	-0.183439	2.332654	-0.064714
-0.18927	2.50	3.20817e-2	1.47910e-2	2.33265	-64.71355	-138.13949	73.42593			0.333333	0.003785	2.332654	-0.138139
0.00000e0	0	3.40799e-2	1.46099e-2	0.00000e0	0.00000e0	0.00000e0	0.00000e0			0.35	0.003931
										0.366667	0.003958
										0.383333	0.004074
										0.4	0.004111
										0.416667	0.004107
										0.433333	0.004234
										0.45	0.004382
										0.466667	0.004717
										0.483333	0.004813
										0.5	0.004658
										0.516667	0.004433
										0.533333	0.004188
										0.55	0.004064
										0.566667	0.004156
										0.583333	0.004346
										0.6	0.004615
										0.616667	0.004884
										0.633333	0.004864
										0.65	0.004793
										0.666667	0.004943
										0.683333	0.004953
										0.7	0.005042
										0.716667	0.004991
										0.733333	0.004651
										0.75	0.00405
										0.766667	0.00328
										0.783333	0.002479
										0.8	0.001439
										0.816667	0.000628
										0.833333	-0.000135
										0.85	-0.000759
										0.866667	-0.001232
										0.883333	-0.002326
										0.9	-0.003579
										0.916667	-0.004802
										0.933333	-0.006706
										0.95	-0.00962
										0.966667	-0.012033
										0.983333	-0.013747
										1	-0.01445
										1.016667	-0.015354
										1.033333	-0.016867
										1.05	-0.038219
										1.066667	-0.076581
										1.083333	-0.121444
										1.1	-0.164046
										1.116667	-0.197849
										1.133333	-0.205061
										1.15	-0.199024
										1.166667	-0.182112
										1.183333	-0.153413
										1.2	-0.124343
										1.216667	-0.100523
										1.233333	-0.083463
										1.25	-0.069054
										1.266667	-0.060444
										1.283333	-0.052675
										1.3	-0.046041
										1.316667	-0.040468
										1.333333	-0.035044
										1.35	-0.030091
										1.366667	-0.025847
										1.383333	-0.021773
										1.4	-0.01735
										1.416667	-0.014013
										1.433333	-0.011814
										1.45	-0.009205
										1.466667	-0.006366
										1.483333	-0.003938
										1.5	-0.001759
										1.516667	0.00013
										1.533333	0.001896
										1.55	0.003392
										1.566667	0.004607
										1.583333	0.005583
										1.6	0.006308
										1.616667	0.006734
										1.633333	0.0068
										1.65	0.006539
										1.666667	0.005883
										1.683333	0.005027
										1.7	0.004331
										1.716667	0.003595
										1.733333	0.002599
										1.75	0.001642
										1.766667	0.00088
										1.783333	-0.000069
										1.8	-0.001239
										1.816667	-0.002678
										1.833333	-0.003948
										1.85	-0.005087
										1.866667	-0.006006
										1.883333	-0.007058
										1.9	-0.00813
										1.916667	-0.009263
										1.933333	-0.010256
										1.95	-0.010828
										1.966667	-0.010731
										1.983333	-0.010103
										2	-0.009106
										2.016667	-0.007853
										2.033333	-0.006831
										2.05	-0.00608
										2.066667	-0.005378
										2.083333	-0.004306
										2.1	-0.002915
										2.116667	-0.001213
										2.133333	0.000328
										2.15	0.001353
										2.166667	0.001899
										2.183333	0.002264
										2.2	0.00307
										2.216667	0.004125
										2.233333	0.00522
										2.25	0.006182
										2.266667	0.007007
										2.283333	0.007411
										2.3	0.007515
										2.316667	0.007479
										2.333333	0.007284
										2.35	0.006908
										2.366667	0.006629
										2.383333	0.006636
										2.4	0.006523
										2.416667	0.00642
										2.433333	0.006288
										2.45	0.006285
										2.466667	0.006252
										2.483333	0.006102
										2.5	0.006117
										2.516667	0.006172
										2.533333	0.006217
										2.55	0.006083
										2.566667	0.005728
										2.583333	0.005233
										2.6	0.004669
										2.616667	0.003951
										2.633333	0.003024
										2.65	0.001966
										2.666667	0.000649
										2.683333	-0.000429
										2.7	-0.001367
										2.716667	-0.002834
										2.733333	-0.003989
										2.75	-0.005266
										2.766667	-0.006482
										2.783333	-0.007239
										2.8	-0.007736
										2.816667	-0.008092
										2.833333	-0.008329
										2.85	-0.008577
										2.866667	-0.008806
										2.883333	-0.008905
										2.9	-0.008714
										2.916667	-0.008333
										2.933333	-0.007822
										2.95	-0.007121
										2.966667	-0.006129
										2.983333	-0.005081
										3	-0.004014
										3.016667	-0.002866
										3.033333	-0.001919
										3.05	-0.001141
										3.066667	-0.000114
										3.083333	0.000895
										3.1	0.001923
										3.116667	0.00294
										3.133333	0.003777
										3.15	0.004344
										3.166667	0.004811
										3.183333	0.005319
										3.2	0.005646
										3.216667	0.006212
										3.233333	0.006499
										3.25	0.006816
										3.266667	0.007134
										3.283333	0.007421
										3.3	0.007769
										3.316667	0.007986
										3.333333	0.008103
										3.35	0.008288
										3.366667	0.008612
										3.383333	0.008957
										3.4	0.008952
										3.416667	0.008507
										3.433333	0.007671
										3.45	0.006929
										3.466667	0.006215
										3.483333	0.005371
										3.5	0.004387
										3.516667	0.003253
										3.533333	0.002199
										3.55	0.001105
										3.566667	-0.00019
										3.583333	-0.001326
										3.6	-0.002132
										3.616667	-0.002788
										3.633333	-0.003754
										3.65	-0.0047
										3.666667	-0.005466
										3.683333	-0.006195
										3.7	-0.007008
										3.716667	-0.007871
										3.733333	-0.008554
										3.75	-0.008877
										3.766667	-0.00875
										3.783333	-0.008533
										3.8	-0.008256
										3.816667	-0.007734
										3.833333	-0.006965
										3.85	-0.006145
										3.866667	-0.005806
										3.883333	-0.005487
										3.9	-0.005018
										3.916667	-0.004239
										3.933333	-0.003487
										3.95	-0.002125
										3.966667	0.000016
										3.983333	0.002518
										4	0.006239
										4.016667	0.01041
										4.033333	0.010302
										4.05	-0.01561
										4.066667	-0.070111
										4.083333	-0.147202
										4.1	-0.242804
										4.116667	-0.337775
										4.133333	-0.425986
										4.15	-0.484358
										4.166667	-0.507073
										4.183333	-0.48799
										4.2	-0.445767
										4.216667	-0.396734
										4.233333	-0.347391
										4.25	-0.298598
										4.266667	-0.252975
										4.283333	-0.221095
										4.3	-0.196911
										4.316667	-0.173327
										4.333333	-0.156793
										4.35	-0.133539
										4.366667	-0.114075
										4.383333	-0.100391
										4.4	-0.087457
										4.416667	-0.076602
										4.433333	-0.06537
										4.45	-0.055918
										4.466667	-0.048256
										4.483333	-0.041484
										4.5	-0.036592
										4.516667	-0.03213
										4.533333	-0.028412
										4.55	-0.025605
										4.566667	-0.023648
										4.583333	-0.020701
										4.6	-0.018635
										4.616667	-0.016528
										4.633333	-0.015001
										4.65	-0.013569
										4.666667	-0.012501
										4.683333	-0.011762
										4.7	-0.011384
										4.716667	-0.010965
										4.733333	-0.010427
										4.75	-0.009918
										4.766667	-0.009573
										4.783333	-0.009186
										4.8	-0.008529
										4.816667	-0.007982
										4.833333	-0.007235
										4.85	-0.006078
										4.866667	-0.00431
										4.883333	-0.002391
										4.9	-0.000638
										4.916667	0.001106
										4.933333	0.002929
										4.95	0.005252
										4.966667	0.008035
										4.983333	0.011238
										5	0.014592
										5.016667	0.016854
										5.033333	0.015754
										5.05	0.013284
										5.066667	0.010404
										5.083333	0.008784
										5.1	0.008924
										5.116667	0.008554
										5.133333	0.007042
										5.15	0.00513
										5.166667	0.003568
										5.183333	0.001315
										5.2	-0.000487
										5.216667	-0.002369
										5.233333	-0.004122
										5.25	-0.005838
										5.266667	-0.00728
										5.283333	-0.008753
										5.3	-0.010125
										5.316667	-0.010957
										5.333333	-0.011539
										5.35	-0.011812
										5.366667	-0.011952
										5.383333	-0.011924
										5.4	-0.012066
										5.416667	-0.011778
										5.433333	-0.01139
										5.45	-0.010942
										5.466667	-0.010464
										5.483333	-0.00953
										5.5	-0.007936
										5.516667	-0.006481
										5.533333	-0.005177
										5.55	-0.003903
										5.566667	-0.002729
										5.583333	-0.001765
										5.6	-0.000331
										5.616667	0.001253
										5.633333	0.003044
										5.65	0.004345
										5.666667	0.005545
										5.683333	0.006946
										5.7	0.008147
										5.716667	0.009108
										5.733333	0.0101
										5.75	0.010617
										5.766667	0.010734
										5.783333	0.010521
										5.8	0.009798
										5.816667	0.008745
										5.833333	0.007503
										5.85	0.006171
										5.866667	0.005032
										5.883333	0.003682
										5.9	0.002123
										5.916667	0.000884
										5.933333	-0.000645
										5.95	-0.002035
										5.966667	-0.003423
										5.983333	-0.004636
										6	-0.00578
										6.016667	-0.006984
										6.033333	-0.007848
										6.05	-0.008292
										6.066667	-0.008565
										6.083333	-0.00864
										6.1	-0.008516
										6.116667	-0.008262
										6.133333	-0.007398
										6.15	-0.006214
										6.166667	-0.005541
										6.183333	-0.004557
										6.2	-0.003083
										6.216667	-0.001343
										6.233333	-0.00029
										6.25	0.000553
										6.266667	0.001396
										6.283333	0.002589
										6.3	0.003682
										6.316667	0.004385
										6.333333	0.005283
										6.35	0.006118
										6.366667	0.006553
										6.383333	0.006808
										6.4	0.006893
										6.416667	0.006818
										6.433333	0.006753
										6.45	0.006401
										6.466667	0.005835
										6.483333	0.005378
										6.5	0.004702
										6.516667	0.003745
										6.533333	0.002829
										6.55	0.002043
										6.566667	0.001153
										6.583333	0.000429
										6.6	-0.000296
										6.616667	-0.001231
										6.633333	-0.001976
										6.65	-0.002371
										6.666667	-0.002706
										6.683333	-0.002236
										6.7	-0.001823
										6.716667	-0.00164
										6.733333	-0.001567
										6.75	-0.001984
										6.766667	-0.002211
										6.783333	-0.002318
										6.8	-0.001405
										6.816667	-0.000307
										6.833333	0.000047
										6.85	0.000371
										6.866667	0.000914
										6.883333	0.002018
										6.9	0.003632
										6.916667	0.005295
										6.933333	0.005113
										6.95	0.004463
										6.966667	0.003122
										6.983333	0.002971
										7	0.00377
										7.016667	0.003319
										7.033333	-0.001971
										7.05	-0.015411
										7.066667	-0.057549
										7.083333	-0.125177
										7.1	-0.215975
										7.116667	-0.315353
										7.133333	-0.399271
										7.15	-0.461269
										7.166667	-0.491485
										7.183333	-0.485286
										7.2	-0.460186
										7.216667	-0.419777
										7.233333	-0.374117
										7.25	-0.324558
										7.266667	-0.283488
										7.283333	-0.249739
										7.3	-0.220048
										7.316667	-0.194136
										7.333333	-0.170754
										7.35	-0.154132
										7.366667	-0.13509
										7.383333	-0.120678
										7.4	-0.103986
										7.416667	-0.084234
										7.433333	-0.068005
										7.45	-0.056985
										7.466667	-0.046656
										7.483333	-0.037337
										7.5	-0.029237
										7.516667	-0.023238
										7.533333	-0.018875
										7.55	-0.015613
										7.566667	-0.013332
										7.583333	-0.0118
										7.6	-0.010539
										7.616667	-0.007927
										7.633333	-0.005386
										7.65	-0.00336
										7.666667	-0.001892
										7.683333	-0.000673
										7.7	0.000115
										7.716667	0.000484
										7.733333	0.000692
										7.75	0.000691
										7.766667	0.00056
										7.783333	0.00057
										7.8	0.000461
										7.816667	0.000201
										7.833333	-0.000099
										7.85	-0.000458
										7.866667	-0.000878
										7.883333	-0.001095
										7.9	-0.001248
										7.916667	-0.001302
										7.933333	-0.001495
										7.95	-0.001788
										7.966667	-0.001971
										7.983333	-0.002224
										8	-0.002357
										8.016667	-0.002486
										8.033333	-0.002565
										8.05	-0.002693
										8.066667	-0.002692
										8.083333	-0.00268
										8.1	-0.002819
										8.116667	-0.003177
										8.133333	-0.003564
										8.15	-0.00384
										8.166667	-0.003797
										8.183333	-0.003663
										8.2	-0.003579
										8.216667	-0.003555
										8.233333	-0.003672
										8.25	-0.003801
										8.266667	-0.003724
										8.283333	-0.003626
										8.3	-0.003569
										8.316667	-0.003542
										8.333333	-0.003674
										8.35	-0.003647
										8.366667	-0.003628
										8.383333	-0.00366
										8.4	-0.003822
										8.416667	-0.003844
										8.433333	-0.003416
										8.45	-0.002739
										8.466667	-0.002101
										8.483333	-0.001585
										8.5	-0.000755
										8.516667	-0.000295
										8.533333	0.000505
										8.55	0.001194
										8.566667	0.002194
										8.583333	0.003294
										8.6	0.004254
										8.616667	0.00509
										8.633333	0.005788
										8.65	0.006376
										8.666667	0.006964
										8.683333	0.007192
										8.7	0.007071
										8.716667	0.007319
										8.733333	0.008118
										8.75	0.007025
										8.766667	0.006201
										8.783333	0.005658
										8.8	0.005235
										8.816667	0.004691
										8.833333	0.003878
										8.85	0.003046
										8.866667	0.002234
										8.883333	0.001232
										8.9	0.00008
										8.916667	-0.000951
										8.933333	-0.001903
										8.95	-0.002825
										8.966667	-0.003601
										8.983333	-0.00363
										9	-0.00349
										9.016667	-0.00304
										9.033333	-0.002489
										9.05	-0.001839
										9.066667	-0.000979
										9.083333	-0.000203
										9.1	0.000406
										9.116667	0.000775
										9.133333	0.001354
										9.15	0.002253
										9.166667	0.002593
										9.183333	0.002572
										9.2	0.002421
										9.216667	0.002574
										9.233333	0.002671
										9.25	0.002377
										9.266667	0.002114
										9.283333	0.001951
										9.3	0.001858
										9.316667	0.001435
										9.333333	0.00067
										9.35	-0.000295
										9.366667	-0.001019
										9.383333	-0.001914
										9.4	-0.002708
										9.416667	-0.003753
										9.433333	-0.004097
										9.45	-0.003378
										9.466667	-0.003244
										9.483333	-0.002991
										9.5	-0.002717
										9.516667	-0.002294
										9.533333	-0.001641
										9.55	-0.000977
										9.566667	-0.000195
										9.583333	0.000805
										9.6	0.001495
										9.616667	0.002146
										9.633333	0.002446
										9.65	0.002467
										9.666667	0.002417
										9.683333	0.002401
										9.7	0.002349
										9.716667	0.002337
										9.733333	0.002265
										9.75	0.002103
										9.766667	0.001661
										9.783333	0.001079
										9.8	0.000257
										9.816667	-0.000006
										9.833333	-0.000068
										9.85	-0.000199
										9.866667	-0.000791
										9.883333	-0.001892
										9.9	-0.002934
										9.916667	-0.003305
										9.933333	-0.002529
										9.95	-0.001399
										9.966667	-0.000039
										9.983333	0.00183
										10	0.00438
										10.016667	0.00628
										10.033333	0.00968
										10.05	-0.004457
										10.066667	-0.032581
										10.083333	-0.081934
										10.1	-0.161407
										10.116667	-0.254791
										10.133333	-0.343574
										10.15	-0.416137
										10.166667	-0.46297
										10.183333	-0.47595
										10.2	-0.463969
										10.216667	-0.431909
										10.233333	-0.386259
										10.25	-0.342899
										10.266667	-0.298948
										10.283333	-0.260758
										10.3	-0.231938
										10.316667	-0.204347
										10.333333	-0.182037
										10.35	-0.160746
										10.366667	-0.142485
										10.383333	-0.123235
										10.4	-0.105224
										10.416667	-0.085997
										10.433333	-0.076369
										10.45	-0.068771
										10.466667	-0.063674
										10.483333	-0.058766
										10.5	-0.054158
										10.516667	-0.049771
										10.533333	-0.045978
										10.55	-0.042506
										10.566667	-0.039375
										10.583333	-0.036003
										10.6	-0.033182
										10.616667	-0.03037
										10.633333	-0.027729
										10.65	-0.025313
										10.666667	-0.023021
										10.683333	-0.020669
										10.7	-0.018707
										10.716667	-0.017175
										10.733333	-0.015693
										10.75	-0.014191
										10.766667	-0.012803
										10.783333	-0.011624
										10.8	-0.010714
										10.816667	-0.009885
										10.833333	-0.009156
										10.85	-0.008576
										10.866667	-0.008007
										10.883333	-0.00744
										10.9	-0.006877
										10.916667	-0.006353
										10.933333	-0.00578
										10.95	-0.005177
										10.966667	-0.004693
										10.983333	-0.00441
										11	-0.004067
										11.016667	-0.003781
										11.033333	-0.003547
										11.05	-0.003223
										11.066667	-0.002729
										11.083333	-0.002425
										11.1	-0.002261
										11.116667	-0.002167
										11.133333	-0.002099
										11.15	-0.001947
										11.166667	-0.001715
										11.183333	-0.001543
										11.2	-0.001322
										11.216667	-0.00105
										11.233333	-0.000998
										11.25	-0.000918
										11.266667	-0.000758
										11.283333	-0.000618
										11.3	-0.000438
										11.316667	-0.000358
										11.333333	-0.000408
										11.35	-0.000358
										11.366667	-0.000244
										11.383333	-0.000191
										11.4	-0.000319
										11.416667	-0.000476
										11.433333	-0.000634
										11.45	-0.000621
										11.466667	-0.000579
										11.483333	-0.000538
										11.5	-0.000407
										11.516667	-0.000326
										11.533333	-0.000215
										11.55	-0.000154
										11.566667	0.000047
										11.583333	0.000038
										11.6	-0.000071
										11.616667	-0.000193
										11.633333	-0.000215
										11.65	-0.000218
										11.666667	-0.0001
										11.683333	-0.000032
										11.7	0.000085
										11.716667	0.000253
										11.733333	0.000344
										11.75	0.000376
										11.766667	0.000549
										11.783333	0.000761
										11.8	0.000934
										11.816667	0.001236
										11.833333	0.001499
										11.85	0.001518
										11.866667	0.001342
										11.883333	0.001116
										11.9	0.00085
										11.916667	0.000805
										11.933333	0.001009
										11.95	0.001193
										11.966667	0.001182
										11.983333	0.001031
										12	0.000929
										12.016667	0.000858
										12.033333	0.000806
										12.05	0.000795
										12.066667	0.000824
										12.083333	0.000914
										12.1	0.000895
										12.116667	0.000886
										12.133333	0.000897
										12.15	0.000718
										12.166667	0.000329
										12.183333	0.00013
										12.2	0.000061
										12.216667	0.000059
										12.233333	0.000148
										12.25	0.000086
										12.266667	-0.000086
										12.283333	-0.000307
										12.3	-0.000269
										12.316667	-0.000071
										12.333333	-0.000001
										12.35	-0.000022
										12.366667	-0.000163
										12.383333	-0.000363
										12.4	-0.000544
										12.416667	-0.000735
										12.433333	-0.000905
										12.45	-0.001168
										12.466667	-0.001494
										12.483333	-0.001549
										12.5	-0.001424
										12.516667	-0.001159
										12.533333	-0.000994
										12.55	-0.000879
										12.566667	-0.000796
										12.583333	-0.000677
										12.6	-0.000559
										12.616667	-0.00045
										12.633333	-0.000271
										12.65	-0.000212
										12.666667	-0.000144
										12.683333	-0.000056
										12.7	0.000099
										12.716667	0.000103
										12.733333	0.000107
										12.75	0.000122
										12.766667	0.000126
										12.783333	0.00026
										12.8	0.000524
										12.816667	0.000677
										12.833333	0.000709
										12.85	0.000631
										12.866667	0.000623
										12.883333	0.000535
										12.9	0.000277
										12.916667	-0.000041
										12.933333	-0.00017
										12.95	0.000031
										12.966667	0.000611
										12.983333	0.001272
										13	0.001622
										13.016667	0.001563
										13.033333	0.003014
										13.05	-0.007917
										13.066667	-0.036378
										13.083333	-0.082819
										13.1	-0.15346
										13.116667	-0.234301
										13.133333	-0.308982
										13.15	-0.372123
										13.166667	-0.411475
										13.183333	-0.429888
										13.2	-0.42353
										13.216667	-0.397303
										13.233333	-0.364486
										13.25	-0.321799
										13.266667	-0.285362
										13.283333	-0.252195
										13.3	-0.22493
										13.316667	-0.199145
										13.333333	-0.18009
										13.35	-0.160304
										13.366667	-0.140709
										13.383333	-0.123874
										13.4	-0.109309
										13.416667	-0.097836
										13.433333	-0.087823
										13.45	-0.07865
										13.466667	-0.069477
										13.483333	-0.060904
										13.5	-0.053731
										13.516667	-0.048468
										13.533333	-0.044017
										13.55	-0.039856
										13.566667	-0.035955
										13.583333	-0.032555
										13.6	-0.029374
										13.616667	-0.024443
										13.633333	-0.021203
										13.65	-0.019113
										13.666667	-0.016545
										13.683333	-0.014427
										13.7	-0.012859
										13.716667	-0.011311
										13.733333	-0.010003
										13.75	-0.008634
										13.766667	-0.007207
										13.783333	-0.005952
										13.8	-0.004916
										13.816667	-0.004201
										13.833333	-0.003625
										13.85	-0.00312
										13.866667	-0.002845
										13.883333	-0.00267
										13.9	-0.002377
										13.916667	-0.002024
										13.933333	-0.001772
										13.95	-0.001619
										13.966667	-0.001567
										13.983333	-0.001274
										14	-0.000961
										14.016667	-0.000742
										14.033333	-0.000392
										14.05	-0.000163
										14.066667	-0.000123
										14.083333	-0.000394
										14.1	-0.000574
										14.116667	-0.000595
										14.133333	-0.000538
										14.15	-0.000531
										14.166667	-0.000375
										14.183333	-0.000269
										14.2	-0.000272
										14.216667	-0.000366
										14.233333	-0.00047
										14.25	-0.000665
										14.266667	-0.000742
										14.283333	-0.000679
										14.3	-0.000505
										14.316667	-0.000312
										14.333333	-0.000189
										14.35	0.000005
										14.366667	0.000107
										14.383333	0.000089
										14.4	0.000241
										14.416667	0.000423
										14.433333	0.000535
										14.45	0.000517
										14.466667	0.000519
										14.483333	0.000781
										14.5	0.000863
										14.516667	0.001006
										14.533333	0.001268
										14.55	0.00133
										14.566667	0.001453
										14.583333	0.001535
										14.6	0.001597
										14.616667	0.001458
										14.633333	0.001199
										14.65	0.00086
										14.666667	0.000651
										14.683333	0.000372
										14.7	-0.000057
										14.716667	-0.000266
										14.733333	-0.000371
										14.75	-0.000348
										14.766667	-0.000544
										14.783333	-0.000771
										14.8	-0.000907
										14.816667	-0.001144
										14.833333	-0.001271
										14.85	-0.001365
										14.866667	-0.001405
										14.883333	-0.001435
										14.9	-0.001575
										14.916667	-0.001485
										14.933333	-0.001465
										14.95	-0.001455
										14.966667	-0.001341
										14.983333	-0.001246
										15	-0.00111
										15.016667	-0.000935
										15.033333	-0.00069
										15.05	-0.000564
										15.066667	-0.000569
										15.083333	-0.000516
										15.1	-0.000341
										15.116667	-0.000086
										15.133333	-0.000142
										15.15	-0.000257
										15.166667	-0.000422
										15.183333	-0.000648
										15.2	-0.000773
										15.216667	-0.000633
										15.233333	-0.000602
										15.25	-0.000522
										15.266667	-0.000371
										15.283333	-0.000121
										15.3	0.00011
										15.316667	0.00036
										15.333333	0.000504
										15.35	0.000538
										15.366667	0.000583
										15.383333	0.000667
										15.4	0.000672
										15.416667	0.000706
										15.433333	0.000761
										15.45	0.000762
										15.466667	0.001008
										15.483333	0.001224
										15.5	0.001469
										15.516667	0.001655
										15.533333	0.001591
										15.55	0.001377
										15.566667	0.001419
										15.583333	0.001469
										15.6	0.00143
										15.616667	0.001381
										15.633333	0.001351
										15.65	0.001162
										15.666667	0.000843
										15.683333	0.000736
										15.7	0.000659
										15.716667	0.000712
										15.733333	0.000585
										15.75	0.000468
										15.766667	0.000221
										15.783333	-0.000005
										15.8	-0.000262
										15.816667	-0.000633
										15.833333	-0.000853
										15.85	-0.000783
										15.866667	-0.000683
										15.883333	-0.000923
										15.9	-0.001383
										15.916667	-0.001874
										15.933333	-0.001942
										15.95	-0.002231
										15.966667	-0.002409
										15.983333	-0.002007
										16	-0.000945
										16.016667	0.000416
										16.033333	0.000508
										16.05	-0.010599
										16.066667	-0.037437
										16.083333	-0.079604
										16.1	-0.137181
										16.116667	-0.205328
										16.133333	-0.266075
										16.15	-0.315443
										16.166667	-0.353979
										16.183333	-0.372275
										16.2	-0.372311
										16.216667	-0.358877
										16.233333	-0.334353
										16.25	-0.301239
										16.266667	-0.265835
										16.283333	-0.235621
										16.3	-0.209295
										16.316667	-0.18825
										16.333333	-0.169475
										16.35	-0.150049
										16.366667	-0.133494
										16.383333	-0.119769
										16.4	-0.107433
										16.416667	-0.095756
										16.433333	-0.086299
										16.45	-0.077942
										16.466667	-0.070556
										16.483333	-0.063729
										16.5	-0.057592
										16.516667	-0.052705
										16.533333	-0.047047
										16.55	-0.042748
										16.566667	-0.039319
										16.583333	-0.036331
										16.6	-0.032812
										16.616667	-0.028874
										16.633333	-0.025115
										16.65	-0.021676
										16.666667	-0.018945
										16.683333	-0.016325
										16.7	-0.014064
										16.716667	-0.012254
										16.733333	-0.010754
										16.75	-0.009583
										16.766667	-0.008332
										16.783333	-0.00742
										16.8	-0.006247
										16.816667	-0.005225
										16.833333	-0.004313
										16.85	-0.00343
										16.866667	-0.002858
										16.883333	-0.002355
										16.9	-0.001961
										16.916667	-0.001636
										16.933333	-0.001502
										16.95	-0.001288
										16.966667	-0.001163
										16.983333	-0.001099
										17	-0.000914
										17.016667	-0.000807
										17.033333	-0.000641
										17.05	-0.000384
										17.066667	-0.000137
										17.083333	0.000239
										17.1	0.000726
										17.116667	0.000983
										17.133333	0.001201
										17.15	0.001311
										17.166667	0.00141
										17.183333	0.001259
										17.2	0.001328
										17.216667	0.001497
										17.233333	0.001736
										17.25	0.001936
										17.266667	0.002076
										17.283333	0.002036
										17.3	0.001866
										17.316667	0.001537
										17.333333	0.001127
										17.35	0.000847
										17.366667	0.000575
										17.383333	0.000319
										17.4	-0.000007
										17.416667	-0.000192
										17.433333	-0.000408
										17.45	-0.000624
										17.466667	-0.000979
										17.483333	-0.001238
										17.5	-0.001559
										17.516667	-0.001721
										17.533333	-0.001782
										17.55	-0.001783
										17.566667	-0.001915
										17.583333	-0.002046
										17.6	-0.002097
										17.616667	-0.00212
										17.633333	-0.002022
										17.65	-0.001785
										17.666667	-0.001537
										17.683333	-0.001379
										17.7	-0.001292
										17.716667	-0.001144
										17.733333	-0.001052
										17.75	-0.001163
										17.766667	-0.001205
										17.783333	-0.001036
										17.8	-0.000797
										17.816667	-0.000619
										17.833333	-0.00036
										17.85	-0.000158
										17.866667	-0.000161
										17.883333	-0.000274
										17.9	-0.000197
										17.916667	-0.00009
										17.933333	0.000187
										17.95	0.000434
										17.966667	0.000381
										17.983333	0.000356
										18	0.000461
										18.016667	0.000546
										18.033333	0.000591
										18.05	0.000577
										18.066667	0.000672
										18.083333	0.001008
										18.1	0.00131
										18.116667	0.001332
										18.133333	0.001413
										18.15	0.001625
										18.166667	0.001646
										18.183333	0.001568
										18.2	0.0016
										18.216667	0.001562
										18.233333	0.001284
										18.25	0.001116
										18.266667	0.000899
										18.283333	0.000611
										18.3	0.000553
										18.316667	0.000365
										18.333333	0.000005
										18.35	-0.000303
										18.366667	-0.000372
										18.383333	-0.0004
										18.4	-0.000549
										18.416667	-0.000677
										18.433333	-0.000925
										18.45	-0.001019
										18.466667	-0.001081
										18.483333	-0.001272
										18.5	-0.001393
										18.516667	-0.001444
										18.533333	-0.001326
										18.55	-0.001167
										18.566667	-0.000984
										18.583333	-0.000737
										18.6	-0.00056
										18.616667	-0.000463
										18.633333	-0.000416
										18.65	-0.000309
										18.666667	-0.000172
										18.683333	-0.000012
										18.7	0.000179
										18.716667	0.00036
										18.733333	0.00057
										18.75	0.000521
										18.766667	0.000521
										18.783333	0.000592
										18.8	0.000613
										18.816667	0.000692
										18.833333	0.000931
										18.85	0.001281
										18.866667	0.0014
										18.883333	0.001499
										18.9	0.001488
										18.916667	0.001637
										18.933333	0.001884
										18.95	0.001863
										18.966667	0.001923
										18.983333	0.002873
										19	0.003773
										19.016667	0.003493
										19.033333	-0.000008
										19.05	-0.008526
										19.066667	-0.032849
										19.083333	-0.064561
										19.1	-0.109933
										19.116667	-0.163165
										19.133333	-0.210017
										19.15	-0.250269
										19.166667	-0.275775
										19.183333	-0.293422
										19.2	-0.29677
										19.216667	-0.290427
										19.233333	-0.271764
										19.25	-0.248622
										19.266667	-0.221779
										19.283333	-0.196914
										19.3	-0.17477
										19.316667	-0.153876
										19.333333	-0.136992
										19.35	-0.123818
										19.366667	-0.112194
										19.383333	-0.10177
										19.4	-0.093206
										19.416667	-0.084254
										19.433333	-0.075343
										19.45	-0.067551
										19.466667	-0.061529
										19.483333	-0.056697
										19.5	-0.052555
										19.516667	-0.048494
										19.533333	-0.044858
										19.55	-0.041782
										19.566667	-0.037925
										19.583333	-0.034379
										19.6	-0.030453
										19.616667	-0.027117
										19.633333	-0.02479
										19.65	-0.022323
										19.666667	-0.020556
										19.683333	-0.018479
										19.7	-0.016771
										19.716667	-0.015144
										19.733333	-0.013456
										19.75	-0.011869
										19.766667	-0.010213
										19.783333	-0.009108
										19.8	-0.008323
										19.816667	-0.007528
										19.833333	-0.006712
										19.85	-0.005927
										19.866667	-0.005172
										19.883333	-0.004429
										19.9	-0.003789
										19.916667	-0.00341
										19.933333	-0.003291
										19.95	-0.003101
										19.966667	-0.002912
										19.983333	-0.002613
										20	-0.002274
										20.016667	-0.002174
										20.033333	-0.001894
										20.05	-0.001663
										20.066667	-0.001493
										20.083333	-0.001413
										20.1	-0.001333
										20.116667	-0.001293
										20.133333	-0.001223
										20.15	-0.001195
										20.166667	-0.001048
										20.183333	-0.00081
										20.2	-0.000583
										20.216667	-0.000585
										20.233333	-0.000467
										20.25	-0.00026
										20.266667	-0.000118
										20.283333	-0.000027
										20.3	0.000205
										20.316667	0.000297
										20.333333	0.000128
										20.35	0.00012
										20.366667	-0.000097
										20.383333	-0.000265
										20.4	-0.000523
										20.416667	-0.00056
										20.433333	-0.000608
										20.45	-0.000686
										20.466667	-0.000734
										20.483333	-0.000807
										20.5	-0.001077
										20.516667	-0.001487
										20.533333	-0.001597
										20.55	-0.001397
										20.566667	-0.001216
										20.583333	-0.001156
										20.6	-0.001187
										20.616667	-0.001308
										20.633333	-0.001469
										20.65	-0.00141
										20.666667	-0.001191
										20.683333	-0.000972
										20.7	-0.000763
										20.716667	-0.000564
										20.733333	-0.000487
										20.75	-0.000483
										20.766667	-0.000528
										20.783333	-0.000484
										20.8	-0.000329
										20.816667	-0.000045
										20.833333	0.000379
										20.85	0.00075
										20.866667	0.000919
										20.883333	0.000988
										20.9	0.000847
										20.916667	0.000796
										20.933333	0.000925
										20.95	0.001104
										20.966667	0.001194
										20.983333	0.001175
										21	0.001066
										21.016667	0.000938
										21.033333	0.000979
										21.05	0.00103
										21.066667	0.001052
										21.083333	0.001065
										21.1	0.001052
										21.116667	0.00102
										21.133333	0.000747
										21.15	0.000415
										21.166667	0.000112
										21.183333	0.00011
										21.2	0.000117
										21.216667	-0.000059
										21.233333	-0.000035
										21.25	0.000038
										21.266667	-0.000148
										21.283333	-0.000325
										21.3	-0.000441
										21.316667	-0.000527
										21.333333	-0.000489
										21.35	-0.00052
										21.366667	-0.000621
										21.383333	-0.000672
										21.4	-0.000723
										21.416667	-0.000784
										21.433333	-0.000585
										21.45	-0.000242
										21.466667	-0.000007
										21.483333	0.000028
										21.5	-0.000136
										21.516667	-0.000461
										21.533333	-0.000606
										21.55	-0.000561
										21.566667	-0.000521
										21.583333	-0.000537
										21.6	-0.000363
										21.616667	-0.000208
										21.633333	-0.000054
										21.65	0.000031
										21.666667	0.000115
										21.683333	0.000123
										21.7	0.00021
										21.716667	0.000408
										21.733333	0.000576
										21.75	0.000753
										21.766667	0.000701
										21.783333	0.000468
										21.8	0.000397
										21.816667	0.000582
										21.833333	0.000926
										21.85	0.001121
										21.866667	0.001125
										21.883333	0.00099
										21.9	0.000864
										21.916667	0.000799
										21.933333	0.000888
										21.95	0.00106
										21.966667	0.000613
										21.983333	0.000625
										22	0.001027
										22.016667	0.000129
										22.033333	-0.000689
										22.05	-0.006017
										22.066667	-0.021249
										22.083333	-0.046382
										22.1	-0.075604
										22.116667	-0.106447
										22.133333	-0.136919
										22.15	-0.156102
										22.166667	-0.173579
										22.183333	-0.187289
										22.2	-0.188669
										22.216667	-0.183549
										22.233333	-0.171609
										22.25	-0.159859
										22.266667	-0.142719
										22.283333	-0.130297
										22.3	-0.114197
										22.316667	-0.097058
										22.333333	-0.086558
										22.35	-0.078169
										22.366667	-0.069689
										22.383333	-0.06241
										22.4	-0.05669
										22.416667	-0.051834
										22.433333	-0.047368
										22.45	-0.043952
										22.466667	-0.041336
										22.483333	-0.03813
										22.5	-0.033433
										22.516667	-0.029967
										22.533333	-0.026788
										22.55	-0.023748
										22.566667	-0.021278
										22.583333	-0.018859
										22.6	-0.016659
										22.616667	-0.014459
										22.633333	-0.012839
										22.65	-0.011819
										22.666667	-0.011048
										22.683333	-0.010148
										22.7	-0.009087
										22.716667	-0.008226
										22.733333	-0.007406
										22.75	-0.006565
										22.766667	-0.005596
										22.783333	-0.004587
										22.8	-0.003909
										22.816667	-0.00364
										22.833333	-0.003502
										22.85	-0.003113
										22.866667	-0.002755
										22.883333	-0.002257
										22.9	-0.001714
										22.916667	-0.00131
										22.933333	-0.000997
										22.95	-0.000903
										22.966667	-0.00124
										22.983333	-0.001466
										23	-0.001474
										23.016667	-0.001378
										23.033333	-0.001342
										23.05	-0.001327
										23.066667	-0.001201
										23.083333	-0.001096
										23.1	-0.00102
										23.116667	-0.001075
										23.133333	-0.001109
										23.15	-0.001014
										23.166667	-0.000889
										23.183333	-0.000935
										23.2	-0.00097
										23.216667	-0.001285
										23.233333	-0.00164
										23.25	-0.001775
										23.266667	-0.001724
										23.283333	-0.001613
										23.3	-0.001342
										23.316667	-0.000931
										23.333333	-0.00051
										23.35	-0.000179
										23.366667	-0.000175
										23.383333	-0.00021
										23.4	-0.000164
										23.416667	0.000012
										23.433333	-0.000012
										23.45	-0.000107
										23.466667	-0.000051
										23.483333	-0.00001
										23.5	-0.000179
										23.516667	-0.000329
										23.533333	-0.000298
										23.55	-0.000108
										23.566667	0.000153
										23.583333	0.000253
										23.6	0.000212
										23.616667	0.000158
										23.633333	0.000094
										23.65	0.000169
										23.666667	0.000075
										23.683333	0.00009
										23.7	0.000176
										23.716667	0.000401
										23.733333	0.000464
										23.75	0.000435
										23.766667	0.000385
										23.783333	0.000436
										23.8	0.000437
										23.816667	0.000518
										23.833333	0.000678
										23.85	0.000538
										23.866667	0.000232
										23.883333	-0.000063
										23.9	-0.000418
										23.916667	-0.000624
										23.933333	-0.000679
										23.95	-0.000664
										23.966667	-0.000589
										23.983333	-0.000682
										24	-0.000816
										24.016667	-0.00118
										24.033333	-0.001523
										24.05	-0.001817
										24.066667	-0.001851
										24.083333	-0.001639
										24.1	-0.00141
										24.116667	-0.001311
										24.133333	-0.001362
										24.15	-0.001333
										24.166667	-0.001144
										24.183333	-0.000855
										24.2	-0.000577
										24.216667	-0.000359
										24.233333	-0.000091
										24.25	0.000107
										24.266667	0.000046
										24.283333	0.000094
										24.3	0.000032
										24.316667	0.0001
										24.333333	0.000387
										24.35	0.000743
										24.366667	0.001079
										24.383333	0.001446
										24.4	0.001672
										24.416667	0.001609
										24.433333	0.001625
										24.45	0.001775
										24.466667	0.001807
										24.483333	0.001508
										24.5	0.00114
										24.516667	0.000792
										24.533333	0.000564
										24.55	0.000395
										24.566667	0.000111
										24.583333	-0.000221
										24.6	-0.000112
										24.616667	0.000237
										24.633333	0.000636
										24.65	0.000734
										24.666667	0.000513
										24.683333	0.000284
										24.7	0.000109
										24.716667	-0.000186
										24.733333	-0.000691
										24.75	-0.001176
										24.766667	-0.001581
										24.783333	-0.001426
										24.8	-0.00108
										24.816667	-0.00057
										24.833333	-0.000079
										24.85	0.000352
										24.866667	0.000742
										24.883333	0.001243
										24.9	0.001614
										24.916667	0.001155
										24.933333	0.001221
										24.95	0.001688
										24.966667	0.003205
										24.983333	0.004472
										25	0.005049
										25.016667	0.004866
										25.033333	0.004173
										25.05	-0.001648
										25.066667	-0.014208
										25.083333	-0.032967
										25.1	-0.053087
										25.116667	-0.073817
										25.133333	-0.089817
										25.15	-0.097366
										25.166667	-0.100677
										25.183333	-0.100508
										25.2	-0.097869
										25.216667	-0.09269
										25.233333	-0.089471
										25.25	-0.086602
										25.266667	-0.081243
										25.283333	-0.073756
										25.3	-0.066712
										25.316667	-0.060989
										25.333333	-0.055496
										25.35	-0.050203
										25.366667	-0.04598
										25.383333	-0.042457
										25.4	-0.037075
										25.416667	-0.031782
										25.433333	-0.02833
										25.45	-0.026537
										25.466667	-0.024804
										25.483333	-0.022472
										25.5	-0.020169
										25.516667	-0.018216
										25.533333	-0.016627
										25.55	-0.01535
										25.566667	-0.013882
										25.583333	-0.012404
										25.6	-0.011207
										25.616667	-0.010429
										25.633333	-0.010042
										25.65	-0.009698
										25.666667	-0.00933
										25.683333	-0.008902
										25.7	-0.008474
										25.716667	-0.008316
										25.733333	-0.008048
										25.75	-0.00778
										25.766667	-0.007545
										25.783333	-0.007141
										25.8	-0.006957
										25.816667	-0.006814
										25.833333	-0.00679
										25.85	-0.006846
										25.866667	-0.006753
										25.883333	-0.006418
										25.9	-0.006373
										25.916667	-0.006718
										25.933333	-0.006893
										25.95	-0.006888
										25.966667	-0.006764
										25.983333	-0.006729
										26	-0.006628
										26.016667	-0.006396
										26.033333	-0.005965
										26.05	-0.005663
										26.066667	-0.005472
										26.083333	-0.00557
										26.1	-0.005819
										26.116667	-0.006028
										26.133333	-0.006111
										26.15	-0.006078
										26.166667	-0.005954
										26.183333	-0.005751
										26.2	-0.005707
										26.216667	-0.005654
										26.233333	-0.00549
										26.25	-0.005395
										26.266667	-0.00528
										26.283333	-0.005256
										26.3	-0.005271
										26.316667	-0.005197
										26.333333	-0.005152
										26.35	-0.005178
										26.366667	-0.005445
										26.383333	-0.005633
										26.4	-0.005731
										26.416667	-0.005759
										26.433333	-0.005847
										26.45	-0.005985
										26.466667	-0.005633
										26.483333	-0.004666
										26.5	-0.005706
										26.516667	-0.005987
										26.533333	-0.006298
										26.55	-0.006388
										26.566667	-0.006599
										26.583333	-0.007219
										26.6	-0.0075
										26.616667	-0.005729
										26.633333	0.007922
										26.65	0.022703
										26.666667	0.029394
										26.683333	0.028865
										26.7	0.025376
										26.716667	0.021827
										26.733333	0.019031
										26.75	0.016404
										26.766667	0.014017
										26.783333	0.011959
										26.8	0.010212
										26.816667	0.008775
										26.833333	0.007208
										26.85	0.005293
										26.866667	0.003299
										26.883333	0.001725
										26.9	0.000541
										26.916667	-0.000323
										26.933333	-0.001098
										26.95	-0.001812
										26.966667	-0.002333
										26.983333	-0.002845
										27	-0.003247
										27.016667	-0.003429
										27.033333	-0.00342
										27.05	-0.003462
										27.066667	-0.003604
										27.083333	-0.00357
										27.1	-0.003386
										27.116667	-0.003371
										27.133333	-0.003327
										27.15	-0.003292
										27.166667	-0.003348
										27.183333	-0.003173
										27.2	-0.002951
										27.216667	-0.002782
										27.233333	-0.002723
										27.25	-0.002804
										27.266667	-0.002865
										27.283333	-0.002826
										27.3	-0.002927
										27.316667	-0.002958
										27.333333	-0.002891
										27.35	-0.002896
										27.366667	-0.002981
										27.383333	-0.002906
										27.4	-0.002841
										27.416667	-0.002746
										27.433333	-0.002821
										27.45	-0.002776
										27.466667	-0.002721
										27.483333	-0.002487
										27.5	-0.002272
										27.516667	-0.002147
										27.533333	-0.002023
										27.55	-0.001868
										27.566667	-0.001662
										27.583333	-0.001543
										27.6	-0.001523
										27.616667	-0.001404
										27.633333	-0.001014
										27.65	-0.000594
										27.666667	-0.000295
										27.683333	-0.000013
										27.7	0.000164
										27.716667	0.000312
										27.733333	0.000459
										27.75	0.000676
										27.766667	0.000943
										27.783333	0.00119
										27.8	0.001396
										27.816667	0.001435
										27.833333	0.001543
										27.85	0.001742
										27.866667	0.00183
										27.883333	0.001919
										27.9	0.002297
										27.916667	0.002526
										27.933333	0.002354
										27.95	0.002322
										27.966667	0.002451
										27.983333	0.002509
										28	0.002308
										28.016667	0.002586
										28.033333	0.002204
										28.05	0.001114
										28.066667	-0.010647
										28.083333	-0.027397
										28.1	-0.040117
										28.116667	-0.053328
										28.133333	-0.060478
										28.15	-0.061118
										28.166667	-0.060018
										28.183333	-0.057307
										28.2	-0.053357
										28.216667	-0.049546
										28.233333	-0.046926
										28.25	-0.044565
										28.266667	-0.040935
										28.283333	-0.037784
										28.3	-0.034953
										28.316667	-0.032292
										28.333333	-0.029521
										28.35	-0.02655
										28.366667	-0.024059
										28.383333	-0.021758
										28.4	-0.019407
										28.416667	-0.017416
										28.433333	-0.015705
										28.45	-0.014194
										28.466667	-0.012833
										28.483333	-0.011662
										28.5	-0.010501
										28.516667	-0.00944
										28.533333	-0.00865
										28.55	-0.00814
										28.566667	-0.007549
										28.583333	-0.006949
										28.6	-0.006449
										28.616667	-0.006038
										28.633333	-0.005788
										28.65	-0.005468
										28.666667	-0.005119
										28.683333	-0.00483
										28.7	-0.00442
										28.716667	-0.004041
										28.733333	-0.003841
										28.75	-0.003522
										28.766667	-0.003294
										28.783333	-0.003176
										28.8	-0.002978
										28.816667	-0.00277
										28.833333	-0.002632
										28.85	-0.002464
										28.866667	-0.002067
										28.883333	-0.001739
										28.9	-0.001624
										28.916667	-0.001648
										28.933333	-0.001442
										28.95	-0.001136
										28.966667	-0.00096
										28.983333	-0.000894
										29	-0.000959
										29.016667	-0.000966
										29.033333	-0.000832
										29.05	-0.000679
										29.066667	-0.000435
										29.083333	-0.000362
										29.1	-0.000329
										29.116667	-0.000345
										29.133333	-0.000475
										29.15	-0.000434
										29.166667	-0.000434
										29.183333	-0.000513
										29.2	-0.000873
										29.216667	-0.001033
										29.233333	-0.001002
										29.25	-0.000794
										29.266667	-0.000797
										29.283333	-1
										29.3	-0.001013
										29.316667	-0.000936
										29.333333	-0.000689
										29.35	-0.000572
										29.366667	-0.000627
										29.383333	-0.000734
										29.4	-0.00069
										29.416667	-0.000687
										29.433333	-0.000573
										29.45	-0.00041
										29.466667	-0.000277
										29.483333	-0.000334
										29.5	-0.000412
										29.516667	-0.000301
										29.533333	0.00004
										29.55	0.000242
										29.566667	0.000293
										29.583333	0.000275
										29.6	0.000336
										29.616667	0.000538
										29.633333	0.0006
										29.65	0.000383
										29.666667	0.000305
										29.683333	0.000157
										29.7	0.000139
										29.716667	0.000291
										29.733333	0.000386
										29.75	0.000461
										29.766667	0.000466
										29.783333	0.000491
										29.8	0.000596
										29.816667	0.00062
										29.833333	0.000585
										29.85	0.000502
										29.866667	0.00055
										29.883333	0.000558
										29.9	0.000465
										29.916667	0.000473
										29.933333	0.000461
										29.95	0.000228
										29.966667	0.000207
										29.983333	0.000255
										30	0.000344
										30.016667	0.000392
										30.033333	0.000321
										30.05	0.00023
										30.066667	-0.000032
										30.083333	-0.000144
										30.1	-0.000208
										30.116667	-0.000392
										30.133333	-0.000486
										30.15	-0.00046
										30.166667	-0.000324
										30.183333	-0.000318
										30.2	-0.000323
										30.216667	-0.000373
										30.233333	-0.000333
										30.25	-0.000303
										30.266667	-0.000492
										30.283333	-0.000532
										30.3	-0.000692
										30.316667	-0.000752
										30.333333	-0.000749
										30.35	-0.000736
										30.366667	-0.000593
										30.383333	-0.00054
										30.4	-0.000447
										30.416667	-0.000434
										30.433333	-0.000441
										30.45	-0.000264
										30.466667	-0.000268
										30.483333	-0.000421
										30.5	-0.000455
										30.516667	-0.000319
										30.533333	-0.000303
										30.55	-0.000366
										30.566667	-0.000313
										30.583333	-0.00029
										30.6	-0.000128
										30.616667	0.000024
										30.633333	0.000186
										30.65	0.000399
										30.666667	0.000361
										30.683333	0.000373
										30.7	0.000385
										30.716667	0.000326
										30.733333	0.000378
										30.75	0.00046
										30.766667	0.000682
										30.783333	0.000663
										30.8	0.000695
										30.816667	0.000829
										30.833333	0.000583
										30.85	0.000346
										30.866667	0.00022
										30.883333	0.000203
										30.9	0.000187
										30.916667	0.00004
										30.933333	-0.000074
										30.95	-0.000339
										30.966667	-0.000523
										30.983333	-0.001167
										31	-0.002182
										31.016667	-0.002056
										31.033333	-0.000401
										31.05	-0.006154
										31.066667	-0.015856
										31.083333	-0.028499
										31.1	-0.038711
										31.116667	-0.043144
										31.133333	-0.043216
										31.15	-0.041778
										31.166667	-0.03978
										31.183333	-0.03719
										31.2	-0.034491
										31.216667	-0.031841
										31.233333	-0.029602
										31.25	-0.028803
										31.266667	-0.027123
										31.283333	-0.024893
										31.3	-0.022841
										31.316667	-0.02068
										31.333333	-0.018458
										31.35	-0.016117
										31.366667	-0.014076
										31.383333	-0.012984
										31.4	-0.011482
										31.416667	-0.010019
										31.433333	-0.008675
										31.45	-0.007602
										31.466667	-0.006838
										31.483333	-0.006275
										31.5	-0.005611
										31.516667	-0.005268
										31.533333	-0.005072
										31.55	-0.004867
										31.566667	-0.004691
										31.583333	-0.004296
										31.6	-0.00385
										31.616667	-0.003665
										31.633333	-0.003509
										31.65	-0.003372
										31.666667	-0.003294
										31.683333	-0.003207
										31.7	-0.003109
										31.716667	-0.003081
										31.733333	-0.003004
										31.75	-0.003036
										31.766667	-0.003127
										31.783333	-0.003237
										31.8	-0.003337
										31.816667	-0.003378
										31.833333	-0.003418
										31.85	-0.003318
										31.866667	-0.003228
										31.883333	-0.003208
										31.9	-0.003036
										31.916667	-0.002844
										31.933333	-0.002882
										31.95	-0.00285
										31.966667	-0.002718
										31.983333	-0.002536
										32	-0.002423
										32.016667	-0.002339
										32.033333	-0.002175
										32.05	-0.002011
										32.066667	-0.001797
										32.083333	-0.001482
										32.1	-0.001438
										32.116667	-0.001424
										32.133333	-0.001227
										32.15	-0.001101
										32.166667	-0.000995
										32.183333	-0.001108
										32.2	-0.001202
										32.216667	-0.001045
										32.233333	-0.000879
										32.25	-0.00084
										32.266667	-0.000671
										32.283333	-0.000382
										32.3	-0.000123
										32.316667	0.000056
										32.333333	0.000034
										32.35	0.000023
										32.366667	-0.000235
										32.383333	-0.000403
										32.4	-0.00052
										32.416667	-0.000707
										32.433333	-0.000744
										32.45	-0.000561
										32.466667	-0.000428
										32.483333	-0.000253
										32.5	-0.000064
										32.516667	0.000276
										32.533333	0.000615
										32.55	0.000675
										32.566667	0.000624
										32.583333	0.000674
										32.6	0.000665
										32.616667	0.000454
										32.633333	0.000324
										32.65	0.000373
										32.666667	0.000562
										32.683333	0.000651
										32.7	0.000901
										32.716667	0.00111
										32.733333	0.00117
										32.75	0.00111
										32.766667	0.00124
										32.783333	0.001251
										32.8	0.001201
										32.816667	0.001231
										32.833333	0.001311
										32.85	0.001328
										32.866667	0.001106
										32.883333	0.001074
										32.9	0.000982
										32.916667	0.00076
										32.933333	0.000638
										32.95	0.000566
										32.966667	0.000474
										32.983333	0.000143
										33	0.000021
										33.016667	0.00014
										33.033333	0.000258
										33.05	0.000237
										33.066667	0.000105
										33.083333	-0.00005
										33.1	-0.000262
										33.116667	-0.000453
										33.133333	-0.000664
										33.15	-0.000915
										33.166667	-0.001046
										33.183333	-0.001187
										33.2	-0.001032
										33.216667	-0.001132
										33.233333	-0.001172
										33.25	-0.001092
										33.266667	-0.000971
										33.283333	-0.000851
										33.3	-0.000931
										33.316667	-0.000971
										33.333333	-0.001075
										33.35	-0.001259
										33.366667	-0.001393
										33.383333	-0.001466
[truncated: 939 more rows]

## Sheet: Control
	ΔQ (μcal)	Vol. (μL)	Xt (mM)	Mt (mM)	XMT	∆H (cal/mol)	Fit (cal/mol)	Residual (cal/mol)			DP_X	DP_Y	NDH_X	NDH_Y
1	-2.45956	1.00	0.00000e0	0.00000e0		-12296.55611	0.00000e0	0.00000e0			0.083333	0.036877	0.172454	-0.369063
2	-0.18454	2.50	0.00000e0	0.00000e0		-369.06279	0.00000e0	0.00000e0			0.1	0.023662	0.297423	-0.392601
3	-0.19631	2.50	0.00000e0	0.00000e0		-392.60101	0.00000e0	0.00000e0			0.116667	0.018157	0.423883	-0.428732
4	-0.21437	2.50	0.00000e0	0.00000e0		-428.73191	0.00000e0	0.00000e0			0.133333	0.013332	0.551836	-0.505484
5	-0.25275	2.50	0.00000e0	0.00000e0		-505.48391	0.00000e0	0.00000e0			0.15	0.009487	0.68128	-2.081579
6	-1.04083	2.50	0.00000e0	0.00000e0		-2081.57918	0.00000e0	0.00000e0			0.166667	0.005653	0.812216	-0.177156
7	-8.85814e-2	2.50	0.00000e0	0.00000e0		-177.15567	0.00000e0	0.00000e0			0.183333	0.001808	0.944643	0.238413
8	0.11921	2.50	0.00000e0	0.00000e0		238.41252	0.00000e0	0.00000e0			0.2	-0.004287	1.078563	-0.279825
9	-0.13992	2.50	0.00000e0	0.00000e0		-279.82536	0.00000e0	0.00000e0			0.216667	-0.009255	1.213974	-0.371429
10	-0.18572	2.50	0.00000e0	0.00000e0		-371.42916	0.00000e0	0.00000e0			0.233333	-0.010038	1.350876	-0.486926
11	-0.24347	2.50	0.00000e0	0.00000e0		-486.92596	0.00000e0	0.00000e0			0.25	-0.013411	1.489271	-0.280841
12	-0.14043	2.50	0.00000e0	0.00000e0		-280.84128	0.00000e0	0.00000e0			0.266667	-0.014114	1.629157	-0.302151
13	-0.15108	2.50	0.00000e0	0.00000e0		-302.15135	0.00000e0	0.00000e0			0.283333	-0.013607	1.770534	-0.322403
14	-0.16121	2.50	0.00000e0	0.00000e0		-322.40254	0.00000e0	0.00000e0			0.3	-0.01563	1.913404	-0.514474
15	-0.25725	2.50	0.00000e0	0.00000e0		-514.47357	0.00000e0	0.00000e0			0.316667	-0.017553	2.057765	-0.33009
16	-0.16505	2.50	0.00000e0	0.00000e0		-330.09041	0.00000e0	0.00000e0			0.333333	-0.019306
17	0.00000e0	0	0.00000e0	0.00000e0	0.00000e0	0.00000e0	0.00000e0	0.00000e0			0.35	-0.020897
											0.366667	-0.021178
											0.383333	-0.020009
											0.4	-0.017821
											0.416667	-0.014312
											0.433333	-0.010203
											0.45	-0.006407
											0.466667	-0.003209
											0.483333	-0.000571
											0.5	0.001318
											0.516667	0.002586
											0.533333	0.003604
											0.55	0.004372
											0.566667	0.004742
											0.583333	0.005088
											0.6	0.005383
											0.616667	0.005399
											0.633333	0.005165
											0.65	0.004871
											0.666667	0.004706
											0.683333	0.004152
											0.7	0.003537
											0.716667	0.002962
											0.733333	0.002486
											0.75	0.002011
											0.766667	0.001946
											0.783333	0.002481
											0.8	0.003025
											0.816667	0.003499
											0.833333	0.003875
											0.85	0.00399
											0.866667	0.003896
											0.883333	0.003951
											0.9	0.004327
											0.916667	0.004893
											0.933333	0.006003
											0.95	0.008323
											0.966667	0.011563
											0.983333	0.011712
											1	0.009042
											1.016667	0.007562
											1.033333	-0.000719
											1.05	-0.009708
											1.066667	-0.011863
											1.083333	-0.012119
											1.1	-0.012324
											1.116667	-0.012209
											1.133333	-0.012554
											1.15	-0.012499
											1.166667	-0.012809
											1.183333	-0.013764
											1.2	-0.015028
											1.216667	-0.015843
											1.233333	-0.015657
											1.25	-0.015221
											1.266667	-0.015156
											1.283333	-0.015329
											1.3	-0.015497
											1.316667	-0.015665
											1.333333	-0.015873
											1.35	-0.016041
											1.366667	-0.016308
											1.383333	-0.016846
											1.4	-0.017354
											1.416667	-0.017731
											1.433333	-0.018067
											1.45	-0.018553
											1.466667	-0.019239
											1.483333	-0.019695
											1.5	-0.01999
											1.516667	-0.020326
											1.533333	-0.020496
											1.55	-0.020645
											1.566667	-0.020943
											1.583333	-0.021251
											1.6	-0.021509
											1.616667	-0.021627
											1.633333	-0.021785
											1.65	-0.021971
											1.666667	-0.022216
											1.683333	-0.02245
											1.7	-0.022635
											1.716667	-0.02269
											1.733333	-0.022755
											1.75	-0.022669
											1.766667	-0.022723
											1.783333	-0.022979
											1.8	-0.023075
											1.816667	-0.023091
											1.833333	-0.023027
											1.85	-0.021823
											1.866667	-0.018979
											1.883333	-0.015833
											1.9	-0.013365
											1.916667	-0.011976
											1.933333	-0.011267
											1.95	-0.011219
											1.966667	-0.01151
											1.983333	-0.010971
											2	-0.009643
											2.016667	-0.008561
											2.033333	-0.007182
											2.05	-0.008623
											2.066667	-0.010804
											2.083333	-0.012005
											2.1	-0.012456
											2.116667	-0.012178
											2.133333	-0.011966
											2.15	-0.011862
											2.166667	-0.011787
											2.183333	-0.012842
											2.2	-0.015648
											2.216667	-0.018843
											2.233333	-0.021448
											2.25	-0.02297
											2.266667	-0.023594
											2.283333	-0.023728
											2.3	-0.023442
											2.316667	-0.023116
											2.333333	-0.0227
											2.35	-0.022384
											2.366667	-0.022292
											2.383333	-0.022139
											2.4	-0.022176
											2.416667	-0.022193
											2.433333	-0.02228
											2.45	-0.022347
											2.466667	-0.022314
											2.483333	-0.02231
											2.5	-0.022244
											2.516667	-0.022019
											2.533333	-0.021773
											2.55	-0.021647
											2.566667	-0.021361
											2.583333	-0.021016
											2.6	-0.02072
											2.616667	-0.020369
											2.633333	-0.020065
											2.65	-0.019851
											2.666667	-0.019647
											2.683333	-0.019354
											2.7	-0.01892
											2.716667	-0.018666
											2.733333	-0.018393
											2.75	-0.018165
											2.766667	-0.017717
											2.783333	-0.01735
											2.8	-0.017012
											2.816667	-0.016694
											2.833333	-0.016516
											2.85	-0.016444
											2.866667	-0.016337
											2.883333	-0.01615
											2.9	-0.015863
											2.916667	-0.015505
											2.933333	-0.015168
											2.95	-0.014881
											2.966667	-0.014662
											2.983333	-0.01447
											3	-0.014368
											3.016667	-0.014185
											3.033333	-0.013913
											3.05	-0.013501
											3.066667	-0.013278
											3.083333	-0.013116
											3.1	-0.013083
											3.116667	-0.01275
											3.133333	-0.012327
											3.15	-0.011984
											3.166667	-0.01162
											3.183333	-0.011237
											3.2	-0.010874
											3.216667	-0.010534
											3.233333	-0.010265
											3.25	-0.010166
											3.266667	-0.009986
											3.283333	-0.009757
											3.3	-0.009637
											3.316667	-0.009538
											3.333333	-0.009474
											3.35	-0.009482
											3.366667	-0.009501
											3.383333	-0.00954
											3.4	-0.009388
											3.416667	-0.009097
											3.433333	-0.008756
											3.45	-0.00861
											3.466667	-0.008401
											3.483333	-0.007982
											3.5	-0.007533
											3.516667	-0.007124
											3.533333	-0.006756
											3.55	-0.006477
											3.566667	-0.006162
											3.583333	-0.00594
											3.6	-0.005948
											3.616667	-0.005806
											3.633333	-0.005574
											3.65	-0.005292
											3.666667	-0.00494
											3.683333	-0.004548
											3.7	-0.004128
											3.716667	-0.003837
											3.733333	-0.003576
											3.75	-0.003375
											3.766667	-0.003274
											3.783333	-0.003073
											3.8	-0.003063
											3.816667	-0.003273
											3.833333	-0.003488
											3.85	-0.003563
											3.866667	-0.003708
											3.883333	-0.003772
											3.9	-0.003577
											3.916667	-0.003352
											3.933333	-0.003205
											3.95	-0.003177
											3.966667	-0.00309
											3.983333	-0.003413
											4	-0.003796
											4.016667	-0.002219
											4.033333	-0.007261
											4.05	-0.017706
											4.066667	-0.025295
											4.083333	-0.026494
											4.1	-0.024683
											4.116667	-0.022252
											4.133333	-0.020321
											4.15	-0.018211
											4.166667	-0.016045
											4.183333	-0.015068
											4.2	-0.014861
											4.216667	-0.014243
											4.233333	-0.012996
											4.25	-0.011138
											4.266667	-0.008681
											4.283333	-0.006115
											4.3	-0.003818
											4.316667	-0.001991
											4.333333	-0.000775
											4.35	0.000302
											4.366667	0.001229
											4.383333	0.001916
											4.4	0.002472
											4.416667	0.003074
											4.433333	0.003402
											4.45	0.003681
											4.466667	0.00366
											4.483333	0.003618
											4.5	0.003677
											4.516667	0.003646
											4.533333	0.003675
											4.55	0.003578
											4.566667	0.003431
											4.583333	0.003385
											4.6	0.003188
											4.616667	0.003132
											4.633333	0.002975
											4.65	0.002683
											4.666667	0.002534
											4.683333	0.002495
											4.7	0.002456
											4.716667	0.002267
											4.733333	0.002118
											4.75	0.002139
											4.766667	0.002218
											4.783333	0.002289
											4.8	0.002531
											4.816667	0.002562
											4.833333	0.002313
											4.85	0.002035
											4.866667	0.001696
											4.883333	0.001487
											4.9	0.001431
											4.916667	0.001296
											4.933333	0.00113
											4.95	0.001045
											4.966667	0.001019
											4.983333	0.000933
											5	0.000898
											5.016667	0.000679
											5.033333	0.000429
											5.05	0.000399
											5.066667	0.000319
											5.083333	0.00016
											5.1	0.00012
											5.116667	0.00005
											5.133333	-0.000161
											5.15	-0.000302
											5.166667	-0.000243
											5.183333	-0.000064
											5.2	0.000085
											5.216667	0.000393
											5.233333	0.000642
											5.25	0.000692
											5.266667	0.000672
											5.283333	0.000592
											5.3	0.000512
											5.316667	0.000532
											5.333333	0.000633
											5.35	0.000883
											5.366667	0.000954
											5.383333	0.000967
											5.4	0.00087
											5.416667	0.000743
											5.433333	0.000666
											5.45	0.00069
											5.466667	0.000733
											5.483333	0.000706
											5.5	0.000652
											5.516667	0.000669
											5.533333	0.000825
											5.55	0.000761
											5.566667	0.000507
											5.583333	0.000333
											5.6	0.00035
											5.616667	0.000457
											5.633333	0.000454
											5.65	0.000331
											5.666667	0.000109
											5.683333	-0.000234
											5.7	-0.000377
											5.716667	-0.000489
											5.733333	-0.000453
											5.75	-0.000237
											5.766667	-0.000181
											5.783333	-0.000215
											5.8	-0.000239
											5.816667	-0.000264
											5.833333	-0.000168
											5.85	-0.000234
											5.866667	-0.000282
											5.883333	-0.00032
											5.9	-0.000518
											5.916667	-0.000646
											5.933333	-0.000774
											5.95	-0.001012
											5.966667	-0.001111
											5.983333	-0.000975
											6	-0.000708
											6.016667	-0.000551
											6.033333	-0.000414
											6.05	-0.000238
											6.066667	-0.000141
											6.083333	-0.000155
											6.1	-0.000273
											6.116667	-0.000401
											6.133333	-0.00044
											6.15	-0.000288
											6.166667	-0.000317
											6.183333	-0.000275
											6.2	-0.000394
											6.216667	-0.000416
											6.233333	-0.000208
											6.25	0.000129
											6.266667	0.000417
											6.283333	0.000524
											6.3	0.000672
											6.316667	0.000769
											6.333333	0.000765
											6.35	0.00064
											6.366667	0.000515
											6.383333	0.000219
											6.4	0.000074
											6.416667	0.000029
											6.433333	0.000214
											6.45	0.000447
											6.466667	0.00054
											6.483333	0.000472
											6.5	0.000564
											6.516667	0.000657
											6.533333	0.000619
											6.55	0.000451
											6.566667	0.000313
											6.583333	0.000202
											6.6	0.000182
											6.616667	0.000201
											6.633333	0.00022
											6.65	0.00016
											6.666667	0.000009
											6.683333	0.000148
											6.7	0.000293
											6.716667	0.000528
											6.733333	0.000553
											6.75	0.000248
											6.766667	-0.000038
											6.783333	-0.000283
											6.8	-0.000478
											6.816667	-0.000739
											6.833333	-0.00098
											6.85	-0.001112
											6.866667	-0.001014
											6.883333	-0.001015
											6.9	-0.001227
											6.916667	-0.001449
											6.933333	-0.001595
											6.95	-0.002354
											6.966667	-0.002293
											6.983333	-0.001942
											7	-0.001871
											7.016667	0.00012
											7.033333	-0.002829
											7.05	-0.012751
											7.066667	-0.020926
											7.083333	-0.02409
											7.1	-0.022995
											7.116667	-0.02073
											7.133333	-0.018435
											7.15	-0.01658
											7.166667	-0.014586
											7.183333	-0.013545
											7.2	-0.013574
											7.216667	-0.013213
											7.233333	-0.012232
											7.25	-0.010921
											7.266667	-0.009159
											7.283333	-0.006999
											7.3	-0.00477
											7.316667	-0.003011
											7.333333	-0.001712
											7.35	-0.000813
											7.366667	-0.000204
											7.383333	0.000235
											7.4	0.000524
											7.416667	0.000543
											7.433333	0.000772
											7.45	0.00095
											7.466667	0.000929
											7.483333	0.000838
											7.5	0.000906
											7.516667	0.001185
											7.533333	0.001365
											7.55	0.001385
											7.566667	0.001316
											7.583333	0.001356
											7.6	0.001276
											7.616667	0.001157
											7.633333	0.001207
											7.65	0.001189
											7.666667	0.001123
											7.683333	0.001177
											7.7	0.001211
											7.716667	0.001265
											7.733333	0.001329
											7.75	0.001583
											7.766667	0.001808
											7.783333	0.001817
											7.8	0.001907
											7.816667	0.001996
											7.833333	0.002015
											7.85	0.002105
											7.866667	0.002234
											7.883333	0.002164
											7.9	0.002141
											7.916667	0.002187
											7.933333	0.002314
											7.95	0.002321
											7.966667	0.002107
											7.983333	0.001964
											8	0.002051
											8.016667	0.002015
											8.033333	0.002021
											8.05	0.002007
											8.066667	0.001933
											8.083333	0.001728
											8.1	0.001534
											8.116667	0.00136
											8.133333	0.001202
											8.15	0.001016
											8.166667	0.00083
											8.183333	0.000505
											8.2	0.000119
											8.216667	-0.000106
											8.233333	-0.000322
											8.25	-0.000415
											8.266667	-0.000384
											8.283333	-0.000304
											8.3	-0.000324
											8.316667	-0.000454
											8.333333	-0.000694
											8.35	-0.000814
											8.366667	-0.000923
											8.383333	-0.00102
											8.4	-0.000937
											8.416667	-0.000844
											8.433333	-0.000752
											8.45	-0.000669
											8.466667	-0.000706
											8.483333	-0.000743
											8.5	-0.000628
											8.516667	-0.000664
											8.533333	-0.00071
											8.55	-0.000555
											8.566667	-0.000201
											8.583333	-0.000006
											8.6	-0.000002
											8.616667	-0.000026
											8.633333	0.00012
											8.65	0.000357
											8.666667	0.000513
											8.683333	0.000639
											8.7	0.000805
											8.716667	0.000872
											8.733333	0.0008
											8.75	0.000828
											8.766667	0.000907
											8.783333	0.000945
											8.8	0.001084
											8.816667	0.001132
											8.833333	0.001041
											8.85	0.00108
											8.866667	0.001189
											8.883333	0.001079
											8.9	0.000828
											8.916667	0.000617
											8.933333	0.000547
											8.95	0.000486
											8.966667	0.000275
											8.983333	-0.000128
											9	-0.000462
											9.016667	-0.000705
											9.033333	-0.000948
											9.05	-0.001032
											9.066667	-0.001095
											9.083333	-0.001009
											9.1	-0.001229
											9.116667	-0.001219
											9.133333	-0.001239
											9.15	-0.001319
											9.166667	-0.001318
											9.183333	-0.001188
											9.2	-0.001108
											9.216667	-0.000936
											9.233333	-0.000884
											9.25	-0.000882
											9.266667	-0.00088
											9.283333	-0.000788
											9.3	-0.000816
											9.316667	-0.000624
											9.333333	-0.000287
											9.35	-0.000013
											9.366667	0.000152
											9.383333	0.000177
											9.4	0.000231
											9.416667	0.000036
											9.433333	0.000091
											9.45	0.000173
											9.466667	0.000182
											9.483333	0.000322
											9.5	0.000351
											9.516667	0.000331
											9.533333	0.00024
											9.55	0.00008
											9.566667	0.000168
											9.583333	0.000234
											9.6	0.00029
											9.616667	0.000116
											9.633333	0.000041
											9.65	0.000047
											9.666667	0.000033
											9.683333	-0.000081
											9.7	-0.000158
											9.716667	-0.000064
											9.733333	-0.000011
											9.75	0.000083
											9.766667	0.000096
											9.783333	0.00007
											9.8	0.000123
											9.816667	0.000055
											9.833333	0.000028
											9.85	0.00003
											9.866667	0.000172
											9.883333	0.000154
											9.9	0.000216
											9.916667	0.000588
											9.933333	0.00055
											9.95	0.000472
											9.966667	0.000324
											9.983333	0.000026
											10	-0.000563
											10.016667	-0.001021
											10.033333	-0.004799
											10.05	-0.014127
											10.066667	-0.022225
											10.083333	-0.024704
											10.1	-0.023402
											10.116667	-0.02135
											10.133333	-0.019258
											10.15	-0.016957
											10.166667	-0.014905
											10.183333	-0.013763
											10.2	-0.013581
											10.216667	-0.013159
											10.233333	-0.012107
											10.25	-0.010575
											10.266667	-0.008773
											10.283333	-0.006401
											10.3	-0.004279
											10.316667	-0.002736
											10.333333	-0.001584
											10.35	-0.000791
											10.366667	-0.000219
											10.383333	0.000254
											10.4	0.000806
											10.416667	0.001209
											10.433333	0.001432
											10.45	0.001556
											10.466667	0.001579
											10.483333	0.001402
											10.5	0.001295
											10.516667	0.001388
											10.533333	0.001392
											10.55	0.001266
											10.566667	0.00109
											10.583333	0.000985
											10.6	0.000969
											10.616667	0.000803
											10.633333	0.000727
											10.65	0.000812
											10.666667	0.000897
											10.683333	0.000993
											10.7	0.001308
											10.716667	0.001383
											10.733333	0.001379
											10.75	0.001374
											10.766667	0.00128
											10.783333	0.001007
											10.8	0.000734
											10.816667	0.00065
											10.833333	0.000807
											10.85	0.000764
											10.866667	0.000651
											10.883333	0.000588
											10.9	0.000527
											10.916667	0.000385
											10.933333	0.000434
											10.95	0.000562
											10.966667	0.000631
											10.983333	0.000549
											11	0.000358
											11.016667	0.000288
											11.033333	0.000059
											11.05	0
											11.066667	-0.00014
											11.083333	-0.000229
											11.1	-0.000229
											11.116667	-0.000138
											11.133333	0.000034
											11.15	0.000157
											11.166667	0.00016
											11.183333	0.000162
											11.2	0.000255
											11.216667	0.000328
											11.233333	0.000451
											11.25	0.000605
											11.266667	0.00062
											11.283333	0.000505
											11.3	0.00032
											11.316667	0.000285
											11.333333	0.000331
											11.35	0.000316
											11.366667	0.000361
											11.383333	0.000398
											11.4	0.000355
											11.416667	0.000262
											11.433333	0.000139
											11.45	0.000085
											11.466667	0.000042
											11.483333	0.000059
											11.5	-0.000034
											11.516667	-0.000277
											11.533333	-0.00036
											11.55	-0.000274
											11.566667	-0.000247
											11.583333	-0.00021
											11.6	-0.000273
											11.616667	-0.000357
											11.633333	-0.000302
											11.65	-0.000286
											11.666667	-0.000291
											11.683333	-0.000275
											11.7	-0.00039
											11.716667	-0.000464
											11.733333	-0.00032
											11.75	-0.000187
											11.766667	-0.000164
											11.783333	0.00009
											11.8	0.000363
											11.816667	0.000467
											11.833333	0.0005
											11.85	0.000692
											11.866667	0.000742
											11.883333	0.000613
											11.9	0.000454
											11.916667	0.000284
											11.933333	0.000165
											11.95	0.000136
											11.966667	0.000185
											11.983333	0.000212
											12	0.000299
											12.016667	0.000375
											12.033333	0.000372
											12.05	0.000269
											12.066667	0.000155
											12.083333	0.000021
											12.1	-0.000058
											12.116667	-0.000447
											12.133333	-0.000876
											12.15	-0.001145
											12.166667	-0.001295
											12.183333	-0.001364
											12.2	-0.001363
											12.216667	-0.001199
											12.233333	-0.001136
											12.25	-0.001142
											12.266667	-0.001079
											12.283333	-0.000836
											12.3	-0.000732
											12.316667	-0.000729
											12.333333	-0.00084
											12.35	-0.000933
											12.366667	-0.000846
											12.383333	-0.000589
											12.4	-0.000402
											12.416667	-0.000225
											12.433333	0.000052
											12.45	0.000297
											12.466667	0.00055
											12.483333	0.000624
											12.5	0.000547
											12.516667	0.000461
											12.533333	0.000364
											12.55	0.000188
											12.566667	0.000231
											12.583333	0.000434
											12.6	0.000577
											12.616667	0.00058
											12.633333	0.000523
											12.65	0.000495
											12.666667	0.000658
											12.683333	0.000671
											12.7	0.000596
											12.716667	0.00038
											12.733333	0.000264
											12.75	0.000328
											12.766667	0.000402
											12.783333	0.000476
											12.8	0.00033
											12.816667	0.000286
											12.833333	0.000372
											12.85	0.000458
											12.866667	0.000555
											12.883333	0.000531
											12.9	0.000337
											12.916667	0.000123
											12.933333	-0.00005
											12.95	0.000158
											12.966667	-0.000135
											12.983333	-0.001697
											13	-0.002089
											13.016667	-0.002511
											13.033333	-0.006584
											13.05	-0.016406
											13.066667	-0.024447
											13.083333	-0.027099
											13.1	-0.02587
											13.116667	-0.023172
											13.133333	-0.020183
											13.15	-0.017644
											13.166667	-0.015426
											13.183333	-0.014027
											13.2	-0.013719
											13.216667	-0.013261
											13.233333	-0.012132
											13.25	-0.010424
											13.266667	-0.008345
											13.283333	-0.005947
											13.3	-0.003649
											13.316667	-0.001942
											13.333333	-0.000674
											13.35	0.000394
											13.366667	0.001161
											13.383333	0.001539
											13.4	0.001576
											13.416667	0.001472
											13.433333	0.001498
											13.45	0.001404
											13.466667	0.0012
											13.483333	0.001016
											13.5	0.000881
											13.516667	0.000897
											13.533333	0.000911
											13.55	0.000764
											13.566667	0.000598
											13.583333	0.000361
											13.6	0.000084
											13.616667	0.000037
											13.633333	0.000071
											13.65	0.000152
											13.666667	0.000162
											13.683333	0.000041
											13.7	-0.000219
											13.716667	-0.000239
											13.733333	0.000011
											13.75	0.00015
											13.766667	-0.000001
											13.783333	-0.000056
											13.8	-0.000061
											13.816667	-0.000045
											13.833333	-0.00002
											13.85	-0.000114
											13.866667	-0.000139
											13.883333	-0.000064
											13.9	-0.000024
											13.916667	0.000056
											13.933333	0.000086
											13.95	-0.000033
											13.966667	-0.000203
											13.983333	-0.000463
											14	-0.000583
											14.016667	-0.000508
											14.033333	-0.000394
											14.05	-0.00046
											14.066667	-0.000535
											14.083333	-0.000611
											14.1	-0.000647
											14.116667	-0.000603
											14.133333	-0.000623
											14.15	-0.000785
											14.166667	-0.000887
											14.183333	-0.000809
											14.2	-0.000821
											14.216667	-0.000913
											14.233333	-0.000875
											14.25	-0.00077
											14.266667	-0.000687
											14.283333	-0.000764
											14.3	-0.00083
											14.316667	-0.000717
											14.333333	-0.000494
											14.35	-0.000441
											14.366667	-0.000319
											14.383333	-0.000197
											14.4	-0.000136
											14.416667	-0.000074
											14.433333	0.000077
											14.45	0.000209
											14.466667	0.0003
											14.483333	0.000512
											14.5	0.000736
											14.516667	0.00071
											14.533333	0.000473
											14.55	0.000427
											14.566667	0.000491
											14.583333	0.000545
											14.6	0.000608
											14.616667	0.000828
											14.633333	0.001057
											14.65	0.001106
											14.666667	0.001025
											14.683333	0.000895
											14.7	0.000684
											14.716667	0.000633
											14.733333	0.000708
											14.75	0.000804
											14.766667	0.000901
											14.783333	0.000857
											14.8	0.000833
											14.816667	0.00087
											14.833333	0.000786
											14.85	0.000586
											14.866667	0.000659
											14.883333	0.000682
											14.9	0.000484
											14.916667	0.000417
											14.933333	0.00034
											14.95	0.000153
											14.966667	-0.000143
											14.983333	-0.000376
											15	-0.000558
											15.016667	-0.000501
											15.033333	-0.000334
											15.05	-0.000207
											15.066667	-0.00025
											15.083333	-0.000442
											15.1	-0.000613
											15.116667	-0.000734
											15.133333	-0.000875
											15.15	-0.000845
											15.166667	-0.000746
											15.183333	-0.000627
											15.2	-0.000618
											15.216667	-0.000517
											15.233333	-0.000287
											15.25	-0.000256
											15.266667	-0.000166
											15.283333	0.000084
											15.3	0.000445
											15.316667	0.000575
											15.333333	0.000577
											15.35	0.000428
											15.366667	0.00017
											15.383333	-0.000039
											15.4	-0.000117
											15.416667	-0.000155
											15.433333	-0.000084
											15.45	0.000188
											15.466667	0.000421
											15.483333	0.000343
											15.5	0.000246
											15.516667	0.000279
											15.533333	0.000391
											15.55	0.000354
											15.566667	0.000166
											15.583333	0.000029
											15.6	-0.000148
											15.616667	-0.000325
											15.633333	-0.000482
											15.65	-0.000409
											15.666667	-0.000236
											15.683333	-0.000093
											15.7	0.000099
											15.716667	0.000132
											15.733333	0.000094
											15.75	0.000126
											15.766667	0.000109
											15.783333	-0.000109
											15.8	-0.000316
											15.816667	-0.000235
											15.833333	-0.000193
											15.85	-0.000222
											15.866667	-0.000241
											15.883333	-0.000029
											15.9	0.000052
											15.916667	-0.000186
											15.933333	-0.000456
											15.95	-0.000586
											15.966667	-0.000486
											15.983333	-0.000276
											16	0.000364
											16.016667	-0.001716
											16.033333	-0.003136
											16.05	-0.013017
											16.066667	-0.023068
											16.083333	-0.027089
											16.1	-0.02597
											16.116667	-0.023252
											16.133333	-0.020283
											16.15	-0.017674
											16.166667	-0.015636
											16.183333	-0.013888
											16.2	-0.013261
											16.216667	-0.012713
											16.233333	-0.011725
											16.25	-0.009958
											16.266667	-0.00771
											16.283333	-0.005113
											16.3	-0.002776
											16.316667	-0.00088
											16.333333	0.000427
											16.35	0.001324
											16.366667	0.00195
											16.383333	0.002287
											16.4	0.002504
											16.416667	0.00266
											16.433333	0.002736
											16.45	0.002791
											16.466667	0.002707
											16.483333	0.002653
											16.5	0.002489
											16.516667	0.002185
											16.533333	0.00186
											16.55	0.001416
											16.566667	0.001151
											16.583333	0.000756
											16.6	0.000292
											16.616667	-0.000083
											16.633333	-0.000268
											16.65	-0.000493
											16.666667	-0.000558
											16.683333	-0.000573
											16.7	-0.000528
											16.716667	-0.000493
											16.733333	-0.000508
											16.75	-0.000733
											16.766667	-0.000958
											16.783333	-0.001074
											16.8	-0.001119
											16.816667	-0.001154
											16.833333	-0.00106
											16.85	-0.001035
											16.866667	-0.00106
											16.883333	-0.001265
											16.9	-0.001401
											16.916667	-0.001506
											16.933333	-0.001421
											16.95	-0.001357
											16.966667	-0.001352
											16.983333	-0.001258
											17	-0.001213
											17.016667	-0.001238
											17.033333	-0.001253
											17.05	-0.001338
											17.066667	-0.001374
											17.083333	-0.001329
											17.1	-0.001294
											17.116667	-0.001289
											17.133333	-0.001354
											17.15	-0.001369
											17.166667	-0.001384
											17.183333	-0.001259
											17.2	-0.001344
											17.216667	-0.001549
											17.233333	-0.001873
											17.25	-0.002218
											17.266667	-0.004002
											17.283333	-0.007377
											17.3	-0.011381
											17.316667	-0.015416
											17.333333	-0.01898
											17.35	-0.021794
											17.366667	-0.024108
											17.383333	-0.026212
											17.4	-0.028876
											17.416667	-0.032339
											17.433333	-0.035343
											17.45	-0.035327
											17.466667	-0.035291
											17.483333	-0.033634
											17.5	-0.033517
											17.516667	-0.03429
											17.533333	-0.034872
											17.55	-0.034935
											17.566667	-0.034618
											17.583333	-0.034491
											17.6	-0.033124
											17.616667	-0.030136
											17.633333	-0.026337
											17.65	-0.022379
											17.666667	-0.018851
											17.683333	-0.016073
											17.7	-0.013794
											17.716667	-0.011666
											17.733333	-0.009877
											17.75	-0.008547
											17.766667	-0.007528
											17.783333	-0.006559
											17.8	-0.005819
											17.816667	-0.00536
											17.833333	-0.00508
											17.85	-0.00444
											17.866667	-0.003669
											17.883333	-0.003228
											17.9	-0.002977
											17.916667	-0.002626
											17.933333	-0.002156
											17.95	-0.001775
											17.966667	-0.001453
											17.983333	-0.001311
											18	-0.001198
											18.016667	-0.001016
											18.033333	-0.000863
											18.05	-0.0008
											18.066667	-0.000688
											18.083333	-0.000515
											18.1	-0.000289
											18.116667	-0.000054
											18.133333	0.000192
											18.15	0.000547
											18.166667	0.000872
											18.183333	0.001078
											18.2	0.001063
											18.216667	0.000934
											18.233333	0.000804
											18.25	0.000764
											18.266667	0.000584
											18.283333	0.000505
											18.3	0.000535
											18.316667	0.000665
											18.333333	0.00061
											18.35	0.000506
											18.366667	0.000511
											18.383333	0.000437
											18.4	0.000292
											18.416667	0.000368
											18.433333	0.000524
											18.45	0.000492
											18.466667	0.000452
											18.483333	0.000412
											18.5	0.000252
											18.516667	0.000142
											18.533333	0.000092
											18.55	0.000162
											18.566667	0.000283
											18.583333	0.000426
											18.6	0.000468
											18.616667	0.000341
											18.633333	0.000253
											18.65	0.000025
											18.666667	-0.000122
											18.683333	-0.00007
											18.7	-0.000207
											18.716667	-0.000245
											18.733333	-0.000343
											18.75	-0.00058
											18.766667	-0.000918
											18.783333	-0.000986
											18.8	-0.000854
											18.816667	-0.000754
											18.833333	-0.000634
											18.85	-0.000564
											18.866667	-0.000624
											18.883333	-0.000714
											18.9	-0.000774
											18.916667	-0.000604
											18.933333	-0.000276
											18.95	-0.000139
											18.966667	0.000337
											18.983333	0.001254
											19	0.001121
											19.016667	0.002378
											19.033333	0.003245
											19.05	-0.00459
											19.066667	-0.013256
											19.083333	-0.018952
											19.1	-0.020428
											19.116667	-0.019354
											19.133333	-0.01647
											19.15	-0.013966
											19.166667	-0.011953
											19.183333	-0.010392
											19.2	-0.01018
											19.216667	-0.010269
											19.233333	-0.009637
											19.25	-0.008596
											19.266667	-0.007085
											19.283333	-0.005234
											19.3	-0.003135
											19.316667	-0.001075
											19.333333	0.000544
											19.35	0.001983
											19.366667	0.003172
											19.383333	0.003821
											19.4	0.00403
											19.416667	0.004037
											19.433333	0.004074
											19.45	0.004311
											19.466667	0.004408
											19.483333	0.004285
											19.5	0.004002
											19.516667	0.003809
											19.533333	0.003805
											19.55	0.00379
											19.566667	0.003575
											19.583333	0.003541
											19.6	0.003426
											19.616667	0.003231
											19.633333	0.003027
											19.65	0.002751
											19.666667	0.002545
											19.683333	0.002149
											19.7	0.001752
											19.716667	0.001586
											19.733333	0.00144
											19.75	0.001264
											19.766667	0.001137
											19.783333	0.00085
											19.8	0.000622
											19.816667	0.000615
											19.833333	0.000717
											19.85	0.00089
											19.866667	0.000873
											19.883333	0.000755
											19.9	0.000687
											19.916667	0.000478
											19.933333	0.00028
											19.95	0.000122
											19.966667	-0.000097
											19.983333	-0.000175
											20	-0.000214
											20.016667	-0.000153
											20.033333	-0.000112
											20.05	-0.000091
											20.066667	-0.00002
											20.083333	-0.000079
											20.1	-0.000258
											20.116667	-0.000427
											20.133333	-0.000456
											20.15	-0.000425
											20.166667	-0.000444
											20.183333	-0.000533
											20.2	-0.000703
											20.216667	-0.000762
											20.233333	-0.000641
											20.25	-0.00045
											20.266667	-0.000348
											20.283333	-0.000356
											20.3	-0.000245
											20.316667	-0.000263
											20.333333	-0.000281
											20.35	-0.000189
											20.366667	-0.000006
											20.383333	0.000119
											20.4	-0.000006
											20.416667	-0.000041
											20.433333	-0.000036
											20.45	-0.000011
											20.466667	-0.000056
											20.483333	-0.000039
											20.5	-0.000078
											20.516667	-0.000047
											20.533333	0.000234
											20.55	0.000535
											20.566667	0.000626
											20.583333	0.000697
											20.6	0.000928
											20.616667	0.001168
											20.633333	0.001237
											20.65	0.001347
											20.666667	0.001246
											20.683333	0.001055
											20.7	0.001005
											20.716667	0.000964
											20.733333	0.000961
											20.75	0.000969
											20.766667	0.001058
											20.783333	0.001176
											20.8	0.001294
											20.816667	0.001193
											20.833333	0.001101
											20.85	0.001003
											20.866667	0.000788
											20.883333	0.000573
											20.9	0.000488
											20.916667	0.000243
											20.933333	-0.000072
											20.95	-0.000317
											20.966667	-0.000491
											20.983333	-0.000713
											21	-0.000706
											21.016667	-0.000568
											21.033333	-0.000481
											21.05	-0.000503
											21.066667	-0.000386
											21.083333	-0.000348
											21.1	-0.000342
											21.116667	-0.000456
											21.133333	-0.00071
											21.15	-0.000813
											21.166667	-0.000927
											21.183333	-0.000871
											21.2	-0.000725
											21.216667	-0.000692
											21.233333	-0.00084
											21.25	-0.000907
											21.266667	-0.000914
											21.283333	-0.000792
											21.3	-0.000559
											21.316667	-0.000367
											21.333333	-0.000198
											21.35	-0.00005
											21.366667	-0.000252
											21.383333	-0.000634
											21.4	-0.000766
											21.416667	-0.000718
											21.433333	-0.00065
											21.45	-0.000554
											21.466667	-0.00037
											21.483333	-0.000235
											21.5	-0.000131
											21.516667	-0.000107
											21.533333	-0.000122
											21.55	-0.000078
											21.566667	-0.000005
											21.583333	0.000028
											21.6	0.00011
											21.616667	0.000232
											21.633333	0.000254
											21.65	0.000267
											21.666667	0.000169
											21.683333	0.000021
											21.7	0.000093
											21.716667	0.000535
											21.733333	0.000687
											21.75	0.000699
											21.766667	0.000591
											21.783333	0.000512
											21.8	0.000474
											21.816667	0.000377
											21.833333	0.00029
											21.85	0.000272
											21.866667	0.000205
											21.883333	0.000188
											21.9	0.00027
											21.916667	0.000133
											21.933333	0.000196
											21.95	0.00008
											21.966667	-0.000477
											21.983333	-0.000573
											22	-0.00042
											22.016667	0.000764
											22.033333	0.000817
											22.05	-0.006009
											22.066667	-0.015765
											22.083333	-0.021631
											22.1	-0.022317
											22.116667	-0.020743
											22.133333	-0.018969
											22.15	-0.016745
											22.166667	-0.01482
											22.183333	-0.013256
											22.2	-0.012611
											22.216667	-0.012517
											22.233333	-0.011892
											22.25	-0.010698
											22.266667	-0.008883
											22.283333	-0.006729
											22.3	-0.004564
											22.316667	-0.002669
											22.333333	-0.001054
											22.35	0.00036
											22.366667	0.001125
											22.383333	0.00189
											22.4	0.002715
											22.416667	0.00323
											22.433333	0.003464
											22.45	0.003659
											22.466667	0.003874
											22.483333	0.004039
											22.5	0.004214
											22.516667	0.004308
											22.533333	0.004143
											22.55	0.004198
											22.566667	0.004263
											22.583333	0.004357
											22.6	0.004422
											22.616667	0.004467
											22.633333	0.004531
											22.65	0.004426
											22.666667	0.00423
											22.683333	0.003884
											22.7	0.003869
											22.716667	0.003793
											22.733333	0.003677
											22.75	0.003562
											22.766667	0.003466
											22.783333	0.00333
											22.8	0.003183
											22.816667	0.003107
											22.833333	0.003111
											22.85	0.003135
											22.866667	0.003199
											22.883333	0.003132
											22.9	0.003046
											22.916667	0.002799
											22.933333	0.002612
											22.95	0.002415
											22.966667	0.002198
											22.983333	0.002061
											23	0.001904
											23.016667	0.001986
											23.033333	0.002039
											23.05	0.002041
											23.066667	0.001923
											23.083333	0.001725
											23.1	0.001747
											23.116667	0.00182
											23.133333	0.001861
											23.15	0.001872
											23.166667	0.001943
											23.183333	0.001874
											23.2	0.001685
											23.216667	0.001546
											23.233333	0.001418
											23.25	0.001538
											23.266667	0.001568
											23.283333	0.001518
											23.3	0.001567
											23.316667	0.001697
											23.333333	0.001757
											23.35	0.001697
											23.366667	0.001606
											23.383333	0.001554
											23.4	0.001753
											23.416667	0.001971
											23.433333	0.001919
											23.45	0.001788
											23.466667	0.001706
											23.483333	0.001564
											23.5	0.001491
											23.516667	0.001477
											23.533333	0.001594
											23.55	0.001671
											23.566667	0.001708
											23.583333	0.001674
											23.6	0.001581
											23.616667	0.001666
											23.633333	0.001691
											23.65	0.001635
											23.666667	0.00169
											23.683333	0.001675
											23.7	0.00167
											23.716667	0.001715
											23.733333	0.001688
											23.75	0.001671
											23.766667	0.001863
											23.783333	0.002006
											23.8	0.002009
											23.816667	0.002022
											23.833333	0.001925
											23.85	0.001856
											23.866667	0.001826
											23.883333	0.001737
											23.9	0.001618
											23.916667	0.001628
											23.933333	0.001679
											23.95	0.001659
											23.966667	0.001779
											23.983333	0.001897
											24	0.002095
											24.016667	0.002183
											24.033333	0.002191
											24.05	0.002129
											24.066667	0.002108
											24.083333	0.002155
											24.1	0.00216
											24.116667	0.002066
											24.133333	0.002072
											24.15	0.002197
											24.166667	0.002363
											24.183333	0.002418
											24.2	0.002553
											24.216667	0.002826
											24.233333	0.003009
											24.25	0.002892
											24.266667	0.002714
											24.283333	0.002617
											24.3	0.0024
											24.316667	0.002352
											24.333333	0.002282
											24.35	0.002262
											24.366667	0.002342
											24.383333	0.002382
											24.4	0.002321
											24.416667	0.002211
											24.433333	0.002051
											24.45	0.002158
											24.466667	0.002365
											24.483333	0.002441
											24.5	0.002408
											24.516667	0.002364
											24.533333	0.002211
											24.55	0.001908
											24.566667	0.001702
											24.583333	0.001686
											24.6	0.001899
											24.616667	0.002022
											24.633333	0.002165
											24.65	0.002098
											24.666667	0.001951
											24.683333	0.001983
											24.7	0.001833
											24.716667	0.001713
											24.733333	0.001602
											24.75	0.001472
											24.766667	0.001371
											24.783333	0.001071
											24.8	0.0006
											24.816667	0.000286
											24.833333	0.000152
											24.85	0.000028
											24.866667	0.000024
											24.883333	0.000079
											24.9	-0.000145
											24.916667	-0.000539
											24.933333	-0.000807
											24.95	-0.001175
											24.966667	-0.001363
											24.983333	-0.001451
											25	-0.000339
											25.016667	0.000513
											25.033333	0.000035
											25.05	-0.004905
											25.066667	-0.014536
											25.083333	-0.021187
											25.1	-0.022568
											25.116667	-0.021219
											25.133333	-0.01937
											25.15	-0.016971
											25.166667	-0.015094
											25.183333	-0.013117
											25.2	-0.0121
											25.216667	-0.011853
											25.233333	-0.011416
											25.25	-0.010459
											25.266667	-0.008782
											25.283333	-0.006625
											25.3	-0.004389
											25.316667	-0.002303
											25.333333	-0.000677
											25.35	0.00066
											25.366667	0.001396
											25.383333	0.002172
											25.4	0.002908
											25.416667	0.003405
											25.433333	0.003671
											25.45	0.003968
											25.466667	0.004234
											25.483333	0.004401
											25.5	0.004338
											25.516667	0.004104
											25.533333	0.003842
											25.55	0.00381
											25.566667	0.003738
											25.583333	0.003607
											25.6	0.003415
											25.616667	0.003203
											25.633333	0.002931
											25.65	0.002821
											25.666667	0.002742
											25.683333	0.002473
											25.7	0.002314
											25.716667	0.002175
											25.733333	0.001905
											25.75	0.001696
											25.766667	0.001359
											25.783333	0.000924
											25.8	0.000649
											25.816667	0.000423
											25.833333	0.000188
											25.85	0.000203
											25.866667	0.000138
											25.883333	0.000014
											25.9	0.000104
											25.916667	0.000194
											25.933333	0.000274
											25.95	0.000293
											25.966667	0.000293
											25.983333	0.000123
											26	-0.000146
											26.016667	-0.000211
											26.033333	-0.000075
											26.05	0.000001
											26.066667	-0.000083
											26.083333	-0.000257
											26.1	-0.000082
											26.116667	0.000244
											26.133333	0.000356
											26.15	0.000419
											26.166667	0.000571
											26.183333	0.000714
											26.2	0.000747
											26.216667	0.000689
											26.233333	0.000472
											26.25	0.00045
											26.266667	0.000489
											26.283333	0.000479
											26.3	0.000539
											26.316667	0.000578
											26.333333	0.000568
											26.35	0.000568
											26.366667	0.000511
											26.383333	0.000306
											26.4	0.000332
											26.416667	0.000468
											26.433333	0.000433
											26.45	0.000199
											26.466667	0.000005
											26.483333	-0.000048
											26.5	-0.000008
											26.516667	-0.000029
											26.533333	0.000041
											26.55	0.000131
											26.566667	0.00028
											26.583333	0.00034
											26.6	0.00032
											26.616667	0.000261
											26.633333	0.000132
											26.65	0.000003
											26.666667	-0.000046
											26.683333	-0.000115
											26.7	-0.000194
											26.716667	-0.000073
											26.733333	0.000027
											26.75	0.000036
											26.766667	-0.000044
											26.783333	-0.000204
											26.8	-0.000075
											26.816667	0.000005
											26.833333	-0.000176
											26.85	-0.000479
											26.866667	-0.000694
											26.883333	-0.000808
											26.9	-0.000953
											26.916667	-0.001057
											26.933333	-0.001022
											26.95	-0.000977
											26.966667	-0.000964
											26.983333	-0.000895
											27	-0.000825
											27.016667	-0.000726
											27.033333	-0.000516
											27.05	-0.000467
											27.066667	-0.000567
											27.083333	-0.00061
											27.1	-0.000616
											27.116667	-0.000462
											27.133333	-0.000478
											27.15	-0.000644
											27.166667	-0.00052
											27.183333	-0.000086
											27.2	0.000207
											27.216667	0.000317
											27.233333	0.000327
											27.25	0.000257
											27.266667	0.000067
											27.283333	-0.000073
											27.3	-0.000123
											27.316667	-0.000013
											27.333333	0.000005
											27.35	0.000073
											27.366667	-0.000029
											27.383333	-0.000011
											27.4	0.000147
											27.416667	0.000416
											27.433333	0.000584
											27.45	0.000461
											27.466667	0.000449
											27.483333	0.000557
											27.5	0.000525
											27.516667	0.000253
											27.533333	0.000071
											27.55	0.000089
											27.566667	0.000057
											27.583333	0.000186
											27.6	0.000224
											27.616667	0.000383
											27.633333	0.000562
											27.65	0.00047
											27.666667	0.000419
											27.683333	0.000278
											27.7	0.000148
											27.716667	0.000098
											27.733333	0.000048
											27.75	-0.000102
											27.766667	-0.000252
											27.783333	-0.000062
											27.8	0.000098
											27.816667	0.000219
											27.833333	0.00021
											27.85	0.000211
											27.866667	-0.000008
											27.883333	-0.000087
											27.9	-0.000157
											27.916667	-0.000426
											27.933333	-0.000324
											27.95	0.000028
											27.966667	0.000029
											27.983333	-0.000029
											28	-0.000837
											28.016667	-0.002386
											28.033333	-0.004384
											28.05	-0.005982
											28.066667	-0.01322
											28.083333	-0.020077
											28.1	-0.022565
											28.116667	-0.021523
											28.133333	-0.01955
											28.15	-0.017578
											28.166667	-0.015896
											28.183333	-0.014313
											28.2	-0.01339
											28.216667	-0.013057
											28.233333	-0.012635
											28.25	-0.011822
											28.266667	-0.010489
											28.283333	-0.008536
											28.3	-0.006313
											28.316667	-0.00426
											28.333333	-0.002767
											28.35	-0.001644
											28.366667	-0.00077
											28.383333	-0.000107
											28.4	0.000426
											28.416667	0.000769
											28.433333	0.001003
											28.45	0.001236
											28.466667	0.0015
											28.483333	0.001883
											28.5	0.002057
											28.516667	0.00206
											28.533333	0.002084
											28.55	0.002028
											28.566667	0.001991
											28.583333	0.002005
											28.6	0.001869
											28.616667	0.001582
											28.633333	0.001236
											28.65	0.00123
											28.666667	0.001364
											28.683333	0.001667
											28.7	0.001721
											28.716667	0.001605
											28.733333	0.001489
											28.75	0.001573
											28.766667	0.001606
											28.783333	0.00167
											28.8	0.001624
											28.816667	0.001408
											28.833333	0.001252
											28.85	0.001226
											28.866667	0.001319
											28.883333	0.001323
											28.9	0.001217
											28.916667	0.001341
											28.933333	0.001474
											28.95	0.001458
											28.966667	0.001512
											28.983333	0.001396
											29	0.001269
											29.016667	0.000963
											29.033333	0.000587
											29.05	0.00047
											29.066667	0.000524
											29.083333	0.000437
											29.1	0.000301
											29.116667	0.000164
											29.133333	0.000038
											29.15	-0.000129
											29.166667	-0.000266
											29.183333	-0.000342
											29.2	-0.000319
											29.216667	-0.000386
											29.233333	-0.000322
											29.25	-0.000369
											29.266667	-0.000336
											29.283333	-0.000213
											29.3	-0.00023
											29.316667	-0.000337
											29.333333	-0.000424
											29.35	-0.000291
											29.366667	0.000093
											29.383333	0.000326
											29.4	0.00051
											29.416667	0.000603
											29.433333	0.000836
											29.45	0.00102
											29.466667	0.001193
											29.483333	0.001287
											29.5	0.001311
											29.516667	0.001235
											29.533333	0.001099
											29.55	0.001023
											29.566667	0.000877
											29.583333	0.000751
											29.6	0.000614
											29.616667	0.000347
											29.633333	0.00024
											29.65	0.000302
											29.666667	0.000345
											29.683333	0.000217
											29.7	-0.00004
											29.716667	-0.000358
											29.733333	-0.00066
											29.75	-0.000902
											29.766667	-0.001085
											29.783333	-0.001147
											29.8	-0.001169
											29.816667	-0.001192
											29.833333	-0.001154
											29.85	-0.001012
											29.866667	-0.001042
											29.883333	-0.001022
											29.9	-0.001032
											29.916667	-0.001161
											29.933333	-0.001291
											29.95	-0.001131
											29.966667	-0.000905
											29.983333	-0.000752
											30	-0.00056
											30.016667	-0.000397
											30.033333	-0.000295
											30.05	-0.000202
											30.066667	-0.000189
											30.083333	-0.000129
											30.1	-0.000072
											30.116667	-0.000005
											30.133333	-0.000228
											30.15	-0.000101
											30.166667	0.000136
											30.183333	0.000254
											30.2	0.00028
											30.216667	0.000154
											30.233333	0.000128
											30.25	0.000192
											30.266667	0.000286
											30.283333	0.00011
											30.3	-0.000066
											30.316667	-0.000192
											30.333333	-0.000268
											30.35	-0.000315
											30.366667	-0.000252
											30.383333	-0.000198
											30.4	-0.000115
											30.416667	-0.000031
											30.433333	0.000102
											30.45	0.000207
											30.466667	0.000482
											30.483333	0.000407
											30.5	0.000192
											30.516667	0.000238
											30.533333	0.000333
											30.55	0.000478
											30.566667	0.000555
											30.583333	0.000585
											30.6	0.000604
											30.616667	0.000673
											30.633333	0.000572
											30.65	0.000452
											30.666667	0.000361
											30.683333	0.000352
											30.7	0.000296
											30.716667	0.000361
											30.733333	0.000475
											30.75	0.000529
											30.766667	0.000494
											30.783333	0.000338
											30.8	0.000163
											30.816667	0.000193
											30.833333	0.000192
											30.85	-0.000078
											30.866667	-0.000208
											30.883333	-0.000209
											30.9	-0.000219
											30.916667	-0.00006
											30.933333	0.000225
											30.95	0.000279
											30.966667	0.000163
											30.983333	-0.000342
											31	-0.001068
											31.016667	-0.001494
											31.033333	-0.00008
											31.05	-0.003342
											31.066667	-0.012483
											31.083333	-0.020115
											31.1	-0.022736
											31.116667	-0.022258
											31.133333	-0.020269
											31.15	-0.017931
											31.166667	-0.01571
											31.183333	-0.013948
											31.2	-0.013126
											31.216667	-0.013174
											31.233333	-0.013032
											31.25	-0.01227
											31.266667	-0.010777
											31.283333	-0.008894
											31.3	-0.006919
											31.316667	-0.005064
											31.333333	-0.003429
											31.35	-0.001963
											31.366667	-0.000928
											31.383333	-0.000273
											31.4	0.000062
											31.416667	0.00028
											31.433333	0.000488
											31.45	0.000635
											31.466667	0.000633
											31.483333	0.00059
											31.5	0.000598
											31.516667	0.000806
											31.533333	0.000915
											31.55	0.000914
											31.566667	0.000964
											31.583333	0.000893
											31.6	0.000623
											31.616667	0.000372
											31.633333	0.000161
											31.65	0.000102
											31.666667	0.000052
											31.683333	-0.000067
											31.7	-0.000126
											31.716667	-0.000126
											31.733333	0.000075
											31.75	0.000316
											31.766667	0.000407
											31.783333	0.000438
											31.8	0.000419
											31.816667	0.000171
											31.833333	-0.000098
											31.85	-0.000367
											31.866667	-0.000595
											31.883333	-0.000604
											31.9	-0.000633
											31.916667	-0.000551
											31.933333	-0.00055
											31.95	-0.000339
											31.966667	-0.000087
											31.983333	-0.000146
											32	-0.000225
											32.016667	-0.000354
											32.033333	-0.000453
											32.05	-0.000482
											32.066667	-0.000641
											32.083333	-0.00095
											32.1	-0.001129
											32.116667	-0.001189
											32.133333	-0.001139
											32.15	-0.000919
											32.166667	-0.00072
											32.183333	-0.00071
											32.2	-0.0006
											32.216667	-0.00046
											32.233333	-0.000361
											32.25	-0.000452
											32.266667	-0.000514
											32.283333	-0.000576
											32.3	-0.000488
											32.316667	-0.00034
											32.333333	-0.000291
											32.35	-0.000113
											32.366667	0.000064
											32.383333	0.000201
											32.4	0.000348
											32.416667	0.000535
											32.433333	0.000502
											32.45	0.000429
											32.466667	0.000276
											32.483333	0.000133
											32.5	0.000069
											32.516667	0.000225
											32.533333	0.000182
											32.55	0.000088
											32.566667	0.000084
											32.583333	0.00019
											32.6	0.000526
											32.616667	0.000592
											32.633333	0.000497
											32.65	0.000452
											32.666667	0.000338
											32.683333	0.000173
											32.7	0.000068
											32.716667	-0.000006
											32.733333	-0.000073
											32.75	-0.000329
											32.766667	-0.000225
											32.783333	-0.000042
											32.8	0.000032
											32.816667	0.000185
											32.833333	0.000249
											32.85	0.00012
											32.866667	-0.000029
											32.883333	-0.000288
											32.9	-0.000468
											32.916667	-0.000517
											32.933333	-0.000526
											32.95	-0.000435
											32.966667	-0.000387
											32.983333	-0.00039
											33	-0.000243
											33.016667	-0.000145
											33.033333	-0.000198
											33.05	-0.000251
											33.066667	-0.000194
											33.083333	-0.000189
											33.1	-0.000425
											33.116667	-0.000522
											33.133333	-0.000459
											33.15	-0.000625
											33.166667	-0.000682
											33.183333	-0.000449
											33.2	-0.000226
											33.216667	0.000114
											33.233333	0.000464
											33.25	0.000605
											33.266667	0.000655
											33.283333	0.000435
											33.3	0.000336
											33.316667	0.000266
											33.333333	0.000224
											33.35	0.000232
											33.366667	0.00048
											33.383333	0.000599
[truncated: 939 more rows]
