# Supplementary material for: Structural basis for RAD18 regulation by MAGEA4 and its implications for RING ubiquitin ligase binding by MAGE family proteins
Source: EMBO J. 2024 Mar 6;43(7):1273–300. doi: 10.1038/s44318-024-00058-9 (PMC10987633; doi:10.1038/s44318-024-00058-9)
Supplement: Supplementary file 4 — Source Data Fig. 1 [file 44318_2024_58_MOESM4_ESM.zip › Figure 1/1G/MAGEA4_Triple.xlsx]

## Sheet: Results_Table
Experiment	Temperature (°C)	Bin	[Syr] (M)	[Cell] (M)	Ligand in Cell	Control Type	N (sites)	KD (M)	∆H (kcal/mol)	∆G (kcal/mol)	-T∆S (kcal/mol)	Offset (kcal/mol)	Red. Chi-Sqr. (kcal/mol)²	Competitive Unknown	Compete N (sites)	Compete KD (M)	Compete ∆H (kcal/mol)	[Weak] (M)	Avg. Inj. Heat (μcal)	St. Dev. Inj. Heat (μcal)
221024_magea4_TRIPLE_2	25.1	No binding	N/A	N/A	N/A	Single	N/A	N/A	N/A	N/A	N/A	N/A	N/A	N/A	N/A	N/A	N/A	N/A	-668	180
221024_magea4_TRIPLE_1	25.1	No binding	N/A	N/A	N/A	Single	N/A	N/A	N/A	N/A	N/A	N/A	N/A	N/A	N/A	N/A	N/A	N/A	-567	285
221024_magea4_TRIPLE_3	25.1	No binding	N/A	N/A	N/A	Single	N/A	N/A	N/A	N/A	N/A	N/A	N/A	N/A	N/A	N/A	N/A	N/A	-610	181
R6B_BUFFER2	25.1	Control	N/A	N/A	N/A	N/A	N/A	N/A	N/A	N/A	N/A	N/A	N/A	N/A	N/A	N/A	N/A	N/A	-7.3e-2	260

## Sheet: MAGEA4_Triple_R1
	ΔQ (μcal)	Vol. (μL)	Xt (mM)	Mt (mM)	XMT	∆H (cal/mol)	Fit (cal/mol)	Residual (cal/mol)			DP_X	DP_Y	NDH_X	NDH_Y
1	-0.47188	1.00	0.00000e0	0.00000e0		-2099.53235	0.00000e0	0.00000e0			0.083333	-0.000047	1.755532	-2.030694
2	-1.07109	2.50	0.00000e0	0.00000e0		-2030.69414	0.00000e0	0.00000e0			0.1	-0.000275	3.027684	-1.611444
3	-0.86522	2.50	0.00000e0	0.00000e0		-1611.44374	0.00000e0	0.00000e0			0.116667	-0.000503	4.315021	-1.79011
4	-0.95832	2.50	0.00000e0	0.00000e0		-1790.10992	0.00000e0	0.00000e0			0.133333	-0.000522	5.617543	-1.467696
5	-0.80088	2.50	0.00000e0	0.00000e0		-1467.69630	0.00000e0	0.00000e0			0.15	-0.00046	6.93525	-1.331601
6	-0.73659	2.50	0.00000e0	0.00000e0		-1331.60141	0.00000e0	0.00000e0			0.166667	-0.000508	8.268142	-1.425547
7	-0.78733	2.50	0.00000e0	0.00000e0		-1425.54706	0.00000e0	0.00000e0			0.183333	-0.000286	9.616219	-1.148765
8	-0.65270	2.50	0.00000e0	0.00000e0		-1148.76471	0.00000e0	0.00000e0			0.2	-0.000125	10.979481	-1.074937
9	-0.61955	2.50	0.00000e0	0.00000e0		-1074.93692	0.00000e0	0.00000e0			0.216667	-0.000203	12.357929	-1.105167
10	-0.63843	2.50	0.00000e0	0.00000e0		-1105.16746	0.00000e0	0.00000e0			0.233333	-0.000381	13.751561	-0.932227
11	-0.55572	2.50	0.00000e0	0.00000e0		-932.22717	0.00000e0	0.00000e0			0.25	-0.000378	15.160378	-0.770979
12	-0.47886	2.50	0.00000e0	0.00000e0		-770.97941	0.00000e0	0.00000e0			0.266667	-0.000296	16.58438	-0.92419
13	-0.55924	2.50	0.00000e0	0.00000e0		-924.18974	0.00000e0	0.00000e0			0.283333	-0.000124	18.023568	-0.692908
14	-0.44736	2.50	0.00000e0	0.00000e0		-692.90834	0.00000e0	0.00000e0			0.3	0.000058	19.47794	-0.781529
15	-0.49543	2.50	0.00000e0	0.00000e0		-781.52946	0.00000e0	0.00000e0			0.316667	-0.00006	20.947497	-0.867852
16	-0.54236	2.50	0.00000e0	0.00000e0		-867.85206	0.00000e0	0.00000e0			0.333333	-0.000237
17	0.00000e0	0	0.00000e0	0.00000e0	0.00000e0	0.00000e0	0.00000e0	0.00000e0			0.35	-0.000063
											0.366667	0.00014
											0.383333	0.000584
											0.4	0.000808
											0.416667	0.000981
											0.433333	0.000925
											0.45	0.00104
											0.466667	0.000926
											0.483333	0.000772
											0.5	0.000758
											0.516667	0.000774
											0.533333	0.000949
											0.55	0.001015
											0.566667	0.000862
											0.583333	0.00091
											0.6	0.000938
											0.616667	0.000775
											0.633333	0.000593
											0.65	0.000411
											0.666667	0.000418
											0.683333	0.000365
											0.7	0.000013
											0.716667	-0.00029
											0.733333	-0.000663
											0.75	-0.000716
											0.766667	-0.000638
											0.783333	-0.000681
											0.8	-0.000706
											0.816667	-0.000832
											0.833333	-0.001048
											0.85	-0.001094
											0.866667	-0.000909
											0.883333	-0.000905
											0.9	-0.000861
											0.916667	-0.00085
											0.933333	-0.00098
											0.95	-0.0002
											0.966667	0.00009
											0.983333	0.00044
											1	0.00087
											1.016667	0.000339
											1.033333	-0.000113
											1.05	-0.008128
											1.066667	-0.014792
											1.083333	-0.015137
											1.1	-0.016302
											1.116667	-0.016536
											1.133333	-0.016611
											1.15	-0.016178
											1.166667	-0.015186
											1.183333	-0.014185
											1.2	-0.013464
											1.216667	-0.013133
											1.233333	-0.012782
											1.25	-0.011911
											1.266667	-0.011482
											1.283333	-0.010905
											1.3	-0.010218
											1.316667	-0.009561
											1.333333	-0.009194
											1.35	-0.008648
											1.366667	-0.008141
											1.383333	-0.007676
											1.4	-0.007173
											1.416667	-0.00719
											1.433333	-0.007107
											1.45	-0.007025
											1.466667	-0.006892
											1.483333	-0.006599
											1.5	-0.006288
											1.516667	-0.00604
											1.533333	-0.005831
											1.55	-0.005592
											1.566667	-0.005394
											1.583333	-0.005135
											1.6	-0.004996
											1.616667	-0.004859
											1.633333	-0.004905
											1.65	-0.00474
											1.666667	-0.004485
											1.683333	-0.004191
											1.7	-0.003816
											1.716667	-0.003481
											1.733333	-0.003378
											1.75	-0.003217
											1.766667	-0.003136
											1.783333	-0.003086
											1.8	-0.003065
											1.816667	-0.002994
											1.833333	-0.002903
											1.85	-0.003114
											1.866667	-0.003117
											1.883333	-0.0032
											1.9	-0.003223
											1.916667	-0.002926
											1.933333	-0.002869
											1.95	-0.002912
											1.966667	-0.002866
											1.983333	-0.003003
											2	-0.00313
											2.016667	-0.003277
											2.033333	-0.003054
											2.05	-0.00302
											2.066667	-0.002917
											2.083333	-0.002865
											2.1	-0.002895
											2.116667	-0.002656
											2.133333	-0.002416
											2.15	-0.001927
											2.166667	-0.001477
											2.183333	-0.001188
											2.2	-0.001129
											2.216667	-0.001223
											2.233333	-0.001127
											2.25	-0.000871
											2.266667	-0.000635
											2.283333	-0.000699
											2.3	-0.000683
											2.316667	-0.000487
											2.333333	-0.000085
											2.35	-0.000073
											2.366667	-0.00034
											2.383333	-0.000608
											2.4	-0.000586
											2.416667	-0.000373
											2.433333	-0.000321
											2.45	-0.000682
											2.466667	-0.001043
											2.483333	-0.001094
											2.5	-0.001175
											2.516667	-0.001116
											2.533333	-0.000847
											2.55	-0.000668
											2.566667	-0.000702
											2.583333	-0.000897
											2.6	-0.001041
											2.616667	-0.000995
											2.633333	-0.00101
											2.65	-0.000974
											2.666667	-0.000739
											2.683333	-0.000456
											2.7	-0.000453
											2.716667	-0.000401
											2.733333	0.000031
											2.75	0.000284
											2.766667	0.000416
											2.783333	0.000458
											2.8	0.000378
											2.816667	0.000207
											2.833333	0.000126
											2.85	-0.000074
											2.866667	-0.000155
											2.883333	0.000084
											2.9	0.000403
											2.916667	0.00044
											2.933333	-0.000104
											2.95	-0.000898
											2.966667	-0.001212
											2.983333	-0.001386
											3	-0.0025
											3.016667	-0.002374
											3.033333	-0.00513
											3.05	-0.012847
											3.066667	-0.020414
											3.083333	-0.032661
											3.1	-0.046798
											3.116667	-0.054135
											3.133333	-0.058092
											3.15	-0.059091
											3.166667	-0.059741
											3.183333	-0.06006
											3.2	-0.05929
											3.216667	-0.04781
											3.233333	-0.04313
											3.25	-0.03986
											3.266667	-0.037691
											3.283333	-0.035134
											3.3	-0.030977
											3.316667	-0.026709
											3.333333	-0.023062
											3.35	-0.020635
											3.366667	-0.018757
											3.383333	-0.017971
											3.4	-0.016796
											3.416667	-0.015442
											3.433333	-0.014307
											3.45	-0.013342
											3.466667	-0.012187
											3.483333	-0.011413
											3.5	-0.010409
											3.516667	-0.009647
											3.533333	-0.008944
											3.55	-0.008182
											3.566667	-0.00711
											3.583333	-0.006377
											3.6	-0.006145
											3.616667	-0.006034
											3.633333	-0.005864
											3.65	-0.005294
											3.666667	-0.004824
											3.683333	-0.004774
											3.7	-0.004604
											3.716667	-0.004154
											3.733333	-0.003635
											3.75	-0.003667
											3.766667	-0.003919
											3.783333	-0.004221
											3.8	-0.004143
											3.816667	-0.003786
											3.833333	-0.003438
											3.85	-0.003181
											3.866667	-0.003015
											3.883333	-0.002789
											3.9	-0.003053
											3.916667	-0.003277
											3.933333	-0.003011
											3.95	-0.002916
											3.966667	-0.00268
											3.983333	-0.002496
											4	-0.002253
											4.016667	-0.002119
											4.033333	-0.002085
											4.05	-0.001741
											4.066667	-0.001337
											4.083333	-0.001083
											4.1	-0.000971
											4.116667	-0.000859
											4.133333	-0.000827
											4.15	-0.000854
											4.166667	-0.000872
											4.183333	-0.00083
											4.2	-0.000908
											4.216667	-0.001017
											4.233333	-0.001037
											4.25	-0.000936
											4.266667	-0.001015
											4.283333	-0.001075
											4.3	-0.001024
											4.316667	-0.000874
											4.333333	-0.000765
											4.35	-0.000725
											4.366667	-0.000566
											4.383333	-0.000397
											4.4	-0.000158
											4.416667	-0.000179
											4.433333	-0.000249
											4.45	-0.000201
											4.466667	-0.000163
											4.483333	-0.000285
											4.5	-0.000396
											4.516667	-0.000118
											4.533333	0.00006
											4.55	0.000078
											4.566667	0.000127
											4.583333	0.000345
											4.6	0.000663
											4.616667	0.000751
											4.633333	0.00069
											4.65	0.000698
											4.666667	0.000746
											4.683333	0.000875
											4.7	0.000884
											4.716667	0.000613
											4.733333	0.000541
											4.75	0.00034
											4.766667	0.000289
											4.783333	0.000218
											4.8	0.000157
											4.816667	0.000306
											4.833333	0.000244
											4.85	0.000343
											4.866667	0.000482
											4.883333	0.000451
											4.9	0.00049
											4.916667	0.000307
											4.933333	0.000144
											4.95	0.000082
											4.966667	-0.000191
											4.983333	-0.000263
											5	-0.000056
											5.016667	-0.000189
											5.033333	-0.000394
											5.05	-0.00044
											5.066667	-0.000466
											5.083333	-0.000432
											5.1	-0.000358
											5.116667	-0.000334
											5.133333	-0.00008
											5.15	0.000081
											5.166667	0.00013
											5.183333	-0.000081
											5.2	-0.000221
											5.216667	-0.000322
											5.233333	-0.000523
											5.25	-0.001043
											5.266667	-0.001328
											5.283333	-0.001424
											5.3	-0.001341
											5.316667	-0.001307
											5.333333	-0.001253
											5.35	-0.0013
											5.366667	-0.001196
											5.383333	-0.001026
											5.4	-0.001047
											5.416667	-0.001138
											5.433333	-0.001119
											5.45	-0.00093
											5.466667	-0.001032
											5.483333	-0.001123
											5.5	-0.000705
											5.516667	-0.000118
											5.533333	0.000049
											5.55	0.000356
											5.566667	0.000863
											5.583333	0.00121
											5.6	0.001557
											5.616667	0.001945
											5.633333	0.001984
											5.65	0.001883
											5.666667	0.001632
											5.683333	0.001291
											5.7	0.00093
											5.716667	0.001129
											5.733333	0.00129
											5.75	0.001362
											5.766667	0.001165
											5.783333	0.000458
											5.8	0.0002
											5.816667	-0.000407
											5.833333	-0.000615
											5.85	-0.00011
											5.866667	0.000215
											5.883333	-0.000029
											5.9	-0.000103
											5.916667	0.000433
											5.933333	0.000968
											5.95	0.000424
											5.966667	-0.000319
											5.983333	-0.000541
											6	0.000257
											6.016667	0.001055
											6.033333	-0.001857
											6.05	-0.008239
											6.066667	-0.017782
											6.083333	-0.030973
											6.1	-0.039894
											6.116667	-0.049966
											6.133333	-0.052067
											6.15	-0.052818
											6.166667	-0.050669
											6.183333	-0.04854
											6.2	-0.046052
											6.216667	-0.042853
											6.233333	-0.039605
											6.25	-0.036387
											6.266667	-0.033348
											6.283333	-0.03038
											6.3	-0.028241
											6.316667	-0.019764
											6.333333	-0.017367
											6.35	-0.0156
											6.366667	-0.015054
											6.383333	-0.014497
											6.4	-0.01361
											6.416667	-0.012614
											6.433333	-0.011718
											6.45	-0.011054
											6.466667	-0.010421
											6.483333	-0.010027
											6.5	-0.009614
											6.516667	-0.00903
											6.533333	-0.008326
											6.55	-0.007834
											6.566667	-0.007414
											6.583333	-0.006835
											6.6	-0.006006
											6.616667	-0.005377
											6.633333	-0.004828
											6.65	-0.004369
											6.666667	-0.00403
											6.683333	-0.003687
											6.7	-0.003343
											6.716667	-0.00309
											6.733333	-0.002816
											6.75	-0.002513
											6.766667	-0.002129
											6.783333	-0.001826
											6.8	-0.00158
											6.816667	-0.001323
											6.833333	-0.001017
											6.85	-0.00073
											6.866667	-0.000514
											6.883333	-0.000347
											6.9	-0.000131
											6.916667	0.000047
											6.933333	0.000025
											6.95	0.000103
											6.966667	0.000051
											6.983333	0.000019
											7	-0.000023
											7.016667	-0.000064
											7.033333	-0.000016
											7.05	-0.000067
											7.066667	-0.000079
											7.083333	-0.00001
											7.1	-0.000142
											7.116667	-0.000193
											7.133333	-0.000125
											7.15	-0.000106
											7.166667	-0.000229
											7.183333	-0.000412
											7.2	-0.000634
											7.216667	-0.000727
											7.233333	-0.000729
											7.25	-0.000562
											7.266667	-0.000425
											7.283333	-0.00047
											7.3	-0.000504
											7.316667	-0.000289
											7.333333	-0.000174
											7.35	-0.000219
											7.366667	-0.000114
											7.383333	0.00001
											7.4	-0.000058
											7.416667	-0.000166
											7.433333	0.000025
											7.45	0.000257
											7.466667	0.000438
											7.483333	0.00059
											7.5	0.00062
											7.516667	0.000477
											7.533333	0.000243
											7.55	0.00006
											7.566667	-0.000334
											7.583333	-0.000477
											7.6	-0.000721
											7.616667	-0.000706
											7.633333	-0.000286
											7.65	-0.000206
											7.666667	-0.000296
											7.683333	-0.000666
											7.7	-0.000946
											7.716667	-0.000916
											7.733333	-0.000928
											7.75	-0.000895
											7.766667	-0.000883
											7.783333	-0.00111
											7.8	-0.001178
											7.816667	-0.001096
											7.833333	-0.000903
											7.85	-0.000731
											7.866667	-0.000626
											7.883333	-0.00068
											7.9	-0.000725
											7.916667	-0.000769
											7.933333	-0.000844
											7.95	-0.000688
											7.966667	-0.000341
											7.983333	-0.00023
											8	-0.000249
											8.016667	0.000011
											8.033333	0.000122
											8.05	0.000023
											8.066667	0.000004
											8.083333	-0.000051
											8.1	-0.000022
											8.116667	-0.000272
											8.133333	-0.000193
											8.15	0.000006
											8.166667	0.000086
											8.183333	0.000055
											8.2	0.000241
											8.216667	-0.000198
											8.233333	-0.000907
											8.25	-0.001405
											8.266667	-0.001834
											8.283333	-0.002233
											8.3	-0.002681
											8.316667	-0.002241
											8.333333	-0.001683
											8.35	-0.001096
											8.366667	-0.000658
											8.383333	-0.00023
											8.4	0.000218
											8.416667	0.000465
											8.433333	0.000584
											8.45	0.000486
											8.466667	0.000317
											8.483333	0.000528
											8.5	0.001089
											8.516667	0.00142
											8.533333	0.001592
											8.55	0.001786
											8.566667	0.001847
											8.583333	0.001918
											8.6	0.001859
											8.616667	0.00167
											8.633333	0.001352
											8.65	0.001083
											8.666667	0.000987
											8.683333	0.000953
											8.7	0.000938
											8.716667	0.000963
											8.733333	0.000848
											8.75	0.000753
											8.766667	0.000639
											8.783333	0.000747
											8.8	0.000867
											8.816667	0.000848
											8.833333	0.000729
											8.85	0.0006
											8.866667	0.00057
											8.883333	0.000591
											8.9	0.000734
											8.916667	0.0008
											8.933333	0.000706
											8.95	0.000492
											8.966667	0.000438
											8.983333	0.000684
											9	-0.00037
											9.016667	-0.001662
											9.033333	-0.000342
											9.05	-0.008892
											9.066667	-0.019171
											9.083333	-0.028811
											9.1	-0.038761
											9.116667	-0.05172
											9.133333	-0.05432
											9.15	-0.053666
											9.166667	-0.052153
											9.183333	-0.05043
											9.2	-0.048357
											9.216667	-0.044684
											9.233333	-0.040011
											9.25	-0.033508
											9.266667	-0.029454
											9.283333	-0.02824
											9.3	-0.026405
											9.316667	-0.024501
											9.333333	-0.022597
											9.35	-0.021112
											9.366667	-0.019668
											9.383333	-0.018064
											9.4	-0.01676
											9.416667	-0.015626
											9.433333	-0.014272
											9.45	-0.012758
											9.466667	-0.011654
											9.483333	-0.01069
											9.5	-0.010318
											9.516667	-0.009706
											9.533333	-0.008943
											9.55	-0.008161
											9.566667	-0.007369
											9.583333	-0.006626
											9.6	-0.006084
											9.616667	-0.005646
											9.633333	-0.005336
											9.65	-0.004917
											9.666667	-0.004588
											9.683333	-0.004159
											9.7	-0.003889
											9.716667	-0.00372
											9.733333	-0.003347
											9.75	-0.003092
											9.766667	-0.002957
											9.783333	-0.003013
											9.8	-0.002788
											9.816667	-0.002363
											9.833333	-0.001949
											9.85	-0.001751
											9.866667	-0.001633
											9.883333	-0.001594
											9.9	-0.001716
											9.916667	-0.001727
											9.933333	-0.001609
											9.95	-0.00155
											9.966667	-0.00145
											9.983333	-0.001219
											10	-0.001448
											10.016667	-0.001567
											10.033333	-0.001486
											10.05	-0.001425
											10.066667	-0.001285
											10.083333	-0.001213
											10.1	-0.001451
											10.116667	-0.001449
											10.133333	-0.001347
											10.15	-0.001216
											10.166667	-0.001374
											10.183333	-0.001432
											10.2	-0.0014
											10.216667	-0.001339
											10.233333	-0.001208
											10.25	-0.001486
											10.266667	-0.001625
											10.283333	-0.001784
											10.3	-0.001552
											10.316667	-0.001152
											10.333333	-0.001153
											10.35	-0.001183
											10.366667	-0.001214
											10.383333	-0.001355
											10.4	-0.001546
											10.416667	-0.001386
											10.433333	-0.001229
											10.45	-0.001013
											10.466667	-0.001147
											10.483333	-0.001291
											10.5	-0.001025
											10.516667	-0.000909
											10.533333	-0.000854
											10.55	-0.00055
											10.566667	-0.000438
											10.583333	-0.000726
											10.6	-0.000805
											10.616667	-0.000683
											10.633333	-0.000542
											10.65	-0.00037
											10.666667	-0.00037
											10.683333	-0.000122
											10.7	-0.000094
											10.716667	-0.000046
											10.733333	0.000002
											10.75	0.0001
											10.766667	0.000348
											10.783333	0.000575
											10.8	0.00049
											10.816667	0.000486
											10.833333	0.000211
											10.85	-0.000013
											10.866667	0.000033
											10.883333	0.000158
											10.9	0.000333
											10.916667	0.000397
											10.933333	0.000341
											10.95	0.000475
											10.966667	0.000329
											10.983333	0.000153
											11	0.000117
											11.016667	0.000001
											11.033333	-0.000166
											11.05	-0.000454
											11.066667	-0.000501
											11.083333	-0.000638
											11.1	-0.000545
											11.116667	-0.000482
											11.133333	-0.0003
											11.15	-0.000218
											11.166667	-0.000185
											11.183333	-0.000073
											11.2	-0.000041
											11.216667	-0.000039
											11.233333	-0.000177
											11.25	-0.000245
											11.266667	-0.000002
											11.283333	0.00012
											11.3	0.000363
											11.316667	0.000235
											11.333333	0.000368
											11.35	0.00059
											11.366667	0.000593
											11.383333	0.000647
											11.4	0.00083
											11.416667	0.000694
											11.433333	0.000598
											11.45	0.000572
											11.466667	0.000546
											11.483333	0.00063
											11.5	0.000775
											11.516667	0.00079
											11.533333	0.000745
											11.55	0.00056
											11.566667	0.000405
											11.583333	0.000281
											11.6	0.000296
											11.616667	0.000241
											11.633333	0.000076
											11.65	-0.000068
											11.666667	-0.000093
											11.683333	-0.000118
											11.7	-0.000362
											11.716667	-0.000567
											11.733333	-0.000723
											11.75	-0.00076
											11.766667	-0.000606
											11.783333	-0.000482
											11.8	-0.000408
											11.816667	-0.000515
											11.833333	-0.000551
											11.85	-0.00061
											11.866667	-0.000458
											11.883333	-0.000457
											11.9	-0.000426
											11.916667	-0.000175
											11.933333	-0.000094
											11.95	0.000497
											11.966667	0.000446
											11.983333	0.000125
											12	-0.000087
											12.016667	0.001731
											12.033333	-0.00003
											12.05	-0.007462
											12.066667	-0.018653
											12.083333	-0.028757
											12.1	-0.037101
											12.116667	-0.043955
											12.133333	-0.047729
											12.15	-0.046243
											12.166667	-0.045277
											12.183333	-0.043921
											12.2	-0.042707
											12.216667	-0.040404
											12.233333	-0.03739
											12.25	-0.029507
											12.266667	-0.025773
											12.283333	-0.02468
											12.3	-0.022647
											12.316667	-0.020305
											12.333333	-0.018224
											12.35	-0.016343
											12.366667	-0.014901
											12.383333	-0.01387
											12.4	-0.013009
											12.416667	-0.012178
											12.433333	-0.011198
											12.45	-0.01007
											12.466667	-0.008761
											12.483333	-0.007692
											12.5	-0.006883
											12.516667	-0.006364
											12.533333	-0.005795
											12.55	-0.005208
											12.566667	-0.004691
											12.583333	-0.004214
											12.6	-0.003707
											12.616667	-0.003221
											12.633333	-0.002514
											12.65	-0.001897
											12.666667	-0.001682
											12.683333	-0.001357
											12.7	-0.001352
											12.716667	-0.001658
											12.733333	-0.001823
											12.75	-0.001788
											12.766667	-0.001914
											12.783333	-0.00178
											12.8	-0.001847
											12.816667	-0.001364
											12.833333	-0.001451
											12.85	-0.001709
											12.866667	-0.001966
											12.883333	-0.002093
											12.9	-0.002291
											12.916667	-0.00217
											12.933333	-0.002079
											12.95	-0.002018
											12.966667	-0.002247
											12.983333	-0.002847
											13	-0.002146
											13.016667	-0.001735
											13.033333	-0.001636
											13.05	-0.001947
											13.066667	-0.002258
											13.083333	-0.002038
											13.1	-0.001919
											13.116667	-0.00225
											13.133333	-0.001931
											13.15	-0.001594
											13.166667	-0.001496
											13.183333	-0.001609
											13.2	-0.001871
											13.216667	-0.002033
											13.233333	-0.001786
											13.25	-0.001268
											13.266667	-0.001052
											13.283333	-0.000876
											13.3	-0.00071
											13.316667	-0.000244
											13.333333	0.000162
											13.35	0.000168
											13.366667	0.000084
											13.383333	-0.000221
											13.4	-0.000477
											13.416667	-0.000292
											13.433333	-0.000237
											13.45	-0.000093
											13.466667	0.000002
											13.483333	0.000096
											13.5	0.00034
											13.516667	0.000493
											13.533333	0.000197
											13.55	0.00005
											13.566667	0.000003
											13.583333	0.000007
											13.6	-0.00015
											13.616667	-0.000228
											13.633333	-0.000246
											13.65	-0.000203
											13.666667	-0.000141
											13.683333	0.000081
											13.7	0.000233
											13.716667	-0.000025
											13.733333	-0.000194
											13.75	-0.000092
											13.766667	0.000069
											13.783333	0.00008
											13.8	-0.000039
											13.816667	-0.000128
											13.833333	-0.000077
											13.85	-0.000267
											13.866667	-0.000146
											13.883333	-0.000106
											13.9	-0.000186
											13.916667	-0.000345
											13.933333	-0.000305
											13.95	-0.000225
											13.966667	-0.000065
											13.983333	-0.000015
											14	0.000055
											14.016667	0.000044
											14.033333	-0.000076
											14.05	0.000084
											14.066667	0.000164
											14.083333	0.000194
											14.1	0.000324
											14.116667	0.000274
											14.133333	0.000334
											14.15	0.000414
											14.166667	0.000134
											14.183333	0.000024
											14.2	0.000155
											14.216667	0.000155
											14.233333	0.000006
											14.25	0.000116
											14.266667	0.000427
											14.283333	0.000487
											14.3	0.000478
											14.316667	0.000389
											14.333333	0.00055
											14.35	0.000621
											14.366667	0.000132
											14.383333	-0.000417
											14.4	-0.000565
											14.416667	-0.000234
											14.433333	-0.000303
											14.45	-0.000312
											14.466667	-0.000421
											14.483333	-0.00025
											14.5	-0.000249
											14.516667	-0.000708
											14.533333	-0.001017
											14.55	-0.000886
											14.566667	-0.000625
											14.583333	-0.000554
											14.6	-0.000473
											14.616667	-0.000602
											14.633333	-0.000401
											14.65	-0.00006
											14.666667	0.000201
											14.683333	0.000363
											14.7	0.000424
											14.716667	0.000296
											14.733333	0.000308
											14.75	0.000379
											14.766667	0.000681
											14.783333	0.000704
											14.8	0.000807
											14.816667	0.000791
											14.833333	0.000734
											14.85	0.000448
											14.866667	0.000231
											14.883333	0.000325
											14.9	0.000549
											14.916667	0.000254
											14.933333	0.00004
											14.95	-0.000065
											14.966667	-0.00042
											14.983333	-0.000944
											15	-0.002159
											15.016667	-0.003923
											15.033333	-0.000726
											15.05	-0.0019
											15.066667	-0.011213
											15.083333	-0.021977
											15.1	-0.03176
											15.116667	-0.043984
											15.133333	-0.050157
											15.15	-0.04687
											15.166667	-0.044303
											15.183333	-0.041375
											15.2	-0.039368
											15.216667	-0.035651
											15.233333	-0.031614
											15.25	-0.028197
											15.266667	-0.02598
											15.283333	-0.023903
											15.3	-0.021656
											15.316667	-0.019929
											15.333333	-0.018142
											15.35	-0.016805
											15.366667	-0.015599
											15.383333	-0.014402
											15.4	-0.013376
											15.416667	-0.01216
											15.433333	-0.010834
											15.45	-0.009798
											15.466667	-0.008912
											15.483333	-0.007926
											15.5	-0.007152
											15.516667	-0.006317
											15.533333	-0.005783
											15.55	-0.005528
											15.566667	-0.005153
											15.583333	-0.004619
											15.6	-0.004175
											15.616667	-0.003853
											15.633333	-0.00349
											15.65	-0.003118
											15.666667	-0.002786
											15.683333	-0.002523
											15.7	-0.002391
											15.716667	-0.002229
											15.733333	-0.00185
											15.75	-0.00168
											15.766667	-0.001861
											15.783333	-0.001882
											15.8	-0.001772
											15.816667	-0.001593
											15.833333	-0.001484
											15.85	-0.001498
											15.866667	-0.001073
											15.883333	-0.000927
											15.9	-0.000661
											15.916667	-0.000395
											15.933333	-0.00036
											15.95	-0.000284
											15.966667	-0.000273
											15.983333	-0.000191
											16	-0.00014
											16.016667	-0.000349
											16.033333	-0.000467
											16.05	-0.000556
											16.066667	-0.000565
											16.083333	-0.000418
											16.1	-0.000342
											16.116667	-0.000296
											16.133333	-0.000379
											16.15	-0.000363
											16.166667	-0.000117
											16.183333	-0.00001
											16.2	-0.000279
											16.216667	-0.000599
											16.233333	-0.000798
											16.25	-0.000857
											16.266667	-0.001037
											16.283333	-0.001046
											16.3	-0.000985
											16.316667	-0.00076
											16.333333	-0.000785
											16.35	-0.00077
											16.366667	-0.000655
											16.383333	-0.00073
											16.4	-0.000645
											16.416667	-0.00045
											16.433333	-0.000259
											16.45	-0.000238
											16.466667	-0.000477
											16.483333	-0.000446
											16.5	-0.000185
											16.516667	-0.000034
											16.533333	0.000277
											16.55	0.000616
											16.566667	0.000856
											16.583333	0.000925
											16.6	0.000994
											16.616667	0.000923
											16.633333	0.000792
											16.65	0.000782
											16.666667	0.000941
											16.683333	0.001071
											16.7	0.00108
											16.716667	0.000989
											16.733333	0.000939
											16.75	0.000878
											16.766667	0.000718
											16.783333	0.000548
											16.8	0.000387
											16.816667	0.000417
											16.833333	0.000497
											16.85	0.000387
											16.866667	0.000206
											16.883333	0.000006
											16.9	-0.000154
											16.916667	-0.000176
											16.933333	-0.000197
											16.95	-0.000228
											16.966667	-0.000349
											16.983333	-0.00036
											17	-0.000581
											17.016667	-0.000703
											17.033333	-0.000856
											17.05	-0.00079
											17.066667	-0.000733
											17.083333	-0.000756
											17.1	-0.000659
											17.116667	-0.000393
											17.133333	-0.000217
											17.15	-0.000433
											17.166667	-0.000728
											17.183333	-0.000834
											17.2	-0.00077
											17.216667	-0.000655
											17.233333	-0.000581
											17.25	-0.000587
											17.266667	-0.000475
											17.283333	-0.000232
											17.3	0.000091
											17.316667	0.000344
											17.333333	0.000357
											17.35	0.00023
											17.366667	0.000373
											17.383333	0.000576
											17.4	0.000729
											17.416667	0.000732
											17.433333	0.000575
											17.45	0.000358
											17.466667	0.000071
											17.483333	0.000255
											17.5	0.000409
											17.516667	0.000323
											17.533333	0.000398
											17.55	0.000262
											17.566667	0.000097
											17.583333	-0.000079
											17.6	-0.000194
											17.616667	-0.000278
											17.633333	-0.000271
											17.65	-0.000275
											17.666667	-0.000399
											17.683333	-0.000583
											17.7	-0.000787
											17.716667	-0.00082
											17.733333	-0.000871
											17.75	-0.000872
											17.766667	-0.000783
											17.783333	-0.000495
											17.8	-0.000056
											17.816667	0.000113
											17.833333	0.000192
											17.85	0.000465
											17.866667	0.000458
											17.883333	0.000681
											17.9	0.000874
											17.916667	0.001137
											17.933333	0.00178
											17.95	0.002153
											17.966667	0.002502
											17.983333	0.00299
											18	0.001978
											18.016667	-0.001833
											18.033333	-0.003715
											18.05	-0.004927
											18.066667	-0.015458
											18.083333	-0.024784
											18.1	-0.036061
											18.116667	-0.045358
											18.133333	-0.045344
											18.15	-0.045321
											18.166667	-0.043567
											18.183333	-0.042164
											18.2	-0.040266
											18.216667	-0.036419
											18.233333	-0.032561
											18.25	-0.028953
											18.266667	-0.025556
											18.283333	-0.023638
											18.3	-0.022271
											18.316667	-0.02104
											18.333333	-0.019559
											18.35	-0.018328
											18.366667	-0.016827
											18.383333	-0.015106
											18.4	-0.013695
											18.416667	-0.012814
											18.433333	-0.01203
											18.45	-0.011067
											18.466667	-0.009963
											18.483333	-0.00929
											18.5	-0.008936
											18.516667	-0.008273
											18.533333	-0.007629
											18.55	-0.006744
											18.566667	-0.005869
											18.583333	-0.005183
											18.6	-0.004418
											18.616667	-0.004043
											18.633333	-0.003758
											18.65	-0.003292
											18.666667	-0.002926
											18.683333	-0.00251
											18.7	-0.002074
											18.716667	-0.001998
											18.733333	-0.002071
											18.75	-0.002055
											18.766667	-0.001949
											18.783333	-0.001483
											18.8	-0.001206
											18.816667	-0.00108
											18.833333	-0.000934
											18.85	-0.000807
											18.866667	-0.000821
											18.883333	-0.000885
											18.9	-0.001029
											18.916667	-0.001213
											18.933333	-0.001288
											18.95	-0.001262
											18.966667	-0.001216
											18.983333	-0.001191
											19	-0.001275
											19.016667	-0.00127
											19.033333	-0.001216
											19.05	-0.001082
											19.066667	-0.000958
											19.083333	-0.000864
											19.1	-0.00076
											19.116667	-0.000816
											19.133333	-0.000993
											19.15	-0.001242
											19.166667	-0.00147
											19.183333	-0.001548
											19.2	-0.001566
											19.216667	-0.001435
											19.233333	-0.001243
											19.25	-0.001163
											19.266667	-0.000994
											19.283333	-0.000856
											19.3	-0.000797
											19.316667	-0.000679
											19.333333	-0.00065
											19.35	-0.000672
											19.366667	-0.000355
											19.383333	-0.000201
											19.4	-0.000106
											19.416667	-0.000281
											19.433333	-0.000387
											19.45	-0.000232
											19.466667	-0.000058
											19.483333	0.000064
											19.5	0.000174
											19.516667	0.000124
											19.533333	0.000104
											19.55	-0.000246
											19.566667	-0.000567
											19.583333	-0.000827
											19.6	-0.00071
											19.616667	-0.000885
											19.633333	-0.000991
											19.65	-0.001137
											19.666667	-0.001273
											19.683333	-0.001479
											19.7	-0.001325
											19.716667	-0.001503
											19.733333	-0.001714
											19.75	-0.001666
											19.766667	-0.001467
											19.783333	-0.001138
											19.8	-0.00096
											19.816667	-0.000831
											19.833333	-0.000554
											19.85	-0.000298
											19.866667	-0.000123
											19.883333	0.000242
											19.9	0.000318
											19.916667	-0.000017
											19.933333	-0.000121
											19.95	-0.000156
											19.966667	-0.00008
											19.983333	0.000336
											20	0.000472
											20.016667	0.000478
											20.033333	0.000784
											20.05	0.00098
											20.066667	0.000696
											20.083333	0.000576
											20.1	0.000636
											20.116667	0.000576
											20.133333	0.000356
											20.15	0.000226
											20.166667	0.000636
											20.183333	0.000827
											20.2	0.000444
											20.216667	0.0004
											20.233333	0.000726
											20.25	0.001163
											20.266667	0.001219
											20.283333	0.000945
											20.3	0.000593
											20.316667	0.000226
											20.333333	0.00023
											20.35	0.000544
											20.366667	0.000858
											20.383333	0.001052
											20.4	0.001656
											20.416667	0.00207
											20.433333	0.001861
											20.45	0.001792
											20.466667	0.001743
											20.483333	0.001414
											20.5	0.001195
											20.516667	0.000866
											20.533333	0.000497
											20.55	0.000162
											20.566667	-0.000173
											20.583333	-0.000188
											20.6	-0.000133
											20.616667	-0.000118
											20.633333	-0.000293
											20.65	-0.000558
											20.666667	-0.000954
											20.683333	-0.001109
											20.7	-0.001324
											20.716667	-0.001529
											20.733333	-0.001395
											20.75	-0.00151
											20.766667	-0.001535
											20.783333	-0.001423
											20.8	-0.001362
											20.816667	-0.00125
											20.833333	-0.001068
											20.85	-0.000807
											20.866667	-0.000535
											20.883333	-0.000513
											20.9	-0.000505
											20.916667	-0.000207
											20.933333	0.000291
											20.95	0.000679
											20.966667	0.000937
											20.983333	0.001455
											21	0.002073
											21.016667	0.001399
											21.033333	0.000903
											21.05	0.000148
											21.066667	-0.011567
											21.083333	-0.023522
											21.1	-0.029117
											21.116667	-0.034842
											21.133333	-0.04001
											21.15	-0.042048
											21.166667	-0.042276
											21.183333	-0.040874
											21.2	-0.033502
											21.216667	-0.0312
											21.233333	-0.027718
											21.25	-0.025198
											21.266667	-0.023239
											21.283333	-0.02152
											21.3	-0.01983
											21.316667	-0.018321
											21.333333	-0.016992
											21.35	-0.015453
											21.366667	-0.013665
											21.383333	-0.012368
											21.4	-0.011682
											21.416667	-0.011145
											21.433333	-0.010368
											21.45	-0.009381
											21.466667	-0.008634
											21.483333	-0.007839
											21.5	-0.007254
											21.516667	-0.00688
											21.533333	-0.006135
											21.55	-0.00559
											21.566667	-0.005096
											21.583333	-0.004571
											21.6	-0.003978
											21.616667	-0.003455
											21.633333	-0.003422
											21.65	-0.00335
											21.666667	-0.003017
											21.683333	-0.002654
											21.7	-0.002362
											21.716667	-0.00213
											21.733333	-0.001759
											21.75	-0.001618
											21.766667	-0.001557
											21.783333	-0.001196
											21.8	-0.000985
											21.816667	-0.000984
											21.833333	-0.000934
											21.85	-0.001015
											21.866667	-0.001065
											21.883333	-0.001096
											21.9	-0.001206
											21.916667	-0.001347
											21.933333	-0.001367
											21.95	-0.001408
											21.966667	-0.00113
											21.983333	-0.000752
											22	-0.000504
											22.016667	-0.000445
											22.033333	-0.000427
											22.05	-0.000399
											22.066667	-0.000461
											22.083333	-0.000554
											22.1	-0.000586
											22.116667	-0.000479
											22.133333	-0.000452
											22.15	-0.000225
											22.166667	-0.000007
											22.183333	0.00014
											22.2	0.000226
											22.216667	0.000383
											22.233333	0.000589
											22.25	0.000746
											22.266667	0.000902
											22.283333	0.000969
											22.3	0.000875
											22.316667	0.000681
											22.333333	0.000647
											22.35	0.000563
											22.366667	0.000589
											22.383333	0.000635
											22.4	0.000731
											22.416667	0.000927
											22.433333	0.001062
											22.45	0.001128
											22.466667	0.001074
											22.483333	0.000949
											22.5	0.001015
											22.516667	0.0009
											22.533333	0.000595
											22.55	0.000549
											22.566667	0.000453
											22.583333	0.000217
											22.6	-0.000109
											22.616667	-0.000286
											22.633333	-0.000452
											22.65	-0.000599
											22.666667	-0.000609
											22.683333	-0.000759
											22.7	-0.000749
											22.716667	-0.00097
											22.733333	-0.00125
											22.75	-0.00133
											22.766667	-0.001501
											22.783333	-0.001697
											22.8	-0.001813
											22.816667	-0.001799
											22.833333	-0.001705
											22.85	-0.00152
											22.866667	-0.001196
											22.883333	-0.001252
											22.9	-0.001323
											22.916667	-0.001123
											22.933333	-0.000853
											22.95	-0.000643
											22.966667	-0.000494
											22.983333	0.000086
											23	-0.000054
											23.016667	0.000125
											23.033333	0.000364
											23.05	0.000873
											23.066667	0.001291
											23.083333	0.00127
											23.1	0.001349
											23.116667	0.001038
											23.133333	0.000569
											23.15	0.000491
											23.166667	0.000722
											23.183333	0.000864
											23.2	0.001015
											23.216667	0.000907
											23.233333	0.000748
											23.25	0.000494
											23.266667	0.00046
											23.283333	0.000316
											23.3	0.000302
											23.316667	0.000247
											23.333333	0.000293
											23.35	0.000389
											23.366667	0.000359
											23.383333	0.00029
											23.4	0.000331
											23.416667	0.000562
											23.433333	0.000533
											23.45	0.000384
											23.466667	0.000195
											23.483333	-0.000101
											23.5	-0.000085
											23.516667	-0.000039
											23.533333	0.000036
											23.55	0.000012
											23.566667	-0.000062
											23.583333	-0.000027
											23.6	0.000052
											23.616667	0.000232
											23.633333	0.000242
											23.65	0.000192
											23.666667	0.000002
											23.683333	-0.000209
											23.7	-0.000349
											23.716667	-0.000246
											23.733333	-0.000153
											23.75	-0.000139
											23.766667	-0.000136
											23.783333	0.000117
											23.8	0.000181
											23.816667	0.000134
											23.833333	-0.00009
											23.85	-0.000184
											23.866667	-0.000127
											23.883333	-0.000021
											23.9	0.000016
											23.916667	0.000053
											23.933333	0.000369
											23.95	0.000337
											23.966667	0.000216
											23.983333	0.000145
											24	-0.000055
											24.016667	0.000144
											24.033333	-0.001647
											24.05	-0.004928
											24.066667	-0.013378
											24.083333	-0.022507
											24.1	-0.030765
											24.116667	-0.038954
											24.133333	-0.041583
											24.15	-0.040472
											24.166667	-0.038771
											24.183333	-0.037059
											24.2	-0.034257
											24.216667	-0.030574
											24.233333	-0.027962
											24.25	-0.025979
											24.266667	-0.024007
											24.283333	-0.021794
											24.3	-0.019332
											24.316667	-0.017029
											24.333333	-0.015196
											24.35	-0.013243
											24.366667	-0.01148
											24.383333	-0.010287
											24.4	-0.009143
											24.416667	-0.00836
											24.433333	-0.007857
											24.45	-0.007134
											24.466667	-0.006412
											24.483333	-0.005779
											24.5	-0.004876
											24.516667	-0.004613
											24.533333	-0.00419
											24.55	-0.003728
											24.566667	-0.003665
											24.583333	-0.003423
											24.6	-0.003051
											24.616667	-0.002669
											24.633333	-0.002216
											24.65	-0.002045
											24.666667	-0.001914
											24.683333	-0.001603
											24.7	-0.001302
											24.716667	-0.001121
											24.733333	-0.00081
											24.75	-0.00062
											24.766667	-0.000619
											24.783333	-0.000731
											24.8	-0.000762
											24.816667	-0.000513
											24.833333	-0.000485
											24.85	-0.000356
											24.866667	-0.000127
											24.883333	0.000051
											24.9	0.000167
											24.916667	0.000153
											24.933333	-0.000041
											24.95	-0.000115
											24.966667	-0.000259
											24.983333	-0.000304
											25	-0.000278
											25.016667	-0.000456
											25.033333	-0.000583
											25.05	-0.000711
											25.066667	-0.000688
											25.083333	-0.000416
											25.1	-0.000334
											25.116667	-0.000191
											25.133333	-0.000033
											25.15	-0.000055
											25.166667	-0.000157
											25.183333	-0.000328
											25.2	-0.00051
											25.216667	-0.000622
											25.233333	-0.000454
											25.25	-0.00029
											25.266667	-0.000407
											25.283333	-0.000423
											25.3	-0.00034
											25.316667	-0.000356
											25.333333	-0.000423
											25.35	-0.00033
											25.366667	-0.000401
											25.383333	-0.000343
											25.4	-0.000406
											25.416667	-0.000118
											25.433333	-0.00015
											25.45	-0.000422
											25.466667	-0.000534
											25.483333	-0.000371
											25.5	-0.000199
											25.516667	-0.000177
											25.533333	-0.000355
											25.55	-0.000533
											25.566667	-0.000431
											25.583333	-0.000479
											25.6	-0.000212
											25.616667	-0.000085
											25.633333	-0.000349
											25.65	-0.000452
											25.666667	-0.000396
											25.683333	-0.000659
											25.7	-0.001083
											25.716667	-0.00129
											25.733333	-0.001348
											25.75	-0.001136
											25.766667	-0.001134
											25.783333	-0.001092
											25.8	-0.00068
											25.816667	-0.000418
											25.833333	-0.000327
											25.85	-0.000117
											25.866667	-0.000087
											25.883333	-0.000227
											25.9	-0.000416
											25.916667	-0.000416
											25.933333	-0.000136
											25.95	-0.000024
											25.966667	0.000218
											25.983333	0.00039
											26	0.000403
											26.016667	0.000645
											26.033333	0.000947
											26.05	0.001029
											26.066667	0.001155
											26.083333	0.001103
											26.1	0.001252
											26.116667	0.00103
											26.133333	0.000898
											26.15	0.000866
											26.166667	0.000854
											26.183333	0.000847
											26.2	0.000913
											26.216667	0.000999
											26.233333	0.001145
											26.25	0.001081
											26.266667	0.001257
											26.283333	0.001233
											26.3	0.000963
											26.316667	0.000737
											26.333333	0.000691
											26.35	0.000566
											26.366667	0.00047
											26.383333	0.000464
											26.4	0.000238
											26.416667	0.000255
											26.433333	0.000395
											26.45	0.000446
											26.466667	0.000456
											26.483333	0.000387
											26.5	0.000287
											26.516667	0.000178
											26.533333	0.00008
											26.55	-0.000046
											26.566667	-0.000312
											26.583333	-0.000437
											26.6	-0.000483
											26.616667	-0.000509
											26.633333	-0.000434
											26.65	-0.00032
											26.666667	-0.000324
											26.683333	-0.000369
											26.7	-0.000613
											26.716667	-0.000968
											26.733333	-0.001062
											26.75	-0.000967
											26.766667	-0.000911
											26.783333	-0.000926
											26.8	-0.000841
											26.816667	-0.000676
											26.833333	-0.000581
											26.85	-0.000526
											26.866667	-0.000541
											26.883333	-0.000536
											26.9	-0.000162
											26.916667	0.000102
											26.933333	0.000317
											26.95	0.001041
											26.966667	0.001865
											26.983333	0.00199
											27	0.002314
											27.016667	0.001428
											27.033333	-0.000558
											27.05	-0.001775
											27.066667	-0.007741
											27.083333	-0.016227
											27.1	-0.025013
											27.116667	-0.032659
											27.133333	-0.041246
											27.15	-0.040713
											27.166667	-0.03852
											27.183333	-0.032126
											27.2	-0.028943
											27.216667	-0.02715
											27.233333	-0.024807
											27.25	-0.022835
											27.266667	-0.020932
											27.283333	-0.01919
											27.3	-0.017428
											27.316667	-0.016086
											27.333333	-0.015113
											27.35	-0.014221
											27.366667	-0.01284
											27.383333	-0.011519
											27.4	-0.010638
											27.416667	-0.009607
											27.433333	-0.008476
											27.45	-0.007735
											27.466667	-0.007454
											27.483333	-0.006955
											27.5	-0.006295
											27.516667	-0.005856
											27.533333	-0.005546
											27.55	-0.005557
											27.566667	-0.005487
											27.583333	-0.005207
											27.6	-0.00489
											27.616667	-0.004622
											27.633333	-0.004304
											27.65	-0.004046
											27.666667	-0.003629
											27.683333	-0.003331
											27.7	-0.003163
											27.716667	-0.003177
											27.733333	-0.003382
											27.75	-0.003546
											27.766667	-0.00344
											27.783333	-0.003275
											27.8	-0.003249
											27.816667	-0.003283
											27.833333	-0.00332
											27.85	-0.003056
											27.866667	-0.002793
											27.883333	-0.00256
											27.9	-0.002536
											27.916667	-0.002423
											27.933333	-0.002279
											27.95	-0.002218
											27.966667	-0.002177
											27.983333	-0.002187
											28	-0.002286
											28.016667	-0.002265
											28.033333	-0.002144
											28.05	-0.001794
											28.066667	-0.001365
											28.083333	-0.001007
											28.1	-0.000789
											28.116667	-0.000642
											28.133333	-0.000384
											28.15	-0.000276
											28.166667	-0.000008
											28.183333	0.000088
											28.2	0.000202
											28.216667	0.000317
											28.233333	0.000442
											28.25	0.000477
											28.266667	0.000321
											28.283333	0.000086
											28.3	-0.000172
											28.316667	-0.00014
											28.333333	-0.000099
											28.35	0.000032
											28.366667	0.000153
											28.383333	-0.000135
											28.4	-0.000374
											28.416667	-0.000525
											28.433333	-0.000667
											28.45	-0.00093
											28.466667	-0.001142
											28.483333	-0.001455
											28.5	-0.001437
											28.516667	-0.00132
											28.533333	-0.001484
											28.55	-0.00149
											28.566667	-0.001326
											28.583333	-0.001112
											28.6	-0.000788
											28.616667	-0.000515
											28.633333	-0.000441
											28.65	-0.000528
											28.666667	-0.000506
											28.683333	-0.000674
											28.7	-0.000722
											28.716667	-0.0005
											28.733333	-0.000198
											28.75	0.000104
											28.766667	0.000186
											28.783333	0.000419
											28.8	0.000582
											28.816667	0.000525
											28.833333	0.000398
											28.85	0.000411
											28.866667	0.000404
											28.883333	0.000248
											28.9	0.000445
											28.916667	0.000612
											28.933333	0.000609
											28.95	0.000666
											28.966667	0.000863
											28.983333	0.00107
											29	0.001269
											29.016667	0.000972
											29.033333	0.000745
											29.05	0.000688
											29.066667	0.000681
											29.083333	0.000594
											29.1	0.000707
											29.116667	0.000752
											29.133333	0.000771
											29.15	0.000731
											29.166667	0.00087
											29.183333	0.000739
											29.2	0.000629
											29.216667	0.000458
											29.233333	0.000319
											29.25	0.000154
											29.266667	-0.000001
											29.283333	-0.000067
											29.3	-0.000052
											29.316667	0.000123
											29.333333	0.000108
											29.35	-0.000027
											29.366667	-0.000128
											29.383333	-0.00016
											29.4	-0.000292
											29.416667	-0.000323
											29.433333	-0.000485
											29.45	-0.000466
											29.466667	-0.000288
											29.483333	-0.000087
											29.5	-0.000017
											29.516667	0.000063
											29.533333	-0.000036
											29.55	-0.000156
											29.566667	-0.000256
											29.583333	-0.000475
											29.6	-0.000464
											29.616667	-0.000553
											29.633333	-0.000802
											29.65	-0.000941
											29.666667	-0.00089
											29.683333	-0.000799
											29.7	-0.000688
											29.716667	-0.000316
											29.733333	-0.000085
											29.75	-0.000094
											29.766667	-0.000112
											29.783333	-0.000121
											29.8	-0.000129
											29.816667	-0.000048
											29.833333	-0.000206
											29.85	-0.000143
											29.866667	0.000009
											29.883333	0.000281
											29.9	0.000554
											29.916667	0.000926
											29.933333	0.001188
											29.95	0.001152
											29.966667	0.000606
											29.983333	0.000599
											30	-0.000267
											30.016667	0.000817
											30.033333	0.001921
											30.05	0.002325
											30.066667	-0.009861
											30.083333	-0.019156
											30.1	-0.024451
											30.116667	-0.034346
											30.133333	-0.038111
											30.15	-0.038316
											30.166667	-0.035801
											30.183333	-0.029625
											30.2	-0.027809
											30.216667	-0.026654
											30.233333	-0.024878
											30.25	-0.022892
											30.266667	-0.021027
											30.283333	-0.019211
											30.3	-0.017945
											30.316667	-0.016709
											30.333333	-0.015533
											30.35	-0.014377
											30.366667	-0.013651
											30.383333	-0.012675
											30.4	-0.01132
											30.416667	-0.010094
											30.433333	-0.009128
											30.45	-0.008143
											30.466667	-0.007117
											30.483333	-0.006321
											30.5	-0.005546
											30.516667	-0.00497
											30.533333	-0.004125
											30.55	-0.00381
											30.566667	-0.003735
											30.583333	-0.003371
											30.6	-0.002886
											30.616667	-0.002421
											30.633333	-0.001966
											30.65	-0.001332
											30.666667	-0.001288
											30.683333	-0.001185
											30.7	-0.000781
											30.716667	-0.000618
											30.733333	-0.000514
											30.75	-0.000371
											30.766667	-0.000378
											30.783333	-0.000416
											30.8	-0.000595
											30.816667	-0.000613
											30.833333	-0.000561
											30.85	-0.000439
											30.866667	-0.000208
											30.883333	-0.000027
											30.9	-0.000067
											30.916667	-0.000368
											30.933333	-0.000439
											30.95	-0.000449
											30.966667	-0.00031
											30.983333	-0.0001
											31	-0.000002
											31.016667	-0.000025
											31.033333	-0.000058
											31.05	-0.000172
											31.066667	-0.000335
											31.083333	-0.000378
											31.1	-0.000232
											31.116667	-0.000236
											31.133333	-0.000193
											31.15	-0.000309
											31.166667	-0.000316
											31.183333	-0.000253
											31.2	-0.000319
											31.216667	-0.000486
											31.233333	-0.000534
											31.25	-0.000374
											31.266667	-0.000344
											31.283333	-0.000394
											31.3	-0.000395
											31.316667	-0.000605
											31.333333	-0.000505
											31.35	-0.000356
											31.366667	-0.00031
											31.383333	-0.000194
											31.4	-0.000007
											31.416667	-0.000061
											31.433333	0.000045
											31.45	0.000141
											31.466667	0.000217
											31.483333	0.00034
											31.5	0.000404
											31.516667	0.000398
											31.533333	0.000431
											31.55	0.000535
											31.566667	0.000688
											31.583333	0.000791
											31.6	0.000902
											31.616667	0.000954
											31.633333	0.000725
											31.65	0.000726
											31.666667	0.000627
											31.683333	0.000418
											31.7	0.000349
											31.716667	0.000307
											31.733333	0.000125
											31.75	-0.000127
											31.766667	-0.000409
											31.783333	-0.000561
											31.8	-0.000593
											31.816667	-0.000646
											31.833333	-0.000662
											31.85	-0.000809
											31.866667	-0.000816
											31.883333	-0.000792
											31.9	-0.000979
											31.916667	-0.001076
											31.933333	-0.000923
											31.95	-0.000894
											31.966667	-0.000786
											31.983333	-0.000738
											32	-0.000789
											32.016667	-0.000841
											32.033333	-0.000802
											32.05	-0.000854
											32.066667	-0.000789
											32.083333	-0.000525
											32.1	-0.00033
											32.116667	-0.000385
											32.133333	-0.00043
											32.15	-0.000366
											32.166667	-0.000301
											32.183333	-0.000257
											32.2	-0.000213
											32.216667	-0.000149
											32.233333	-0.000186
											32.25	-0.000152
											32.266667	0.000052
											32.283333	0.000256
											32.3	0.000322
											32.316667	0.000258
											32.333333	0.000334
											32.35	0.00042
											32.366667	0.000557
											32.383333	0.000793
											32.4	0.000929
											32.416667	0.00089
											32.433333	0.001021
											32.45	0.000883
											32.466667	0.000985
											32.483333	0.001066
											32.5	0.001158
											32.516667	0.001159
											32.533333	0.001126
											32.55	0.001065
											32.566667	0.000663
											32.583333	0.000342
											32.6	0.00001
											32.616667	-0.000132
											32.633333	-0.000143
											32.65	-0.00018
											32.666667	-0.000265
											32.683333	-0.0001
											32.7	0.000115
											32.716667	0.00001
											32.733333	-0.000074
											32.75	-0.000089
											32.766667	-0.00001
											32.783333	0.000161
											32.8	0.000233
											32.816667	0.000084
											32.833333	-0.000105
											32.85	-0.000154
											32.866667	0.000068
											32.883333	0.000403
											32.9	0.00071
											32.916667	0.000777
											32.933333	0.000624
											32.95	0.000321
											32.966667	0.000478
											32.983333	-0.000055
											33	-0.000995
											33.016667	-0.000683
											33.033333	0.000969
											33.05	0.00092
											33.066667	-0.007008
											33.083333	-0.015346
											33.1	-0.024984
											33.116667	-0.03051
											33.133333	-0.037825
											33.15	-0.03936
											33.166667	-0.037264
											33.183333	-0.028929
											33.2	-0.025194
											33.216667	-0.022819
											33.233333	-0.020412
											33.25	-0.018805
											33.266667	-0.017428
											33.283333	-0.01585
											33.3	-0.014523
											33.316667	-0.013356
											33.333333	-0.012578
											33.35	-0.011131
											33.366667	-0.010013
											33.383333	-0.009334
[truncated: 879 more rows]

## Sheet: MAGEA4_Triple_R2
	ΔQ (μcal)	Vol. (μL)	Xt (mM)	Mt (mM)	XMT	∆H (cal/mol)	Fit (cal/mol)	Residual (cal/mol)			DP_X	DP_Y	NDH_X	NDH_Y
1	-1.00715	1.00	0.00000e0	0.00000e0		-4775.57849	0.00000e0	0.00000e0			0.083333	-0.000809	0.172454	-1.363164
2	-0.73731	2.50	0.00000e0	0.00000e0		-1363.16393	0.00000e0	0.00000e0			0.1	-0.001234	0.297423	-1.92347
3	-1.02124	2.50	0.00000e0	0.00000e0		-1923.47033	0.00000e0	0.00000e0			0.116667	-0.001529	0.423883	-0.009806
4	-6.81362e-2	2.50	0.00000e0	0.00000e0		-9.80607	0.00000e0	0.00000e0			0.133333	-0.001554	0.551836	-1.293562
5	-0.71381	2.50	0.00000e0	0.00000e0		-1293.56221	0.00000e0	0.00000e0			0.15	-0.00138	0.68128	-1.197723
6	-0.66965	2.50	0.00000e0	0.00000e0		-1197.72333	0.00000e0	0.00000e0			0.166667	-0.001465	0.812216	-1.115261
7	-0.63218	2.50	0.00000e0	0.00000e0		-1115.26126	0.00000e0	0.00000e0			0.183333	-0.00169	0.944643	0.462559
8	0.15299	2.50	0.00000e0	0.00000e0		462.55917	0.00000e0	0.00000e0			0.2	-0.001895	1.078563	-1.116191
9	-0.64018	2.50	0.00000e0	0.00000e0		-1116.19146	0.00000e0	0.00000e0			0.216667	-0.002027	1.213974	-0.944906
10	-0.55830	2.50	0.00000e0	0.00000e0		-944.90571	0.00000e0	0.00000e0			0.233333	-0.002019	1.350876	-1.096287
11	-0.63776	2.50	0.00000e0	0.00000e0		-1096.28735	0.00000e0	0.00000e0			0.25	-0.002131	1.489271	-0.944512
12	-0.56563	2.50	0.00000e0	0.00000e0		-944.51156	0.00000e0	0.00000e0			0.266667	-0.002122	1.629157	-1.006556
13	-0.60042	2.50	0.00000e0	0.00000e0		-1006.55561	0.00000e0	0.00000e0			0.283333	-0.002274	1.770534	-0.540744
14	-0.37127	2.50	0.00000e0	0.00000e0		-540.74419	0.00000e0	0.00000e0			0.3	-0.002066	1.913404	-0.680203
15	-0.44477	2.50	0.00000e0	0.00000e0		-680.20344	0.00000e0	0.00000e0			0.316667	-0.001868	2.057765	-0.902638
16	-0.55976	2.50	0.00000e0	0.00000e0		-902.63787	0.00000e0	0.00000e0			0.333333	-0.001688
17	0.00000e0	0	0.00000e0	0.00000e0	0.00000e0	0.00000e0	0.00000e0	0.00000e0			0.35	-0.001446
											0.366667	-0.001105
											0.383333	-0.001153
											0.4	-0.001222
											0.416667	-0.00117
											0.433333	-0.001309
											0.45	-0.001273
											0.466667	-0.001192
											0.483333	-0.001071
											0.5	-0.000729
											0.516667	-0.000358
											0.533333	-0.000107
											0.55	0.000084
											0.566667	0.000224
											0.583333	0.000376
											0.6	0.000547
											0.616667	0.001008
											0.633333	0.001189
											0.65	0.00115
											0.666667	0.001232
											0.683333	0.001475
											0.7	0.001967
											0.716667	0.002519
											0.733333	0.002731
											0.75	0.003132
											0.766667	0.003354
											0.783333	0.003416
											0.8	0.003496
											0.816667	0.003543
											0.833333	0.00358
											0.85	0.003746
											0.866667	0.003573
											0.883333	0.0039
											0.9	0.004006
											0.916667	0.003679
											0.933333	0.003363
											0.95	0.002597
											0.966667	0.001771
											0.983333	0.002085
											1	0.001449
											1.016667	-0.000267
											1.033333	0.001613
											1.05	-0.003424
											1.066667	-0.014762
											1.083333	-0.014889
											1.1	-0.014817
											1.116667	-0.015144
											1.133333	-0.015442
											1.15	-0.014894
											1.166667	-0.013705
											1.183333	-0.013476
											1.2	-0.012757
											1.216667	-0.011518
											1.233333	-0.009329
											1.25	-0.0079
											1.266667	-0.006345
											1.283333	-0.005022
											1.3	-0.003449
											1.316667	-0.001986
											1.333333	-0.000353
											1.35	0.0007
											1.366667	0.002013
											1.383333	0.003285
											1.4	0.00444
											1.416667	0.005345
											1.433333	0.00602
											1.45	0.006985
											1.466667	0.00817
											1.483333	0.009046
											1.5	0.009792
											1.516667	0.010787
											1.533333	0.011762
											1.55	0.012717
											1.566667	0.013352
											1.583333	0.013857
											1.6	0.014352
											1.616667	0.014893
											1.633333	0.015276
											1.65	0.015948
											1.666667	0.016551
											1.683333	0.017124
											1.7	0.018016
											1.716667	0.018639
											1.733333	0.019083
											1.75	0.019341
											1.766667	0.01997
											1.783333	0.020318
											1.8	0.020146
											1.816667	0.020744
											1.833333	0.021452
											1.85	0.022579
											1.866667	0.02448
											1.883333	0.027772
											1.9	0.026203
											1.916667	0.005465
											1.933333	0.005176
											1.95	-0.008942
											1.966667	-0.067804
											1.983333	-0.111911
											2	-0.127069
											2.016667	-0.120036
											2.033333	-0.109153
											2.05	-0.096511
											2.066667	-0.084768
											2.083333	-0.071509
											2.1	-0.062708
											2.116667	-0.053156
											2.133333	-0.046415
											2.15	-0.042883
											2.166667	-0.039971
											2.183333	-0.03789
											2.2	-0.035721
											2.216667	-0.030153
											2.233333	-0.024265
											2.25	-0.023246
											2.266667	-0.023358
											2.283333	-0.02288
											2.3	-0.022121
											2.316667	-0.017244
											2.333333	-0.014271
											2.35	-0.014068
											2.366667	-0.012775
											2.383333	-0.011582
											2.4	-0.010549
											2.416667	-0.009586
											2.433333	-0.008593
											2.45	-0.007403
											2.466667	-0.006165
											2.483333	-0.005317
											2.5	-0.004239
											2.516667	-0.00335
											2.533333	-0.001982
											2.55	-0.000884
											2.566667	-0.00075
											2.583333	-0.000511
											2.6	-0.000113
											2.616667	0.000356
											2.633333	0.000825
											2.65	0.000884
											2.666667	0.000903
											2.683333	0.000602
											2.7	-0.000076
											2.716667	-0.000743
											2.733333	-0.000911
											2.75	-0.000438
											2.766667	0.000085
											2.783333	0.000397
											2.8	0.000283
											2.816667	0.000442
											2.833333	0.001081
											2.85	0.00135
											2.866667	0.0019
											2.883333	0.002519
											2.9	0.003228
											2.916667	0.00356
											2.933333	0.003607
											2.95	0.003753
											2.966667	0.00395
											2.983333	0.004656
											3	0.005393
											3.016667	0.008329
											3.033333	0.005722
											3.05	-0.005011
											3.066667	-0.015233
											3.083333	-0.030896
											3.1	-0.050689
											3.116667	-0.060311
											3.133333	-0.058494
											3.15	-0.056449
											3.166667	-0.054329
											3.183333	-0.05196
											3.2	-0.049601
											3.216667	-0.047001
											3.233333	-0.043992
											3.25	-0.040243
											3.266667	-0.034614
											3.283333	-0.028091
											3.3	-0.020789
											3.316667	-0.011916
											3.333333	-0.003514
											3.35	-0.001331
											3.366667	-0.002429
											3.383333	-0.003865
											3.4	-0.005448
											3.416667	-0.005502
											3.433333	-0.005435
											3.45	-0.006248
											3.466667	-0.006581
											3.483333	-0.006144
											3.5	-0.005635
											3.516667	-0.004883
											3.533333	-0.004471
											3.55	-0.004108
											3.566667	-0.003366
											3.583333	-0.002784
											3.6	-0.002682
											3.616667	-0.002755
											3.633333	-0.002577
											3.65	-0.002358
											3.666667	-0.002219
											3.683333	-0.00193
											3.7	-0.001681
											3.716667	-0.001542
											3.733333	-0.001428
											3.75	-0.001402
											3.766667	-0.001355
											3.783333	-0.001258
											3.8	-0.001372
											3.816667	-0.001385
											3.833333	-0.001168
											3.85	-0.001106
											3.866667	-0.00113
											3.883333	-0.001205
											3.9	-0.000999
											3.916667	-0.000643
											3.933333	-0.000688
											3.95	-0.000582
											3.966667	-0.0004
											3.983333	-0.000394
											4	-0.000618
											4.016667	-0.000482
											4.033333	-0.000497
											4.05	-0.000371
											4.066667	0.000035
											4.083333	0.000058
											4.1	0.000025
											4.116667	-0.000048
											4.133333	0.000049
											4.15	0.000116
											4.166667	0.000233
											4.183333	0.00034
											4.2	0.000295
											4.216667	0.000014
											4.233333	-0.000116
											4.25	0.000093
											4.266667	0.000102
											4.283333	-0.000068
											4.3	-0.000089
											4.316667	-0.000241
											4.333333	-0.000508
											4.35	-0.000596
											4.366667	-0.000533
											4.383333	-0.00038
											4.4	-0.000268
											4.416667	-0.000325
											4.433333	-0.000343
											4.45	-0.000296
											4.466667	-0.000398
											4.483333	-0.00065
											4.5	-0.000813
											4.516667	-0.000865
											4.533333	-0.000847
											4.55	-0.00073
											4.566667	-0.000824
											4.583333	-0.000747
											4.6	-0.001141
											4.616667	-0.001655
											4.633333	-0.002599
											4.65	-0.001312
											4.666667	0.000714
											4.683333	0.000345
											4.7	0.000287
											4.716667	0.000479
											4.733333	0.00062
											4.75	0.001142
											4.766667	0.001593
											4.783333	0.001845
											4.8	0.001609
											4.816667	0.001214
											4.833333	0.001119
											4.85	0.001163
											4.866667	0.000958
											4.883333	0.001023
											4.9	0.000808
											4.916667	0.000758
											4.933333	0.000779
											4.95	0.000521
											4.966667	-0.000037
											4.983333	-0.000505
											5	-0.000794
											5.016667	-0.001022
											5.033333	-0.000795
											5.05	-0.000405
											5.066667	0.000015
											5.083333	0.000186
											5.1	0.000276
											5.116667	0.000426
											5.133333	0.000566
											5.15	0.000942
											5.166667	0.001362
											5.183333	0.001612
											5.2	0.001752
											5.216667	0.001602
											5.233333	0.001492
											5.25	0.001062
											5.266667	0.000726
											5.283333	0.000466
											5.3	0.000235
											5.316667	-0.000046
											5.333333	-0.000187
											5.35	-0.000508
											5.366667	-0.000708
											5.383333	-0.000649
											5.4	-0.000574
											5.416667	-0.00074
											5.433333	-0.000685
											5.45	-0.00046
											5.466667	-0.000126
											5.483333	0.000279
											5.5	0.000221
											5.516667	0.000129
											5.533333	0.000156
											5.55	0.000223
											5.566667	0.00063
											5.583333	0.000747
											5.6	0.000875
											5.616667	0.000728
											5.633333	0.000095
											5.65	-0.000408
											5.666667	-0.000611
											5.683333	-0.000623
											5.7	-0.000706
											5.716667	-0.001159
											5.733333	-0.001488
											5.75	-0.001334
											5.766667	-0.00114
											5.783333	-0.000926
											5.8	-0.000601
											5.816667	-0.000197
											5.833333	0.000017
											5.85	-0.000145
											5.866667	0.000115
											5.883333	0.000556
											5.9	0.000747
											5.916667	0.000848
											5.933333	0.000859
											5.95	0.00072
											5.966667	0.000874
											5.983333	0.000731
											6	-0.000391
											6.016667	-0.000013
											6.033333	-0.003236
											6.05	-0.017828
											6.066667	-0.03088
											6.083333	-0.04786
											6.1	-0.062637
											6.116667	-0.070513
											6.133333	-0.06746
											6.15	-0.063446
											6.166667	-0.059062
											6.183333	-0.053359
											6.2	-0.047594
											6.216667	-0.042875
											6.233333	-0.040057
											6.25	-0.037188
											6.266667	-0.03418
											6.283333	-0.031291
											6.3	-0.027673
											6.316667	-0.024593
											6.333333	-0.021171
											6.35	-0.019509
											6.366667	-0.018676
											6.383333	-0.017234
											6.4	-0.015762
											6.416667	-0.01459
											6.433333	-0.013247
											6.45	-0.012162
											6.466667	-0.011046
											6.483333	-0.009691
											6.5	-0.008296
											6.516667	-0.007531
											6.533333	-0.006566
											6.55	-0.003941
											6.566667	-0.000414
											6.583333	0.007093
											6.6	0.01029
											6.616667	0.009357
											6.633333	0.005844
											6.65	0.001021
											6.666667	-0.003332
											6.683333	-0.005005
											6.7	-0.004177
											6.716667	-0.00391
											6.733333	-0.003902
											6.75	-0.003604
											6.766667	-0.003677
											6.783333	-0.003799
											6.8	-0.003772
											6.816667	-0.003895
											6.833333	-0.003987
											6.85	-0.00386
											6.866667	-0.003693
											6.883333	-0.003925
											6.9	-0.004068
											6.916667	-0.004232
											6.933333	-0.004276
											6.95	-0.00397
											6.966667	-0.003774
											6.983333	-0.003808
											7	-0.003792
											7.016667	-0.003966
											7.033333	-0.003923
											7.05	-0.003879
											7.066667	-0.003885
											7.083333	-0.003752
											7.1	-0.003778
											7.116667	-0.003325
											7.133333	-0.002691
											7.15	-0.002241
											7.166667	-0.00187
											7.183333	-0.00138
											7.2	-0.00101
											7.216667	-0.00106
											7.233333	-0.000749
											7.25	-0.000969
											7.266667	-0.001142
											7.283333	-0.001184
											7.3	-0.001077
											7.316667	-0.00075
											7.333333	-0.000323
											7.35	-0.000446
											7.366667	-0.000689
											7.383333	-0.000422
											7.4	-0.000275
											7.416667	-0.000378
											7.433333	-0.000201
											7.45	-0.000313
											7.466667	-0.000226
											7.483333	-0.000019
											7.5	-0.000008
											7.516667	0.000455
											7.533333	0.000477
											7.55	0.00043
											7.566667	0.000622
											7.583333	0.000845
											7.6	0.000717
											7.616667	0.000687
											7.633333	0.00067
											7.65	0.000883
											7.666667	0.001065
											7.683333	0.001118
											7.7	0.001181
											7.716667	0.001324
											7.733333	0.001375
											7.75	0.00116
											7.766667	0.000946
											7.783333	0.000831
											7.8	0.000796
											7.816667	0.000892
											7.833333	0.000907
											7.85	0.000879
											7.866667	0.000895
											7.883333	0.000881
											7.9	0.000867
											7.916667	0.000814
											7.933333	0.00074
											7.95	0.000486
											7.966667	0.000266
											7.983333	-0.000022
											8	-0.00016
											8.016667	-0.000098
											8.033333	-0.000166
											8.05	-0.000314
											8.066667	-0.000392
											8.083333	-0.00041
											8.1	-0.000478
											8.116667	-0.000527
											8.133333	-0.000735
											8.15	-0.000863
											8.166667	-0.001022
											8.183333	-0.00123
											8.2	-0.001351
											8.216667	-0.001274
											8.233333	-0.000898
											8.25	-0.000661
											8.266667	-0.000474
											8.283333	-0.000288
											8.3	0.000029
											8.316667	0.000113
											8.333333	-0.000038
											8.35	0.000112
											8.366667	-0.000068
											8.383333	-0.000088
											8.4	-0.000169
											8.416667	-0.000109
											8.433333	0.000178
											8.45	0.000521
											8.466667	0.000523
											8.483333	0.000115
											8.5	0.000027
											8.516667	-0.00013
											8.533333	-0.000208
											8.55	-0.000518
											8.566667	-0.000764
											8.583333	-0.00102
											8.6	-0.001286
											8.616667	-0.001612
											8.633333	-0.001658
											8.65	-0.001513
											8.666667	-0.001271
											8.683333	-0.001064
											8.7	-0.001037
											8.716667	-0.00068
											8.733333	-0.000462
											8.75	-0.000335
											8.766667	-0.000308
											8.783333	-0.000181
											8.8	-0.000146
											8.816667	0.000029
											8.833333	0.000494
											8.85	0.00125
											8.866667	0.001665
											8.883333	0.00139
											8.9	0.000156
											8.916667	-0.000275
											8.933333	-0.003417
											8.95	0.014132
											8.966667	0.047841
											8.983333	0.07166
											9	0.082288
											9.016667	0.079228
											9.033333	0.075231
											9.05	0.049354
											9.066667	0.022438
											9.083333	0.000931
											9.1	-0.019115
											9.116667	-0.028102
											9.133333	-0.030158
											9.15	-0.030972
											9.166667	-0.030346
											9.183333	-0.02945
											9.2	-0.028423
											9.216667	-0.025957
											9.233333	-0.022141
											9.25	-0.016595
											9.266667	-0.010337
											9.283333	-0.00712
											9.3	-0.006463
											9.316667	-0.005926
											9.333333	-0.006168
											9.35	-0.006241
											9.366667	-0.006474
											9.383333	-0.006518
											9.4	-0.006811
											9.416667	-0.006955
											9.433333	-0.007029
											9.45	-0.007262
											9.466667	-0.007156
											9.483333	-0.00701
											9.5	-0.007026
											9.516667	-0.007152
											9.533333	-0.007179
											9.55	-0.007065
											9.566667	-0.006662
											9.583333	-0.006388
											9.6	-0.006005
											9.616667	-0.005675
											9.633333	-0.005376
											9.65	-0.004857
											9.666667	-0.004499
											9.683333	-0.00433
											9.7	-0.003991
											9.716667	-0.003682
											9.733333	-0.003248
											9.75	-0.002986
											9.766667	-0.002704
											9.783333	-0.002482
											9.8	-0.002339
											9.816667	-0.002147
											9.833333	-0.001935
											9.85	-0.001919
											9.866667	-0.002015
											9.883333	-0.001941
											9.9	-0.001917
											9.916667	-0.001734
											9.933333	-0.00167
											9.95	-0.001836
											9.966667	-0.002049
											9.983333	-0.002116
											10	-0.002492
											10.016667	-0.002709
											10.033333	-0.002795
											10.05	-0.002792
											10.066667	-0.002839
											10.083333	-0.002903
											10.1	-0.003152
											10.116667	-0.00331
											10.133333	-0.003239
											10.15	-0.002958
											10.166667	-0.002657
											10.183333	-0.002516
											10.2	-0.002072
											10.216667	-0.001744
											10.233333	-0.001457
											10.25	-0.001209
											10.266667	-0.000992
											10.283333	-0.000624
											10.3	-0.000406
											10.316667	-0.000085
											10.333333	-0.000119
											10.35	-0.000093
											10.366667	-0.000117
											10.383333	0.000049
											10.4	0.000056
											10.416667	0.000112
											10.433333	0.000324
											10.45	0.000413
											10.466667	0.000481
											10.483333	0.00053
											10.5	0.000488
											10.516667	0.000647
											10.533333	0.000815
											10.55	0.000942
											10.566667	0.000776
											10.583333	0.00089
											10.6	0.000764
											10.616667	0.000848
											10.633333	0.000652
											10.65	0.000446
											10.666667	0.000179
											10.683333	0.000089
											10.7	0.00009
											10.716667	0.00008
											10.733333	-0.00016
											10.75	-0.00039
											10.766667	-0.000519
											10.783333	-0.00081
											10.8	-0.000824
											10.816667	-0.000738
											10.833333	-0.000602
											10.85	-0.000356
											10.866667	-0.00031
											10.883333	-0.000394
											10.9	-0.000719
											10.916667	-0.000877
											10.933333	-0.000794
											10.95	-0.000662
											10.966667	-0.000439
											10.983333	-0.000186
											11	-0.000284
											11.016667	-0.000311
											11.033333	-0.000659
											11.05	-0.000837
											11.066667	-0.000844
											11.083333	-0.000942
											11.1	-0.00092
											11.116667	-0.001057
											11.133333	-0.001064
											11.15	-0.000857
											11.166667	-0.000819
											11.183333	-0.000451
											11.2	0.000006
											11.216667	0.000124
											11.233333	0.000431
											11.25	0.00062
											11.266667	0.001051
											11.283333	0.001721
											11.3	0.002222
											11.316667	0.002433
											11.333333	0.002423
											11.35	0.002404
											11.366667	0.002105
											11.383333	0.001854
											11.4	0.001562
											11.416667	0.001411
											11.433333	0.001089
											11.45	0.000987
											11.466667	0.000506
											11.483333	0.000094
											11.5	-0.000121
											11.516667	-0.000266
											11.533333	-0.000332
											11.55	-0.000167
											11.566667	0.000068
											11.583333	0.000162
											11.6	0.000367
											11.616667	0.000554
											11.633333	0.000672
											11.65	0.000639
											11.666667	0.000347
											11.683333	0.000035
											11.7	-0.000148
											11.716667	-0.00034
											11.733333	-0.000845
											11.75	-0.001119
											11.766667	-0.000992
											11.783333	-0.001006
											11.8	-0.00087
											11.816667	-0.000993
											11.833333	-0.000877
											11.85	-0.000576
											11.866667	-0.000263
											11.883333	-0.000171
											11.9	0.000231
											11.916667	0.000783
											11.933333	0.000916
											11.95	0.000928
											11.966667	0.001254
											11.983333	0.001721
											12	0.003328
											12.016667	0.003416
											12.033333	0.003673
											12.05	-0.01027
											12.066667	-0.024643
											12.083333	-0.038323
											12.1	-0.059323
											12.116667	-0.067033
											12.133333	-0.067682
											12.15	-0.058222
											12.166667	-0.050451
											12.183333	-0.040511
											12.2	-0.03218
											12.216667	-0.029858
											12.233333	-0.024876
											12.25	-0.023584
											12.266667	-0.023983
											12.283333	-0.024431
											12.3	-0.024029
											12.316667	-0.023648
											12.333333	-0.023036
											12.35	-0.022335
											12.366667	-0.020914
											12.383333	-0.020413
											12.4	-0.019611
											12.416667	-0.01808
											12.433333	-0.01669
											12.45	-0.014291
											12.466667	-0.012692
											12.483333	-0.011483
											12.5	-0.009644
											12.516667	-0.007955
											12.533333	-0.007126
											12.55	-0.004719
											12.566667	-0.003555
											12.583333	0.00194
											12.6	0.011005
											12.616667	0.01293
											12.633333	0.012675
											12.65	0.01122
											12.666667	0.009112
											12.683333	0.00758
											12.7	0.006499
											12.716667	0.005518
											12.733333	0.005487
											12.75	0.004986
											12.766667	0.003885
											12.783333	0.00287
											12.8	0.002621
											12.816667	0.002502
											12.833333	0.002333
											12.85	0.002345
											12.866667	0.001936
											12.883333	0.000967
											12.9	0.000654
											12.916667	0.000215
											12.933333	-0.000423
											12.95	-0.000872
											12.966667	-0.000921
											12.983333	-0.001289
											13	-0.001718
											13.016667	-0.00181
											13.033333	-0.001929
											13.05	-0.002188
											13.066667	-0.002128
											13.083333	-0.002167
											13.1	-0.001936
											13.116667	-0.001465
											13.133333	-0.001496
											13.15	-0.001311
											13.166667	-0.001337
											13.183333	-0.001242
											13.2	-0.000267
											13.216667	0.000758
											13.233333	0.001022
											13.25	0.000858
											13.266667	0.001026
											13.283333	0.001153
											13.3	0.001431
											13.316667	0.001849
											13.333333	0.001717
											13.35	0.001595
											13.366667	0.001615
											13.383333	0.001683
											13.4	0.001551
											13.416667	0.0014
											13.433333	0.001368
											13.45	0.001156
											13.466667	0.001145
											13.483333	0.001275
											13.5	0.001275
											13.516667	0.001256
											13.533333	0.001106
											13.55	0.001017
											13.566667	0.000867
											13.583333	0.000568
											13.6	0.000169
											13.616667	-0.000171
											13.633333	-0.000241
											13.65	-0.000271
											13.666667	-0.000461
											13.683333	-0.000541
											13.7	-0.000581
											13.716667	-0.000621
											13.733333	-0.000635
											13.75	-0.00044
											13.766667	-0.000454
											13.783333	-0.000589
											13.8	-0.000653
											13.816667	-0.000827
											13.833333	-0.001112
											13.85	-0.001323
											13.866667	-0.001334
											13.883333	-0.001185
											13.9	-0.000706
											13.916667	-0.000507
											13.933333	-0.000267
											13.95	-0.000368
											13.966667	-0.000115
											13.983333	-0.000031
											14	-0.000148
											14.016667	-0.000364
											14.033333	0.00023
											14.05	0.000293
											14.066667	0.000137
											14.083333	0.000227
											14.1	0.000158
											14.116667	0.000149
											14.133333	0.00056
											14.15	0.000861
											14.166667	0.001052
											14.183333	0.000983
											14.2	0.000911
											14.216667	0.001291
											14.233333	0.001351
											14.25	0.0012
											14.266667	0.00098
											14.283333	0.00059
											14.3	0.0007
											14.316667	0.001026
											14.333333	0.000603
											14.35	0.000531
											14.366667	0.000838
											14.383333	0.000965
											14.4	0.001403
											14.416667	0.00117
											14.433333	0.00045
											14.45	0.00037
											14.466667	0.00016
											14.483333	0.00025
											14.5	0.00028
											14.516667	0.00003
											14.533333	0.000071
											14.55	0.000238
											14.566667	0.000373
											14.583333	0.000589
											14.6	0.000675
											14.616667	0.00057
											14.633333	0.000326
											14.65	0.000042
											14.666667	-0.000181
											14.683333	-0.000278
											14.7	-0.000595
											14.716667	-0.000733
											14.733333	-0.00092
											14.75	-0.001257
											14.766667	-0.001455
											14.783333	-0.001394
											14.8	-0.001512
											14.816667	-0.001581
											14.833333	-0.001539
											14.85	-0.001547
											14.866667	-0.001676
											14.883333	-0.002054
											14.9	-0.002205
											14.916667	-0.002307
											14.933333	-0.00197
											14.95	-0.001683
											14.966667	-0.000945
											14.983333	-0.000228
											15	0.000439
											15.016667	0.002406
											15.033333	0.000062
											15.05	-0.011013
											15.066667	-0.023728
											15.083333	-0.039422
											15.1	-0.056817
											15.116667	-0.070242
											15.133333	-0.069674
											15.15	-0.058666
											15.166667	-0.049699
											15.183333	-0.042622
											15.2	-0.030824
											15.216667	-0.025077
											15.233333	-0.022719
											15.25	-0.019527
											15.266667	-0.017403
											15.283333	-0.01631
											15.3	-0.015186
											15.316667	-0.013672
											15.333333	-0.012109
											15.35	-0.010565
											15.366667	-0.009445
											15.383333	-0.008441
											15.4	-0.007207
											15.416667	-0.006173
											15.433333	-0.005399
											15.45	-0.005185
											15.466667	-0.004671
											15.483333	-0.004059
											15.5	-0.00363
											15.516667	-0.002862
											15.533333	-0.002084
											15.55	-0.001615
											15.566667	-0.001427
											15.583333	-0.000979
											15.6	-0.000631
											15.616667	-0.000604
											15.633333	-0.000447
											15.65	-0.00029
											15.666667	-0.000223
											15.683333	-0.000226
											15.7	-0.000199
											15.716667	-0.000042
											15.733333	0.000378
											15.75	0.000387
											15.766667	0.000257
											15.783333	0.000226
											15.8	0.000156
											15.816667	0.000235
											15.833333	0.000305
											15.85	0.000331
											15.866667	0.000437
											15.883333	0.000224
											15.9	0.00009
											15.916667	0.000226
											15.933333	0.000252
											15.95	0.000108
											15.966667	-0.000026
											15.983333	0
											16	0.000195
											16.016667	0.000411
											16.033333	0.000636
											16.05	0.000912
											16.066667	0.001168
											16.083333	0.001365
											16.1	0.001572
											16.116667	0.001749
											16.133333	0.001857
											16.15	0.001884
											16.166667	0.001901
											16.183333	0.001888
											16.2	0.001894
											16.216667	0.002061
											16.233333	0.002518
											16.25	0.002704
											16.266667	0.002301
											16.283333	0.001587
											16.3	0.001144
											16.316667	0.000601
											16.333333	-0.002392
											16.35	-0.002405
											16.366667	-0.002768
											16.383333	-0.003681
											16.4	-0.004414
											16.416667	-0.004217
											16.433333	-0.004647
											16.45	-0.004499
											16.466667	-0.00508
											16.483333	-0.005372
											16.5	-0.004583
											16.516667	-0.002844
											16.533333	-0.001976
											16.55	-0.001801
											16.566667	-0.001206
											16.583333	-0.000502
											16.6	0.000023
											16.616667	0.000787
											16.633333	0.001732
											16.65	0.002206
											16.666667	0.002217
											16.683333	0.00223
											16.7	0.002363
											16.716667	0.002496
											16.733333	0.002609
											16.75	0.003092
											16.766667	0.003475
											16.783333	0.00362
											16.8	0.003278
											16.816667	0.002797
											16.833333	0.002456
											16.85	0.002045
											16.866667	0.001774
											16.883333	0.001473
											16.9	0.001011
											16.916667	0.001033
											16.933333	0.000775
											16.95	0.000237
											16.966667	-0.000161
											16.983333	-0.000429
											17	-0.000656
											17.016667	-0.000861
											17.033333	-0.001474
											17.05	-0.001876
											17.066667	-0.001729
											17.083333	-0.001591
											17.1	-0.001374
											17.116667	-0.001276
											17.133333	-0.001339
											17.15	-0.001192
											17.166667	-0.001085
											17.183333	-0.001198
											17.2	-0.001191
											17.216667	-0.001063
											17.233333	-0.001016
											17.25	-0.00087
											17.266667	-0.000793
											17.283333	-0.000687
											17.3	-0.000571
											17.316667	-0.000355
											17.333333	-0.000329
											17.35	-0.000263
											17.366667	-0.000316
											17.383333	-0.000258
											17.4	-0.00012
											17.416667	-0.000053
											17.433333	0.000075
											17.45	0.000183
											17.466667	0.000271
											17.483333	0.000321
											17.5	0.000394
											17.516667	0.000607
											17.533333	0.00061
											17.55	0.000643
											17.566667	0.000826
											17.583333	0.00096
											17.6	0.001015
											17.616667	0.001076
											17.633333	0.000917
											17.65	0.000709
											17.666667	0.00082
											17.683333	0.000861
											17.7	0.000722
											17.716667	0.000575
											17.733333	0.000404
											17.75	0.000103
											17.766667	-0.000119
											17.783333	-0.00026
											17.8	-0.000401
											17.816667	-0.000373
											17.833333	-0.000233
											17.85	0.000152
											17.866667	0.000476
											17.883333	0.00049
											17.9	0.000614
											17.916667	0.001009
											17.933333	0.001113
											17.95	0.001838
											17.966667	0.002855
											17.983333	0.004512
											18	0.004959
											18.016667	0.004346
											18.033333	0.005263
											18.05	-0.00641
											18.066667	-0.021493
											18.083333	-0.036688
											18.1	-0.049412
											18.116667	-0.063217
											18.133333	-0.066851
											18.15	-0.059646
											18.166667	-0.051751
											18.183333	-0.040306
											18.2	-0.030807
											18.216667	-0.024668
											18.233333	-0.021039
											18.25	-0.016361
											18.266667	-0.015282
											18.283333	-0.014763
											18.3	-0.013324
											18.316667	-0.012557
											18.333333	-0.011849
											18.35	-0.010902
											18.366667	-0.010224
											18.383333	-0.009547
											18.4	-0.008789
											18.416667	-0.007992
											18.433333	-0.00733
											18.45	-0.006979
											18.466667	-0.006608
											18.483333	-0.006086
											18.5	-0.005495
											18.516667	-0.005034
											18.533333	-0.004462
											18.55	-0.00394
											18.566667	-0.0036
											18.583333	-0.00325
											18.6	-0.002809
											18.616667	-0.002509
											18.633333	-0.002119
											18.65	-0.001808
											18.666667	-0.001659
											18.683333	-0.001752
											18.7	-0.001696
											18.716667	-0.001549
											18.733333	-0.001293
											18.75	-0.001086
											18.766667	-0.00087
											18.783333	-0.000581
											18.8	-0.000366
											18.816667	-0.000211
											18.833333	-0.000206
											18.85	-0.000221
											18.866667	-0.000375
											18.883333	-0.00035
											18.9	-0.000337
											18.916667	-0.000377
											18.933333	-0.000467
											18.95	-0.000378
											18.966667	-0.000258
											18.983333	-0.000258
											19	-0.000158
											19.016667	-0.000194
											19.033333	-0.000222
											19.05	-0.000321
											19.066667	-0.000219
											19.083333	-0.000047
											19.1	-0.000075
											19.116667	-0.000254
											19.133333	-0.000561
											19.15	-0.000879
											19.166667	-0.000937
											19.183333	-0.000995
											19.2	-0.000983
											19.216667	-0.00096
											19.233333	-0.001028
											19.25	-0.001199
											19.266667	-0.001326
											19.283333	-0.001593
											19.3	-0.00172
											19.316667	-0.001657
											19.333333	-0.001484
											19.35	-0.001411
											19.366667	-0.001344
											19.383333	-0.001225
											19.4	-0.001446
											19.416667	-0.001797
											19.433333	-0.001898
											19.45	-0.001819
											19.466667	-0.001531
											19.483333	-0.001308
											19.5	-0.001263
											19.516667	-0.001117
											19.533333	-0.000862
											19.55	-0.000667
											19.566667	-0.000511
											19.583333	-0.000496
											19.6	-0.000338
											19.616667	0.00047
											19.633333	0.001127
											19.65	0.001495
											19.666667	0.001702
											19.683333	0.00235
											19.7	0.002697
											19.716667	0.002514
											19.733333	0.002819
											19.75	0.003644
											19.766667	0.004218
											19.783333	0.003803
											19.8	0.002448
											19.816667	-0.000337
											19.833333	-0.003262
											19.85	-0.002593
											19.866667	0.006216
											19.883333	0.006906
											19.9	0.004245
											19.916667	0.002914
											19.933333	0.002573
											19.95	0.00295
											19.966667	0.003052
											19.983333	0.003355
											20	0.003917
											20.016667	0.00399
											20.033333	0.003922
											20.05	0.004295
											20.066667	0.004647
											20.083333	0.005259
											20.1	0.005861
											20.116667	0.006473
											20.133333	0.006874
											20.15	0.007086
											20.166667	0.007458
											20.183333	0.007909
											20.2	0.008517
											20.216667	0.009135
											20.233333	0.009724
											20.25	0.010042
											20.266667	0.01067
											20.283333	0.011398
											20.3	0.012253
											20.316667	0.012953
											20.333333	0.013654
											20.35	0.014244
											20.366667	0.014905
											20.383333	0.015575
											20.4	0.016376
											20.416667	0.017381
											20.433333	0.018133
											20.45	0.018855
											20.466667	0.019147
											20.483333	0.019459
											20.5	0.019771
											20.516667	0.019923
											20.533333	0.021186
											20.55	0.00871
											20.566667	-0.061475
											20.583333	-119
											20.6	-0.129225
											20.616667	-0.1125
											20.633333	-0.087806
											20.65	-0.057181
											20.666667	-0.03514
											20.683333	-0.021141
											20.7	-0.012352
											20.716667	-0.000873
											20.733333	0.006416
											20.75	0.006905
											20.766667	0.009654
											20.783333	0.011397
											20.8	0.012799
											20.816667	0.01378
											20.833333	0.014412
											20.85	0.015474
											20.866667	0.016316
											20.883333	0.017527
											20.9	0.018278
											20.916667	0.018877
											20.933333	0.019245
											20.95	0.019154
											20.966667	0.019323
											20.983333	0.019942
											21	0.018581
											21.016667	0.017285
											21.033333	0.017399
											21.05	0.016393
											21.066667	0.006517
											21.083333	-0.004419
											21.1	-0.017815
											21.116667	-0.027681
											21.133333	-0.030918
											21.15	-0.028886
											21.166667	-0.025704
											21.183333	-0.024282
											21.2	-0.01865
											21.216667	-0.015288
											21.233333	-0.012726
											21.25	-0.011124
											21.266667	-0.009302
											21.283333	-0.00802
											21.3	-0.004198
											21.316667	-0.001036
											21.333333	0.003156
											21.35	0.003908
											21.366667	0.00388
											21.383333	0.003954
											21.4	0.005068
											21.416667	0.005392
											21.433333	0.006045
											21.45	0.006589
											21.466667	0.006453
											21.483333	0.006436
											21.5	0.006754
											21.516667	0.006911
											21.533333	0.006969
											21.55	0.007476
											21.566667	0.007534
											21.583333	0.007721
											21.6	0.007916
											21.616667	0.007849
											21.633333	0.008073
											21.65	0.008086
											21.666667	0.008079
											21.683333	0.007982
											21.7	0.007885
											21.716667	0.007922
											21.733333	0.007873
											21.75	0.007624
											21.766667	0.007315
											21.783333	0.007115
											21.8	0.007006
											21.816667	0.006937
											21.833333	0.006837
											21.85	0.006767
											21.866667	0.006507
											21.883333	0.006077
											21.9	0.005798
											21.916667	0.005508
											21.933333	0.005248
											21.95	0.004902
											21.966667	0.004583
											21.983333	0.004555
											22	0.004597
											22.016667	0.004628
											22.033333	0.00448
											22.05	0.004332
											22.066667	0.004389
											22.083333	0.004224
											22.1	0.003839
											22.116667	0.003644
											22.133333	0.003479
											22.15	0.003204
											22.166667	0.002939
											22.183333	0.00265
											22.2	0.002637
											22.216667	0.002614
											22.233333	0.002711
											22.25	0.002488
											22.266667	0.002315
											22.283333	0.002042
											22.3	0.001723
											22.316667	0.001472
											22.333333	0.001371
											22.35	0.00129
											22.366667	0.001128
											22.383333	0.001017
											22.4	0.001076
											22.416667	0.001025
											22.433333	0.000998
											22.45	0.000982
											22.466667	0.001006
											22.483333	0.000959
											22.5	0.000753
											22.516667	0.000536
											22.533333	0.000366
											22.55	0.000183
											22.566667	-0.00003
											22.583333	-0.000233
											22.6	-0.000386
											22.616667	-0.000289
											22.633333	-0.000162
											22.65	-0.000263
											22.666667	-0.000315
											22.683333	-0.000527
											22.7	-0.000649
											22.716667	-0.000681
											22.733333	-0.000753
											22.75	-0.000906
											22.766667	-0.001107
											22.783333	-0.00131
											22.8	-0.001332
											22.816667	-0.001344
											22.833333	-0.001227
											22.85	-0.001289
											22.866667	-0.001282
											22.883333	-0.001384
											22.9	-0.001204
											22.916667	-0.001004
											22.933333	-0.000965
											22.95	-0.000815
											22.966667	-0.000665
											22.983333	-0.000545
											23	-0.000315
											23.016667	-0.000346
											23.033333	-0.000258
											23.05	0.000071
											23.066667	-0.00001
											23.083333	-0.000131
											23.1	-0.000032
											23.116667	-0.000083
											23.133333	-0.000067
											23.15	0.00005
											23.166667	0.000086
											23.183333	0.000233
											23.2	0.000469
											23.216667	0.000476
											23.233333	0.000342
											23.25	0.000286
											23.266667	0.000028
											23.283333	-0.000019
											23.3	-0.000276
											23.316667	-0.000494
											23.333333	-0.000481
											23.35	-0.000478
											23.366667	-0.00056
											23.383333	-0.000713
											23.4	-0.000746
											23.416667	-0.000639
											23.433333	-0.000611
											23.45	-0.000814
											23.466667	-0.000887
											23.483333	-0.000954
											23.5	-0.001052
											23.516667	-0.001181
											23.533333	-0.001209
											23.55	-0.001227
											23.566667	-0.001116
											23.583333	-0.000954
											23.6	-0.000744
											23.616667	-0.000504
											23.633333	-0.000284
											23.65	-0.000175
											23.666667	0.000015
											23.683333	0.000274
											23.7	0.000454
											23.716667	0.000396
											23.733333	0.00054
											23.75	0.000783
											23.766667	0.001007
											23.783333	0.00127
											23.8	0.001414
											23.816667	0.001437
											23.833333	0.001556
											23.85	0.001317
											23.866667	0.000979
											23.883333	0.001001
											23.9	0.000863
											23.916667	0.000835
											23.933333	0.000446
											23.95	0.000293
											23.966667	-0.000346
											23.983333	-0.001266
											24	-0.001595
											24.016667	-0.000014
											24.033333	-0.000623
											24.05	-0.003253
											24.066667	-0.013108
											24.083333	-0.02485
											24.1	-0.035101
											24.116667	-0.044413
											24.133333	-0.049984
											24.15	-0.047666
											24.166667	-0.045108
											24.183333	-0.042616
											24.2	-0.039992
											24.216667	-0.038167
											24.233333	-0.035372
											24.25	-0.028387
											24.266667	-0.022952
											24.283333	-0.022138
											24.3	-0.020001
											24.316667	-0.017101
											24.333333	-0.015231
											24.35	-0.014091
											24.366667	-0.012451
											24.383333	-0.010632
											24.4	-0.009292
											24.416667	-0.007901
											24.433333	-0.007107
											24.45	-0.006613
											24.466667	-0.00585
											24.483333	-0.005246
											24.5	-0.004982
											24.516667	-0.004569
											24.533333	-0.003674
											24.55	-0.002878
											24.566667	-0.002462
											24.583333	-0.002226
											24.6	-0.00206
											24.616667	-0.001964
											24.633333	-0.001698
											24.65	-0.001461
											24.666667	-0.001184
											24.683333	-0.000987
											24.7	-0.000719
											24.716667	-0.000392
											24.733333	-0.000225
											24.75	-0.000338
											24.766667	-0.00041
											24.783333	-0.000223
											24.8	-0.000036
											24.816667	0.000291
											24.833333	0.000578
											24.85	0.000725
											24.866667	0.000872
											24.883333	0.001039
											24.9	0.001165
											24.916667	0.001161
											24.933333	0.001296
											24.95	0.001572
											24.966667	0.001388
											24.983333	0.001393
											25	0.001399
											25.016667	0.001282
											25.033333	0.001215
											25.05	0.001277
											25.066667	0.00153
											25.083333	0.001643
											25.1	0.001556
											25.116667	0.001409
											25.133333	0.001208
											25.15	0.000826
											25.166667	0.000625
											25.183333	0.000463
											25.2	0.000252
											25.216667	0.000171
											25.233333	0.000279
											25.25	0.000321
											25.266667	0.000162
											25.283333	0.000023
											25.3	-0.000136
											25.316667	-0.000515
											25.333333	-0.000644
											25.35	-0.000802
											25.366667	-0.000652
											25.383333	-0.000922
											25.4	-0.001392
											25.416667	-0.001392
											25.433333	-0.001453
											25.45	-0.001223
											25.466667	-0.001383
											25.483333	-0.001774
											25.5	-0.001457
											25.516667	-0.00117
											25.533333	-0.001403
											25.55	-0.001436
											25.566667	-0.001629
											25.583333	-0.001452
											25.6	-0.001662
											25.616667	-0.001404
											25.633333	-0.000815
											25.65	-0.000467
											25.666667	-0.000479
											25.683333	-0.000351
											25.7	-0.000483
											25.716667	-0.000165
											25.733333	0.000253
											25.75	0.0005
											25.766667	0.000588
											25.783333	0.001276
											25.8	0.001843
											25.816667	0.001611
											25.833333	0.001635
											25.85	0.00168
											25.866667	0.001676
											25.883333	0.001851
											25.9	0.001867
											25.916667	0.002083
											25.933333	0.002048
											25.95	0.001762
											25.966667	0.001449
											25.983333	0.001336
											26	0.000913
											26.016667	0.00065
											26.033333	0.000437
											26.05	0.000205
											26.066667	0.000248
											26.083333	0.000174
											26.1	-0.000089
											26.116667	-0.000103
											26.133333	-0.000066
											26.15	-0.00014
											26.166667	-0.000313
											26.183333	-0.000434
											26.2	-0.000562
											26.216667	-0.000649
											26.233333	-0.000667
											26.25	-0.000615
											26.266667	-0.000573
											26.283333	-0.000251
											26.3	-0.000068
											26.316667	-0.000123
											26.333333	-0.000008
											26.35	0.000107
											26.366667	0.000212
											26.383333	0.000237
											26.4	0.000242
											26.416667	0.000297
											26.433333	0.000253
											26.45	0.000219
											26.466667	0.000025
											26.483333	-0.000279
											26.5	-0.000193
											26.516667	-0.000177
											26.533333	-0.000092
											26.55	-0.000197
											26.566667	-0.000492
											26.583333	-0.000578
											26.6	-0.000323
											26.616667	-0.000288
											26.633333	-0.000364
											26.65	-0.00057
											26.666667	-0.000618
											26.683333	-0.000836
											26.7	-0.001144
											26.716667	-0.001211
											26.733333	-0.001119
											26.75	-0.000657
											26.766667	-0.000216
											26.783333	-0.000105
											26.8	-0.000215
											26.816667	-0.000415
											26.833333	-0.000324
											26.85	-0.000164
											26.866667	0.000186
											26.883333	0.000447
											26.9	0.000688
											26.916667	0.000869
											26.933333	0.00154
											26.95	0.002021
											26.966667	0.001682
											26.983333	0.001604
											27	0.001635
											27.016667	0.001398
											27.033333	0.000802
											27.05	-0.003135
											27.066667	-0.013582
											27.083333	-0.023259
											27.1	-0.031845
											27.116667	-0.041562
											27.133333	-0.044367
											27.15	-0.041873
											27.166667	-0.038608
											27.183333	-0.035763
											27.2	-0.032829
											27.216667	-0.030494
											27.233333	-0.027219
											27.25	-0.023424
											27.266667	-0.020489
											27.283333	-0.017703
											27.3	-0.015398
											27.316667	-0.013663
											27.333333	-0.012037
											27.35	-0.010642
											27.366667	-0.009577
											27.383333	-0.007871
											27.4	-0.006596
											27.416667	-0.006291
											27.433333	-0.006016
											27.45	-0.00573
											27.466667	-0.005465
											27.483333	-0.004701
											27.5	-0.004106
											27.516667	-0.003552
											27.533333	-0.003327
											27.55	-0.003413
											27.566667	-0.002998
											27.583333	-0.002404
											27.6	-0.001841
											27.616667	-0.001648
											27.633333	-0.001105
											27.65	-0.000842
											27.666667	-0.001369
											27.683333	-0.000897
											27.7	-0.000784
											27.716667	-0.001263
											27.733333	-0.001362
											27.75	-0.001762
											27.766667	-0.001111
											27.783333	-0.000541
											27.8	-0.00082
											27.816667	-0.00128
											27.833333	-0.001262
											27.85	-0.001174
											27.866667	-0.000787
											27.883333	-0.000479
											27.9	-0.000402
											27.916667	-0.000374
											27.933333	0.000083
											27.95	0.000478
											27.966667	0.000671
											27.983333	0.000835
											28	0.000818
											28.016667	0.000642
											28.033333	0.000426
											28.05	0.000459
											28.066667	0.00067
											28.083333	0.000909
											28.1	0.000948
											28.116667	0.000927
											28.133333	0.000786
											28.15	0.000585
											28.166667	0.000454
											28.183333	0.000329
											28.2	0.000362
											28.216667	0.000505
											28.233333	0.000538
											28.25	0.000341
											28.266667	0.000074
											28.283333	-0.000033
											28.3	-0.000205
											28.316667	-0.000361
											28.333333	-0.000546
											28.35	-0.000702
											28.366667	-0.000838
											28.383333	-0.001033
											28.4	-0.001119
											28.416667	-0.001211
											28.433333	-0.001147
											28.45	-0.001064
											28.466667	-0.000921
											28.483333	-0.000977
											28.5	-0.000964
											28.516667	-0.00087
											28.533333	-0.001052
											28.55	-0.001018
											28.566667	-0.001025
											28.583333	-0.000931
											28.6	-0.000617
											28.616667	-0.000533
											28.633333	-0.00044
											28.65	-0.000419
											28.666667	-0.00044
											28.683333	-0.000171
											28.7	0.000287
											28.716667	0.000496
											28.733333	0.000624
											28.75	0.000703
											28.766667	0.000802
											28.783333	0.000971
											28.8	0.00095
											28.816667	0.00087
											28.833333	0.000809
											28.85	0.001198
											28.866667	0.000968
											28.883333	0.000509
											28.9	0.000593
											28.916667	0.000736
											28.933333	0.00107
											28.95	0.000904
											28.966667	0.000468
											28.983333	-0.000028
											29	-0.000323
											29.016667	-0.000384
											29.033333	-0.000425
											29.05	-0.000426
											29.066667	-0.000456
											29.083333	-0.000577
											29.1	-0.000668
											29.116667	-0.000637
											29.133333	-0.000702
											29.15	-0.000507
											29.166667	-0.000512
											29.183333	-0.000657
											29.2	-0.000862
											29.216667	-0.000887
											29.233333	-0.00061
											29.25	-0.000296
											29.266667	-0.000073
											29.283333	0.000051
											29.3	0.000245
											29.316667	0.000428
											29.333333	0.000532
											29.35	0.000498
											29.366667	0.000634
											29.383333	0.000941
											29.4	0.000907
											29.416667	0.001043
											29.433333	0.00104
											29.45	0.001236
											29.466667	0.001384
											29.483333	0.001405
											29.5	0.001456
											29.516667	0.001597
											29.533333	0.001818
											29.55	0.001809
											29.566667	0.00167
											29.583333	0.001442
											29.6	0.001045
											29.616667	0.000818
											29.633333	0.00082
											29.65	0.000763
											29.666667	0.000626
											29.683333	0.000599
											29.7	0.000142
											29.716667	0.000249
											29.733333	0.000257
											29.75	-0.000096
											29.766667	-0.000499
											29.783333	-0.000981
											29.8	-0.001114
											29.816667	-0.001336
											29.833333	-0.001633
											29.85	-0.001469
											29.866667	-0.001485
											29.883333	-0.001371
											29.9	-0.001318
											29.916667	-0.001584
											29.933333	-0.00216
											29.95	-0.002574
											29.966667	-0.002279
											29.983333	-0.001263
											30	-0.000797
											30.016667	-0.000922
											30.033333	-0.000866
											30.05	-0.00378
											30.066667	-0.014261
											30.083333	-0.024663
											30.1	-0.030085
											30.116667	-0.041867
											30.133333	-0.050719
											30.15	-0.048241
											30.166667	-0.042893
											30.183333	-0.03838
											30.2	-0.036008
											30.216667	-0.032826
											30.233333	-0.025204
											30.25	-0.022192
											30.266667	-0.02094
											30.283333	-0.018898
											30.3	-0.016489
											30.316667	-0.014461
											30.333333	-0.012933
											30.35	-0.011726
											30.366667	-0.010778
											30.383333	-0.0098
											30.4	-0.008913
											30.416667	-0.008237
											30.433333	-0.007822
											30.45	-0.007047
											30.466667	-0.006322
											30.483333	-0.005837
											30.5	-0.005402
											30.516667	-0.005167
											30.533333	-0.004723
											30.55	-0.004299
											30.566667	-0.004155
											30.583333	-0.003901
											30.6	-0.003588
											30.616667	-0.003264
											30.633333	-0.0031
											30.65	-0.002956
											30.666667	-0.002732
											30.683333	-0.002487
											30.7	-0.002363
											30.716667	-0.002399
											30.733333	-0.002284
											30.75	-0.00208
											30.766667	-0.001795
											30.783333	-0.001408
											30.8	-0.001202
											30.816667	-0.000816
											30.833333	-0.000619
											30.85	-0.000333
											30.866667	-0.000247
											30.883333	-0.000118
											30.9	0.000042
											30.916667	-0.000028
											30.933333	-0.000048
											30.95	0.000162
											30.966667	0.000482
											30.983333	0.000752
											31	0.000814
											31.016667	0.000779
											31.033333	0.001034
											31.05	0.001279
											31.066667	0.001294
											31.083333	0.001189
											31.1	0.000944
											31.116667	0.00076
											31.133333	0.000779
											31.15	0.000928
											31.166667	0.001006
											31.183333	0.001165
											31.2	0.000854
											31.216667	0.000403
											31.233333	0.000331
											31.25	0.000349
											31.266667	-0.000013
											31.283333	-0.000485
											31.3	-0.000837
											31.316667	-0.00071
											31.333333	-0.000462
											31.35	-0.000496
											31.366667	-0.000645
											31.383333	-0.001164
											31.4	-0.001383
											31.416667	-0.001332
											31.433333	-0.00119
											31.45	-0.001359
											31.466667	-0.001521
											31.483333	-0.00123
											31.5	-0.001089
											31.516667	-0.001038
											31.533333	-0.001337
											31.55	-0.001456
											31.566667	-0.001455
											31.583333	-0.001405
											31.6	-0.001523
											31.616667	-0.001251
											31.633333	-0.000718
											31.65	-0.000546
											31.666667	-0.000493
											31.683333	0.000099
											31.7	0.000351
											31.716667	0.0006
											31.733333	0.000849
											31.75	0.000718
											31.766667	0.000938
											31.783333	0.001107
											31.8	0.001256
											31.816667	0.001505
											31.833333	0.001317
											31.85	0.000968
											31.866667	0.000929
											31.883333	0.00078
											31.9	0.000811
											31.916667	0.000992
											31.933333	0.000863
											31.95	0.000838
											31.966667	0.001032
											31.983333	0.000717
											32	0.000571
											32.016667	0.000445
											32.033333	0.00024
											32.05	0.000074
											32.066667	0.00012
											32.083333	0.000116
											32.1	0.000162
											32.116667	0.000108
											32.133333	0.000044
											32.15	-0.00017
											32.166667	-0.000544
											32.183333	-0.00056
											32.2	-0.000515
											32.216667	-0.00069
											32.233333	-0.000936
											32.25	-0.000991
											32.266667	-0.000847
											32.283333	-0.000872
											32.3	-0.00111
											32.316667	-0.001148
											32.333333	-0.000836
											32.35	-0.000504
											32.366667	-0.000333
											32.383333	-0.000481
											32.4	-0.000529
											32.416667	-0.000578
											32.433333	-0.000238
											32.45	0.000173
											32.466667	0.000293
											32.483333	0.000414
											32.5	0.000384
											32.516667	0.000545
											32.533333	0.000766
											32.55	0.000678
											32.566667	0.00045
											32.583333	0.000052
											32.6	0.000043
											32.616667	-0.000205
											32.633333	-0.000233
											32.65	-0.000269
											32.666667	-0.000264
											32.683333	-0.000279
											32.7	-0.000064
											32.716667	-0.000059
											32.733333	-0.000164
											32.75	0.000031
											32.766667	0.000019
											32.783333	-0.000031
											32.8	-0.000041
											32.816667	-0.000002
											32.833333	0.000198
											32.85	0.000298
											32.866667	0.000438
											32.883333	0.000742
											32.9	0.000788
											32.916667	0.000865
											32.933333	0.001031
											32.95	0.001238
											32.966667	0.001224
											32.983333	0.001021
											33	0.001201
											33.016667	0.001944
											33.033333	0.000288
											33.05	0.001411
											33.066667	-0.008206
											33.083333	-0.020903
											33.1	-0.032969
											33.116667	-0.038343
											33.133333	-0.046955
											33.15	-0.046496
											33.166667	-0.042168
											33.183333	-0.03992
											33.2	-0.036321
											33.216667	-0.033383
											33.233333	-0.025322
											33.25	-0.0226
											33.266667	-0.021438
											33.283333	-0.019126
											33.3	-0.011634
											33.316667	-0.009952
											33.333333	-0.00881
											33.35	-0.007827
											33.366667	-0.006703
											33.383333	-0.006119
[truncated: 879 more rows]

## Sheet: MAGEA4_Triple_R3
	ΔQ (μcal)	Vol. (μL)	Xt (mM)	Mt (mM)	XMT	∆H (cal/mol)	Fit (cal/mol)	Residual (cal/mol)			DP_X	DP_Y	NDH_X	NDH_Y
1	-0.34323	1.00	0.00000e0	0.00000e0		-1456.31941	0.00000e0	0.00000e0			0.083333	-0.000685	0.172454	-1.650661
2	-0.88107	2.50	0.00000e0	0.00000e0		-1650.66098	0.00000e0	0.00000e0			0.1	-0.000744	0.297423	-1.729549
3	-0.92428	2.50	0.00000e0	0.00000e0		-1729.54867	0.00000e0	0.00000e0			0.116667	-0.000493	0.423883	-1.467914
4	-0.79722	2.50	0.00000e0	0.00000e0		-1467.91383	0.00000e0	0.00000e0			0.133333	-0.000422	0.551836	-1.187611
5	-0.66083	2.50	0.00000e0	0.00000e0		-1187.61134	0.00000e0	0.00000e0			0.15	-0.000651	0.68128	-1.407814
6	-0.77470	2.50	0.00000e0	0.00000e0		-1407.81419	0.00000e0	0.00000e0			0.166667	-0.00084	0.812216	-1.267562
7	-0.70834	2.50	0.00000e0	0.00000e0		-1267.56153	0.00000e0	0.00000e0			0.183333	-0.000809	0.944643	-1.089342
8	-0.62299	2.50	0.00000e0	0.00000e0		-1089.34195	0.00000e0	0.00000e0			0.2	-0.000458	1.078563	-0.860906
9	-0.51253	2.50	0.00000e0	0.00000e0		-860.90591	0.00000e0	0.00000e0			0.216667	0.000054	1.213974	-0.8427
10	-0.50719	2.50	0.00000e0	0.00000e0		-842.69974	0.00000e0	0.00000e0			0.233333	0.000415	1.350876	-0.947279
11	-0.56325	2.50	0.00000e0	0.00000e0		-947.27855	0.00000e0	0.00000e0			0.25	0.000527	1.489271	-0.528634
12	-0.35769	2.50	0.00000e0	0.00000e0		-528.63445	0.00000e0	0.00000e0			0.266667	0.000339	1.629157	-1.23369
13	-0.71399	2.50	0.00000e0	0.00000e0		-1233.68978	0.00000e0	0.00000e0			0.283333	0.000511	1.770534	-0.697343
14	-0.44957	2.50	0.00000e0	0.00000e0		-697.34315	0.00000e0	0.00000e0			0.3	0.000753	1.913404	-1.027511
15	-0.61843	2.50	0.00000e0	0.00000e0		-1027.51055	0.00000e0	0.00000e0			0.316667	0.000785	2.057765	-0.424349
16	-0.32060	2.50	0.00000e0	0.00000e0		-424.34909	0.00000e0	0.00000e0			0.333333	0.001268
17	0.00000e0	0	0.00000e0	0.00000e0	0.00000e0	0.00000e0	0.00000e0	0.00000e0			0.35	0.001562
											0.366667	0.001736
											0.383333	0.001689
											0.4	0.001573
											0.416667	0.001297
											0.433333	0.00089
											0.45	0.000755
											0.466667	0.000879
											0.483333	0.001244
											0.5	0.001279
											0.516667	0.001043
											0.533333	0.000498
											0.55	0.000232
											0.566667	0.000115
											0.583333	-0.000023
											0.6	-0.000191
											0.616667	-0.000298
											0.633333	-0.000486
											0.65	-0.000704
											0.666667	-0.000892
											0.683333	-0.000815
											0.7	-0.000769
											0.716667	-0.000773
											0.733333	-0.000707
											0.75	-0.000652
											0.766667	-0.000466
											0.783333	-0.00036
											0.8	-0.000481
											0.816667	-0.000605
											0.833333	-0.000608
											0.85	-0.000492
											0.866667	-0.000526
											0.883333	-0.000719
											0.9	-0.000783
											0.916667	-0.000674
											0.933333	-0.000908
											0.95	-0.001183
											0.966667	-0.001118
											0.983333	-0.001432
											1	-0.001147
											1.016667	-0.001991
											1.033333	-0.002653
											1.05	-0.007648
											1.066667	-0.017504
											1.083333	-0.01944
											1.1	-0.019446
											1.116667	-0.019371
											1.133333	-0.018997
											1.15	-0.018408
											1.166667	-0.017244
											1.183333	-0.016611
											1.2	-0.015787
											1.216667	-0.015163
											1.233333	-0.014269
											1.25	-0.013235
											1.266667	-0.012186
											1.283333	-0.011512
											1.3	-0.010738
											1.316667	-0.010124
											1.333333	-0.00957
											1.35	-0.008866
											1.366667	-0.008282
											1.383333	-0.007542
											1.4	-0.006897
											1.416667	-0.006382
											1.433333	-0.005817
											1.45	-0.004962
											1.466667	-0.004187
											1.483333	-0.003502
											1.5	-0.00304
											1.516667	-0.002694
											1.533333	-0.002227
											1.55	-0.00209
											1.566667	-0.001934
											1.583333	-0.001417
											1.6	-0.000951
											1.616667	-0.000527
											1.633333	-0.000088
											1.65	0.000221
											1.666667	0.00053
											1.683333	0.000789
											1.7	0.001077
											1.716667	0.001346
											1.733333	0.001563
											1.75	0.001605
											1.766667	0.001507
											1.783333	0.001268
											1.8	0.00122
											1.816667	0.001072
											1.833333	0.000984
											1.85	0.000884
											1.866667	0.000829
											1.883333	0.001045
											1.9	0.0011
											1.916667	0.000775
											1.933333	0.000551
											1.95	0.000456
											1.966667	0.000371
											1.983333	0.00026
											2	0.00008
											2.016667	0
											2.033333	-0.000031
											2.05	-0.000201
											2.066667	-0.000371
											2.083333	-0.000362
											2.1	-0.000318
											2.116667	-0.000313
											2.133333	-0.000649
											2.15	-0.000834
											2.166667	-0.000939
											2.183333	-0.001095
											2.2	-0.00135
											2.216667	-0.00176
											2.233333	-0.00205
											2.25	-0.00214
											2.266667	-0.002369
											2.283333	-0.002099
											2.3	-0.001749
											2.316667	-0.001659
											2.333333	-0.001672
											2.35	-0.001465
											2.366667	-0.001299
											2.383333	-0.001302
											2.4	-0.001486
											2.416667	-0.001369
											2.433333	-0.001202
											2.45	-0.001179
											2.466667	-0.000995
											2.483333	-0.000862
											2.5	-0.000618
											2.516667	-0.000324
											2.533333	0.000099
											2.55	0.000513
											2.566667	0.000824
											2.583333	0.000696
											2.6	0.000497
											2.616667	0.000488
											2.633333	0.000769
											2.65	0.000831
											2.666667	0.000892
											2.683333	0.000842
											2.7	0.000981
											2.716667	0.001051
											2.733333	0.00125
											2.75	0.00156
											2.766667	0.00166
											2.783333	0.001609
											2.8	0.001478
											2.816667	0.001277
											2.833333	0.001045
											2.85	0.001054
											2.866667	0.000903
											2.883333	0.001161
											2.9	0.00105
											2.916667	0.000788
											2.933333	0.000466
											2.95	-0.000046
											2.966667	-0.000558
											2.983333	-0.00119
											3	0.000248
											3.016667	0.001706
											3.033333	-0.001406
											3.05	-0.009299
											3.066667	-0.026192
											3.083333	-0.038225
											3.1	-0.045759
											3.116667	-0.052652
											3.133333	-0.056065
											3.15	-0.056409
											3.166667	-0.055093
											3.183333	-0.053938
											3.2	-0.052773
											3.216667	-0.050078
											3.233333	-0.046222
											3.25	-0.039927
											3.266667	-0.036713
											3.283333	-0.0331
											3.3	-0.029747
											3.316667	-0.026284
											3.333333	-0.023562
											3.35	-0.021669
											3.366667	-0.019176
											3.383333	-0.016874
											3.4	-0.015185
											3.416667	-0.013635
											3.433333	-0.011895
											3.45	-0.009765
											3.466667	-0.008585
											3.483333	-0.007645
											3.5	-0.006817
											3.516667	-0.006051
											3.533333	-0.005144
											3.55	-0.004578
											3.566667	-0.004042
											3.583333	-0.003416
											3.6	-0.002689
											3.616667	-0.002075
											3.633333	-0.001853
											3.65	-0.001691
											3.666667	-0.001469
											3.683333	-0.001217
											3.7	-0.000945
											3.716667	-0.000833
											3.733333	-0.000633
											3.75	-0.000356
											3.766667	-0.000079
											3.783333	-0.000002
											3.8	-0.000065
											3.816667	-0.000048
											3.833333	0.000079
											3.85	0.000284
											3.866667	0.000225
											3.883333	0.000476
											3.9	0.000658
											3.916667	0.000599
											3.933333	0.00054
											3.95	0.000562
											3.966667	0.000671
											3.983333	0.000907
											4	0.000962
											4.016667	0.000947
											4.033333	0.000962
											4.05	0.001117
											4.066667	0.001112
											4.083333	0.000926
											4.1	0.000854
											4.116667	0.000782
											4.133333	0.00074
											4.15	0.000738
											4.166667	0.000687
											4.183333	0.000755
											4.2	0.001002
											4.216667	0.001182
											4.233333	0.001143
											4.25	0.001184
											4.266667	0.001034
											4.283333	0.000965
											4.3	0.001006
											4.316667	0.000925
											4.333333	0.000627
											4.35	0.00039
											4.366667	0.000172
											4.383333	-0.000275
											4.4	-0.000503
											4.416667	-0.00051
											4.433333	-0.000389
											4.45	-0.000495
											4.466667	-0.000472
											4.483333	-0.000528
											4.5	-0.000514
											4.516667	-0.000551
											4.533333	-0.000687
											4.55	-0.000924
											4.566667	-0.00101
											4.583333	-0.000986
											4.6	-0.000712
											4.616667	-0.000597
											4.633333	-0.000563
											4.65	-0.000459
											4.666667	-0.000275
											4.683333	-0.00013
											4.7	-0.000155
											4.716667	0.000041
											4.733333	0.000006
											4.75	-0.000269
											4.766667	-0.000314
											4.783333	-0.000149
											4.8	-0.000241
											4.816667	-0.000364
											4.833333	-0.000467
											4.85	-0.00064
											4.866667	-0.000823
											4.883333	-0.000856
											4.9	-0.000909
											4.916667	-0.000847
											4.933333	-0.000956
											4.95	-0.001075
											4.966667	-0.001174
											4.983333	-0.001073
											5	-0.000982
											5.016667	-0.000861
											5.033333	-0.000702
											5.05	-0.000473
											5.066667	-0.000295
											5.083333	-0.000066
											5.1	-0.000038
											5.116667	-0.000049
											5.133333	0.000009
											5.15	0.0001
											5.166667	0.000271
											5.183333	0.000482
											5.2	0.000673
											5.216667	0.000903
											5.233333	0.001044
											5.25	0.001125
											5.266667	0.001192
											5.283333	0.00141
											5.3	0.001578
											5.316667	0.001676
											5.333333	0.001784
											5.35	0.001762
											5.366667	0.00176
											5.383333	0.001644
											5.4	0.001551
											5.416667	0.001519
											5.433333	0.001536
											5.45	0.001443
											5.466667	0.001531
											5.483333	0.001558
											5.5	0.001451
											5.516667	0.001406
											5.533333	0.001232
											5.55	0.000927
											5.566667	0.000613
											5.583333	0.000309
											5.6	0.000234
											5.616667	0.000062
											5.633333	0.000042
											5.65	-0.000098
											5.666667	-0.000298
											5.683333	-0.000538
											5.7	-0.000728
											5.716667	-0.000848
											5.733333	-0.000988
											5.75	-0.001078
											5.766667	-0.001078
											5.783333	-0.001038
											5.8	-0.001078
											5.816667	-0.001118
											5.833333	-0.001158
											5.85	-0.001259
											5.866667	-0.001112
											5.883333	-0.000835
											5.9	-0.000907
											5.916667	-0.00121
											5.933333	-0.001173
											5.95	-0.000806
											5.966667	-0.00057
											5.983333	-0.000666
											6	-0.001033
											6.016667	-0.000439
											6.033333	-0.001155
											6.05	-0.008741
											6.066667	-0.021678
											6.083333	-0.032715
											6.1	-0.040834
											6.116667	-0.053944
											6.133333	-0.055473
											6.15	-0.054542
											6.166667	-0.052952
											6.183333	-0.050591
											6.2	-0.047421
											6.216667	-0.044933
											6.233333	-0.042454
											6.25	-0.038966
											6.266667	-0.035458
											6.283333	-0.032789
											6.3	-0.030531
											6.316667	-0.028053
											6.333333	-0.025597
											6.35	-0.023421
											6.366667	-0.021234
											6.383333	-0.019368
											6.4	-0.017402
											6.416667	-0.015775
											6.433333	-0.014299
											6.45	-0.012844
											6.466667	-0.011589
											6.483333	-0.009864
											6.5	-0.008369
											6.516667	-0.007694
											6.533333	-0.007449
											6.55	-0.007184
											6.566667	-0.00672
											6.583333	-0.006086
											6.6	-0.005632
											6.616667	-0.005308
											6.633333	-0.005063
											6.65	-0.004449
											6.666667	-0.004065
											6.683333	-0.003871
											6.7	-0.003807
											6.716667	-0.003713
											6.733333	-0.003559
											6.75	-0.003456
											6.766667	-0.003232
											6.783333	-0.002918
											6.8	-0.002444
											6.816667	-0.002039
											6.833333	-0.001705
											6.85	-0.001321
											6.866667	-0.000947
											6.883333	-0.000693
											6.9	-0.000619
											6.916667	-0.000404
											6.933333	-0.000159
											6.95	0.000086
											6.966667	0.000351
											6.983333	0.000476
											7	0.000691
											7.016667	0.001046
											7.033333	0.001282
											7.05	0.001499
											7.066667	0.001785
											7.083333	0.001791
											7.1	0.001698
											7.116667	0.001644
											7.133333	0.0014
											7.15	0.001278
											7.166667	0.001297
											7.183333	0.001365
											7.2	0.001293
											7.216667	0.001221
											7.233333	0.001119
											7.25	0.000888
											7.266667	0.000718
											7.283333	0.000568
											7.3	0.000559
											7.316667	0.00048
											7.333333	0.00053
											7.35	0.000441
											7.366667	0.000342
											7.383333	0.000275
											7.4	0.000038
											7.416667	0.000002
											7.433333	0.000086
											7.45	0.000229
											7.466667	0.000513
											7.483333	0.000606
											7.5	0.000573
											7.516667	0.00051
											7.533333	0.000457
											7.55	0.000334
											7.566667	0.000461
											7.583333	0.000768
											7.6	0.000955
											7.616667	0.001014
											7.633333	0.000764
											7.65	0.000764
											7.666667	0.000664
											7.683333	0.000684
											7.7	0.000734
											7.716667	0.000604
											7.733333	0.000575
											7.75	0.000556
											7.766667	0.000218
											7.783333	-0.000101
											7.8	-0.00025
											7.816667	-0.000298
											7.833333	-0.000297
											7.85	-0.000407
											7.866667	-0.000527
											7.883333	-0.000447
											7.9	-0.000427
											7.916667	-0.000638
											7.933333	-0.000748
											7.95	-0.000668
											7.966667	-0.00064
											7.983333	-0.000714
											8	-0.000818
											8.016667	-0.000852
											8.033333	-0.000646
											8.05	-0.00054
											8.066667	-0.000414
											8.083333	-0.00021
											8.1	-0.000059
											8.116667	0.000072
											8.133333	0.000194
											8.15	0.000245
											8.166667	0.000367
											8.183333	0.000388
											8.2	0.000497
											8.216667	0.000404
											8.233333	0.00033
											8.25	0.000197
											8.266667	0.000243
											8.283333	0.00032
											8.3	0.000196
											8.316667	0.000211
											8.333333	0.000351
											8.35	0.000362
											8.366667	0.000173
											8.383333	0.000073
											8.4	-0.000036
											8.416667	-0.000015
											8.433333	-0.000007
											8.45	-0.000014
											8.466667	-0.00017
											8.483333	-0.000196
											8.5	-0.000293
											8.516667	-0.000259
											8.533333	-0.000026
											8.55	0.000105
											8.566667	0.00021
											8.583333	0.000305
											8.6	0.00032
											8.616667	0.000395
											8.633333	0.00049
											8.65	0.000375
											8.666667	0.000158
											8.683333	0.000222
											8.7	0.000277
											8.716667	0.000212
											8.733333	0.000237
											8.75	0.000192
											8.766667	-0.000143
											8.783333	-0.000371
											8.8	-0.000388
											8.816667	-0.000656
											8.833333	-0.000863
											8.85	-1
											8.866667	-0.001358
											8.883333	-0.001625
											8.9	-0.001904
											8.916667	-0.002145
											8.933333	-0.002246
											8.95	-0.002586
											8.966667	-0.003147
											8.983333	-0.002658
											9	-0.002379
											9.016667	-0.000711
											9.033333	-0.000903
											9.05	-0.008806
											9.066667	-0.021649
											9.083333	-0.032992
											9.1	-0.043105
											9.116667	-0.046097
											9.133333	-0.047831
											9.15	-0.048843
											9.166667	-0.047046
											9.183333	-0.046078
											9.2	-0.045511
											9.216667	-0.042403
											9.233333	-0.038216
											9.25	-0.034629
											9.266667	-0.031418
											9.283333	-0.028668
											9.3	-0.026168
											9.316667	-0.023668
											9.333333	-0.020878
											9.35	-0.018718
											9.366667	-0.016308
											9.383333	-0.013833
											9.4	-0.011698
											9.416667	-0.010333
											9.433333	-0.009498
											9.45	-0.008623
											9.466667	-0.007448
											9.483333	-0.006393
											9.5	-0.00563
											9.516667	-0.004958
											9.533333	-0.004226
											9.55	-0.003543
											9.566667	-0.003031
											9.583333	-0.002699
											9.6	-0.002247
											9.616667	-0.001775
											9.633333	-0.001643
											9.65	-0.001221
											9.666667	-0.001349
											9.683333	-0.001277
											9.7	-0.000895
											9.716667	-0.000583
											9.733333	-0.00036
											9.75	-0.000226
											9.766667	-0.000232
											9.783333	-0.000208
											9.8	-0.000474
											9.816667	-0.000401
											9.833333	-0.000347
											9.85	-0.00057
											9.866667	-0.000452
											9.883333	-0.000433
											9.9	-0.000635
											9.916667	-0.000577
											9.933333	-0.000749
											9.95	-0.000921
											9.966667	-0.000958
											9.983333	-0.000803
											10	-0.000649
											10.016667	-0.000644
											10.033333	-0.000959
											10.05	-0.000994
											10.066667	-0.001079
											10.083333	-0.000789
											10.1	-0.000705
											10.116667	-0.000661
											10.133333	-0.000568
											10.15	-0.000464
											10.166667	-0.00039
											10.183333	-0.000266
											10.2	0.000024
											10.216667	-0.000041
											10.233333	-0.000126
											10.25	-0.000111
											10.266667	0.000144
											10.283333	0.00023
											10.3	0.000175
											10.316667	0.000137
											10.333333	0.000266
											10.35	0.000244
											10.366667	0.000453
											10.383333	0.000592
											10.4	0.000671
											10.416667	0.000979
											10.433333	0.001166
											10.45	0.00134
											10.466667	0.001445
											10.483333	0.001489
											10.5	0.001544
											10.516667	0.001469
											10.533333	0.001603
											10.55	0.001734
											10.566667	0.001825
											10.583333	0.001866
											10.6	0.001707
											10.616667	0.001688
											10.633333	0.001659
											10.65	0.001659
											10.666667	0.001595
											10.683333	0.001349
											10.7	0.001153
											10.716667	0.001007
											10.733333	0.000752
											10.75	0.000506
											10.766667	0.00021
											10.783333	-0.000224
											10.8	-0.000642
											10.816667	-0.00067
											10.833333	-0.000599
											10.85	-0.000757
											10.866667	-0.001035
											10.883333	-0.001214
											10.9	-0.001342
											10.916667	-0.001538
											10.933333	-0.001515
											10.95	-0.001622
											10.966667	-0.001718
											10.983333	-0.001535
											11	-0.001392
											11.016667	-0.001319
											11.033333	-0.001327
											11.05	-0.001195
											11.066667	-0.001064
											11.083333	-0.000752
											11.1	-0.0007
											11.116667	-0.000539
											11.133333	-0.000258
											11.15	-0.000168
											11.166667	-0.000389
											11.183333	-0.00035
											11.2	0.000009
											11.216667	0.000258
											11.233333	0.000448
											11.25	0.000347
											11.266667	0.000204
											11.283333	0.000301
											11.3	0.000438
											11.316667	0.000585
											11.333333	0.000682
											11.35	0.000669
											11.366667	0.000546
											11.383333	0.000351
											11.4	0.000446
											11.416667	0.000611
											11.433333	0.000696
											11.45	0.000591
											11.466667	0.000616
											11.483333	0.000581
											11.5	0.000722
											11.516667	0.000573
											11.533333	0.000315
											11.55	0.000076
											11.566667	-0.000122
											11.583333	-0.000281
											11.6	-0.00026
											11.616667	-0.000384
											11.633333	-0.000568
											11.65	-0.000752
											11.666667	-0.000796
											11.683333	-0.000771
											11.7	-0.000715
											11.716667	-0.000749
											11.733333	-0.00088
											11.75	-0.000882
											11.766667	-0.000773
											11.783333	-0.000645
											11.8	-0.000636
											11.816667	-0.000598
											11.833333	-0.00043
											11.85	-0.000468
											11.866667	-0.000307
											11.883333	0.000004
											11.9	0.000115
											11.916667	0.000306
											11.933333	0.000267
											11.95	0.000378
											11.966667	0.000223
											11.983333	-0.000353
											12	-0.000589
											12.016667	-0.002725
											12.033333	-0.003591
											12.05	-0.009287
											12.066667	-0.016583
											12.083333	-0.028753
											12.1	-0.037756
											12.116667	-0.041978
											12.133333	-0.04174
											12.15	-0.041473
											12.166667	-0.039705
											12.183333	-0.037437
											12.2	-0.035293
											12.216667	-0.033172
											12.233333	-0.0308
											12.25	-0.028548
											12.266667	-0.026296
											12.283333	-0.024134
											12.3	-0.022042
											12.316667	-0.020104
											12.333333	-0.017637
											12.35	-0.01561
											12.366667	-0.014294
											12.383333	-0.012847
											12.4	-0.010901
											12.416667	-0.009574
											12.433333	-0.00874
											12.45	-0.008098
											12.466667	-0.007267
											12.483333	-0.006465
											12.5	-0.005583
											12.516667	-0.004951
											12.533333	-0.004499
											12.55	-0.00407
											12.566667	-0.003532
											12.583333	-0.003285
											12.6	-0.003107
											12.616667	-0.00289
											12.633333	-0.002852
											12.65	-0.002644
											12.666667	-0.002389
											12.683333	-0.002245
											12.7	-0.002071
											12.716667	-0.001997
											12.733333	-0.002113
											12.75	-0.00207
											12.766667	-0.001746
											12.783333	-0.001443
											12.8	-0.001203
											12.816667	-0.001032
											12.833333	-0.001012
											12.85	-0.000821
											12.866667	-0.000571
											12.883333	-0.00035
											12.9	-0.000091
											12.916667	0.000217
											12.933333	0.000165
											12.95	0.000113
											12.966667	0.000431
											12.983333	0.000479
											13	0.000546
											13.016667	0.000614
											13.033333	0.000769
											13.05	0.000935
											13.066667	0.00126
											13.083333	0.001436
											13.1	0.001422
											13.116667	0.001397
											13.133333	0.001382
											13.15	0.001416
											13.166667	0.00137
											13.183333	0.001354
											13.2	0.001308
											13.216667	0.001212
											13.233333	0.001226
											13.25	0.00131
											13.266667	0.001342
											13.283333	0.001135
											13.3	0.000928
											13.316667	0.001061
											13.333333	0.001023
											13.35	0.000896
											13.366667	0.000779
											13.383333	0.000761
											13.4	0.000743
											13.416667	0.000565
											13.433333	0.000327
											13.45	0.000249
											13.466667	0.000301
											13.483333	0.000383
											13.5	0.000515
											13.516667	0.000477
											13.533333	0.000469
											13.55	0.000531
											13.566667	0.000513
											13.583333	0.000505
											13.6	0.000537
											13.616667	0.000469
											13.633333	0.00049
											13.65	0.000452
											13.666667	0.000414
											13.683333	0.000416
											13.7	0.000348
											13.716667	0.0002
											13.733333	-0.000059
											13.75	-0.000278
											13.766667	-0.000327
											13.783333	-0.000436
											13.8	-0.000495
											13.816667	-0.000654
											13.833333	-0.000693
											13.85	-0.000793
											13.866667	-0.000944
											13.883333	-0.001025
											13.9	-0.001025
											13.916667	-0.001066
											13.933333	-0.001166
											13.95	-0.001077
											13.966667	-0.001018
											13.983333	-0.00095
											14	-0.000912
											14.016667	-0.000943
											14.033333	-0.000975
											14.05	-0.000857
											14.066667	-0.000618
											14.083333	-0.000479
											14.1	-0.000309
											14.116667	-0.000089
											14.133333	-0.000019
											14.15	0.000041
											14.166667	0.000111
											14.183333	0.000331
											14.2	0.000455
											14.216667	0.00051
											14.233333	0.000775
											14.25	0.001101
											14.266667	0.001396
											14.283333	0.001581
											14.3	0.001626
											14.316667	0.001418
											14.333333	0.001261
											14.35	0.001395
											14.366667	0.001568
											14.383333	0.001681
											14.4	0.001765
											14.416667	0.001608
											14.433333	0.001498
											14.45	0.0014
											14.466667	0.001081
											14.483333	0.000843
											14.5	0.000735
											14.516667	0.000677
											14.533333	0.000898
											14.55	0.000924
											14.566667	0.000651
											14.583333	0.000269
											14.6	-0.000004
											14.616667	-0.000246
											14.633333	-0.000259
											14.65	-0.000222
											14.666667	-0.000153
											14.683333	-0.000074
											14.7	-0.000265
											14.716667	-0.000466
											14.733333	-0.000578
											14.75	-0.000679
											14.766667	-0.00071
											14.783333	-0.000712
											14.8	-0.000726
											14.816667	-0.000719
											14.833333	-0.000752
											14.85	-0.000826
											14.866667	-0.001149
											14.883333	-0.001203
											14.9	-0.001288
											14.916667	-0.001536
											14.933333	-0.001875
											14.95	-0.001833
											14.966667	-0.001841
											14.983333	-0.001739
											15	-0.001717
											15.016667	-0.001577
											15.033333	-0.00196
											15.05	-0.007493
											15.066667	-0.016136
											15.083333	-0.025999
											15.1	-0.034852
											15.116667	-0.044956
											15.133333	-0.04908
											15.15	-0.048108
											15.166667	-0.045855
											15.183333	-0.042993
											15.2	-0.0398
											15.216667	-0.037298
											15.233333	-0.034525
											15.25	-0.031454
											15.266667	-0.028655
											15.283333	-0.026257
											15.3	-0.023818
											15.316667	-0.021139
											15.333333	-0.019791
											15.35	-0.018512
											15.366667	-0.017234
											15.383333	-0.015679
											15.4	-0.013874
											15.416667	-0.012268
											15.433333	-0.010773
											15.45	-0.009267
											15.466667	-0.008052
											15.483333	-0.007097
											15.5	-0.006555
											15.516667	-0.005782
											15.533333	-0.005249
											15.55	-0.004807
											15.566667	-0.004664
											15.583333	-0.004152
											15.6	-0.003639
											15.616667	-0.003129
											15.633333	-0.002508
											15.65	-0.002288
											15.666667	-0.001828
											15.683333	-0.001587
											15.7	-0.001557
											15.716667	-0.001586
											15.733333	-0.001308
											15.75	-0.001229
											15.766667	-0.00153
											15.783333	-0.001781
											15.8	-0.001962
											15.816667	-0.001973
											15.833333	-0.001675
											15.85	-0.001367
											15.866667	-0.000979
											15.883333	-0.000981
											15.9	-0.001104
											15.916667	-0.001016
											15.933333	-0.000888
											15.95	-0.00075
											15.966667	-0.000653
											15.983333	-0.000566
											16	-0.000479
											16.016667	-0.000601
											16.033333	-0.000664
											16.05	-0.000787
											16.066667	-0.00055
											16.083333	-0.000382
											16.1	-0.000135
											16.116667	0.000002
											16.133333	0.00012
											16.15	0.000127
											16.166667	-0.000046
											16.183333	-0.000209
											16.2	-0.000381
											16.216667	-0.000573
											16.233333	-0.000665
											16.25	-0.000797
											16.266667	-0.000819
											16.283333	-0.000871
											16.3	-0.000743
											16.316667	-0.000664
											16.333333	-0.000584
											16.35	-0.000515
											16.366667	-0.000326
											16.383333	-0.000176
											16.4	-0.000307
											16.416667	-0.000337
											16.433333	-0.000295
											16.45	-0.000232
											16.466667	-0.000169
											16.483333	-0.000126
											16.5	0.000057
											16.516667	0.00028
											16.533333	0.000493
											16.55	0.00055
											16.566667	0.000579
											16.583333	0.000748
											16.6	0.000857
											16.616667	0.000876
											16.633333	0.000935
											16.65	0.001033
											16.666667	0.001088
											16.683333	0.001144
											16.7	0.001191
											16.716667	0.001157
											16.733333	0.001074
											16.75	0.00098
											16.766667	0.000887
											16.783333	0.000788
											16.8	0.000902
											16.816667	0.000956
											16.833333	0.000839
											16.85	0.000563
											16.866667	0.000417
											16.883333	0.000311
											16.9	0.000268
											16.916667	0.000206
											16.933333	0.000175
											16.95	0.000124
											16.966667	-0.000068
											16.983333	-0.000309
											17	-0.00042
											17.016667	-0.00056
											17.033333	-0.0007
											17.05	-0.000699
											17.066667	-0.000728
											17.083333	-0.000788
											17.1	-0.000697
											17.116667	-0.000476
											17.133333	-0.000586
											17.15	-0.000675
											17.166667	-0.000525
											17.183333	-0.000434
											17.2	-0.000394
											17.216667	-0.000324
											17.233333	-0.000213
											17.25	-0.000203
											17.266667	-0.000204
											17.283333	-0.000085
											17.3	0.000184
											17.316667	0.000323
											17.333333	0.000402
											17.35	0.000441
											17.366667	0.000429
											17.383333	0.000446
											17.4	0.000463
											17.416667	0.00039
											17.433333	0.000357
											17.45	0.000284
											17.466667	0.000251
											17.483333	0.000267
											17.5	0.000141
											17.516667	0.000134
											17.533333	0.000168
											17.55	0.000192
											17.566667	0.000135
											17.583333	0.000079
											17.6	0.000031
											17.616667	-0.00016
											17.633333	-0.000432
											17.65	-0.000503
											17.666667	-0.000545
											17.683333	-0.000486
											17.7	-0.000588
											17.716667	-0.000851
											17.733333	-0.00087
											17.75	-0.000698
											17.766667	-0.000736
											17.783333	-0.000804
											17.8	-0.000693
											17.816667	-0.000541
											17.833333	-0.000471
											17.85	-0.000366
											17.866667	-0.000401
											17.883333	-0.000407
											17.9	-0.000352
											17.916667	-0.000178
											17.933333	-0.000053
											17.95	0.000391
											17.966667	0.000489
											17.983333	0.000497
											18	0.000675
											18.016667	0.000274
											18.033333	-0.000418
											18.05	-0.00411
											18.066667	-0.012542
											18.083333	-0.02298
											18.1	-0.031687
											18.116667	-0.036945
											18.133333	-0.038182
											18.15	-0.038379
											18.166667	-0.037337
											18.183333	-0.035644
											18.2	-0.033236
											18.216667	-0.031149
											18.233333	-0.029971
											18.25	-0.028373
											18.266667	-0.026135
											18.283333	-0.023787
											18.3	-0.021809
											18.316667	-0.020015
											18.333333	-0.018032
											18.35	-0.015788
											18.366667	-0.014364
											18.383333	-0.01347
											18.4	-0.012436
											18.416667	-0.011492
											18.433333	-0.010602
											18.45	-0.009701
											18.466667	-0.008701
											18.483333	-0.00771
											18.5	-0.006839
											18.516667	-0.005979
											18.533333	-0.005358
											18.55	-0.00479
											18.566667	-0.004422
											18.583333	-0.004084
											18.6	-0.003605
											18.616667	-0.003027
											18.633333	-0.002649
											18.65	-0.002311
											18.666667	-0.002074
											18.683333	-0.002178
											18.7	-0.002181
											18.716667	-0.002115
											18.733333	-0.002009
											18.75	-0.001842
											18.766667	-0.001436
											18.783333	-0.0011
											18.8	-0.001164
											18.816667	-0.001279
											18.833333	-0.001203
											18.85	-0.001268
											18.866667	-0.001362
											18.883333	-0.001577
											18.9	-0.001511
											18.916667	-0.001316
											18.933333	-0.00131
											18.95	-0.001315
											18.966667	-0.001359
											18.983333	-0.001564
											19	-0.001389
											19.016667	-0.001173
											19.033333	-0.001257
											19.05	-0.001351
											19.066667	-0.001584
											19.083333	-0.001198
											19.1	-0.001112
											19.116667	-0.001126
											19.133333	-0.001049
											19.15	-0.001092
											19.166667	-0.000854
											19.183333	-0.000797
											19.2	-0.001049
											19.216667	-0.001172
											19.233333	-0.001244
											19.25	-0.001405
											19.266667	-0.001586
											19.283333	-0.001456
											19.3	-0.001376
											19.316667	-0.001506
											19.333333	-0.001557
											19.35	-0.001347
											19.366667	-0.001265
											19.383333	-0.001463
											19.4	-0.0016
											19.416667	-0.001537
											19.433333	-0.001425
											19.45	-0.001372
											19.466667	-0.001319
											19.483333	-0.000985
											19.5	-0.000738
											19.516667	-0.000662
											19.533333	-0.000495
											19.55	-0.000529
											19.566667	-0.000482
											19.583333	-0.000466
											19.6	-0.000367
											19.616667	-0.000206
											19.633333	0.000025
											19.65	0.000276
											19.666667	0.000567
											19.683333	0.000439
											19.7	0.00035
											19.716667	0.000343
											19.733333	0.00045
											19.75	0.000396
											19.766667	0.000253
											19.783333	0.00009
											19.8	0.000117
											19.816667	0.000053
											19.833333	0.000162
											19.85	0.000255
											19.866667	0.000378
											19.883333	0.00051
											19.9	0.000503
											19.916667	0.000336
											19.933333	0.000229
											19.95	0.000113
											19.966667	0.000052
											19.983333	0.000051
											20	-0.000111
											20.016667	0.000048
											20.033333	0.000197
											20.05	0.000235
											20.066667	0.000235
											20.083333	0.000079
											20.1	-0.000207
											20.116667	-0.000243
											20.133333	-0.000149
											20.15	0.000085
											20.166667	0.000159
											20.183333	0.000144
											20.2	0.000293
											20.216667	0.000232
											20.233333	0.000121
											20.25	0.000299
											20.266667	0.000448
											20.283333	0.000367
											20.3	0.000506
											20.316667	0.000369
											20.333333	0.000171
											20.35	0.000134
											20.366667	0.000206
											20.383333	0.000328
											20.4	0.000521
											20.416667	0.000644
											20.433333	0.000658
											20.45	0.000553
											20.466667	0.000397
											20.483333	0.000172
											20.5	-0.000103
											20.516667	-0.000119
											20.533333	-0.000274
											20.55	-0.00038
											20.566667	-0.000365
											20.583333	-0.000531
											20.6	-0.000627
											20.616667	-0.000802
											20.633333	-0.000838
											20.65	-0.000734
											20.666667	-0.000621
											20.683333	-0.000659
											20.7	-0.000847
											20.716667	-0.000965
											20.733333	-0.001062
											20.75	-0.00102
											20.766667	-0.000848
											20.783333	-0.000598
											20.8	-0.000429
											20.816667	-0.000269
											20.833333	-0.000009
											20.85	-0.00003
											20.866667	-0.00011
											20.883333	0.000019
											20.9	0.000257
											20.916667	0.000595
											20.933333	0.000653
											20.95	0.000851
											20.966667	0.001069
											20.983333	0.001286
											21	0.001394
											21.016667	-0.000869
											21.033333	-0.000002
											21.05	-0.001956
											21.066667	-0.010129
											21.083333	-0.019013
											21.1	-0.030066
											21.116667	-0.04033
											21.133333	-0.043744
											21.15	-0.041649
											21.166667	-0.038913
											21.183333	-0.036628
											21.2	-0.034243
											21.216667	-0.031377
											21.233333	-0.028882
											21.25	-0.026257
											21.266667	-0.023733
											21.283333	-0.021609
											21.3	-0.019955
											21.316667	-0.01882
											21.333333	-0.017496
											21.35	-0.016052
											21.366667	-0.014808
											21.383333	-0.013765
											21.4	-0.012242
											21.416667	-0.010789
											21.433333	-0.009546
											21.45	-0.008713
											21.466667	-0.00824
											21.483333	-0.007657
											21.5	-0.007105
											21.516667	-0.006423
											21.533333	-0.005861
											21.55	-0.005319
											21.566667	-0.004637
											21.583333	-0.004105
											21.6	-0.003523
											21.616667	-0.003062
											21.633333	-0.002591
											21.65	-0.0022
											21.666667	-0.001769
											21.683333	-0.001358
											21.7	-0.001027
											21.716667	-0.000686
											21.733333	-0.000526
											21.75	-0.000526
											21.766667	-0.000186
											21.783333	0.000144
											21.8	0.000304
											21.816667	0.000434
											21.833333	0.000614
											21.85	0.000793
											21.866667	0.001002
											21.883333	0.001041
											21.9	0.001141
											21.916667	0.00125
											21.933333	0.001329
											21.95	0.001338
											21.966667	0.001306
											21.983333	0.001174
											22	0.000812
											22.016667	0.000411
											22.033333	0.000119
											22.05	0.000037
											22.066667	-0.000005
											22.083333	0.000143
											22.1	0.0001
											22.116667	0.000037
											22.133333	0.000085
											22.15	0.000092
											22.166667	0.00006
											22.183333	-0.000073
											22.2	-0.000177
											22.216667	-0.00023
											22.233333	-0.000343
											22.25	-0.000357
											22.266667	-0.00026
											22.283333	-0.000283
											22.3	-0.000377
											22.316667	-0.000421
											22.333333	-0.000395
											22.35	-0.000239
											22.366667	0.000016
											22.383333	0.000142
											22.4	0.000278
											22.416667	0.000274
											22.433333	0.000189
											22.45	0.000145
											22.466667	0.00001
											22.483333	-0.000134
											22.5	0.000021
											22.516667	0.000127
											22.533333	0.000022
											22.55	-0.000153
											22.566667	-0.000137
											22.583333	-0.000032
											22.6	-0.000087
											22.616667	-0.000162
											22.633333	-0.000047
											22.65	0.000089
											22.666667	0.000324
											22.683333	0.000429
											22.7	0.000324
											22.716667	0.00014
											22.733333	-0.000145
											22.75	-0.00022
											22.766667	-0.000265
											22.783333	-0.000359
											22.8	-0.000214
											22.816667	-0.000328
											22.833333	-0.000213
											22.85	0.000002
											22.866667	-0.000102
											22.883333	-0.000047
											22.9	-0.000001
											22.916667	-0.000075
											22.933333	-0.000079
											22.95	-0.000093
											22.966667	-0.000227
											22.983333	-0.000402
											23	-0.000646
											23.016667	-0.000669
											23.033333	-0.000502
											23.05	-0.000125
											23.066667	-0.000048
											23.083333	-0.000081
											23.1	-0.000004
											23.116667	0.000053
											23.133333	0.000073
											23.15	0.000202
											23.166667	0.000291
											23.183333	0.000261
											23.2	0.00015
											23.216667	0.000069
											23.233333	0.000159
											23.25	0.000221
											23.266667	0.000294
											23.283333	0.000347
											23.3	0.00043
											23.316667	0.000593
											23.333333	0.000736
											23.35	0.000789
											23.366667	0.000785
											23.383333	0.000752
											23.4	0.00086
											23.416667	0.000877
											23.433333	0.000834
											23.45	0.000811
											23.466667	0.000848
											23.483333	0.000778
											23.5	0.000818
											23.516667	0.000979
											23.533333	0.001029
											23.55	1
											23.566667	0.00069
											23.583333	0.000541
											23.6	0.000452
											23.616667	0.000363
											23.633333	0.000174
											23.65	-0.000045
											23.666667	-0.000273
											23.683333	-0.000362
											23.7	-0.000531
											23.716667	-0.000692
											23.733333	-0.000783
											23.75	-0.000735
											23.766667	-0.000736
											23.783333	-0.000778
											23.8	-0.000869
											23.816667	-0.000871
											23.833333	-0.000956
											23.85	-0.001103
											23.866667	-0.00115
											23.883333	-0.001027
											23.9	-0.001073
											23.916667	-0.00094
											23.933333	-0.000717
											23.95	-0.000618
											23.966667	-0.000661
											23.983333	-0.000704
											24	-0.000497
											24.016667	-0.00097
											24.033333	-0.000394
											24.05	-0.001537
											24.066667	-0.008603
											24.083333	-0.019741
											24.1	-0.02991
											24.116667	-0.036179
											24.133333	-0.038998
											24.15	-0.038057
											24.166667	-0.036176
											24.183333	-0.033477
											24.2	-0.03117
											24.216667	-0.029134
											24.233333	-0.026798
											24.25	-0.024112
											24.266667	-0.021665
											24.283333	-0.019749
											24.3	-0.017355
											24.316667	-0.014703
											24.333333	-0.012671
											24.35	-0.011399
											24.366667	-0.010547
											24.383333	-0.009435
											24.4	-0.008573
											24.416667	-0.007572
											24.433333	-0.006424
											24.45	-0.005605
											24.466667	-0.004797
											24.483333	-0.003758
											24.5	-0.00319
											24.516667	-0.002902
											24.533333	-0.002724
											24.55	-0.002538
											24.566667	-0.002233
											24.583333	-0.001977
											24.6	-0.001762
											24.616667	-0.001526
											24.633333	-0.00136
											24.65	-0.000985
											24.666667	-0.000712
											24.683333	-0.000659
											24.7	-0.000565
											24.716667	-0.000432
											24.733333	-0.000348
											24.75	-0.000265
											24.766667	-0.000242
											24.783333	-0.00002
											24.8	0.000162
											24.816667	0.000125
											24.833333	0.000057
											24.85	0.000129
											24.866667	0.000171
											24.883333	0.000412
											24.9	0.000554
											24.916667	0.000725
											24.933333	0.000996
											24.95	0.001188
											24.966667	0.001419
											24.983333	0.00158
											25	0.001552
											25.016667	0.001583
											25.033333	0.001504
											25.05	0.001335
											25.066667	0.001347
											25.083333	0.001368
											25.1	0.001199
											25.116667	0.00101
											25.133333	0.000842
											25.15	0.000794
											25.166667	0.000776
											25.183333	0.000808
											25.2	0.00088
											25.216667	0.000862
											25.233333	0.000784
											25.25	0.000647
											25.266667	0.000321
											25.283333	0.000074
											25.3	-0.000153
											25.316667	-0.00039
											25.333333	-0.000376
											25.35	-0.000253
											25.366667	-0.000178
											25.383333	-0.000033
											25.4	-0.000088
											25.416667	-0.000263
											25.433333	-0.000308
											25.45	-0.000183
											25.466667	-0.000098
											25.483333	-0.000081
											25.5	-0.000094
											25.516667	-0.000146
											25.533333	-0.000289
											25.55	-0.000532
											25.566667	-0.000754
											25.583333	-0.000767
											25.6	-0.000847
											25.616667	-0.000796
											25.633333	-0.000525
											25.65	-0.000414
											25.666667	-0.000503
											25.683333	-0.000632
											25.7	-0.000621
											25.716667	-0.000636
											25.733333	-0.000429
											25.75	-0.000263
											25.766667	-0.000196
											25.783333	0.000041
											25.8	0.000257
											25.816667	0.000674
											25.833333	0.000837
											25.85	0.000923
											25.866667	0.001079
											25.883333	0.001324
											25.9	0.00159
											25.916667	0.001656
											25.933333	0.001801
											25.95	0.001834
											25.966667	0.001771
											25.983333	0.001947
											26	0.002084
											26.016667	0.001981
											26.033333	0.001707
											26.05	0.001634
											26.066667	0.001546
											26.083333	0.001392
											26.1	0.001318
											26.116667	0.001253
											26.133333	0.001049
											26.15	0.000915
											26.166667	0.000911
											26.183333	0.00081
											26.2	0.00058
											26.216667	0.00029
											26.233333	0.000051
											26.25	-0.000099
											26.266667	-0.000319
											26.283333	-0.000678
											26.3	-0.000969
											26.316667	-0.00134
											26.333333	-0.001531
											26.35	-0.001633
											26.366667	-0.001594
											26.383333	-0.001745
											26.4	-0.001777
											26.416667	-0.001811
											26.433333	-0.001799
											26.45	-0.001816
											26.466667	-0.001734
											26.483333	-0.001702
											26.5	-0.00168
											26.516667	-0.001637
											26.533333	-0.001578
											26.55	-0.001444
											26.566667	-0.001319
											26.583333	-0.001154
											26.6	-0.00093
											26.616667	-0.000705
											26.633333	-0.00067
											26.65	-0.000538
											26.666667	-0.000399
											26.683333	-0.00011
											26.7	0.000049
											26.716667	0.000258
											26.733333	0.000487
											26.75	0.000586
											26.766667	0.000634
											26.783333	0.000731
											26.8	0.000667
											26.816667	0.000583
											26.833333	0.000719
											26.85	0.000606
											26.866667	0.000572
											26.883333	0.000768
											26.9	0.000784
											26.916667	0.00098
											26.933333	0.001095
											26.95	0.000831
											26.966667	0.000547
											26.983333	0.000472
											27	-0.000412
											27.016667	-0.001906
											27.033333	-0.00201
											27.05	-0.006604
											27.066667	-0.013619
											27.083333	-0.017853
											27.1	-0.026037
											27.116667	-0.032251
											27.133333	-0.035135
											27.15	-0.033859
											27.166667	-0.031193
											27.183333	-0.028927
											27.2	-0.027132
											27.216667	-0.025296
											27.233333	-0.02387
											27.25	-0.022204
											27.266667	-0.020177
											27.283333	-0.018271
											27.3	-0.016535
											27.316667	-0.014489
											27.333333	-0.012923
											27.35	-0.011447
											27.366667	-0.010101
											27.383333	-0.009255
											27.4	-0.008449
											27.416667	-0.007382
											27.433333	-0.006376
											27.45	-0.00606
											27.466667	-0.005504
											27.483333	-0.004758
											27.5	-0.003811
											27.516667	-0.002765
											27.533333	-0.002309
											27.55	-0.002072
											27.566667	-0.001626
											27.583333	-0.00114
											27.6	-0.000904
											27.616667	-0.000867
											27.633333	-0.000641
											27.65	-0.000414
											27.666667	-0.000418
											27.683333	-0.000432
											27.7	-0.000505
											27.716667	-0.000709
											27.733333	-0.000952
											27.75	-0.000976
											27.766667	-0.000809
											27.783333	-0.000583
											27.8	-0.000456
											27.816667	-0.00045
											27.833333	-0.000423
											27.85	-0.000507
											27.866667	-0.00064
											27.883333	-0.000744
											27.9	-0.000917
											27.916667	-0.000881
											27.933333	-0.000754
											27.95	-0.000628
											27.966667	-0.000451
											27.983333	-0.000324
											28	-0.000078
											28.016667	0.000049
											28.033333	0.000056
											28.05	-0.000158
											28.066667	-0.000161
											28.083333	-0.000145
											28.1	-0.000028
											28.116667	-0.000011
											28.133333	0.000026
											28.15	0.000092
											28.166667	0.000099
											28.183333	0.000176
											28.2	0.000262
											28.216667	0.000379
											28.233333	0.000446
											28.25	0.000243
											28.266667	0.000009
											28.283333	-0.000094
											28.3	-0.000137
											28.316667	-0.00017
											28.333333	-0.000194
											28.35	0.000023
											28.366667	0.00036
											28.383333	0.000767
											28.4	0.001004
											28.416667	0.00114
											28.433333	0.000847
											28.45	0.000494
											28.466667	0.00027
											28.483333	0.000177
											28.5	-0.000036
											28.516667	-0.000179
											28.533333	-0.000473
											28.55	-0.000588
											28.566667	-0.000412
											28.583333	-0.000647
											28.6	-0.000701
											28.616667	-0.000535
											28.633333	-0.00057
											28.65	-0.000665
											28.666667	-0.000731
											28.683333	-0.000827
											28.7	-0.000834
											28.716667	-0.00111
											28.733333	-0.001136
											28.75	-0.000682
											28.766667	-0.000299
											28.783333	0.000054
											28.8	0.000277
											28.816667	0.000299
											28.833333	0.000412
											28.85	0.000495
											28.866667	0.000698
											28.883333	0.00097
											28.9	0.001143
											28.916667	0.001156
											28.933333	0.001039
											28.95	0.000872
											28.966667	0.000875
											28.983333	0.000828
											29	0.000761
											29.016667	0.000604
											29.033333	0.000367
											29.05	0.000221
											29.066667	0.000194
											29.083333	-0.000033
											29.1	-0.00013
											29.116667	-0.000167
											29.133333	-0.000145
											29.15	-0.000223
											29.166667	-0.000291
											29.183333	-0.000229
											29.2	-0.000287
											29.216667	-0.000465
											29.233333	-0.000544
											29.25	-0.000554
											29.266667	-0.000465
											29.283333	-0.000196
											29.3	-0.000286
											29.316667	-0.000247
											29.333333	-0.000157
											29.35	-0.000058
											29.366667	0.000098
											29.383333	0.000144
											29.4	-0.000029
											29.416667	-0.000143
											29.433333	-0.000157
											29.45	-0.00019
											29.466667	-0.000444
											29.483333	-0.000512
											29.5	-0.000509
											29.516667	-0.000466
											29.533333	-0.000203
											29.55	-0.00005
											29.566667	0.000003
											29.583333	-0.000054
											29.6	-0.000305
											29.616667	-0.000565
											29.633333	-0.000475
											29.65	-0.000536
											29.666667	-0.000606
											29.683333	-0.000536
											29.7	-0.000497
											29.716667	-0.000329
											29.733333	-0.000282
											29.75	-0.000114
											29.766667	-0.000097
											29.783333	-0.00017
											29.8	-0.000002
											29.816667	0.000185
											29.833333	0.000312
											29.85	0.000429
											29.866667	0.000285
											29.883333	0.000202
											29.9	0.000499
											29.916667	0.000926
											29.933333	0.001112
											29.95	0.00107
											29.966667	0.001037
											29.983333	0.001125
											30	0.001612
											30.016667	0.001939
											30.033333	-0.000283
											30.05	-0.002156
											30.066667	-0.006808
											30.083333	-0.016669
											30.1	-0.024831
											30.116667	-0.033303
											30.133333	-0.036865
											30.15	-0.034816
											30.166667	-0.031758
											30.183333	-0.029069
											30.2	-0.02709
											30.216667	-0.024921
											30.233333	-0.023202
											30.25	-0.021632
											30.266667	-0.020193
											30.283333	-0.019224
											30.3	-0.017844
											30.316667	-0.016254
											30.333333	-0.014834
											30.35	-0.013604
											30.366667	-0.012404
											30.383333	-0.011464
											30.4	-0.010674
											30.416667	-0.010014
											30.433333	-0.009503
											30.45	-0.008882
											30.466667	-0.008351
											30.483333	-0.00763
											30.5	-0.00699
											30.516667	-0.006439
											30.533333	-0.005997
											30.55	-0.005706
											30.566667	-0.005544
											30.583333	-0.005083
											30.6	-0.004481
											30.616667	-0.004159
											30.633333	-0.003838
											30.65	-0.003556
											30.666667	-0.003153
											30.683333	-0.002791
											30.7	-0.002538
											30.716667	-0.002336
											30.733333	-0.002084
											30.75	-0.001571
											30.766667	-0.001028
											30.783333	-0.000755
											30.8	-0.000702
											30.816667	-0.000719
											30.833333	-0.000776
											30.85	-0.000743
											30.866667	-0.00056
											30.883333	-0.000216
											30.9	0.000168
											30.916667	0.000371
											30.933333	0.000455
											30.95	0.000479
											30.966667	0.000483
											30.983333	0.000517
											31	0.000541
											31.016667	0.000595
											31.033333	0.00056
											31.05	0.000505
											31.066667	0.000539
											31.083333	0.000274
											31.1	0.000178
											31.116667	-0.000067
											31.133333	-0.000372
											31.15	-0.000447
											31.166667	-0.000411
											31.183333	-0.000406
											31.2	-0.000511
											31.216667	-0.000746
											31.233333	-0.0009
											31.25	-0.000895
											31.266667	-0.000679
											31.283333	-0.000433
											31.3	-0.000357
											31.316667	-0.000371
											31.333333	-0.000376
											31.35	-0.000379
											31.366667	-0.000283
											31.383333	-0.000277
											31.4	-0.00031
											31.416667	-0.000154
											31.433333	-0.000177
											31.45	-0.000021
											31.466667	0.000346
											31.483333	0.000533
											31.5	0.00043
											31.516667	0.000277
											31.533333	0.000194
											31.55	0.000311
											31.566667	0.000448
											31.583333	0.000415
											31.6	0.000162
											31.616667	-0.000031
											31.633333	-0.000043
											31.65	-0.000186
											31.666667	-0.000339
											31.683333	-0.000172
											31.7	-0.000014
											31.716667	-0.000048
											31.733333	-0.000101
											31.75	-0.000104
											31.766667	-0.000067
											31.783333	-0.000111
											31.8	-0.000244
											31.816667	-0.000207
											31.833333	0.000108
											31.85	0.000104
											31.866667	0.00007
											31.883333	-0.000005
											31.9	-0.000099
											31.916667	-0.000253
											31.933333	-0.000258
											31.95	-0.000233
											31.966667	-0.000259
											31.983333	-0.000135
											32	-0.000111
											32.016667	-0.000256
											32.033333	-0.000302
											32.05	-0.000198
											32.066667	-0.000215
											32.083333	-0.000213
											32.1	-0.00018
											32.116667	-0.000127
											32.133333	-0.000134
											32.15	-0.000242
											32.166667	-0.000189
											32.183333	-0.000107
											32.2	0.000024
											32.216667	0.000136
											32.233333	0.000287
											32.25	0.000419
											32.266667	0.00038
											32.283333	0.000442
											32.3	0.000603
											32.316667	0.000383
											32.333333	0.000094
											32.35	-0.000045
											32.366667	-0.000114
											32.383333	-0.000244
											32.4	-0.000363
											32.416667	-0.000453
											32.433333	-0.000603
											32.45	-0.000883
											32.466667	-0.001103
											32.483333	-0.001203
											32.5	-0.001363
											32.516667	-0.001493
											32.533333	-0.001742
											32.55	-0.001942
											32.566667	-0.001842
											32.583333	-0.001482
											32.6	-0.001171
											32.616667	-0.001331
											32.633333	-0.001211
											32.65	-0.001028
											32.666667	-0.000763
											32.683333	-0.000389
											32.7	0.000645
											32.716667	0.001739
											32.733333	0.002444
											32.75	0.001778
											32.766667	0.001238
											32.783333	0.000782
											32.8	0.000575
											32.816667	0.000589
											32.833333	0.000932
											32.85	0.001375
											32.866667	0.002019
											32.883333	0.00233
											32.9	0.001706
											32.916667	0.001491
											32.933333	0.001947
											32.95	0.002483
											32.966667	0.003538
											32.983333	0.004654
											33	0.006227
											33.016667	0.007725
											33.033333	0.010493
											33.05	0.00721
											33.066667	-0.001352
											33.083333	-0.008734
											33.1	-0.016416
											33.116667	-0.028043
											33.133333	-0.034995
											33.15	-0.031627
											33.166667	-0.027719
											33.183333	-0.024711
											33.2	-0.022443
											33.216667	-0.019625
											33.233333	-0.017103
											33.25	-0.014148
											33.266667	-0.011662
											33.283333	-0.010476
											33.3	-0.00956
											33.316667	-0.008705
											33.333333	-0.007729
											33.35	-0.007071
											33.366667	-0.00645
											33.383333	-0.005559
[truncated: 879 more rows]

## Sheet: MAGEA4_Triple_Control
	ΔQ (μcal)	Vol. (μL)	Xt (mM)	Mt (mM)	XMT	∆H (cal/mol)	Fit (cal/mol)	Residual (cal/mol)
1	5.72774e-2	1.00	0.00000e0	0.00000e0		286.35841	0.00000e0	0.00000e0
2	-0.17967	2.50	0.00000e0	0.00000e0		-359.32393	0.00000e0	0.00000e0
3	-0.13653	2.50	0.00000e0	0.00000e0		-273.04577	0.00000e0	0.00000e0
4	0.64126	2.50	0.00000e0	0.00000e0		1282.47199	0.00000e0	0.00000e0
5	-0.18294	2.50	0.00000e0	0.00000e0		-365.86510	0.00000e0	0.00000e0
6	-0.28248	2.50	0.00000e0	0.00000e0		-564.92960	0.00000e0	0.00000e0
7	-0.17343	2.50	0.00000e0	0.00000e0		-346.84886	0.00000e0	0.00000e0
8	0.17677	2.50	0.00000e0	0.00000e0		353.52806	0.00000e0	0.00000e0
9	-0.22183	2.50	0.00000e0	0.00000e0		-443.63778	0.00000e0	0.00000e0
10	-0.21560	2.50	0.00000e0	0.00000e0		-431.17462	0.00000e0	0.00000e0
11	-0.18820	2.50	0.00000e0	0.00000e0		-376.38052	0.00000e0	0.00000e0
12	-0.22019	2.50	0.00000e0	0.00000e0		-440.36470	0.00000e0	0.00000e0
13	-0.21149	2.50	0.00000e0	0.00000e0		-422.97101	0.00000e0	0.00000e0
14	-0.20783	2.50	0.00000e0	0.00000e0		-415.64601	0.00000e0	0.00000e0
15	-0.26485	2.50	0.00000e0	0.00000e0		-529.68121	0.00000e0	0.00000e0
16	0.43609	2.50	0.00000e0	0.00000e0		872.14258	0.00000e0	0.00000e0
17	0.00000e0	0	0.00000e0	0.00000e0	0.00000e0	0.00000e0	0.00000e0	0.00000e0
