# Supplementary material for: Structural basis for RAD18 regulation by MAGEA4 and its implications for RING ubiquitin ligase binding by MAGE family proteins
Source: EMBO J. 2024 Mar 6;43(7):1273–300. doi: 10.1038/s44318-024-00058-9 (PMC10987633; doi:10.1038/s44318-024-00058-9)
Supplement: Supplementary file 5 — Source Data Fig. 2 [file 44318_2024_58_MOESM5_ESM.zip]

Archive with 18 entries (15 files):
- Figure 2/
- Figure 2/.DS_Store
- __MACOSX/Figure 2/._.DS_Store
- Figure 2/2C/
- Figure 2/2B/
- Figure 2/2C/.DS_Store
- __MACOSX/Figure 2/2C/._.DS_Store
- Figure 2/2C/MAGEA4_WT_SEC.jpg
- __MACOSX/Figure 2/2C/._MAGEA4_WT_SEC.jpg
- Figure 2/2C/MAGEA4_Di-L_SEC.jpg
- Figure 2/2C/231002_magea4_WT_sec_s75.asc
- __MACOSX/Figure 2/2C/._231002_magea4_WT_sec_s75.asc
- Figure 2/2C/231011_magea4_llaa_sec_s75.asc
- __MACOSX/Figure 2/2C/._231011_magea4_llaa_sec_s75.asc
- Figure 2/2B/.DS_Store
- __MACOSX/Figure 2/2B/._.DS_Store
- Figure 2/2B/MAGEA4_Di-L_TALON.jpg
- Figure 2/2B/MAGEA4_WT_Talon.jpg
