# Supplementary material for: Structural basis for RAD18 regulation by MAGEA4 and its implications for RING ubiquitin ligase binding by MAGE family proteins
Source: EMBO J. 2024 Mar 6;43(7):1273–300. doi: 10.1038/s44318-024-00058-9 (PMC10987633; doi:10.1038/s44318-024-00058-9)
Supplement: Supplementary file 5 — Source Data Fig. 2 [file 44318_2024_58_MOESM5_ESM.zip › Figure 2/2C/231002_magea4_WT_sec_s75.asc]

10		10		10		10
Manual run 4:10_UV1_280nm		Manual run 4:10_UV2_254nm		Manual run 4:10_UV3_215nm		Manual run 4:10_Fractions
ml	mAU	ml	mAU	ml	mAU	ml	(Fractions)
0.000	-3.092000	0.000	0.000000	0.000	0.000000	0.050	"1A1"
0.033	-21.954000	0.033	69.055000	0.033	190.134000	0.550	"1A2"
0.067	-20.956000	0.067	70.319000	0.067	-82.580000	1.050	"1A3"
0.100	-19.053000	0.100	72.343000	0.100	30.126000	1.550	"1A4"
0.133	-19.135000	0.133	72.052000	0.133	-134.629000	2.050	"1A5"
0.167	-21.017000	0.167	69.937000	0.167	73.850000	2.550	"1A6"
0.200	-21.839000	0.200	69.457000	0.200	-160.184000	3.050	"1A7"
0.233	-22.164000	0.233	68.955000	0.233	-66.705000	3.550	"1A8"
0.267	-22.200000	0.267	68.734000	0.267	-13.680000	4.050	"1A9"
0.300	-22.205000	0.300	68.919000	0.300	-52.767000	4.550	"1A10"
0.333	-22.408000	0.333	68.570000	0.333	-40.002000	5.050	"1A11"
0.366	-22.493000	0.366	68.489000	0.366	81.266000	5.550	"1A12"
0.400	-22.544000	0.400	68.295000	0.400	85.352000	6.050	"1B12"
0.433	-22.606000	0.433	68.442000	0.433	-141.220000	6.550	"1B11"
0.466	-22.718000	0.466	68.040000	0.466	149.092000	7.050	"1B10"
0.500	-22.823000	0.500	68.109000	0.500	21.163000	7.550	"1B9"
0.533	-22.813000	0.533	68.522000	0.533	232.437000	8.050	"1B8"
0.566	-22.774000	0.566	68.566000	0.566	176.418000	8.550	"1B7"
0.600	-22.929000	0.600	67.685000	0.600	99.383000	9.050	"1B6"
0.633	-23.081000	0.633	67.978000	0.633	87.683000	9.550	"1B5"
0.666	-22.941000	0.666	67.793000	0.666	250.827000	10.050	"1B4"
0.700	-22.951000	0.700	68.251000	0.700	338.498000	10.550	"1B3"
0.733	-23.029000	0.733	67.937000	0.733	197.640000	11.050	"1B2"
0.766	-23.023000	0.766	68.077000	0.766	474.011000	11.550	"1B1"
0.800	-23.185000	0.800	68.139000	0.800	272.520000	12.050	"1C1"
0.833	-22.971000	0.833	68.035000	0.833	267.693000	12.550	"1C2"
0.866	-23.049000	0.866	67.900000	0.866	103.454000	13.050	"1C3"
0.900	-23.099000	0.900	68.145000	0.900	166.501000	13.550	"1C4"
0.933	-22.880000	0.933	68.470000	0.933	254.042000	14.050	"1C5"
0.966	-23.010000	0.966	68.326000	0.966	190.697000	14.550	"1C6"
0.999	-23.180000	0.999	68.084000	0.999	83.985000	15.050	"1C7"
1.033	-23.097000	1.033	68.142000	1.033	240.556000	15.550	"1C8"
1.066	-23.243000	1.066	68.349000	1.066	73.193000	16.050	"1C9"
1.099	-23.158000	1.099	68.233000	1.099	832.735000	16.550	"1C10"
1.133	-23.129000	1.133	68.021000	1.133	399.927000	17.050	"1C11"
1.166	-23.143000	1.166	68.358000	1.166	513.958000	17.550	"1C12"
1.199	-23.120000	1.199	68.257000	1.199	623.974000	18.050	"1D12"
1.233	-23.197000	1.233	67.906000	1.233	298.834000	18.550	"1D11"
1.266	-23.169000	1.266	68.312000	1.266	127.775000	19.050	"1D10"
1.299	-23.155000	1.299	68.130000	1.299	225.846000	19.550	"1D9"
1.333	-23.423000	1.333	68.223000	1.333	133.792000	20.050	"1D8"
1.366	-23.350000	1.366	68.444000	1.366	201.157000	20.550	"1D7"
1.399	-23.199000	1.399	68.339000	1.399	194.134000	21.050	"1D6"
1.433	-23.393000	1.433	67.902000	1.433	139.456000	21.550	"1D5"
1.466	-23.313000	1.466	67.911000	1.466	129.407000	22.050	"1D4"
1.499	-23.237000	1.499	68.095000	1.499	113.046000	22.550	"1D3"
1.532	-23.273000	1.532	68.280000	1.532	277.775000	23.050	"1D2"
1.566	-23.311000	1.566	68.302000	1.566	208.342000	23.060	"Waste"
1.599	-23.257000	1.599	68.123000	1.599	165.974000
1.632	-23.380000	1.632	68.269000	1.632	171.880000
1.666	-23.388000	1.666	68.272000	1.666	305.217000
1.699	-23.416000	1.699	68.091000	1.699	479.369000
1.732	-23.373000	1.732	68.375000	1.732	152.311000
1.766	-23.363000	1.766	68.140000	1.766	379.075000
1.799	-23.525000	1.799	68.240000	1.799	202.288000
1.832	-23.460000	1.832	68.033000	1.832	120.159000
1.866	-23.520000	1.866	68.119000	1.866	131.094000
1.899	-23.558000	1.899	68.206000	1.899	297.169000
1.932	-23.623000	1.932	67.969000	1.932	287.929000
1.966	-23.541000	1.966	68.051000	1.966	70.140000
1.999	-23.787000	1.999	68.244000	1.999	-79.274000
2.032	-23.621000	2.032	67.927000	2.032	454.047000
2.066	-23.651000	2.066	67.898000	2.066	86.942000
2.099	-23.644000	2.099	67.936000	2.099	156.215000
2.132	-23.715000	2.132	68.017000	2.132	322.014000
2.165	-23.739000	2.165	67.725000	2.165	181.371000
2.199	-23.775000	2.199	67.710000	2.199	268.348000
2.232	-23.731000	2.232	68.103000	2.232	370.611000
2.265	-23.908000	2.265	67.726000	2.265	313.707000
2.299	-23.699000	2.299	67.852000	2.299	277.482000
2.332	-23.908000	2.332	68.065000	2.332	18.471000
2.365	-23.580000	2.365	67.704000	2.365	422.503000
2.399	-24.140000	2.399	67.972000	2.399	92.072000
2.432	-23.670000	2.432	67.923000	2.432	247.000000
2.465	-23.874000	2.465	67.998000	2.465	314.226000
2.499	-23.970000	2.499	67.843000	2.499	227.529000
2.532	-23.896000	2.532	67.992000	2.532	376.738000
2.565	-23.769000	2.565	67.850000	2.565	254.786000
2.599	-24.087000	2.599	67.797000	2.599	274.836000
2.632	-23.845000	2.632	67.714000	2.632	384.872000
2.665	-23.931000	2.665	67.943000	2.665	100.239000
2.699	-23.982000	2.699	68.022000	2.699	280.832000
2.732	-23.808000	2.732	67.889000	2.732	23.322000
2.765	-23.948000	2.765	67.749000	2.765	106.354000
2.798	-23.926000	2.798	67.852000	2.798	157.445000
2.832	-23.893000	2.832	67.998000	2.832	211.670000
2.865	-23.936000	2.865	67.756000	2.865	250.984000
2.898	-24.067000	2.898	67.681000	2.898	268.795000
2.932	-24.130000	2.932	67.664000	2.932	207.007000
2.965	-24.008000	2.965	67.997000	2.965	280.805000
2.998	-24.130000	2.998	67.726000	2.998	153.030000
3.032	-24.032000	3.032	67.619000	3.032	184.402000
3.065	-24.145000	3.065	67.811000	3.065	177.048000
3.098	-24.205000	3.098	67.746000	3.098	160.148000
3.132	-24.040000	3.132	67.845000	3.132	229.817000
3.165	-23.992000	3.165	67.958000	3.165	201.832000
3.198	-23.922000	3.198	68.291000	3.198	272.098000
3.232	-24.010000	3.232	67.740000	3.232	316.722000
3.265	-24.119000	3.265	67.736000	3.265	239.923000
3.298	-24.132000	3.298	67.972000	3.298	345.817000
3.331	-24.090000	3.331	67.716000	3.331	152.661000
3.365	-24.041000	3.365	68.016000	3.365	213.184000
3.398	-24.112000	3.398	67.668000	3.398	257.702000
3.431	-24.066000	3.431	67.939000	3.431	301.359000
3.465	-24.245000	3.465	68.167000	3.465	43.813000
3.498	-24.099000	3.498	67.950000	3.498	226.832000
3.531	-24.078000	3.531	67.904000	3.531	139.034000
3.565	-24.214000	3.565	67.914000	3.565	263.025000
3.598	-24.198000	3.598	67.895000	3.598	340.025000
3.631	-24.108000	3.631	67.933000	3.631	460.156000
3.665	-24.089000	3.665	68.139000	3.665	305.412000
3.698	-24.172000	3.698	68.055000	3.698	262.135000
3.731	-24.192000	3.731	68.116000	3.731	283.719000
3.765	-24.153000	3.765	67.865000	3.765	172.241000
3.798	-24.216000	3.798	67.928000	3.798	286.059000
3.831	-23.951000	3.831	67.985000	3.831	174.806000
3.865	-24.258000	3.865	67.886000	3.865	197.209000
3.898	-24.169000	3.898	67.908000	3.898	298.263000
3.931	-24.257000	3.931	67.867000	3.931	209.479000
3.964	-24.406000	3.964	67.928000	3.964	298.671000
3.998	-24.237000	3.998	67.574000	3.998	150.706000
4.031	-24.173000	4.031	67.702000	4.031	182.328000
4.064	-24.258000	4.064	67.836000	4.064	158.320000
4.098	-24.343000	4.098	68.143000	4.098	141.286000
4.131	-24.180000	4.131	67.632000	4.131	138.329000
4.164	-24.266000	4.164	67.753000	4.164	235.711000
4.198	-24.315000	4.198	67.968000	4.198	284.093000
4.231	-24.193000	4.231	68.124000	4.231	99.101000
4.264	-24.432000	4.264	67.842000	4.264	103.065000
4.298	-24.294000	4.298	67.565000	4.298	134.482000
4.331	-24.384000	4.331	67.960000	4.331	193.381000
4.364	-24.566000	4.364	67.805000	4.364	211.559000
4.398	-24.382000	4.398	68.034000	4.398	273.304000
4.431	-24.456000	4.431	67.811000	4.431	264.204000
4.464	-24.291000	4.464	67.958000	4.464	224.803000
4.498	-24.133000	4.498	68.000000	4.498	79.306000
4.531	-24.203000	4.531	67.593000	4.531	214.651000
4.564	-24.376000	4.564	67.899000	4.564	171.589000
4.597	-24.316000	4.597	67.698000	4.597	217.155000
4.631	-24.466000	4.631	67.431000	4.631	135.040000
4.664	-24.342000	4.664	67.873000	4.664	196.636000
4.697	-24.469000	4.697	67.789000	4.697	62.241000
4.731	-24.539000	4.731	67.920000	4.731	262.399000
4.764	-24.437000	4.764	67.936000	4.764	163.907000
4.797	-24.462000	4.797	67.713000	4.797	279.459000
4.831	-24.709000	4.831	67.818000	4.831	64.652000
4.864	-24.566000	4.864	67.947000	4.864	113.260000
4.897	-24.534000	4.897	67.861000	4.897	97.361000
4.931	-24.587000	4.931	67.885000	4.931	312.448000
4.964	-24.443000	4.964	67.861000	4.964	163.778000
4.997	-24.598000	4.997	67.985000	4.997	160.577000
5.031	-24.485000	5.031	67.777000	5.031	61.618000
5.064	-24.623000	5.064	67.884000	5.064	133.109000
5.097	-24.559000	5.097	67.835000	5.097	217.252000
5.130	-24.449000	5.130	68.035000	5.130	237.197000
5.164	-24.517000	5.164	67.629000	5.164	128.004000
5.197	-24.582000	5.197	67.917000	5.197	207.747000
5.230	-24.446000	5.230	67.772000	5.230	181.877000
5.264	-24.493000	5.264	67.891000	5.264	166.383000
5.297	-24.594000	5.297	67.791000	5.297	118.637000
5.330	-24.638000	5.330	67.864000	5.330	42.723000
5.364	-24.480000	5.364	67.921000	5.364	113.406000
5.397	-24.564000	5.397	67.836000	5.397	246.097000
5.430	-24.452000	5.430	67.837000	5.430	186.129000
5.464	-24.599000	5.464	67.934000	5.464	161.794000
5.497	-24.633000	5.497	67.881000	5.497	142.603000
5.530	-24.600000	5.530	67.852000	5.530	138.951000
5.564	-24.660000	5.564	67.926000	5.564	148.727000
5.597	-24.516000	5.597	67.858000	5.597	121.772000
5.630	-24.753000	5.630	67.757000	5.630	178.720000
5.664	-24.613000	5.664	67.797000	5.664	26.683000
5.697	-24.908000	5.697	67.764000	5.697	90.068000
5.730	-24.595000	5.730	67.988000	5.730	137.527000
5.763	-24.729000	5.763	68.013000	5.763	116.716000
5.797	-24.979000	5.797	67.831000	5.797	23.520000
5.830	-24.523000	5.830	68.424000	5.830	128.382000
5.863	-24.444000	5.863	67.658000	5.863	386.690000
5.897	-24.846000	5.897	67.865000	5.897	13.090000
5.930	-24.919000	5.930	68.146000	5.930	171.512000
5.963	-24.683000	5.963	68.054000	5.963	180.593000
5.997	-24.514000	5.997	67.656000	5.997	-51.272000
6.030	-24.691000	6.030	67.993000	6.030	170.295000
6.063	-24.516000	6.063	67.980000	6.063	172.175000
6.097	-24.532000	6.097	67.831000	6.097	98.110000
6.130	-24.555000	6.130	67.766000	6.130	186.629000
6.163	-24.648000	6.163	67.978000	6.163	164.562000
6.197	-24.657000	6.197	67.970000	6.197	133.398000
6.230	-24.661000	6.230	68.097000	6.230	188.218000
6.263	-24.684000	6.263	68.060000	6.263	236.761000
6.297	-24.763000	6.297	67.953000	6.297	80.252000
6.330	-24.535000	6.330	68.052000	6.330	115.405000
6.363	-24.656000	6.363	68.054000	6.363	278.664000
6.396	-24.584000	6.396	68.007000	6.396	60.038000
6.430	-24.798000	6.430	68.127000	6.430	14.820000
6.463	-24.677000	6.463	68.097000	6.463	170.016000
6.496	-24.753000	6.496	68.147000	6.496	55.129000
6.530	-24.680000	6.530	68.024000	6.530	151.977000
6.563	-24.566000	6.563	67.945000	6.563	76.292000
6.596	-24.704000	6.596	68.159000	6.596	-19.296000
6.630	-24.780000	6.630	67.972000	6.630	90.573000
6.663	-24.634000	6.663	68.441000	6.663	167.560000
6.696	-24.616000	6.696	68.266000	6.696	230.368000
6.730	-24.509000	6.730	68.474000	6.730	202.528000
6.763	-24.493000	6.763	68.160000	6.763	120.558000
6.796	-24.606000	6.796	68.363000	6.796	224.962000
6.830	-24.588000	6.830	68.257000	6.830	143.455000
6.863	-24.465000	6.863	68.561000	6.863	171.533000
6.896	-24.304000	6.896	68.489000	6.896	273.517000
6.929	-24.318000	6.929	68.817000	6.929	280.010000
6.963	-24.123000	6.963	68.700000	6.963	223.267000
6.996	-24.012000	6.996	68.605000	6.996	136.340000
7.029	-23.884000	7.029	69.126000	7.029	217.403000
7.063	-23.725000	7.063	69.114000	7.063	134.455000
7.096	-23.593000	7.096	69.294000	7.096	209.996000
7.129	-23.346000	7.129	69.338000	7.129	-80.031000
7.163	-23.105000	7.163	69.770000	7.163	-5.050000
7.196	-22.631000	7.196	70.013000	7.196	92.190000
7.229	-22.323000	7.229	70.502000	7.229	256.413000
7.263	-21.886000	7.263	70.971000	7.263	332.460000
7.296	-21.338000	7.296	71.656000	7.296	292.096000
7.329	-20.544000	7.329	72.309000	7.329	114.680000
7.363	-19.615000	7.363	73.626000	7.363	-20.505000
7.396	-18.050000	7.396	75.430000	7.396	175.817000
7.429	-15.988000	7.429	78.314000	7.429	3.906000
7.463	-13.029000	7.463	81.700000	7.463	-24.511000
7.496	-9.155000	7.496	86.324000	7.496	112.055000
7.529	-3.365000	7.529	92.547000	7.529	253.865000
7.562	6.374000	7.562	105.112000	7.562	439.243000
7.596	25.756000	7.596	132.818000	7.596	259.769000
7.629	62.130000	7.629	187.576000	7.629	394.939000
7.662	123.143000	7.662	279.788000	7.662	555.346000
7.696	210.871000	7.696	406.225000	7.696	725.188000
7.729	323.921000	7.729	553.735000	7.729	855.490000
7.762	455.090000	7.762	700.656000	7.762	966.980000
7.796	598.784000	7.796	831.796000	7.796	1020.469000
7.829	741.504000	7.829	939.662000	7.829	974.307000
7.862	868.915000	7.862	1023.544000	7.862	1072.716000
7.896	972.840000	7.896	1085.040000	7.896	1141.497000
7.929	1052.424000	7.929	1128.193000	7.929	1461.254000
7.962	1111.780000	7.962	1157.308000	7.962	1564.216000
7.996	1155.210000	7.996	1175.530000	7.996	667.825000
8.029	1187.897000	8.029	1185.114000	8.029	1363.872000
8.062	1209.473000	8.062	1183.099000	8.062	1372.220000
8.096	1218.319000	8.096	1162.385000	8.096	687.192000
8.129	1209.516000	8.129	1112.358000	8.129	1675.368000
8.162	1178.560000	8.162	1027.086000	8.162	965.083000
8.195	1125.361000	8.195	919.874000	8.195	736.931000
8.229	1050.466000	8.229	804.414000	8.229	1707.592000
8.262	958.895000	8.262	697.248000	8.262	667.080000
8.295	855.260000	8.295	601.917000	8.295	921.796000
8.329	751.492000	8.329	521.569000	8.329	1215.993000
8.362	658.382000	8.362	454.840000	8.362	904.393000
8.395	581.814000	8.395	403.741000	8.395	797.758000
8.429	521.613000	8.429	364.115000	8.429	752.925000
8.462	475.728000	8.462	334.211000	8.462	839.814000
8.495	439.838000	8.495	310.797000	8.495	739.372000
8.529	411.865000	8.529	292.787000	8.529	760.521000
8.562	390.152000	8.562	278.278000	8.562	738.225000
8.595	372.982000	8.595	267.080000	8.595	678.399000
8.629	359.200000	8.629	258.223000	8.629	650.325000
8.662	349.537000	8.662	251.001000	8.662	660.953000
8.695	343.244000	8.695	245.745000	8.695	736.533000
8.728	341.681000	8.728	242.657000	8.728	742.408000
8.762	345.615000	8.762	242.088000	8.762	697.308000
8.795	356.040000	8.795	243.559000	8.795	652.873000
8.828	374.929000	8.828	248.333000	8.828	789.473000
8.862	405.267000	8.862	257.755000	8.862	727.091000
8.895	448.881000	8.895	272.367000	8.895	657.545000
8.928	510.510000	8.928	293.565000	8.928	729.738000
8.962	592.979000	8.962	323.252000	8.962	797.176000
8.995	701.333000	8.995	362.348000	8.995	795.493000
9.028	835.013000	9.028	410.877000	9.028	1042.220000
9.062	992.562000	9.062	469.610000	9.062	918.815000
9.095	1169.576000	9.095	537.624000	9.095	994.128000
9.128	1359.557000	9.128	614.065000	9.128	1138.410000
9.162	1553.771000	9.162	696.374000	9.162	976.843000
9.195	1732.187000	9.195	779.636000	9.195	1152.904000
9.228	1892.083000	9.228	861.140000	9.228	1029.178000
9.262	2026.468000	9.262	938.686000	9.262	1054.223000
9.295	2121.682000	9.295	1008.791000	9.295	1096.886000
9.328	2218.880000	9.328	1068.988000	9.328	1106.690000
9.361	2275.442000	9.361	1117.463000	9.361	1088.308000
9.395	2267.618000	9.395	1152.070000	9.395	985.907000
9.428	2332.479000	9.428	1170.114000	9.428	1065.156000
9.461	2320.863000	9.461	1170.387000	9.461	1058.172000
9.495	2267.411000	9.495	1147.477000	9.495	1072.116000
9.528	2250.685000	9.528	1104.836000	9.528	1101.549000
9.561	2155.544000	9.561	1032.410000	9.561	1140.932000
9.595	2052.389000	9.595	946.153000	9.595	1027.309000
9.628	1875.258000	9.628	849.379000	9.628	1075.696000
9.661	1656.751000	9.661	749.089000	9.661	974.524000
9.695	1427.435000	9.695	652.845000	9.695	920.862000
9.728	1208.074000	9.728	564.035000	9.728	975.901000
9.761	1008.453000	9.761	482.567000	9.761	945.525000
9.795	829.777000	9.795	410.995000	9.795	933.504000
9.828	673.765000	9.828	347.931000	9.828	1069.723000
9.861	541.936000	9.861	294.818000	9.861	1324.786000
9.895	430.840000	9.895	249.781000	9.895	606.750000
9.928	338.901000	9.928	212.960000	9.928	629.603000
9.961	264.874000	9.961	183.349000	9.961	585.440000
9.994	205.150000	9.994	161.016000	9.994	620.429000
10.028	159.491000	10.028	144.044000	10.028	516.090000
10.061	125.086000	10.061	131.295000	10.061	438.881000
10.094	99.380000	10.094	121.552000	10.094	484.094000
10.128	80.029000	10.128	114.275000	10.128	457.330000
10.161	65.875000	10.161	108.985000	10.161	390.278000
10.194	54.922000	10.194	105.344000	10.194	265.677000
10.228	46.918000	10.228	101.857000	10.228	372.530000
10.261	40.652000	10.261	99.712000	10.261	424.348000
10.294	35.911000	10.294	97.972000	10.294	401.079000
10.328	32.061000	10.328	96.384000	10.328	280.929000
10.361	28.960000	10.361	95.254000	10.361	452.568000
10.394	26.315000	10.394	94.303000	10.394	362.191000
10.428	24.020000	10.428	93.444000	10.428	327.371000
10.461	22.307000	10.461	92.793000	10.461	374.815000
10.494	20.956000	10.494	92.311000	10.494	251.150000
10.527	19.647000	10.527	91.918000	10.527	276.273000
10.561	18.665000	10.561	91.605000	10.561	483.172000
10.594	17.881000	10.594	91.189000	10.594	428.082000
10.627	17.124000	10.627	91.027000	10.627	470.044000
10.661	16.531000	10.661	90.890000	10.661	218.247000
10.694	16.065000	10.694	90.747000	10.694	233.215000
10.727	15.590000	10.727	90.475000	10.727	385.713000
10.761	15.187000	10.761	90.577000	10.761	295.953000
10.794	14.775000	10.794	90.375000	10.794	430.925000
10.827	14.394000	10.827	90.390000	10.827	419.206000
10.861	13.959000	10.861	90.068000	10.861	197.659000
10.894	13.253000	10.894	89.943000	10.894	458.305000
10.927	12.629000	10.927	89.429000	10.927	462.783000
10.961	12.169000	10.961	89.344000	10.961	376.733000
10.994	11.079000	10.994	89.065000	10.994	178.518000
11.027	10.499000	11.027	88.080000	11.027	486.966000
11.061	9.536000	11.061	88.029000	11.061	311.186000
11.094	8.566000	11.094	87.367000	11.094	254.076000
11.127	7.424000	11.127	86.889000	11.127	343.331000
11.160	6.294000	11.160	86.358000	11.160	214.533000
11.194	5.312000	11.194	85.940000	11.194	297.087000
11.227	4.047000	11.227	85.099000	11.227	614.964000
11.260	2.832000	11.260	84.475000	11.260	347.244000
11.294	1.665000	11.294	83.686000	11.294	267.007000
11.327	0.613000	11.327	82.901000	11.327	261.955000
11.360	-0.683000	11.360	82.780000	11.360	265.732000
11.394	-1.774000	11.394	82.041000	11.394	235.179000
11.427	-3.119000	11.427	81.161000	11.427	84.045000
11.460	-4.120000	11.460	81.084000	11.460	176.698000
11.494	-5.234000	11.494	79.910000	11.494	428.592000
11.527	-6.108000	11.527	79.670000	11.527	206.065000
11.560	-7.174000	11.560	79.323000	11.560	188.476000
11.594	-8.143000	11.594	78.538000	11.594	261.130000
11.627	-9.105000	11.627	78.305000	11.627	235.778000
11.660	-9.996000	11.660	77.647000	11.660	343.196000
11.694	-10.688000	11.694	77.107000	11.694	276.577000
11.727	-11.412000	11.727	76.852000	11.727	369.299000
11.760	-12.047000	11.760	76.713000	11.760	312.143000
11.793	-12.666000	11.793	76.229000	11.793	249.319000
11.827	-13.254000	11.827	75.789000	11.827	348.967000
11.860	-13.671000	11.860	75.610000	11.860	232.586000
11.893	-14.217000	11.893	75.433000	11.893	312.710000
11.927	-14.319000	11.927	75.327000	11.927	313.550000
11.960	-14.679000	11.960	75.078000	11.960	266.528000
11.993	-14.970000	11.993	75.027000	11.993	209.705000
12.027	-15.057000	12.027	75.022000	12.027	334.630000
12.060	-15.335000	12.060	74.647000	12.060	264.951000
12.093	-15.550000	12.093	74.590000	12.093	265.465000
12.127	-15.657000	12.127	74.509000	12.127	324.031000
12.160	-16.006000	12.160	74.332000	12.160	166.668000
12.193	-16.032000	12.193	74.275000	12.193	204.290000
12.227	-16.446000	12.227	74.145000	12.227	179.256000
12.260	-16.535000	12.260	73.680000	12.260	173.786000
12.293	-16.894000	12.293	73.796000	12.293	354.675000
12.326	-16.968000	12.326	73.612000	12.326	158.473000
12.360	-17.435000	12.360	73.220000	12.360	60.295000
12.393	-17.662000	12.393	73.460000	12.393	280.236000
12.426	-17.892000	12.426	73.077000	12.426	408.193000
12.460	-18.177000	12.460	73.123000	12.460	217.195000
12.493	-18.253000	12.493	72.690000	12.493	146.425000
12.526	-18.473000	12.526	72.769000	12.526	192.914000
12.560	-18.663000	12.560	72.367000	12.560	224.928000
12.593	-18.968000	12.593	72.509000	12.593	309.614000
12.626	-19.091000	12.626	72.188000	12.626	287.734000
12.660	-19.119000	12.660	72.080000	12.660	348.696000
12.693	-19.384000	12.693	72.111000	12.693	159.036000
12.726	-19.559000	12.726	71.872000	12.726	422.899000
12.760	-19.748000	12.760	71.796000	12.760	462.397000
12.793	-19.713000	12.793	71.852000	12.793	240.784000
12.826	-19.788000	12.826	71.882000	12.826	209.332000
12.860	-20.292000	12.860	71.762000	12.860	144.735000
12.893	-20.157000	12.893	71.660000	12.893	325.235000
12.926	-20.188000	12.926	71.390000	12.926	252.480000
12.959	-20.502000	12.959	71.509000	12.959	314.857000
12.993	-20.579000	12.993	71.475000	12.993	193.617000
13.026	-20.650000	13.026	71.225000	13.026	211.367000
13.059	-20.444000	13.059	71.327000	13.059	268.621000
13.093	-20.994000	13.093	71.312000	13.093	174.883000
13.126	-20.920000	13.126	71.142000	13.126	-14.618000
13.159	-21.298000	13.159	71.442000	13.159	485.640000
13.193	-20.768000	13.193	71.575000	13.193	69.801000
13.226	-22.164000	13.226	69.898000	13.226	-493.702000
13.259	-20.375000	13.259	71.509000	13.259	713.462000
13.293	-21.987000	13.293	71.029000	13.293	528.490000
13.326	-20.162000	13.326	69.322000	13.326	601.033000
13.359	-23.515000	13.359	71.948000	13.359	-328.486000
13.393	-21.227000	13.393	68.695000	13.393	929.070000
13.426	-20.012000	13.426	71.087000	13.426	-1087.556000
13.459	-24.082000	13.459	71.993000	13.459	436.364000
13.493	-21.885000	13.493	68.579000	13.493	1069.646000
13.526	-21.264000	13.526	70.641000	13.526	-724.631000
13.559	-20.089000	13.559	72.371000	13.559	3033.690000
13.592	-20.380000	13.592	72.247000	13.592	2138.069000
13.626	-23.164000	13.626	69.820000	13.626	-819.135000
13.659	-24.205000	13.659	68.391000	13.659	-1115.159000
13.692	-21.294000	13.692	71.907000	13.692	-1109.647000
13.726	-21.301000	13.726	71.430000	13.726	-1110.448000
13.759	-21.357000	13.759	71.607000	13.759	-1123.582000
13.792	-21.154000	13.792	71.448000	13.792	-1088.316000
13.826	-22.900000	13.826	70.026000	13.826	-661.485000
13.859	-25.173000	13.859	67.965000	13.859	-1089.584000
13.892	-25.200000	13.892	68.075000	13.892	-1081.276000
13.926	-22.724000	13.926	69.965000	13.926	-588.569000
13.959	-20.715000	13.959	72.089000	13.959	3200.939000
13.992	-21.372000	13.992	71.410000	13.992	1443.337000
14.026	-24.107000	14.026	70.439000	14.026	-812.879000
14.059	-24.659000	14.059	71.867000	14.059	-761.398000
14.092	-24.649000	14.092	71.828000	14.092	-750.141000
14.125	-25.433000	14.125	69.484000	14.125	-950.867000
14.159	-24.026000	14.159	68.969000	14.159	-865.959000
14.192	-21.365000	14.192	71.417000	14.192	2145.161000
14.225	-21.013000	14.225	71.660000	14.225	3029.170000
14.259	-23.123000	14.259	70.015000	14.259	-654.174000
14.292	-24.977000	14.292	68.799000	14.292	2655.278000
14.325	-21.215000	14.325	68.425000	14.325	-894.599000
14.359	-23.967000	14.359	71.494000	14.359	-811.487000
14.392	-24.752000	14.392	69.123000	14.392	2257.866000
14.425	-22.441000	14.425	68.219000	14.425	1308.085000
14.459	-24.429000	14.459	70.812000	14.459	-908.554000
14.492	-22.579000	14.492	67.940000	14.492	1476.350000
14.525	-23.518000	14.525	70.112000	14.525	93.226000
14.559	-23.689000	14.559	70.138000	14.559	817.216000
14.592	-23.539000	14.592	69.738000	14.592	435.073000
14.625	-23.228000	14.625	69.608000	14.625	45.826000
14.659	-22.989000	14.659	70.001000	14.659	-245.105000
14.692	-23.353000	14.692	69.159000	14.692	-131.392000
14.725	-23.820000	14.725	68.867000	14.725	290.125000
14.758	-24.204000	14.758	68.792000	14.758	723.145000
14.792	-23.416000	14.792	69.230000	14.792	214.267000
14.825	-23.529000	14.825	69.227000	14.825	234.503000
14.858	-23.532000	14.858	69.572000	14.858	159.469000
14.892	-23.682000	14.892	69.327000	14.892	133.099000
14.925	-23.680000	14.925	69.326000	14.925	210.949000
14.958	-23.834000	14.958	69.198000	14.958	249.179000
14.992	-23.763000	14.992	69.573000	14.992	125.546000
15.025	-23.782000	15.025	69.591000	15.025	185.912000
15.058	-23.807000	15.058	69.400000	15.058	185.809000
15.092	-23.774000	15.092	69.213000	15.092	178.973000
15.125	-23.887000	15.125	69.517000	15.125	110.306000
15.158	-23.719000	15.158	69.676000	15.158	239.228000
15.192	-23.846000	15.192	69.463000	15.192	175.495000
15.225	-23.798000	15.225	69.425000	15.225	120.651000
15.258	-23.796000	15.258	69.530000	15.258	95.054000
15.292	-23.719000	15.292	69.338000	15.292	276.530000
15.325	-23.793000	15.325	69.324000	15.325	223.352000
15.358	-23.734000	15.358	69.465000	15.358	181.264000
15.391	-23.762000	15.391	69.393000	15.391	176.362000
15.425	-23.755000	15.425	69.669000	15.425	163.850000
15.458	-23.813000	15.458	69.536000	15.458	266.396000
15.491	-23.717000	15.491	69.816000	15.491	113.284000
15.525	-23.727000	15.525	69.706000	15.525	219.148000
15.558	-23.651000	15.558	69.696000	15.558	126.362000
15.591	-23.733000	15.591	69.698000	15.591	-12.069000
15.625	-23.659000	15.625	69.980000	15.625	73.785000
15.658	-23.654000	15.658	69.940000	15.658	52.146000
15.691	-23.684000	15.691	70.009000	15.691	162.442000
15.725	-23.783000	15.725	70.154000	15.725	58.989000
15.758	-23.766000	15.758	70.480000	15.758	127.316000
15.791	-23.606000	15.791	70.480000	15.791	238.407000
15.825	-23.644000	15.825	70.810000	15.825	297.333000
15.858	-23.655000	15.858	71.232000	15.858	211.187000
15.891	-23.510000	15.891	71.395000	15.891	93.763000
15.924	-23.407000	15.924	71.910000	15.924	191.953000
15.958	-23.429000	15.958	71.973000	15.958	136.385000
15.991	-23.546000	15.991	72.384000	15.991	99.550000
16.024	-23.517000	16.024	72.653000	16.024	180.574000
16.058	-23.546000	16.058	72.772000	16.058	149.302000
16.091	-23.435000	16.091	72.836000	16.091	234.839000
16.124	-23.517000	16.124	72.885000	16.124	134.857000
16.158	-23.610000	16.158	73.552000	16.158	184.132000
16.191	-23.566000	16.191	73.639000	16.191	272.052000
16.224	-23.414000	16.224	73.807000	16.224	194.036000
16.258	-23.600000	16.258	74.275000	16.258	126.682000
16.291	-23.468000	16.291	74.803000	16.291	112.880000
16.324	-23.362000	16.324	74.926000	16.324	168.805000
16.358	-23.268000	16.358	75.591000	16.358	252.938000
16.391	-23.294000	16.391	75.896000	16.391	98.711000
16.424	-23.324000	16.424	75.922000	16.424	74.744000
16.458	-23.333000	16.458	75.749000	16.458	163.938000
16.491	-23.540000	16.491	75.854000	16.491	109.927000
16.524	-23.359000	16.524	75.249000	16.524	157.954000
16.557	-23.608000	16.557	74.726000	16.557	144.459000
16.591	-23.966000	16.591	74.338000	16.591	134.307000
16.624	-23.926000	16.624	73.309000	16.624	162.517000
16.657	-24.360000	16.657	72.397000	16.657	271.132000
16.691	-24.541000	16.691	71.830000	16.691	67.267000
16.724	-25.207000	16.724	70.392000	16.724	240.817000
16.757	-25.812000	16.757	69.053000	16.757	41.910000
16.791	-26.394000	16.791	68.198000	16.791	116.436000
16.824	-27.577000	16.824	66.085000	16.824	254.801000
16.857	-29.513000	16.857	63.847000	16.857	17.946000
16.891	-31.471000	16.891	60.731000	16.891	30.842000
16.924	-34.025000	16.924	57.361000	16.924	15.094000
16.957	-37.075000	16.957	53.987000	16.957	168.362000
16.991	-40.215000	16.991	49.983000	16.991	-187.522000
17.024	-43.193000	17.024	46.241000	17.024	-176.033000
17.057	-46.032000	17.057	42.742000	17.057	-112.691000
17.091	-48.432000	17.091	39.894000	17.091	-13.785000
17.124	-50.429000	17.124	37.328000	17.124	-77.196000
17.157	-51.836000	17.157	35.533000	17.157	142.411000
17.190	-52.868000	17.190	34.223000	17.190	165.061000
17.224	-53.521000	17.224	33.510000	17.224	-15.548000
17.257	-53.697000	17.257	33.690000	17.257	-128.376000
17.290	-53.046000	17.290	34.197000	17.290	182.482000
17.324	-51.763000	17.324	35.912000	17.324	112.398000
17.357	-49.807000	17.357	38.157000	17.357	84.151000
17.390	-47.593000	17.390	41.122000	17.390	64.447000
17.424	-44.592000	17.424	44.678000	17.424	-37.228000
17.457	-41.503000	17.457	48.245000	17.457	-15.443000
17.490	-38.689000	17.490	51.528000	17.490	-16.733000
17.524	-36.343000	17.524	54.684000	17.524	-105.546000
17.557	-33.929000	17.557	57.172000	17.557	-67.395000
17.590	-32.289000	17.590	59.132000	17.590	59.022000
17.624	-30.695000	17.624	60.970000	17.624	-105.740000
17.657	-29.436000	17.657	62.578000	17.657	-146.852000
17.690	-28.440000	17.690	63.795000	17.690	25.845000
17.723	-27.431000	17.723	65.036000	17.723	-155.696000
17.757	-26.515000	17.757	65.892000	17.757	-129.798000
17.790	-26.075000	17.790	66.883000	17.790	-169.860000
17.823	-26.076000	17.823	66.962000	17.823	-225.860000
17.857	-26.402000	17.857	66.561000	17.857	-188.328000
17.890	-27.237000	17.890	65.815000	17.890	-437.185000
17.923	-28.272000	17.923	64.626000	17.923	-343.131000
17.957	-29.392000	17.957	63.315000	17.957	-319.160000
17.990	-30.140000	17.990	62.085000	17.990	-349.507000
18.023	-30.843000	18.023	61.033000	18.023	-558.285000
18.057	-31.198000	18.057	60.474000	18.057	-525.780000
18.090	-31.287000	18.090	60.080000	18.090	-634.944000
18.123	-31.442000	18.123	59.771000	18.123	-852.365000
18.157	-31.245000	18.157	60.050000	18.157	-792.129000
18.190	-30.947000	18.190	60.001000	18.190	-229.092000
18.223	-30.139000	18.223	60.618000	18.223	-282.199000
18.257	-29.038000	18.257	61.956000	18.257	-68.916000
18.290	-27.596000	18.290	63.568000	18.290	105.609000
18.323	-25.981000	18.323	65.300000	18.323	-253.648000
18.356	-24.288000	18.356	67.425000	18.356	-317.374000
18.390	-22.918000	18.390	69.329000	18.390	174.682000
18.423	-22.030000	18.423	70.524000	18.423	10.106000
18.456	-21.313000	18.456	71.128000	18.456	110.070000
18.490	-21.166000	18.490	71.587000	18.490	56.003000
18.523	-21.221000	18.523	71.880000	18.523	182.827000
18.556	-21.283000	18.556	71.827000	18.556	32.100000
18.590	-21.549000	18.590	71.428000	18.590	-8.586000
18.623	-21.902000	18.623	71.280000	18.623	67.679000
18.656	-22.173000	18.656	70.641000	18.656	55.586000
18.690	-22.667000	18.690	70.263000	18.690	3.212000
18.723	-23.096000	18.723	69.722000	18.723	72.752000
18.756	-23.730000	18.756	68.949000	18.756	105.611000
18.790	-23.948000	18.790	68.232000	18.790	-9.187000
18.823	-24.163000	18.823	67.866000	18.823	181.729000
18.856	-23.828000	18.856	67.158000	18.856	-46.425000
18.890	-23.003000	18.890	67.036000	18.890	118.913000
18.923	-21.199000	18.923	67.539000	18.923	207.085000
18.956	-18.912000	18.956	67.996000	18.956	137.871000
18.989	-18.185000	18.989	69.219000	18.989	64.298000
19.023	-17.144000	19.023	70.135000	19.023	-153.472000
19.056	-16.213000	19.056	71.672000	19.056	114.284000
19.089	-17.913000	19.089	71.122000	19.089	144.502000
19.123	-21.388000	19.123	68.607000	19.123	-36.416000
19.156	-26.814000	19.156	64.238000	19.156	116.825000
19.189	-30.949000	19.189	60.599000	19.189	22.429000
19.223	-34.079000	19.223	58.083000	19.223	-38.447000
19.256	-36.393000	19.256	56.652000	19.256	82.607000
19.289	-38.196000	19.289	55.551000	19.289	42.434000
19.323	-40.018000	19.323	54.238000	19.323	15.089000
19.356	-40.452000	19.356	54.046000	19.356	-285.689000
19.389	-42.229000	19.389	53.104000	19.389	-85.849000
19.423	-42.840000	19.423	52.449000	19.423	-205.297000
19.456	-42.799000	19.456	52.371000	19.456	-35.405000
19.489	-40.516000	19.489	53.783000	19.489	-7.360000
19.522	-39.285000	19.522	55.206000	19.522	-248.111000
19.556	-38.602000	19.556	54.693000	19.556	-235.388000
19.589	-40.977000	19.589	52.348000	19.589	-4.507000
19.622	-45.040000	19.622	46.798000	19.622	126.442000
19.656	-50.737000	19.656	40.061000	19.656	-536.947000
19.689	-57.273000	19.689	32.668000	19.689	-142.228000
19.722	-59.919000	19.722	24.613000	19.722	-2.463000
19.756	-64.552000	19.756	17.340000	19.756	-318.022000
19.789	-70.316000	19.789	10.520000	19.789	-430.338000
19.822	-75.109000	19.822	5.758000	19.822	-311.691000
19.856	-79.206000	19.856	0.672000	19.856	-204.841000
19.889	-82.365000	19.889	-2.079000	19.889	-475.665000
19.922	-83.893000	19.922	-3.896000	19.922	-528.552000
19.956	-83.107000	19.956	-2.245000	19.956	-508.855000
19.989	-79.112000	19.989	2.416000	19.989	-611.039000
20.022	-71.074000	20.022	11.300000	20.022	-494.521000
20.056	-59.683000	20.056	24.644000	20.056	-336.443000
20.089	-44.507000	20.089	41.277000	20.089	-352.970000
20.122	-28.684000	20.122	59.218000	20.122	-26.048000
20.155	-13.527000	20.155	76.738000	20.155	-44.071000
20.189	-0.592000	20.189	91.821000	20.189	83.428000
20.222	10.987000	20.222	105.166000	20.222	-29.879000
20.255	19.500000	20.255	115.221000	20.255	8.450000
20.289	25.687000	20.289	122.458000	20.289	463.211000
20.322	28.319000	20.322	126.690000	20.322	532.928000
20.355	31.324000	20.355	129.708000	20.355	163.488000
20.389	33.277000	20.389	132.264000	20.389	175.826000
20.422	36.048000	20.422	135.552000	20.422	274.222000
20.455	38.519000	20.455	138.089000	20.455	375.502000
20.489	41.620000	20.489	141.625000	20.489	240.179000
20.522	44.195000	20.522	144.108000	20.522	-17.808000
20.555	48.318000	20.555	148.590000	20.555	259.441000
20.589	52.077000	20.589	152.261000	20.589	323.068000
20.622	55.624000	20.622	156.778000	20.622	154.084000
20.655	59.895000	20.655	161.058000	20.655	295.022000
20.689	65.248000	20.689	166.043000	20.689	306.643000
20.722	65.758000	20.722	164.959000	20.722	173.166000
20.755	51.644000	20.755	147.571000	20.755	296.311000
20.788	27.262000	20.788	118.965000	20.788	209.367000
20.822	8.627000	20.822	96.836000	20.822	110.275000
20.855	-3.424000	20.855	84.010000	20.855	112.404000
20.888	-7.924000	20.888	79.556000	20.888	108.750000
20.922	-9.867000	20.922	78.576000	20.922	222.816000
20.955	-13.076000	20.955	75.646000	20.955	215.136000
20.988	-16.382000	20.988	72.804000	20.988	-30.803000
21.022	-18.061000	21.022	71.521000	21.022	63.129000
21.055	-18.394000	21.055	71.019000	21.055	93.691000
21.088	-18.398000	21.088	70.085000	21.088	405.847000
21.122	-18.807000	21.122	70.415000	21.122	165.722000
21.155	-18.904000	21.155	70.351000	21.155	85.730000
21.188	-19.037000	21.188	69.726000	21.188	232.742000
21.222	-18.966000	21.222	70.007000	21.222	103.531000
21.255	-19.070000	21.255	69.800000	21.255	445.696000
21.288	-18.919000	21.288	70.088000	21.288	185.667000
21.321	-18.964000	21.321	70.055000	21.321	749.910000
21.355	-19.074000	21.355	69.844000	21.355	1011.066000
21.388	-18.994000	21.388	69.953000	21.388	213.518000
21.421	-19.059000	21.421	69.929000	21.421	122.047000
21.455	-18.917000	21.455	69.981000	21.455	155.762000
21.488	-18.911000	21.488	69.781000	21.488	171.313000
21.521	-18.789000	21.521	69.926000	21.521	259.366000
21.555	-18.967000	21.555	69.630000	21.555	161.684000
21.588	-18.894000	21.588	69.628000	21.588	272.322000
21.621	-18.975000	21.621	69.751000	21.621	199.227000
21.655	-18.841000	21.655	69.697000	21.655	223.327000
21.688	-18.934000	21.688	69.460000	21.688	241.330000
21.721	-18.930000	21.721	69.531000	21.721	188.844000
21.755	-18.932000	21.755	69.411000	21.755	89.551000
21.788	-18.678000	21.788	69.346000	21.788	240.137000
21.821	-18.763000	21.821	69.275000	21.821	130.627000
21.855	-18.781000	21.855	69.362000	21.855	67.948000
21.888	-18.774000	21.888	69.376000	21.888	135.933000
21.921	-18.659000	21.921	69.352000	21.921	270.923000
21.954	-18.706000	21.954	69.237000	21.954	202.195000
21.988	-18.590000	21.988	69.527000	21.988	129.400000
22.021	-18.699000	22.021	69.411000	22.021	249.224000
22.054	-18.729000	22.054	69.453000	22.054	163.138000
22.088	-18.627000	22.088	69.584000	22.088	290.352000
22.121	-18.604000	22.121	69.537000	22.121	93.918000
22.154	-18.685000	22.154	69.518000	22.154	245.939000
22.188	-18.733000	22.188	69.560000	22.188	20.555000
22.221	-18.956000	22.221	69.488000	22.221	214.287000
22.254	-18.739000	22.254	69.443000	22.254	305.150000
22.288	-18.731000	22.288	69.397000	22.288	225.563000
22.321	-18.833000	22.321	69.564000	22.321	182.901000
22.354	-18.899000	22.354	69.422000	22.354	165.372000
22.388	-18.995000	22.388	69.194000	22.388	443.915000
22.421	-18.826000	22.421	69.459000	22.421	-110.956000
22.454	-19.132000	22.454	69.396000	22.454	242.652000
22.488	-19.055000	22.488	69.246000	22.488	217.436000
22.521	-19.050000	22.521	69.164000	22.521	224.963000
22.554	-19.209000	22.554	69.191000	22.554	251.587000
22.587	-19.191000	22.587	69.015000	22.587	182.385000
22.621	-19.320000	22.621	68.890000	22.621	230.414000
22.654	-19.133000	22.654	68.993000	22.654	336.336000
22.687	-19.190000	22.687	68.875000	22.687	309.199000
22.721	-19.343000	22.721	68.849000	22.721	295.072000
22.754	-19.122000	22.754	69.199000	22.754	316.344000
22.787	-19.221000	22.787	68.831000	22.787	142.749000
22.821	-19.117000	22.821	69.014000	22.821	131.394000
22.854	-19.106000	22.854	68.871000	22.854	356.197000
22.887	-19.248000	22.887	68.845000	22.887	232.167000
22.921	-19.188000	22.921	68.528000	22.921	184.326000
22.954	-19.409000	22.954	68.995000	22.954	115.289000
22.987	-19.155000	22.987	68.416000	22.987	441.213000
23.021	-19.423000	23.021	68.845000	23.021	163.861000
23.054	-19.174000	23.054	68.521000	23.054	382.933000
23.087	-19.340000	23.087	68.640000	23.087	240.879000
23.121	-19.490000	23.121	68.647000	23.121	290.730000
23.154	-19.376000	23.154	68.523000	23.154	239.611000
23.187	-19.375000	23.187	68.631000	23.187	272.239000
23.220	-19.376000	23.220	68.454000	23.220	187.653000
23.254	-19.377000	23.254	68.536000	23.254	306.176000
23.287	-19.534000	23.287	68.337000	23.287	280.650000
23.320	-19.381000	23.320	68.484000	23.320	177.184000
23.354	-19.424000	23.354	68.373000	23.354	165.767000
23.387	-19.243000	23.387	68.203000	23.387	33.407000
23.420	-19.274000	23.420	68.205000	23.420	87.545000
23.454	-19.587000	23.454	68.361000	23.454	53.038000
23.487	-19.172000	23.487	68.333000	23.487	325.544000
23.520	-19.374000	23.520	68.337000	23.520	343.801000
23.554	-19.572000	23.554	68.512000	23.554	26.404000
23.587	-19.472000	23.587	68.359000	23.587	301.798000
23.620	-19.452000	23.620	68.378000	23.620	91.862000
23.654	-19.222000	23.654	68.416000	23.654	158.109000
23.687	-19.240000	23.687	68.474000	23.687	153.409000
23.720	-19.377000	23.720	68.477000	23.720	417.049000
23.753	-19.220000	23.753	68.461000	23.753	351.289000
23.787	-19.233000	23.787	68.611000	23.787	239.931000
23.820	-19.079000	23.820	68.772000	23.820	242.401000
23.853	-19.119000	23.853	68.707000	23.853	300.459000
23.887	-18.920000	23.887	68.971000	23.887	365.298000
23.920	-18.837000	23.920	68.971000	23.920	244.068000
23.953	-18.666000	23.953	68.962000	23.953	176.599000
23.987	-18.562000	23.987	69.426000	23.987	211.964000
24.020	-18.342000	24.020	69.288000	24.020	190.190000
24.053	-18.214000	24.053	69.610000	24.053	159.389000
24.087	-17.858000	24.087	69.489000	24.087	168.335000
24.120	-17.414000	24.120	69.672000	24.120	216.501000
24.153	-16.978000	24.153	69.942000	24.153	204.590000
24.187	-16.627000	24.187	70.080000	24.187	324.579000
24.220	-16.268000	24.220	70.191000	24.220	388.281000
24.253	-15.687000	24.253	70.320000	24.253	294.962000
24.287	-15.042000	24.287	70.657000	24.287	215.236000
24.320	-14.484000	24.320	70.541000	24.320	346.253000
24.353	-13.466000	24.353	70.662000	24.353	93.240000
24.386	-12.259000	24.386	70.649000	24.386	491.325000
24.420	-10.906000	24.420	69.758000	24.420	391.095000
24.453	-9.575000	24.453	68.346000	24.453	266.328000
24.486	-8.433000	24.486	65.699000	24.486	269.626000
24.520	-7.658000	24.520	62.890000	24.520	444.809000
24.553	-6.242000	24.553	62.299000	24.553	490.332000
24.586	-3.265000	24.586	64.782000	24.586	406.913000
24.620	1.192000	24.620	71.206000	24.620	535.394000
24.653	5.497000	24.653	78.106000	24.653	380.221000
24.686	8.548000	24.686	84.190000	24.686	505.088000
24.720	9.872000	24.720	88.123000	24.720	564.166000
24.753	9.880000	24.753	89.966000	24.753	520.238000
24.786	9.129000	24.786	90.939000	24.786	461.648000
24.820	7.863000	24.820	90.516000	24.820	429.343000
24.853	6.503000	24.853	90.072000	24.853	549.435000
24.886	5.215000	24.886	89.412000	24.886	476.761000
24.920	3.927000	24.920	88.660000	24.920	488.083000
24.953	2.799000	24.953	87.710000	24.953	482.680000
24.986	1.743000	24.986	87.124000	24.986	494.383000
25.019	0.819000	25.019	86.698000	25.019	457.872000
25.053	0.108000	25.053	86.092000	25.053	492.090000
25.086	-0.744000	25.086	85.451000	25.086	522.142000
25.119	-1.481000	25.119	85.083000	25.119	571.123000
25.153	-2.324000	25.153	84.396000	25.153	392.421000
25.186	-2.990000	25.186	83.859000	25.186	439.834000
25.219	-3.743000	25.219	83.264000	25.219	465.340000
25.253	-4.519000	25.253	82.591000	25.253	362.914000
25.286	-5.224000	25.286	81.914000	25.286	386.680000
25.319	-6.056000	25.319	80.944000	25.319	442.740000
25.353	-6.522000	25.353	79.871000	25.353	440.701000
25.386	-7.527000	25.386	79.080000	25.386	388.982000
25.419	-8.445000	25.419	78.047000	25.419	250.580000
25.453	-9.580000	25.453	76.665000	25.453	300.603000
25.486	-9.983000	25.486	75.583000	25.486	233.858000
25.519	-10.378000	25.519	74.681000	25.519	392.809000
25.552	-10.919000	25.552	74.055000	25.552	331.305000
25.586	-11.271000	25.586	73.559000	25.586	363.270000
25.619	-11.106000	25.619	73.315000	25.619	314.159000
25.652	-10.865000	25.652	73.475000	25.652	350.793000
25.686	-10.781000	25.686	73.366000	25.686	372.174000
25.719	-10.707000	25.719	73.266000	25.719	251.935000
25.752	-10.448000	25.752	74.091000	25.752	237.066000
25.786	-10.068000	25.786	73.440000	25.786	96.996000
25.819	-8.858000	25.819	74.635000	25.819	492.311000
25.852	-8.589000	25.852	73.314000	25.852	-359.495000
25.886	-10.863000	25.886	75.386000	25.886	351.567000
25.919	-12.095000	25.919	73.911000	25.919	2610.686000
25.952	-8.316000	25.952	72.561000	25.952	-673.993000
25.986	-10.103000	25.986	76.171000	25.986	-949.447000
26.019	-11.195000	26.019	73.794000	26.019	-465.547000
26.052	-12.573000	26.052	71.416000	26.052	-1081.851000
26.086	-12.675000	26.086	71.505000	26.086	-1075.062000
26.119	-10.519000	26.119	73.337000	26.119	-612.814000
26.152	-8.589000	26.152	75.284000	26.152	3254.858000
26.185	-9.384000	26.185	74.462000	26.185	1797.813000
26.219	-12.181000	26.219	71.856000	26.219	-873.745000
26.252	-14.007000	26.252	69.867000	26.252	-1104.477000
26.285	-13.129000	26.285	70.620000	26.285	-982.494000
26.319	-10.668000	26.319	72.785000	26.319	461.501000
26.352	-9.369000	26.352	73.759000	26.352	3301.114000
26.385	-11.628000	26.385	70.707000	26.385	2058.397000
26.419	-9.744000	26.419	70.742000	26.419	-1007.988000
26.452	-13.273000	26.452	72.909000	26.452	-552.118000
26.485	-10.460000	26.485	69.760000	26.485	160.238000
26.519	-12.031000	26.519	71.059000	26.519	-132.436000
26.552	-12.420000	26.552	70.328000	26.552	1523.737000
26.585	-11.438000	26.585	70.855000	26.585	-811.632000
26.619	-12.714000	26.619	70.375000	26.619	1408.196000
26.652	-11.355000	26.652	70.529000	26.652	-786.340000
26.685	-11.688000	26.685	69.511000	26.685	1287.121000
26.719	-12.518000	26.719	70.580000	26.719	887.287000
26.752	-11.713000	26.752	69.953000	26.752	-566.967000
26.785	-12.655000	26.785	69.512000	26.785	353.682000
26.818	-13.056000	26.818	69.843000	26.818	524.035000
26.852	-12.839000	26.852	70.188000	26.852	-3.952000
26.885	-13.018000	26.885	70.028000	26.885	208.593000
26.918	-13.364000	26.918	69.833000	26.918	208.337000
26.952	-13.581000	26.952	69.483000	26.952	208.854000
26.985	-13.992000	26.985	69.375000	26.985	138.771000
27.018	-14.439000	27.018	69.334000	27.018	140.629000
27.052	-14.909000	27.052	69.151000	27.052	185.128000
27.085	-15.289000	27.085	68.999000	27.085	236.584000
27.118	-15.589000	27.118	68.962000	27.118	208.283000
27.152	-16.102000	27.152	68.671000	27.152	242.164000
27.185	-16.360000	27.185	68.377000	27.185	137.537000
27.218	-16.955000	27.218	68.439000	27.218	92.212000
27.252	-17.361000	27.252	68.104000	27.252	-36.975000
27.285	-17.557000	27.285	68.137000	27.285	142.882000
27.318	-17.845000	27.318	68.122000	27.318	261.638000
27.351	-18.111000	27.351	67.881000	27.351	277.272000
27.385	-18.281000	27.385	67.906000	27.385	77.717000
27.418	-18.606000	27.418	67.596000	27.418	109.234000
27.451	-18.744000	27.451	67.812000	27.451	243.792000
27.485	-18.944000	27.485	67.890000	27.485	246.361000
27.518	-19.069000	27.518	67.633000	27.518	254.766000
27.551	-19.351000	27.551	67.435000	27.551	282.793000
27.585	-19.386000	27.585	67.552000	27.585	147.965000
27.618	-19.391000	27.618	67.418000	27.618	96.758000
27.651	-19.551000	27.651	67.614000	27.651	96.305000
27.685	-19.668000	27.685	67.630000	27.685	155.868000
27.718	-19.714000	27.718	67.421000	27.718	174.540000
27.751	-19.684000	27.751	67.401000	27.751	164.015000
27.785	-19.773000	27.785	67.328000	27.785	98.106000
27.818	-19.891000	27.818	67.346000	27.818	96.001000
27.851	-19.982000	27.851	67.288000	27.851	74.490000
27.885	-20.054000	27.885	67.296000	27.885	123.335000
27.918	-20.073000	27.918	67.143000	27.918	231.026000
27.951	-20.035000	27.951	67.304000	27.951	187.491000
27.984	-19.991000	27.984	67.318000	27.984	61.767000
28.018	-20.087000	28.018	67.384000	28.018	78.629000
28.051	-19.972000	28.051	67.574000	28.051	152.657000
28.084	-20.016000	28.084	67.483000	28.084	323.656000
28.118	-20.050000	28.118	67.519000	28.118	47.542000
28.151	-20.008000	28.151	67.594000	28.151	255.581000
28.184	-20.059000	28.184	67.662000	28.184	193.226000
28.218	-20.050000	28.218	67.536000	28.218	183.251000
28.251	-19.933000	28.251	67.791000	28.251	67.772000
28.284	-20.051000	28.284	67.701000	28.284	99.472000
28.318	-20.083000	28.318	67.615000	28.318	99.845000
28.351	-20.002000	28.351	67.939000	28.351	102.291000
28.384	-20.017000	28.384	67.907000	28.384	117.839000
28.418	-20.040000	28.418	67.669000	28.418	89.614000
28.451	-19.890000	28.451	67.937000	28.451	132.685000
28.484	-20.008000	28.484	67.872000	28.484	99.535000
28.518	-19.819000	28.518	67.749000	28.518	65.455000
28.551	-20.101000	28.551	68.126000	28.551	176.297000
28.584	-19.883000	28.584	67.802000	28.584	158.017000
28.617	-19.835000	28.617	68.168000	28.617	166.501000
28.651	-20.066000	28.651	68.100000	28.651	97.835000
28.684	-19.771000	28.684	67.837000	28.684	216.670000
28.717	-20.027000	28.717	68.000000	28.717	65.622000
28.751	-19.764000	28.751	67.782000	28.751	142.762000
28.784	-19.958000	28.784	68.012000	28.784	-26.778000
28.817	-19.639000	28.817	68.025000	28.817	269.042000
28.851	-20.079000	28.851	67.736000	28.851	139.155000
28.884	-20.132000	28.884	68.159000	28.884	63.075000
28.917	-19.719000	28.917	67.999000	28.917	380.831000
28.951	-19.937000	28.951	67.513000	28.951	54.715000
28.984	-20.065000	28.984	67.636000	28.984	179.278000
29.017	-20.112000	29.017	67.762000	29.017	265.788000
29.051	-19.922000	29.051	67.702000	29.051	224.180000
29.084	-19.913000	29.084	67.570000	29.084	216.367000
29.117	-19.900000	29.117	67.490000	29.117	206.597000
29.150	-19.906000	29.150	67.401000	29.150	143.787000
29.184	-20.060000	29.184	67.428000	29.184	70.113000
29.217	-20.018000	29.217	67.401000	29.217	128.098000
29.250	-20.014000	29.250	67.298000	29.250	177.067000
29.284	-20.143000	29.284	67.253000	29.284	-90.576000
29.317	-20.060000	29.317	67.486000	29.317	158.356000
29.350	-20.097000	29.350	67.165000	29.350	138.681000
29.384	-20.057000	29.384	67.130000	29.384	41.345000
29.417	-19.945000	29.417	67.380000	29.417	92.582000
29.450	-20.124000	29.450	67.155000	29.450	336.452000
29.484	-19.990000	29.484	67.105000	29.484	77.473000
29.517	-19.928000	29.517	67.166000	29.517	82.060000
29.550	-20.100000	29.550	67.450000	29.550	15.912000
29.584	-19.861000	29.584	66.967000	29.584	232.932000
29.617	-19.993000	29.617	67.157000	29.617	109.399000
29.650	-19.831000	29.650	67.359000	29.650	56.088000
29.684	-20.020000	29.684	67.103000	29.684	139.541000
29.717	-19.979000	29.717	67.261000	29.717	251.352000
29.750	-19.872000	29.750	67.231000	29.750	176.020000
29.783	-19.902000	29.783	67.137000	29.783	47.454000
29.817	-19.872000	29.817	67.008000	29.817	89.550000
29.850	-19.710000	29.850	67.188000	29.850	122.562000
29.883	-19.884000	29.883	67.205000	29.883	105.647000
29.917	-19.950000	29.917	67.322000	29.917	110.380000
29.950	-19.948000	29.950	67.123000	29.950	127.930000
29.983	-19.784000	29.983	67.238000	29.983	61.312000
30.017	-19.739000	30.017	67.103000	30.017	95.916000
