# Supplementary material for: Structural basis for RAD18 regulation by MAGEA4 and its implications for RING ubiquitin ligase binding by MAGE family proteins
Source: EMBO J. 2024 Mar 6;43(7):1273–300. doi: 10.1038/s44318-024-00058-9 (PMC10987633; doi:10.1038/s44318-024-00058-9)
Supplement: Supplementary file 5 — Source Data Fig. 2 [file 44318_2024_58_MOESM5_ESM.zip › Figure 2/2C/231011_magea4_llaa_sec_s75.asc]

10		10		10		10
Manual run 8:10_UV1_280nm		Manual run 8:10_UV2_254nm		Manual run 8:10_UV3_215nm		Manual run 8:10_Fractions
ml	mAU	ml	mAU	ml	mAU	ml	(Fractions)
0.000	-268.632000	0.000	16.503000	0.000	-993.677000	0.040	"1A1"
0.033	-269.147000	0.033	15.972000	0.033	-129.983000	0.540	"1A2"
0.067	-268.769000	0.067	16.275000	0.067	-211.123000	1.040	"1A3"
0.100	-2.083000	0.100	-0.042000	0.100	-6.314000	1.540	"1A4"
0.133	1.757000	0.133	3.372000	0.133	-1066.055000	2.040	"1A5"
0.167	-0.257000	0.167	1.322000	0.167	-1226.299000	2.540	"1A6"
0.200	-1.029000	0.200	0.106000	0.200	-909.596000	3.040	"1A7"
0.233	-1.249000	0.233	-0.320000	0.233	-965.918000	3.540	"1A8"
0.266	-1.572000	0.266	-0.594000	0.266	-728.957000	4.040	"1A9"
0.300	-1.712000	0.300	-0.916000	0.300	-971.025000	4.540	"1A10"
0.333	-1.539000	0.333	-0.721000	0.333	-889.805000	5.040	"1A11"
0.366	-1.734000	0.366	-0.840000	0.366	-929.520000	5.540	"1A12"
0.400	-1.675000	0.400	-0.852000	0.400	-895.280000	6.040	"1B12"
0.433	-1.910000	0.433	-1.132000	0.433	-969.925000	6.540	"1B11"
0.466	-1.910000	0.466	-1.399000	0.466	-1052.125000	7.040	"1B10"
0.500	-1.803000	0.500	-1.465000	0.500	-486.939000	7.540	"1B9"
0.533	-1.779000	0.533	-1.148000	0.533	-1052.256000	8.040	"1B8"
0.566	-1.843000	0.566	-1.132000	0.566	-639.406000	8.540	"1B7"
0.600	-1.815000	0.600	-0.934000	0.600	-683.871000	9.040	"1B6"
0.633	-1.580000	0.633	-0.419000	0.633	-572.174000	9.540	"1B5"
0.666	-1.866000	0.666	-0.890000	0.666	-582.915000	10.040	"1B4"
0.699	-1.936000	0.699	-0.759000	0.699	-585.680000	10.540	"1B3"
0.733	-1.661000	0.733	-0.882000	0.733	-575.034000	11.040	"1B2"
0.766	-1.894000	0.766	-1.160000	0.766	-459.964000	11.540	"1B1"
0.799	-2.003000	0.799	-0.792000	0.799	-535.052000	12.040	"1C1"
0.833	-1.982000	0.833	-0.873000	0.833	-675.822000	12.540	"1C2"
0.866	-1.753000	0.866	-0.502000	0.866	-595.550000	13.040	"1C3"
0.899	-1.814000	0.899	-0.919000	0.899	-557.637000	13.540	"1C4"
0.933	-1.744000	0.933	-0.943000	0.933	-746.067000	14.040	"1C5"
0.966	-1.854000	0.966	-0.995000	0.966	-652.040000	14.540	"1C6"
0.999	-1.756000	0.999	-1.220000	0.999	-662.654000	15.040	"1C7"
1.033	-1.825000	1.033	-0.911000	1.033	-565.623000	15.540	"1C8"
1.066	-1.756000	1.066	-0.845000	1.066	-645.724000	16.040	"1C9"
1.099	-1.845000	1.099	-0.695000	1.099	-597.371000	16.540	"1C10"
1.132	-1.766000	1.132	-1.015000	1.132	-746.812000	17.040	"1C11"
1.166	-1.836000	1.166	-0.921000	1.166	-554.555000	17.540	"1C12"
1.199	-2.029000	1.199	-0.991000	1.199	-634.055000	18.040	"1D12"
1.232	-1.811000	1.232	-0.886000	1.232	-467.114000	18.540	"1D11"
1.266	-1.818000	1.266	-0.724000	1.266	-659.257000	19.040	"1D10"
1.299	-1.898000	1.299	-0.948000	1.299	-692.777000	19.540	"1D9"
1.332	-1.980000	1.332	-0.942000	1.332	-866.355000	20.040	"1D8"
1.366	-1.936000	1.366	-0.889000	1.366	-624.423000	20.540	"1D7"
1.399	-0.191000	1.399	-0.154000	1.399	29.953000	21.040	"1D6"
1.432	0.146000	1.432	-0.506000	1.432	-240.497000	21.540	"1D5"
1.466	0.171000	1.466	-0.325000	1.466	-117.473000	22.040	"1D4"
1.499	0.083000	1.499	-0.327000	1.499	-191.183000	22.540	"1D3"
1.532	0.340000	1.532	-0.532000	1.532	-224.252000	23.040	"1D2"
1.565	0.177000	1.565	-0.554000	1.565	-134.294000	23.540	"1D1"
1.599	0.163000	1.599	-0.555000	1.599	-299.724000	24.040	"1E1"
1.632	0.065000	1.632	-0.644000	1.632	-270.948000	24.540	"1E2"
1.665	0.066000	1.665	-0.512000	1.665	-299.266000	25.040	"1E3"
1.699	0.142000	1.699	-0.591000	1.699	-216.177000	25.540	"1E4"
1.732	0.108000	1.732	-0.689000	1.732	-69.039000	26.040	"1E5"
1.765	0.091000	1.765	-0.725000	1.765	-130.713000	26.540	"1E6"
1.799	0.060000	1.799	-0.215000	1.799	-275.982000	27.040	"1E7"
1.832	-0.072000	1.832	-0.384000	1.832	-150.143000	27.540	"1E8"
1.865	-0.038000	1.865	-0.496000	1.865	-364.500000	27.640	"Waste"
1.899	0.052000	1.899	-0.653000	1.899	-415.688000
1.932	-0.180000	1.932	-0.511000	1.932	-81.444000
1.965	0.443000	1.965	-0.505000	1.965	-532.779000
1.998	0.537000	1.998	-0.715000	1.998	-652.115000
2.032	-0.089000	2.032	-0.993000	2.032	-433.883000
2.065	-0.293000	2.065	-0.798000	2.065	-69.737000
2.098	-0.715000	2.098	-1.030000	2.098	-484.466000
2.132	0.082000	2.132	-1.186000	2.132	-767.873000
2.165	0.703000	2.165	0.185000	2.165	394.307000
2.198	0.325000	2.198	-0.874000	2.198	-545.978000
2.232	-0.752000	2.232	-0.923000	2.232	-634.326000
2.265	0.138000	2.265	-1.119000	2.265	-684.340000
2.298	0.935000	2.298	0.167000	2.298	359.213000
2.332	-0.654000	2.332	-0.360000	2.332	-213.065000
2.365	-0.151000	2.365	-0.528000	2.365	-181.396000
2.398	0.224000	2.398	-0.167000	2.398	-322.951000
2.431	0.301000	2.431	-0.196000	2.431	-526.166000
2.465	0.251000	2.465	-0.751000	2.465	-502.528000
2.498	0.012000	2.498	-1.169000	2.498	-530.993000
2.531	-0.238000	2.531	-1.135000	2.531	-324.529000
2.565	-0.389000	2.565	-0.894000	2.565	15.990000
2.598	-0.268000	2.598	-0.489000	2.598	-60.089000
2.631	-0.021000	2.631	-0.478000	2.631	-484.830000
2.665	-0.074000	2.665	-1.050000	2.665	-502.717000
2.698	-0.297000	2.698	-0.803000	2.698	-361.018000
2.731	-0.196000	2.731	-0.674000	2.731	-420.226000
2.765	-0.270000	2.765	-1.151000	2.765	-307.592000
2.798	-0.423000	2.798	-0.899000	2.798	22.007000
2.831	-0.504000	2.831	-0.442000	2.831	-203.754000
2.864	0.151000	2.864	-0.499000	2.864	-438.434000
2.898	-0.180000	2.898	-0.706000	2.898	-481.343000
2.931	-0.051000	2.931	-0.746000	2.931	-350.062000
2.964	-0.127000	2.964	-0.542000	2.964	-325.028000
2.998	-0.065000	2.998	-0.760000	2.998	-455.713000
3.031	-0.111000	3.031	-0.598000	3.031	-407.753000
3.064	-0.028000	3.064	-0.590000	3.064	-291.139000
3.098	-0.104000	3.098	-0.412000	3.098	-441.042000
3.131	-0.092000	3.131	-0.879000	3.131	-489.105000
3.164	-0.215000	3.164	-0.815000	3.164	-286.481000
3.198	-0.130000	3.198	-0.713000	3.198	-285.050000
3.231	-0.261000	3.231	-1.079000	3.231	-542.657000
3.264	-0.113000	3.264	-0.845000	3.264	-399.766000
3.297	-0.006000	3.297	-0.664000	3.297	-452.487000
3.331	-0.136000	3.331	-0.889000	3.331	-491.829000
3.364	-0.029000	3.364	-0.968000	3.364	-371.707000
3.397	-0.160000	3.397	-0.685000	3.397	-503.412000
3.431	-0.176000	3.431	-0.963000	3.431	-447.732000
3.464	-0.120000	3.464	-0.996000	3.464	-401.017000
3.497	-0.107000	3.497	-0.700000	3.497	-440.049000
3.531	-0.422000	3.531	-0.710000	3.531	-251.819000
3.564	-0.175000	3.564	-0.762000	3.564	-428.079000
3.597	-0.266000	3.597	-0.826000	3.597	-431.744000
3.631	-0.157000	3.631	-0.705000	3.631	-385.023000
3.664	-0.237000	3.664	-0.601000	3.664	-525.025000
3.697	-0.252000	3.697	-0.845000	3.697	-512.856000
3.730	-0.283000	3.730	-0.739000	3.730	-554.000000
3.764	-0.141000	3.764	-1.075000	3.764	-424.115000
3.797	-0.300000	3.797	-0.972000	3.797	-472.481000
3.830	-0.281000	3.830	-0.905000	3.830	-500.452000
3.864	-0.282000	3.864	-0.960000	3.864	-476.657000
3.897	-0.175000	3.897	-1.024000	3.897	-464.713000
3.930	-0.194000	3.930	-0.855000	3.930	-570.548000
3.964	-0.277000	3.964	-0.989000	3.964	-577.685000
3.997	-0.070000	3.997	-1.018000	3.997	-411.110000
4.030	-0.208000	4.030	-0.896000	4.030	-599.446000
4.064	-0.375000	4.064	-0.946000	4.064	-646.609000
4.097	-0.260000	4.097	-0.983000	4.097	-466.927000
4.130	-0.306000	4.130	-0.978000	4.130	-585.504000
4.163	-0.388000	4.163	-0.991000	4.163	-595.097000
4.197	-0.238000	4.197	-0.850000	4.197	-527.573000
4.230	-0.349000	4.230	-0.959000	4.230	-545.730000
4.263	-0.251000	4.263	-1.045000	4.263	-464.228000
4.297	-0.351000	4.297	-1.028000	4.297	-575.049000
4.330	-0.337000	4.330	-1.137000	4.330	-455.235000
4.363	-0.280000	4.363	-1.238000	4.363	-511.648000
4.397	-0.249000	4.397	-0.925000	4.397	-529.341000
4.430	-0.340000	4.430	-1.064000	4.430	-591.070000
4.463	-0.279000	4.463	-0.915000	4.463	-549.782000
4.497	-0.344000	4.497	-1.086000	4.497	-501.548000
4.530	-0.253000	4.530	-0.982000	4.530	-595.890000
4.563	-0.424000	4.563	-0.932000	4.563	-553.759000
4.596	-0.356000	4.596	-0.914000	4.596	-558.442000
4.630	-0.309000	4.630	-0.937000	4.630	-575.272000
4.663	-0.267000	4.663	-1.062000	4.663	-541.341000
4.696	-0.495000	4.696	-1.014000	4.696	-503.145000
4.730	-0.352000	4.730	-0.851000	4.730	-483.940000
4.763	-0.509000	4.763	-1.010000	4.763	-578.919000
4.796	-0.453000	4.796	-1.252000	4.796	-579.456000
4.830	-0.416000	4.830	-1.147000	4.830	-561.342000
4.863	-0.492000	4.863	-1.040000	4.863	-376.990000
4.896	-0.401000	4.896	-1.122000	4.896	-510.899000
4.930	-0.570000	4.930	-1.241000	4.930	-502.241000
4.963	-0.543000	4.963	-1.279000	4.963	-511.540000
4.996	-0.343000	4.996	-1.089000	4.996	-512.149000
5.029	-0.419000	5.029	-0.877000	5.029	-509.985000
5.063	-0.375000	5.063	-1.115000	5.063	-599.449000
5.096	-0.519000	5.096	-1.123000	5.096	-333.393000
5.129	-0.387000	5.129	-1.109000	5.129	-490.812000
5.163	-0.495000	5.163	-1.069000	5.163	-653.358000
5.196	-0.491000	5.196	-0.977000	5.196	-626.244000
5.229	-0.485000	5.229	-1.265000	5.229	-447.213000
5.263	-0.639000	5.263	-1.077000	5.263	-561.860000
5.296	-0.538000	5.296	-1.004000	5.296	-485.971000
5.329	-0.386000	5.329	-1.010000	5.329	-760.172000
5.363	-0.535000	5.363	-1.071000	5.363	-549.325000
5.396	-0.368000	5.396	-1.159000	5.396	-644.857000
5.429	-0.683000	5.429	-1.167000	5.429	-593.967000
5.462	-0.510000	5.462	-1.133000	5.462	-558.411000
5.496	-0.344000	5.496	-1.121000	5.496	-473.222000
5.529	-0.687000	5.529	-1.372000	5.529	-723.843000
5.562	-0.570000	5.562	-1.276000	5.562	-501.974000
5.596	-0.378000	5.596	-1.178000	5.596	-536.469000
5.629	-0.417000	5.629	-1.422000	5.629	-570.398000
5.662	-0.637000	5.662	-1.099000	5.662	-496.580000
5.696	-0.708000	5.696	-1.213000	5.696	-329.027000
5.729	-0.625000	5.729	-1.009000	5.729	-536.764000
5.762	-0.463000	5.762	-1.068000	5.762	-646.567000
5.795	-0.529000	5.795	-1.104000	5.795	-622.564000
5.829	-0.430000	5.829	-1.140000	5.829	-629.012000
5.862	-0.471000	5.862	-1.282000	5.862	-556.788000
5.895	-0.578000	5.895	-1.179000	5.895	-741.771000
5.929	-0.598000	5.929	-1.162000	5.929	-746.083000
5.962	-0.503000	5.962	-1.065000	5.962	-689.350000
5.995	-0.638000	5.995	-1.136000	5.995	-517.585000
6.029	-0.535000	6.029	-1.289000	6.029	-614.958000
6.062	-0.607000	6.062	-0.926000	6.062	-667.095000
6.095	-0.502000	6.095	-1.337000	6.095	-683.739000
6.129	-0.472000	6.129	-1.231000	6.129	-565.139000
6.162	-0.667000	6.162	-1.118000	6.162	-597.633000
6.195	-0.675000	6.195	-1.215000	6.195	-551.199000
6.228	-0.464000	6.228	-1.319000	6.228	-602.844000
6.262	-0.797000	6.262	-1.258000	6.262	-698.447000
6.295	-0.571000	6.295	-1.288000	6.295	-622.294000
6.328	-0.791000	6.328	-1.351000	6.328	-586.258000
6.362	-0.480000	6.362	-1.185000	6.362	-581.576000
6.395	-0.702000	6.395	-1.263000	6.395	-583.271000
6.428	-0.540000	6.428	-1.363000	6.428	-641.774000
6.462	-0.513000	6.462	-1.199000	6.462	-526.694000
6.495	-0.760000	6.495	-1.542000	6.495	-587.175000
6.528	-0.705000	6.528	-1.341000	6.528	-611.384000
6.562	-0.665000	6.562	-1.264000	6.562	-528.579000
6.595	-0.706000	6.595	-1.141000	6.595	-467.985000
6.628	-0.558000	6.628	-1.402000	6.628	-488.596000
6.661	-0.562000	6.661	-1.379000	6.661	-528.735000
6.695	-0.540000	6.695	-1.365000	6.695	-678.366000
6.728	-0.599000	6.728	-1.265000	6.728	-695.025000
6.761	-0.750000	6.761	-1.476000	6.761	-621.912000
6.795	-0.572000	6.795	-1.335000	6.795	-685.136000
6.828	-0.664000	6.828	-1.400000	6.828	-609.652000
6.861	-0.520000	6.861	-1.313000	6.861	-503.022000
6.895	-0.519000	6.895	-1.321000	6.895	-638.812000
6.928	-0.464000	6.928	-1.245000	6.928	-761.893000
6.961	-0.668000	6.961	-1.096000	6.961	-678.277000
6.995	-0.538000	6.995	-1.164000	6.995	-726.471000
7.028	-0.712000	7.028	-1.367000	7.028	-457.160000
7.061	-0.604000	7.061	-1.136000	7.061	-746.018000
7.094	-0.453000	7.094	-1.126000	7.094	-566.727000
7.128	-0.305000	7.128	-0.705000	7.128	-659.867000
7.161	-0.411000	7.161	-0.880000	7.161	-739.263000
7.194	-0.269000	7.194	-0.661000	7.194	-772.019000
7.228	-0.233000	7.228	-0.712000	7.228	-430.772000
7.261	-0.033000	7.261	-0.515000	7.261	-669.222000
7.294	0.121000	7.294	-0.369000	7.294	-650.074000
7.328	0.291000	7.328	-0.130000	7.328	-511.249000
7.361	0.445000	7.361	0.010000	7.361	-813.503000
7.394	0.878000	7.394	0.225000	7.394	-543.339000
7.428	1.214000	7.428	0.254000	7.428	-640.450000
7.461	1.936000	7.461	0.872000	7.461	-515.416000
7.494	2.992000	7.494	1.634000	7.494	-538.909000
7.527	4.612000	7.527	2.790000	7.527	-731.735000
7.561	7.480000	7.561	4.606000	7.561	-528.662000
7.594	11.996000	7.594	7.384000	7.594	-495.054000
7.627	19.477000	7.627	11.824000	7.627	-381.265000
7.661	31.802000	7.661	18.963000	7.661	-112.534000
7.694	51.586000	7.694	30.129000	7.694	-212.660000
7.727	81.636000	7.727	46.970000	7.727	-67.506000
7.761	125.782000	7.761	71.975000	7.761	36.358000
7.794	185.182000	7.794	106.560000	7.794	345.170000
7.827	259.364000	7.827	149.475000	7.827	336.668000
7.861	341.956000	7.861	197.183000	7.861	582.948000
7.894	424.463000	7.894	244.674000	7.894	670.451000
7.927	499.357000	7.927	287.231000	7.927	693.668000
7.960	562.595000	7.960	322.883000	7.960	789.218000
7.994	614.476000	7.994	351.694000	7.994	799.551000
8.027	655.439000	8.027	372.947000	8.027	736.204000
8.060	686.884000	8.060	387.417000	8.060	818.271000
8.094	709.004000	8.094	395.152000	8.094	879.903000
8.127	722.507000	8.127	396.522000	8.127	854.578000
8.160	725.219000	8.160	390.837000	8.160	890.578000
8.194	715.384000	8.194	377.160000	8.194	832.981000
8.227	690.283000	8.227	355.836000	8.227	728.924000
8.260	646.950000	8.260	327.592000	8.260	663.873000
8.294	588.903000	8.294	294.375000	8.294	655.920000
8.327	522.583000	8.327	259.387000	8.327	677.051000
8.360	457.136000	8.360	225.665000	8.360	562.604000
8.393	397.277000	8.393	195.550000	8.393	453.120000
8.427	345.571000	8.427	170.049000	8.427	530.622000
8.460	301.738000	8.460	148.835000	8.460	408.328000
8.493	266.007000	8.493	131.629000	8.493	472.716000
8.527	236.390000	8.527	117.501000	8.527	381.091000
8.560	211.715000	8.560	105.682000	8.560	269.306000
8.593	190.650000	8.593	95.550000	8.593	312.728000
8.627	171.805000	8.627	86.542000	8.627	284.029000
8.660	154.888000	8.660	79.011000	8.660	165.636000
8.693	139.767000	8.693	71.915000	8.693	181.030000
8.727	126.433000	8.727	65.741000	8.727	97.013000
8.760	114.584000	8.760	60.212000	8.760	3.065000
8.793	104.405000	8.793	55.125000	8.793	-53.349000
8.826	95.658000	8.826	50.856000	8.826	97.357000
8.860	88.297000	8.860	47.590000	8.860	80.491000
8.893	82.665000	8.893	44.673000	8.893	54.025000
8.926	77.870000	8.926	42.182000	8.926	125.323000
8.960	74.132000	8.960	40.049000	8.960	-12.618000
8.993	71.290000	8.993	38.914000	8.993	76.345000
9.026	68.954000	9.026	37.466000	9.026	232.531000
9.060	67.209000	9.060	36.780000	9.060	-161.065000
9.093	65.614000	9.093	36.114000	9.093	-60.810000
9.126	64.152000	9.126	35.735000	9.126	225.240000
9.160	62.930000	9.160	35.024000	9.160	-338.487000
9.193	61.469000	9.193	34.583000	9.193	334.096000
9.226	59.995000	9.226	34.081000	9.226	268.980000
9.259	58.211000	9.259	33.547000	9.259	266.854000
9.293	56.488000	9.293	32.931000	9.293	8.440000
9.326	54.601000	9.326	32.386000	9.326	-44.900000
9.359	52.532000	9.359	31.729000	9.359	-31.195000
9.393	50.467000	9.393	31.065000	9.393	37.053000
9.426	48.180000	9.426	30.037000	9.426	-20.649000
9.459	45.733000	9.459	28.394000	9.459	-185.821000
9.493	43.330000	9.493	27.471000	9.493	-31.241000
9.526	40.824000	9.526	26.141000	9.526	-106.932000
9.559	38.214000	9.559	24.885000	9.559	-156.822000
9.593	35.426000	9.593	23.149000	9.593	-107.145000
9.626	32.796000	9.626	21.707000	9.626	-162.593000
9.659	30.486000	9.659	20.301000	9.659	-146.913000
9.692	27.960000	9.692	19.034000	9.692	-145.616000
9.726	25.904000	9.726	17.819000	9.726	-229.297000
9.759	23.861000	9.759	16.697000	9.759	-42.845000
9.792	22.143000	9.792	15.416000	9.792	-202.535000
9.826	20.643000	9.826	14.773000	9.826	-340.350000
9.859	19.421000	9.859	14.281000	9.859	-328.409000
9.892	18.420000	9.892	13.639000	9.892	-53.758000
9.926	17.596000	9.926	13.004000	9.926	-351.058000
9.959	16.913000	9.959	12.748000	9.959	-211.780000
9.992	16.531000	9.992	12.236000	9.992	-315.233000
10.026	16.194000	10.026	11.870000	10.026	-485.899000
10.059	15.839000	10.059	12.033000	10.059	-289.680000
10.092	15.664000	10.092	11.858000	10.092	-63.179000
10.125	15.638000	10.125	11.689000	10.125	-136.994000
10.159	16.120000	10.159	11.973000	10.159	-305.314000
10.192	16.106000	10.192	11.586000	10.192	-169.068000
10.225	16.485000	10.225	11.922000	10.225	-156.651000
10.259	16.797000	10.259	11.924000	10.259	70.595000
10.292	17.181000	10.292	12.160000	10.292	-142.145000
10.325	17.238000	10.325	11.785000	10.325	-137.998000
10.359	17.568000	10.359	11.896000	10.359	-145.606000
10.392	17.659000	10.392	11.854000	10.392	-152.260000
10.425	17.735000	10.425	11.876000	10.425	-213.468000
10.459	17.709000	10.459	11.552000	10.459	-207.674000
10.492	17.764000	10.492	11.609000	10.492	-217.104000
10.525	17.821000	10.525	11.372000	10.525	-29.106000
10.558	17.729000	10.558	11.434000	10.558	-92.421000
10.592	17.815000	10.592	11.095000	10.592	-172.171000
10.625	17.922000	10.625	11.415000	10.625	-75.707000
10.658	17.829000	10.658	11.150000	10.658	-225.235000
10.692	17.908000	10.692	11.297000	10.692	-67.513000
10.725	18.039000	10.725	11.209000	10.725	-159.625000
10.758	17.854000	10.758	11.263000	10.758	-72.142000
10.792	17.973000	10.792	11.136000	10.792	-83.377000
10.825	17.937000	10.825	11.349000	10.825	48.612000
10.858	17.810000	10.858	11.143000	10.858	-92.248000
10.892	17.754000	10.892	11.138000	10.892	-78.941000
10.925	17.521000	10.925	11.358000	10.925	-138.306000
10.958	17.407000	10.958	10.956000	10.958	14.854000
10.991	17.091000	10.991	11.020000	10.991	10.253000
11.025	16.638000	11.025	10.625000	11.025	-140.394000
11.058	16.326000	11.058	10.372000	11.058	-76.205000
11.091	15.649000	11.091	10.099000	11.091	95.345000
11.125	15.015000	11.125	9.716000	11.125	-113.846000
11.158	14.309000	11.158	9.380000	11.158	-112.814000
11.191	13.581000	11.191	9.123000	11.191	-317.472000
11.225	12.937000	11.225	8.615000	11.225	-80.935000
11.258	12.315000	11.258	8.192000	11.258	-192.356000
11.291	11.463000	11.291	8.006000	11.291	-102.956000
11.325	11.112000	11.325	7.589000	11.325	-76.886000
11.358	10.445000	11.358	7.583000	11.358	-147.863000
11.391	10.082000	11.391	7.097000	11.391	-220.311000
11.424	9.076000	11.424	6.495000	11.424	137.206000
11.458	8.925000	11.458	6.728000	11.458	-234.644000
11.491	9.183000	11.491	6.096000	11.491	-537.553000
11.524	8.393000	11.524	5.801000	11.524	-317.250000
11.558	7.704000	11.558	5.511000	11.558	88.843000
11.591	6.716000	11.591	4.784000	11.591	-742.171000
11.624	7.960000	11.624	5.431000	11.624	-357.449000
11.658	5.865000	11.658	6.462000	11.658	-1063.674000
11.691	8.904000	11.691	4.001000	11.691	-1053.824000
11.724	6.103000	11.724	6.723000	11.724	-1023.388000
11.758	5.345000	11.758	3.779000	11.758	1642.245000
11.791	8.353000	11.791	4.354000	11.791	-1168.374000
11.824	4.743000	11.824	5.838000	11.824	-534.322000
11.857	5.848000	11.857	2.641000	11.857	806.158000
11.891	8.328000	11.891	5.822000	11.891	2043.963000
11.924	4.749000	11.924	5.461000	11.924	-117.496000
11.957	3.984000	11.957	5.265000	11.957	-438.822000
11.991	5.811000	11.991	4.979000	11.991	-1105.152000
12.024	5.303000	12.024	5.695000	12.024	-916.637000
12.057	5.233000	12.057	4.181000	12.057	-83.041000
12.091	6.789000	12.091	4.388000	12.091	-1229.586000
12.124	7.351000	12.124	3.259000	12.124	-1113.459000
12.157	7.700000	12.157	2.458000	12.157	-629.918000
12.191	4.616000	12.191	2.658000	12.191	-1053.696000
12.224	5.415000	12.224	4.361000	12.224	464.381000
12.257	5.404000	12.257	2.588000	12.257	146.891000
12.290	6.371000	12.290	3.848000	12.290	-368.637000
12.324	5.222000	12.324	3.525000	12.324	-202.924000
12.357	5.660000	12.357	3.022000	12.357	2.152000
12.390	4.950000	12.390	3.586000	12.390	-493.322000
12.424	5.002000	12.424	2.994000	12.424	-186.608000
12.457	4.811000	12.457	2.723000	12.457	-218.116000
12.490	4.509000	12.490	2.786000	12.490	-200.793000
12.524	4.334000	12.524	2.480000	12.524	-198.909000
12.557	4.219000	12.557	2.768000	12.557	-380.577000
12.590	3.887000	12.590	2.585000	12.590	-367.524000
12.624	3.710000	12.624	2.379000	12.624	-239.486000
12.657	3.623000	12.657	2.188000	12.657	-90.738000
12.690	3.569000	12.690	2.061000	12.690	-204.269000
12.723	3.503000	12.723	2.097000	12.723	-154.998000
12.757	3.177000	12.757	1.905000	12.757	-178.546000
12.790	2.980000	12.790	2.240000	12.790	-218.423000
12.823	2.755000	12.823	1.981000	12.823	-321.331000
12.857	2.661000	12.857	1.751000	12.857	-245.596000
12.890	2.562000	12.890	1.531000	12.890	-269.984000
12.923	2.509000	12.923	1.658000	12.923	-194.614000
12.957	2.524000	12.957	1.674000	12.957	-82.907000
12.990	2.387000	12.990	1.628000	12.990	-220.346000
13.023	2.310000	13.023	1.643000	13.023	-234.637000
13.057	2.136000	13.057	1.723000	13.057	-413.864000
13.090	1.899000	13.090	1.646000	13.090	-417.757000
13.123	1.769000	13.123	1.215000	13.123	-240.894000
13.156	1.934000	13.156	1.359000	13.156	-192.938000
13.190	1.848000	13.190	1.293000	13.190	-216.344000
13.223	1.765000	13.223	1.152000	13.223	-247.473000
13.256	1.710000	13.256	1.264000	13.256	-374.057000
13.290	1.698000	13.290	1.029000	13.290	-308.618000
13.323	1.588000	13.323	0.848000	13.323	-423.480000
13.356	1.384000	13.356	1.229000	13.356	-324.286000
13.390	1.516000	13.390	1.083000	13.390	-349.694000
13.423	1.385000	13.423	1.046000	13.423	-360.047000
13.456	1.256000	13.456	0.951000	13.456	-406.444000
13.490	1.214000	13.490	0.898000	13.490	-448.363000
13.523	1.204000	13.523	0.832000	13.523	-405.069000
13.556	1.168000	13.556	0.900000	13.556	-300.335000
13.589	1.207000	13.589	0.825000	13.589	-323.923000
13.623	0.879000	13.623	0.952000	13.623	-451.546000
13.656	1.417000	13.656	0.604000	13.656	-272.510000
13.689	0.873000	13.689	1.165000	13.689	-581.269000
13.723	1.254000	13.723	0.453000	13.723	-404.850000
13.756	1.233000	13.756	1.423000	13.756	-325.142000
13.789	0.396000	13.789	-0.096000	13.789	-115.479000
13.823	1.476000	13.823	1.359000	13.823	-586.937000
13.856	0.212000	13.856	-0.125000	13.856	-247.214000
13.889	1.604000	13.889	1.332000	13.889	-689.947000
13.923	-0.091000	13.923	-0.513000	13.923	-1132.063000
13.956	0.141000	13.956	1.056000	13.956	44.549000
13.989	2.009000	13.989	1.701000	13.989	153.372000
14.022	0.559000	14.022	-0.333000	14.022	-1076.909000
14.056	-0.373000	14.056	0.299000	14.056	-552.298000
14.089	1.786000	14.089	1.454000	14.089	401.254000
14.122	2.016000	14.122	-1.048000	14.122	510.858000
14.156	0.840000	14.156	-0.295000	14.156	1029.267000
14.189	-0.663000	14.189	0.932000	14.189	143.939000
14.222	-1.158000	14.222	1.861000	14.222	-932.707000
14.256	-0.368000	14.256	1.873000	14.256	-1179.598000
14.289	1.848000	14.289	0.354000	14.289	-1187.664000
14.322	2.617000	14.322	-0.617000	14.322	-1133.625000
14.356	2.455000	14.356	-0.775000	14.356	-1080.450000
14.389	2.252000	14.389	1.850000	14.389	275.505000
14.422	-0.022000	14.422	-0.124000	14.422	-1064.343000
14.455	-1.456000	14.455	-1.453000	14.455	-1247.595000
14.489	-0.074000	14.489	-0.359000	14.489	-1072.241000
14.522	2.264000	14.522	1.825000	14.522	303.993000
14.555	1.291000	14.555	1.521000	14.555	865.089000
14.589	0.944000	14.589	-1.236000	14.589	-264.803000
14.622	2.306000	14.622	0.328000	14.622	-799.834000
14.655	-0.784000	14.655	1.388000	14.655	-719.292000
14.689	1.933000	14.689	-0.726000	14.689	-220.770000
14.722	-0.533000	14.722	1.424000	14.722	-1024.677000
14.755	1.569000	14.755	-0.809000	14.755	87.563000
14.789	-0.474000	14.789	0.740000	14.789	-491.869000
14.822	0.687000	14.822	-0.005000	14.822	-883.516000
14.855	1.174000	14.855	0.851000	14.855	-194.375000
14.888	-0.487000	14.888	-0.380000	14.888	-409.776000
14.922	0.694000	14.922	0.558000	14.922	-603.702000
14.955	1.003000	14.955	0.249000	14.955	-694.729000
14.988	0.433000	14.988	-0.069000	14.988	-695.543000
15.022	0.043000	15.022	-0.228000	15.022	-183.955000
15.055	0.430000	15.055	-0.213000	15.055	-717.740000
15.088	0.290000	15.088	0.305000	15.088	-524.573000
15.122	0.215000	15.122	0.121000	15.122	-576.345000
15.155	0.119000	15.155	0.261000	15.155	-576.736000
15.188	0.363000	15.188	0.127000	15.188	-519.152000
15.222	0.391000	15.222	0.243000	15.222	-523.674000
15.255	0.292000	15.255	-0.065000	15.255	-486.057000
15.288	0.286000	15.288	0.173000	15.288	-556.758000
15.321	0.176000	15.321	0.106000	15.321	-556.624000
15.355	0.216000	15.355	0.020000	15.355	-647.830000
15.388	0.270000	15.388	0.324000	15.388	-655.070000
15.421	0.284000	15.421	-0.294000	15.421	-483.155000
15.455	0.228000	15.455	0.133000	15.455	-464.020000
15.488	0.201000	15.488	-0.061000	15.488	-690.344000
15.521	0.202000	15.521	-0.172000	15.521	-571.906000
15.555	0.312000	15.555	0.115000	15.555	-536.861000
15.588	0.308000	15.588	-0.145000	15.588	-542.751000
15.621	0.169000	15.621	-0.054000	15.621	-565.174000
15.655	-0.002000	15.655	0.064000	15.655	-432.720000
15.688	0.264000	15.688	0.166000	15.688	-553.755000
15.721	0.232000	15.721	-0.050000	15.721	-489.766000
15.754	0.215000	15.754	0.019000	15.754	-430.416000
15.788	0.239000	15.788	-0.197000	15.788	-458.783000
15.821	0.185000	15.821	-0.129000	15.821	-449.414000
15.854	0.172000	15.854	-0.255000	15.854	-460.941000
15.888	0.213000	15.888	0.162000	15.888	-679.177000
15.921	0.335000	15.921	0.047000	15.921	-457.946000
15.954	0.166000	15.954	0.325000	15.954	-513.947000
15.988	0.032000	15.988	0.369000	15.988	-510.310000
16.021	0.269000	16.021	0.709000	16.021	-422.708000
16.054	0.287000	16.054	0.894000	16.054	-475.901000
16.088	0.254000	16.088	1.245000	16.088	-576.053000
16.121	0.290000	16.121	1.744000	16.121	-614.768000
16.154	0.444000	16.154	2.088000	16.154	-628.244000
16.187	0.537000	16.187	2.506000	16.187	-531.536000
16.221	0.423000	16.221	2.621000	16.221	-544.918000
16.254	0.436000	16.254	2.663000	16.254	-673.558000
16.287	0.391000	16.287	2.927000	16.287	-460.385000
16.321	0.520000	16.321	3.135000	16.321	-520.535000
16.354	0.412000	16.354	2.982000	16.354	-491.909000
16.387	0.486000	16.387	3.142000	16.387	-561.003000
16.421	0.447000	16.421	3.049000	16.421	-434.056000
16.454	0.482000	16.454	3.155000	16.454	-555.806000
16.487	0.433000	16.487	3.370000	16.487	-452.208000
16.521	0.509000	16.521	3.173000	16.521	-362.265000
16.554	0.576000	16.554	3.635000	16.554	-464.305000
16.587	0.518000	16.587	3.651000	16.587	-524.664000
16.620	0.522000	16.620	3.631000	16.620	-631.725000
16.654	0.468000	16.654	3.819000	16.654	-488.701000
16.687	0.568000	16.687	3.848000	16.687	-432.786000
16.720	0.616000	16.720	3.995000	16.720	-525.840000
16.754	0.498000	16.754	4.112000	16.754	-549.879000
16.787	0.660000	16.787	4.287000	16.787	-600.959000
16.820	0.193000	16.820	3.543000	16.820	-480.140000
16.854	0.416000	16.854	3.650000	16.854	-666.617000
16.887	-0.038000	16.887	3.030000	16.887	-681.762000
16.920	0.278000	16.920	3.046000	16.920	-604.753000
16.953	-0.014000	16.953	2.480000	16.953	-519.990000
16.987	-0.309000	16.987	1.690000	16.987	-652.736000
17.020	-0.308000	17.020	1.709000	17.020	-611.819000
17.053	-0.412000	17.053	1.351000	17.053	-554.984000
17.087	-0.585000	17.087	0.608000	17.087	-553.834000
17.120	-0.715000	17.120	0.493000	17.120	-653.199000
17.153	-0.797000	17.153	0.452000	17.153	-716.286000
17.187	-0.859000	17.187	0.380000	17.187	-466.067000
17.220	-0.897000	17.220	0.323000	17.220	-603.343000
17.253	-0.912000	17.253	-0.046000	17.253	-610.258000
17.287	-0.862000	17.287	-0.188000	17.287	-497.195000
17.320	-0.881000	17.320	-0.087000	17.320	-433.751000
17.353	-0.932000	17.353	-0.458000	17.353	-627.512000
17.386	-0.782000	17.386	-0.046000	17.386	-707.220000
17.420	-0.621000	17.420	0.017000	17.420	-634.846000
17.453	-0.600000	17.453	-0.112000	17.453	-640.826000
17.486	-0.401000	17.486	0.027000	17.486	-739.090000
17.520	-0.492000	17.520	-0.376000	17.520	-814.902000
17.553	-0.285000	17.553	-0.149000	17.553	-779.158000
17.586	-0.348000	17.586	-0.082000	17.586	-795.508000
17.620	-0.241000	17.620	-0.090000	17.620	-726.586000
17.653	-0.394000	17.653	-0.228000	17.653	-862.311000
17.686	-0.297000	17.686	-0.431000	17.686	-823.053000
17.720	-0.472000	17.720	-0.360000	17.720	-859.888000
17.753	-0.173000	17.753	-0.474000	17.753	-806.837000
17.786	0.067000	17.786	0.083000	17.786	-909.688000
17.819	0.338000	17.819	0.181000	17.819	-944.638000
17.853	0.625000	17.853	0.728000	17.853	-992.741000
17.886	0.925000	17.886	0.799000	17.886	-1045.226000
17.919	0.965000	17.919	0.966000	17.919	-1115.464000
17.953	0.960000	17.953	0.991000	17.953	-1185.919000
17.986	0.864000	17.986	0.914000	17.986	-1283.293000
18.019	0.646000	18.019	0.839000	18.019	-1391.516000
18.053	0.450000	18.053	0.312000	18.053	-1498.872000
18.086	0.029000	18.086	-0.158000	18.086	-1591.790000
18.119	-0.099000	18.119	-0.446000	18.119	-1406.178000
18.153	0.143000	18.153	-0.414000	18.153	-1474.101000
18.186	0.427000	18.186	-0.336000	18.186	-1497.702000
18.219	1.430000	18.219	0.922000	18.219	-1460.561000
18.252	2.737000	18.252	1.981000	18.252	-1360.469000
18.286	3.564000	18.286	2.771000	18.286	-1210.902000
18.319	3.347000	18.319	2.252000	18.319	-1056.516000
18.352	2.717000	18.352	1.459000	18.352	-890.094000
18.386	1.727000	18.386	0.198000	18.386	-761.633000
18.419	1.451000	18.419	-0.281000	18.419	-673.207000
18.452	1.050000	18.452	-0.227000	18.452	-699.585000
18.486	0.819000	18.486	-0.663000	18.486	-577.302000
18.519	0.424000	18.519	-0.657000	18.519	-614.667000
18.552	-0.312000	18.552	-1.426000	18.552	-616.118000
18.586	-1.197000	18.586	-2.885000	18.586	-597.329000
18.619	-2.110000	18.619	-3.936000	18.619	-625.321000
18.652	-3.027000	18.652	-4.633000	18.652	-590.415000
18.685	-3.571000	18.685	-5.593000	18.685	-634.558000
18.719	-3.629000	18.719	-5.821000	18.719	-608.419000
18.752	-2.998000	18.752	-5.059000	18.752	-614.992000
18.785	-1.478000	18.785	-3.282000	18.785	-606.235000
18.819	1.399000	18.819	-0.969000	18.819	-613.773000
18.852	5.163000	18.852	3.299000	18.852	-598.229000
18.885	9.412000	18.885	6.917000	18.885	-581.732000
18.919	13.454000	18.919	10.998000	18.919	-571.472000
18.952	16.258000	18.952	12.433000	18.952	-723.882000
18.985	16.338000	18.985	12.049000	18.985	-558.534000
19.019	14.259000	19.019	9.318000	19.019	-565.252000
19.052	11.448000	19.052	5.788000	19.052	-563.688000
19.085	10.235000	19.085	4.565000	19.085	-736.066000
19.118	9.913000	19.118	5.406000	19.118	-600.809000
19.152	12.035000	19.152	8.236000	19.152	-546.539000
19.185	14.950000	19.185	12.532000	19.185	-490.958000
19.218	19.852000	19.218	19.262000	19.218	-463.774000
19.252	26.296000	19.252	27.705000	19.252	-441.604000
19.285	33.930000	19.285	37.624000	19.285	-283.698000
19.318	39.656000	19.318	45.628000	19.318	-77.616000
19.352	43.456000	19.352	50.939000	19.352	-418.741000
19.385	44.877000	19.385	53.536000	19.385	-58.670000
19.418	45.551000	19.418	54.667000	19.418	-175.137000
19.452	46.070000	19.452	55.794000	19.452	178.122000
19.485	47.691000	19.485	57.821000	19.485	-60.454000
19.518	50.303000	19.518	61.070000	19.518	87.786000
19.551	53.446000	19.551	65.206000	19.551	-313.851000
19.585	54.733000	19.585	67.003000	19.585	-168.826000
19.618	56.316000	19.618	69.174000	19.618	-65.680000
19.651	57.684000	19.651	70.637000	19.651	-119.417000
19.685	59.444000	19.685	72.784000	19.685	-96.905000
19.718	60.421000	19.718	74.344000	19.718	-66.579000
19.751	62.377000	19.751	76.552000	19.751	-276.302000
19.785	63.579000	19.785	78.348000	19.785	8.299000
19.818	64.878000	19.818	80.193000	19.818	-124.806000
19.851	64.370000	19.851	80.132000	19.851	-177.413000
19.885	63.403000	19.885	80.869000	19.885	-232.998000
19.918	62.401000	19.918	79.402000	19.918	-120.881000
19.951	62.156000	19.951	79.420000	19.951	-162.137000
19.984	61.479000	19.984	79.124000	19.984	-12.916000
20.018	61.325000	20.018	79.146000	20.018	-124.987000
20.051	60.029000	20.051	78.385000	20.051	-186.438000
20.084	57.831000	20.084	75.908000	20.084	-351.810000
20.118	54.416000	20.118	72.294000	20.118	-376.756000
20.151	52.085000	20.151	69.981000	20.151	-208.762000
20.184	50.727000	20.184	68.616000	20.184	-297.193000
20.218	46.899000	20.218	64.479000	20.218	-389.458000
20.251	37.877000	20.251	54.119000	20.251	-426.924000
20.284	28.926000	20.284	43.660000	20.284	-416.339000
20.318	22.155000	20.318	35.514000	20.318	-458.789000
20.351	17.103000	20.351	29.417000	20.351	-494.302000
20.384	11.839000	20.384	22.791000	20.384	-475.653000
20.417	5.957000	20.417	16.484000	20.417	-523.309000
20.451	-1.876000	20.451	7.803000	20.451	-529.274000
20.484	-9.024000	20.484	0.391000	20.484	-521.457000
20.517	-15.272000	20.517	-5.569000	20.517	-532.845000
20.551	-15.419000	20.551	-4.493000	20.551	-562.783000
20.584	-9.745000	20.584	3.522000	20.584	-524.497000
20.617	0.306000	20.617	15.962000	20.617	-452.526000
20.651	9.281000	20.651	26.503000	20.651	-406.294000
20.684	20.269000	20.684	38.481000	20.684	-254.094000
20.717	30.737000	20.717	49.511000	20.717	-59.339000
20.751	37.195000	20.751	56.286000	20.751	-113.120000
20.784	40.664000	20.784	59.730000	20.784	18.306000
20.817	41.028000	20.817	60.091000	20.817	-73.733000
20.850	39.590000	20.850	58.311000	20.850	201.251000
20.884	37.892000	20.884	56.602000	20.884	178.625000
20.917	37.509000	20.917	56.436000	20.917	12.250000
20.950	40.399000	20.950	59.828000	20.950	88.168000
20.984	43.900000	20.984	63.779000	20.984	-58.809000
21.017	46.337000	21.017	66.434000	21.017	198.236000
21.050	43.580000	21.050	63.519000	21.050	250.783000
21.084	35.548000	21.084	55.457000	21.084	-167.516000
21.117	21.770000	21.117	40.248000	21.117	-180.689000
21.150	8.914000	21.150	25.718000	21.150	-120.811000
21.184	3.295000	21.184	18.538000	21.184	-417.845000
21.217	6.460000	21.217	21.198000	21.217	-29.727000
21.250	13.583000	21.250	28.829000	21.250	-7.765000
21.283	24.964000	21.283	39.872000	21.283	-105.671000
21.317	38.533000	21.317	53.684000	21.317	219.862000
21.350	53.908000	21.350	68.196000	21.350	27.579000
21.383	67.914000	21.383	81.739000	21.383	581.473000
21.417	78.611000	21.417	92.062000	21.417	238.881000
21.450	85.598000	21.450	97.963000	21.450	612.445000
21.483	86.975000	21.483	99.153000	21.483	453.072000
21.517	86.343000	21.517	98.109000	21.517	604.853000
21.550	83.302000	21.550	94.371000	21.550	390.646000
21.583	78.791000	21.583	89.615000	21.583	292.065000
21.617	71.927000	21.617	82.314000	21.617	385.586000
21.650	62.769000	21.650	71.200000	21.650	907.876000
21.683	47.127000	21.683	56.470000	21.683	741.706000
21.716	32.116000	21.716	38.739000	21.716	-10.925000
21.750	19.137000	21.750	23.665000	21.750	146.696000
21.783	11.525000	21.783	14.889000	21.783	95.478000
21.816	7.260000	21.816	10.237000	21.816	16.988000
21.850	5.014000	21.850	7.188000	21.850	-183.054000
21.883	3.821000	21.883	5.272000	21.883	85.435000
21.916	3.303000	21.916	4.832000	21.916	105.981000
21.950	2.802000	21.950	4.284000	21.950	65.663000
21.983	2.888000	21.983	3.861000	21.983	111.221000
22.016	2.680000	22.016	3.629000	22.016	22.274000
22.050	2.456000	22.050	3.667000	22.050	-50.573000
22.083	2.569000	22.083	3.440000	22.083	83.592000
22.116	2.473000	22.116	3.417000	22.116	77.448000
22.149	2.276000	22.149	2.994000	22.149	176.989000
22.183	2.100000	22.183	3.192000	22.183	50.576000
22.216	2.111000	22.216	2.969000	22.216	170.349000
22.249	2.096000	22.249	2.888000	22.249	158.483000
22.283	1.955000	22.283	3.024000	22.283	70.490000
22.316	1.825000	22.316	2.811000	22.316	69.349000
22.349	1.562000	22.349	2.531000	22.349	85.851000
22.383	1.665000	22.383	2.629000	22.383	118.770000
22.416	1.710000	22.416	2.440000	22.416	206.493000
22.449	1.726000	22.449	2.322000	22.449	92.401000
22.483	1.524000	22.483	2.345000	22.483	168.857000
22.516	1.413000	22.516	2.231000	22.516	200.457000
22.549	1.414000	22.549	2.187000	22.549	102.921000
22.582	1.411000	22.582	2.266000	22.582	100.338000
22.616	1.228000	22.616	2.086000	22.616	131.475000
22.649	1.229000	22.649	1.935000	22.649	15.227000
22.682	1.294000	22.682	2.183000	22.682	199.807000
22.716	1.139000	22.716	1.963000	22.716	241.552000
22.749	1.135000	22.749	1.913000	22.749	158.467000
22.782	1.180000	22.782	2.005000	22.782	159.444000
22.816	0.945000	22.816	1.913000	22.816	547.587000
22.849	1.639000	22.849	1.791000	22.849	-209.564000
22.882	1.361000	22.882	1.265000	22.882	-59.544000
22.916	0.890000	22.916	1.123000	22.916	94.201000
22.949	0.520000	22.949	1.183000	22.949	255.382000
22.982	0.653000	22.982	1.521000	22.982	570.839000
23.015	0.926000	23.015	1.428000	23.015	345.377000
23.049	1.212000	23.049	2.043000	23.049	156.118000
23.082	0.588000	23.082	1.319000	23.082	35.470000
23.115	0.664000	23.115	0.544000	23.115	384.823000
23.149	1.047000	23.149	1.227000	23.149	152.773000
23.182	0.990000	23.182	0.753000	23.182	195.463000
23.215	1.028000	23.215	0.776000	23.215	160.836000
23.249	0.688000	23.249	0.827000	23.249	247.808000
23.282	0.844000	23.282	0.853000	23.282	173.496000
23.315	0.732000	23.315	0.846000	23.315	245.247000
23.349	0.729000	23.349	0.863000	23.349	104.219000
23.382	0.798000	23.382	0.864000	23.382	174.479000
23.415	0.654000	23.415	0.425000	23.415	152.294000
23.448	0.818000	23.448	0.607000	23.448	173.160000
23.482	0.948000	23.482	0.129000	23.482	266.892000
23.515	0.764000	23.515	0.254000	23.515	234.403000
23.548	0.749000	23.548	0.481000	23.548	235.554000
23.582	0.872000	23.582	0.744000	23.582	168.733000
23.615	0.936000	23.615	0.512000	23.615	116.861000
23.648	0.874000	23.648	0.416000	23.648	301.619000
23.682	0.957000	23.682	0.347000	23.682	228.389000
23.715	0.982000	23.715	0.251000	23.715	195.052000
23.748	1.033000	23.748	0.188000	23.748	336.434000
23.782	1.274000	23.782	0.204000	23.782	319.541000
23.815	1.367000	23.815	0.239000	23.815	258.481000
23.848	1.352000	23.848	0.263000	23.848	190.723000
23.881	1.775000	23.881	0.276000	23.881	422.094000
23.915	2.083000	23.915	0.511000	23.915	441.549000
23.948	2.234000	23.948	0.413000	23.948	330.569000
23.981	2.719000	23.981	0.707000	23.981	254.964000
24.015	3.343000	24.015	0.554000	24.015	215.269000
24.048	3.789000	24.048	0.633000	24.048	328.464000
24.081	4.931000	24.081	1.209000	24.081	350.441000
24.115	5.876000	24.115	1.174000	24.115	335.086000
24.148	7.019000	24.148	1.608000	24.148	379.317000
24.181	8.739000	24.181	1.820000	24.181	248.942000
24.215	10.415000	24.215	2.432000	24.215	398.103000
24.248	12.739000	24.248	3.038000	24.248	250.381000
24.281	15.284000	24.281	3.754000	24.281	410.536000
24.314	18.476000	24.314	4.873000	24.314	451.548000
24.348	21.902000	24.348	5.666000	24.348	640.686000
24.381	25.323000	24.381	6.683000	24.381	336.311000
24.414	27.422000	24.414	6.489000	24.414	335.334000
24.448	28.706000	24.448	6.440000	24.448	339.117000
24.481	28.911000	24.481	5.708000	24.481	347.322000
24.514	29.146000	24.514	6.208000	24.514	474.307000
24.548	30.361000	24.548	9.724000	24.548	351.432000
24.581	32.546000	24.581	14.560000	24.581	311.181000
24.614	35.587000	24.614	21.550000	24.614	390.582000
24.648	38.309000	24.648	27.722000	24.648	463.789000
24.681	40.784000	24.681	32.911000	24.681	459.358000
24.714	42.142000	24.714	37.209000	24.714	409.625000
24.747	43.279000	24.747	40.350000	24.747	460.934000
24.781	43.648000	24.781	42.581000	24.781	570.303000
24.814	44.251000	24.814	44.871000	24.814	433.101000
24.847	44.626000	24.847	46.743000	24.847	509.489000
24.881	45.029000	24.881	48.387000	24.881	410.248000
24.914	44.990000	24.914	49.435000	24.914	498.531000
24.947	44.407000	24.947	49.605000	24.947	486.524000
24.981	43.136000	24.981	48.647000	24.981	482.193000
25.014	41.261000	25.014	47.186000	25.014	355.358000
25.047	38.650000	25.047	44.230000	25.047	376.485000
25.081	35.310000	25.081	40.647000	25.081	299.198000
25.114	31.104000	25.114	35.775000	25.114	313.095000
25.147	26.771000	25.147	30.614000	25.147	337.704000
25.180	22.970000	25.180	25.788000	25.180	388.650000
25.214	20.623000	25.214	22.505000	25.214	689.366000
25.247	18.960000	25.247	19.766000	25.247	112.056000
25.280	17.672000	25.280	17.730000	25.280	208.293000
25.314	16.220000	25.314	15.151000	25.314	148.389000
25.347	15.094000	25.347	13.290000	25.347	28.449000
25.380	14.027000	25.380	11.189000	25.380	105.138000
25.414	13.420000	25.414	10.015000	25.414	104.880000
25.447	13.288000	25.447	9.402000	25.447	90.197000
25.480	13.488000	25.480	8.941000	25.480	103.826000
25.514	13.467000	25.514	9.055000	25.514	-9.774000
25.547	13.651000	25.547	9.243000	25.547	116.223000
25.580	13.753000	25.580	9.081000	25.580	14.234000
25.613	13.899000	25.613	9.120000	25.613	-87.549000
25.647	14.017000	25.647	9.164000	25.647	64.776000
25.680	14.131000	25.680	9.385000	25.680	-162.878000
25.713	14.389000	25.713	9.474000	25.713	-115.486000
25.747	14.407000	25.747	9.310000	25.747	-101.606000
25.780	14.246000	25.780	9.327000	25.780	-47.589000
25.813	14.355000	25.813	9.275000	25.813	-53.257000
25.847	14.495000	25.847	9.132000	25.847	-28.840000
25.880	14.343000	25.880	8.957000	25.880	7.546000
25.913	14.467000	25.913	9.138000	25.913	-10.834000
25.947	14.182000	25.947	8.728000	25.947	-70.086000
25.980	14.216000	25.980	8.662000	25.980	-40.208000
26.013	14.223000	26.013	8.744000	26.013	-69.257000
26.046	14.161000	26.046	8.391000	26.046	-135.091000
26.080	13.639000	26.080	8.285000	26.080	-290.052000
26.113	13.601000	26.113	8.118000	26.113	-71.127000
26.146	13.472000	26.146	7.898000	26.146	-38.077000
26.180	12.966000	26.180	7.865000	26.180	-203.261000
26.213	12.998000	26.213	7.442000	26.213	-75.922000
26.246	12.772000	26.246	7.245000	26.246	34.248000
26.280	12.616000	26.280	6.695000	26.280	-72.360000
26.313	12.428000	26.313	6.641000	26.313	-126.462000
26.346	12.146000	26.346	6.490000	26.346	-121.662000
26.380	11.795000	26.380	6.049000	26.380	-258.456000
26.413	11.747000	26.413	5.658000	26.413	-99.018000
26.446	11.684000	26.446	5.775000	26.446	-20.279000
26.479	11.464000	26.479	5.157000	26.479	-150.834000
26.513	11.491000	26.513	4.994000	26.513	-94.426000
26.546	11.351000	26.546	4.957000	26.546	-84.306000
26.579	11.303000	26.579	4.739000	26.579	-217.875000
26.613	11.205000	26.613	4.888000	26.613	-168.102000
26.646	11.246000	26.646	4.618000	26.646	-132.655000
26.679	11.034000	26.679	4.408000	26.679	-154.087000
26.713	10.801000	26.713	4.097000	26.713	-24.281000
26.746	10.748000	26.746	4.257000	26.746	-100.273000
26.779	10.522000	26.779	4.056000	26.779	-63.959000
26.813	10.292000	26.813	4.070000	26.813	-215.428000
26.846	9.887000	26.846	3.578000	26.846	-82.739000
26.879	9.746000	26.879	3.483000	26.879	-182.979000
26.912	9.305000	26.912	3.262000	26.912	-13.387000
26.946	8.726000	26.946	3.099000	26.946	-137.373000
26.979	8.147000	26.979	2.750000	26.979	-153.154000
27.012	7.747000	27.012	2.497000	27.012	-256.251000
27.046	7.307000	27.046	2.502000	27.046	-230.939000
27.079	6.675000	27.079	2.082000	27.079	-165.880000
27.112	6.140000	27.112	1.733000	27.112	-285.336000
27.146	5.595000	27.146	1.657000	27.146	-330.030000
27.179	5.084000	27.179	1.191000	27.179	-142.556000
27.212	4.533000	27.212	1.324000	27.212	-105.060000
27.246	4.088000	27.246	0.948000	27.246	-264.427000
27.279	3.562000	27.279	0.798000	27.279	-220.694000
27.312	3.190000	27.312	0.538000	27.312	39.624000
27.345	2.736000	27.345	0.535000	27.345	-216.325000
27.379	2.406000	27.379	0.485000	27.379	-193.826000
27.412	2.072000	27.412	0.238000	27.412	-252.760000
27.445	1.843000	27.445	0.006000	27.445	-352.097000
27.479	1.636000	27.479	-0.011000	27.479	-175.952000
27.512	1.225000	27.512	-0.187000	27.512	-149.807000
27.545	1.160000	27.545	-0.603000	27.545	-267.401000
27.579	0.962000	27.579	-0.182000	27.579	-366.964000
27.612	0.803000	27.612	-0.171000	27.612	-392.163000
27.645	0.714000	27.645	-0.486000	27.645	-311.926000
27.679	0.547000	27.679	-0.258000	27.679	-287.437000
27.712	0.452000	27.712	-0.315000	27.712	-289.909000
27.745	0.411000	27.745	-0.581000	27.745	-395.803000
27.778	0.224000	27.778	-0.307000	27.778	-370.183000
27.812	0.307000	27.812	-0.446000	27.812	-253.972000
27.845	0.100000	27.845	-0.431000	27.845	-279.123000
27.878	0.165000	27.878	-0.639000	27.878	-201.240000
27.912	0.254000	27.912	-0.278000	27.912	-363.696000
27.945	0.024000	27.945	-0.631000	27.945	-245.492000
27.978	0.222000	27.978	-0.365000	27.978	-388.665000
28.012	-0.091000	28.012	-0.325000	28.012	-302.794000
28.045	0.189000	28.045	-0.497000	28.045	-139.550000
28.078	-0.008000	28.078	-0.447000	28.078	-148.302000
28.111	-0.187000	28.111	-0.530000	28.111	-420.280000
28.145	0.196000	28.145	-0.220000	28.145	-291.030000
28.178	0.119000	28.178	-0.578000	28.178	-244.561000
28.211	0.090000	28.211	-0.487000	28.211	-372.031000
28.245	-0.098000	28.245	-0.488000	28.245	-175.493000
28.278	-0.042000	28.278	-0.343000	28.278	-286.655000
28.311	-0.060000	28.311	-0.348000	28.311	-420.147000
28.345	0.130000	28.345	-0.155000	28.345	-330.000000
28.378	0.093000	28.378	-0.101000	28.378	-357.980000
28.411	0.103000	28.411	-0.121000	28.411	-195.831000
28.445	0.137000	28.445	-0.106000	28.445	-229.617000
28.478	0.158000	28.478	-0.125000	28.478	-429.277000
28.511	0.056000	28.511	0.005000	28.511	-340.414000
28.544	0.078000	28.544	-0.093000	28.544	-252.853000
28.578	0.097000	28.578	0.057000	28.578	-343.743000
28.611	0.146000	28.611	-0.023000	28.611	-408.853000
28.644	-0.013000	28.644	0.161000	28.644	-276.971000
28.678	0.069000	28.678	0.199000	28.678	-184.532000
28.711	0.305000	28.711	0.157000	28.711	-215.720000
28.744	0.000000	28.744	0.042000	28.744	-393.097000
28.778	0.190000	28.778	0.173000	28.778	-225.399000
28.811	-0.072000	28.811	0.047000	28.811	-408.480000
28.844	0.171000	28.844	0.061000	28.844	-272.924000
28.878	-0.110000	28.878	0.171000	28.878	-334.397000
28.911	-0.070000	28.911	0.146000	28.911	-81.778000
28.944	0.022000	28.944	0.114000	28.944	-343.027000
28.977	0.340000	28.977	0.405000	28.977	-360.061000
29.011	-0.010000	29.011	-0.009000	29.011	-228.481000
29.044	0.027000	29.044	0.123000	29.044	-281.502000
29.077	-0.001000	29.077	0.056000	29.077	-333.180000
29.111	0.020000	29.111	0.200000	29.111	-316.931000
29.144	0.114000	29.144	0.137000	29.144	-251.287000
29.177	0.137000	29.177	0.236000	29.177	-408.752000
29.211	0.049000	29.211	0.396000	29.211	-227.467000
29.244	0.137000	29.244	0.197000	29.244	-322.308000
29.277	0.120000	29.277	0.339000	29.277	-389.845000
29.311	0.177000	29.311	0.100000	29.311	-306.281000
29.344	0.172000	29.344	0.349000	29.344	-322.063000
29.377	0.266000	29.377	0.272000	29.377	-389.343000
29.410	0.260000	29.410	0.216000	29.410	-233.892000
29.444	0.243000	29.444	0.367000	29.444	-429.497000
29.477	0.380000	29.477	0.270000	29.477	-252.664000
29.510	0.322000	29.510	0.332000	29.510	-351.290000
29.544	0.477000	29.544	0.411000	29.544	-370.898000
29.577	0.434000	29.577	0.294000	29.577	-390.504000
29.610	0.407000	29.610	0.491000	29.610	-544.280000
29.644	0.508000	29.644	0.219000	29.644	-269.360000
29.677	0.606000	29.677	0.338000	29.677	-415.178000
29.710	0.651000	29.710	0.390000	29.710	-397.830000
29.744	0.403000	29.744	0.067000	29.744	-155.457000
29.777	0.542000	29.777	0.226000	29.777	-252.043000
29.810	0.490000	29.810	0.181000	29.810	-224.110000
29.843	0.516000	29.843	0.001000	29.843	-288.907000
29.877	0.410000	29.877	0.029000	29.877	-275.032000
29.910	0.527000	29.910	0.028000	29.910	-337.351000
29.943	0.432000	29.943	-0.073000	29.943	-270.609000
29.977	0.575000	29.977	0.139000	29.977	-340.055000
30.010	0.311000	30.010	-0.105000	30.010	-345.842000
