# Supplementary material for: Structural basis for RAD18 regulation by MAGEA4 and its implications for RING ubiquitin ligase binding by MAGE family proteins
Source: EMBO J. 2024 Mar 6;43(7):1273–300. doi: 10.1038/s44318-024-00058-9 (PMC10987633; doi:10.1038/s44318-024-00058-9)
Supplement: Supplementary file 6 — Source Data Fig. 3 [file 44318_2024_58_MOESM6_ESM.zip]

Archive with 51 entries (43 files):
- Figure 3/
- __MACOSX/._Figure 3
- Figure 3/3B/
- __MACOSX/Figure 3/._3B
- Figure 3/3C/
- __MACOSX/Figure 3/._3C
- Figure 3/3D/
- __MACOSX/Figure 3/._3D
- Figure 3/.DS_Store
- __MACOSX/Figure 3/._.DS_Store
- Figure 3/3G/
- __MACOSX/Figure 3/._3G
- Figure 3/3B/README.rtf
- __MACOSX/Figure 3/3B/._README.rtf
- Figure 3/3B/RAD6.xlsx
- __MACOSX/Figure 3/3B/._RAD6.xlsx
- Figure 3/3C/Asset 1Model.jpg
- __MACOSX/Figure 3/3C/._Asset 1Model.jpg
- Figure 3/3D/RAD6Model.jpg
- __MACOSX/Figure 3/3D/._RAD6Model.jpg
- Figure 3/3D/RAD18RAD6MAGEA4Model.jpg
- __MACOSX/Figure 3/3D/._RAD18RAD6MAGEA4Model.jpg
- Figure 3/3D/MAGEA4Model.jpg
- __MACOSX/Figure 3/3D/._MAGEA4Model.jpg
- Figure 3/3D/RAD18RAD6Model.jpg
- __MACOSX/Figure 3/3D/._RAD18RAD6Model.jpg
- Figure 3/3G/.DS_Store
- __MACOSX/Figure 3/3G/._.DS_Store
- Figure 3/3G/RAD18_RAD6/
- Figure 3/3G/Mass_Calibration/
- Figure 3/3G/README.rtf
- __MACOSX/Figure 3/3G/._README.rtf
- Figure 3/3G/RAD18_RAD6_MAGEA4/
- Figure 3/3G/RAD18_RAD6/RAD18RAD6_report.csv
- __MACOSX/Figure 3/3G/RAD18_RAD6/._RAD18RAD6_report.csv
- Figure 3/3G/RAD18_RAD6/.DS_Store
- __MACOSX/Figure 3/3G/RAD18_RAD6/._.DS_Store
- Figure 3/3G/RAD18_RAD6/RD18RAD6.mp4
- Figure 3/3G/RAD18_RAD6/RAD18_RAD6.mpr
- Figure 3/3G/Mass_Calibration/.DS_Store
- __MACOSX/Figure 3/3G/Mass_Calibration/._.DS_Store
- Figure 3/3G/Mass_Calibration/mass_calibration.mpr
- Figure 3/3G/Mass_Calibration/mass_calibration_report.csv
- __MACOSX/Figure 3/3G/Mass_Calibration/._mass_calibration_report.csv
- Figure 3/3G/Mass_Calibration/mass_calibration.mp4
- Figure 3/3G/RAD18_RAD6_MAGEA4/.DS_Store
- __MACOSX/Figure 3/3G/RAD18_RAD6_MAGEA4/._.DS_Store
- Figure 3/3G/RAD18_RAD6_MAGEA4/RAD18RAD6MAGEA4_report.csv
- __MACOSX/Figure 3/3G/RAD18_RAD6_MAGEA4/._RAD18RAD6MAGEA4_report.csv
- Figure 3/3G/RAD18_RAD6_MAGEA4/RD18RAD6MAGEA4.mp4
- Figure 3/3G/RAD18_RAD6_MAGEA4/RAD18_RAD6_MAGEA4.mpr
