# Supplementary material for: Structural basis for RAD18 regulation by MAGEA4 and its implications for RING ubiquitin ligase binding by MAGE family proteins
Source: EMBO J. 2024 Mar 6;43(7):1273–300. doi: 10.1038/s44318-024-00058-9 (PMC10987633; doi:10.1038/s44318-024-00058-9)
Supplement: Supplementary file 6 — Source Data Fig. 3 [file 44318_2024_58_MOESM6_ESM.zip › Figure 3/3B/RAD6.xlsx]

## Sheet: Results_Table
Experiment	Temperature (°C)	Bin	[Syr] (M)	[Syr] Error (M)	[Syr] Dependency	[Cell] (M)	[Cell] Error (M)	[Cell] Dependency	Ligand in Cell	Control Type	N (sites)	N Error (sites)	N Dependency	KD (M)	KD Error (M)	KD Dependency	∆H (kcal/mol)	∆H Error (kcal/mol)	∆H Dependency	∆G (kcal/mol)	-T∆S (kcal/mol)	Offset (kcal/mol)	Offset Error (kcal/mol)	Offset Dependency	Red. Chi-Sqr. (kcal/mol)²	Competitive Unknown	Compete N (sites)	Compete KD (M)	Compete ∆H (kcal/mol)	[Weak] (M)	Avg. Inj. Heat (μcal)	St. Dev. Inj. Heat (μcal)
Rad6-Rad18-R6BD	25.1	Binding	0.0006	N/A	N/A	46.8e-6	1.40e-6	955	No	Single	1.00	N/A	N/A	25.3e-6	1.88e-6	958	-9.31	410	987	-6.27	3.03	0	N/A	N/A	4.7e-3	N/A	N/A	N/A	N/A	N/A	N/A	N/A
Rad6-Rad18-R6BD-2	25.1	Binding	0.0003	38.4e-6	979	30.0e-6	N/A	N/A	No	Single	1.00	N/A	N/A	23.7e-6	8.79e-6	993	-6.52	515	977	-6.31	210	0	N/A	N/A	6.6e-2	N/A	N/A	N/A	N/A	N/A	N/A	N/A
Rad18-27-R6BD-baseline	25.1	Control	N/A	N/A	N/A	N/A	N/A	N/A	N/A	N/A	N/A	N/A	N/A	N/A	N/A	N/A	N/A	N/A	N/A	N/A	N/A	N/A	N/A	N/A	N/A	N/A	N/A	N/A	N/A	N/A	870	1.19

## Sheet: RAD6_R6BD
	ΔQ (μcal)	Vol. (μL)	Xt (mM)	Mt (mM)	XMT	∆H (cal/mol)	Fit (cal/mol)	Residual (cal/mol)			DP_X	DP_Y	Fit_X	Fit_Y	NDH_X	NDH_Y
1	-1.35935	400	0.00000e0	4.67536e-2	2.51016e-2	-10956.99518	-6003.04556	-4953.94961			0.083333	0.001573	0.01956	-6.003046	0.117937	-5.81281
2	-5.76663	2.00	1.17130e-3	4.66624e-2	0.15135	-5812.80992	-5763.29935	-49.51058			0.1	-0.002013	0.117937	-5.763299	0.217269	-5.38984
3	-5.32028	2.00	6.99374e-3	4.62086e-2	0.27883	-5389.84038	-5347.71066	-42.12972			0.116667	-0.0026	0.217269	-5.347711	0.317555	-4.856584
4	-4.74158	2.00	1.27589e-2	4.57593e-2	0.40753	-4856.58408	-4916.26240	59.67832			0.133333	-0.003496	0.317555	-4.916262	0.418797	-4.432307
5	-4.29367	2.00	1.84668e-2	4.53143e-2	0.53745	-4432.30673	-4478.82559	46.51886			0.15	-0.004682	0.418797	-4.478826	0.520993	-3.906465
6	-3.72387	2.00	2.41173e-2	4.48736e-2	0.66860	-3906.46543	-4046.02236	139.55693			0.166667	-0.005808	0.520993	-4.046022	0.624143	-3.656537
7	-3.48518	2.00	2.97106e-2	4.44370e-2	0.80098	-3656.53715	-3627.99223	-28.54492			0.183333	-0.005865	0.624143	-3.627992	0.728248	-3.300711
8	-3.11941	2.00	3.52467e-2	4.40046e-2	0.93458	-3300.71125	-3233.27310	-67.43815			0.2	-0.005729	0.728248	-3.233273	0.833309	-2.940813
9	-2.74875	2.00	4.07254e-2	4.35763e-2	1.06940	-2940.81335	-2868.06862	-72.74473			0.216667	-0.005514	0.833309	-2.868069	0.939323	-2.530971
10	-2.31816	2.00	4.61469e-2	4.31520e-2	1.20545	-2530.97142	-2536.01476	5.04334			0.233333	-0.005088	0.939323	-2.536015	1.046293	-2.31558
11	-2.12091	2.00	5.15110e-2	4.27316e-2	1.34273	-2315.57978	-2238.38505	-77.19473			0.25	-0.004823	1.046293	-2.238385	1.154217	-1.964193
12	-1.76047	2.00	5.68179e-2	4.23152e-2	1.48123	-1964.19331	-1974.56901	10.37570			0.266667	-0.004297	1.154217	-1.974569	1.263096	-1.737046
13	-1.54912	2.00	6.20676e-2	4.19026e-2	1.62096	-1737.04598	-1742.64447	5.59849			0.283333	-0.003342	1.263096	-1.742644	1.372929	-1.520112
14	-1.35003	2.00	6.72599e-2	4.14939e-2	1.76191	-1520.11238	-1539.91137	19.79899			0.3	-0.001788	1.372929	-1.539911	1.483717	-1.469487
15	-1.35052	2.00	7.23949e-2	4.10889e-2	1.90409	-1469.48688	-1363.31841	-106.16847			0.316667	-0.000924	1.483717	-1.363318	1.59546	-1.180318
16	-1.06474	2.00	7.74727e-2	4.06876e-2	2.04749	-1180.31815	-1209.76536	29.44721			0.333333	0.00076	1.59546	-1.209765	1.708158	-1.022054
17	-0.93605	2.00	8.24932e-2	4.02899e-2	2.19212	-1022.05424	-1076.29435	54.24011			0.35	0.001944	1.708158	-1.076294	1.82181	-0.891837
18	-0.84102	2.00	8.74564e-2	3.98958e-2	2.33797	-891.83652	-960.19542	68.35890			0.366667	0.002908	1.82181	-0.960195	1.936417	-0.790534
19	-0.78070	2.00	9.23623e-2	3.95053e-2	2.48505	-790.53360	-859.05220	68.51860			0.383333	0.003403	1.936417	-0.859052
20	0.00000e0	0	9.72109e-2	3.91183e-2	0.00000e0	0.00000e0	0.00000e0	0.00000e0			0.4	0.004294
											0.416667	0.005196
											0.433333	0.005589
											0.45	0.005921
											0.466667	0.005803
											0.483333	0.005155
											0.5	0.003961
											0.516667	0.002957
											0.533333	0.002164
											0.55	0.00198
											0.566667	0.001866
											0.583333	0.002023
											0.6	0.002144
											0.616667	0.001947
											0.633333	0.001609
											0.65	0.000901
											0.666667	0.000153
											0.683333	-0.000065
											0.7	-0.000288
											0.716667	-0.000401
											0.733333	-0.000694
											0.75	-0.000857
											0.766667	-0.00071
											0.783333	-0.000503
											0.8	-0.000073
											0.816667	0.000467
											0.833333	0.000618
											0.85	0.000829
											0.866667	0.00077
											0.883333	0.00066
											0.9	0.000423
											0.916667	-0.000284
											0.933333	-0.000141
											0.95	0.000142
											0.966667	0.001166
											0.983333	0.001229
											1	0.000022
											1.016667	-0.001954
											1.033333	-0.00749
											1.05	-0.025846
											1.066667	-0.049121
											1.083333	-0.069057
											1.1	-0.077565
											1.116667	-0.075652
											1.133333	-0.068789
											1.15	-0.063235
											1.166667	-0.056772
											1.183333	-0.049779
											1.2	-0.04396
											1.216667	-0.03732
											1.233333	-0.032629
											1.25	-0.030559
											1.266667	-0.029079
											1.283333	-0.029558
											1.3	-0.030974
											1.316667	-0.032069
											1.333333	-0.030613
											1.35	-0.028648
											1.366667	-0.028722
											1.383333	-0.030217
											1.4	-0.029909
											1.416667	-0.027891
											1.433333	-0.025582
											1.45	-0.025094
											1.466667	-0.025075
											1.483333	-0.025017
											1.5	-0.025038
											1.516667	-0.022938
											1.533333	-0.020158
											1.55	-0.018039
											1.566667	-0.016819
											1.583333	-0.015409
											1.6	-0.013471
											1.616667	-0.011542
											1.633333	-0.009493
											1.65	-0.007334
											1.666667	-0.005525
											1.683333	-0.004046
											1.7	-0.002961
											1.716667	-0.002755
											1.733333	-0.003009
											1.75	-0.003492
											1.766667	-0.004366
											1.783333	-0.00497
											1.8	-0.005529
											1.816667	-0.005988
											1.833333	-0.006556
											1.85	-0.006895
											1.866667	-0.006853
											1.883333	-0.006802
											1.9	-0.006807
											1.916667	-0.006543
											1.933333	-0.006568
											1.95	-0.006263
											1.966667	-0.006118
											1.983333	-0.006013
											2	-0.005667
											2.016667	-0.005171
											2.033333	-0.004655
											2.05	-0.004079
											2.066667	-0.003513
											2.083333	-0.002817
											2.1	-0.002081
											2.116667	-0.001156
											2.133333	-0.00013
											2.15	0.001055
											2.166667	0.002211
											2.183333	0.002926
											2.2	0.003129
											2.216667	0.003582
											2.233333	0.004185
											2.25	0.004498
											2.266667	0.004651
											2.283333	0.004854
											2.3	0.005023
											2.316667	0.004841
											2.333333	0.004359
											2.35	0.003687
											2.366667	0.003175
											2.383333	0.002883
											2.4	0.002922
											2.416667	0.00301
											2.433333	0.003058
											2.45	0.002556
											2.466667	0.001974
											2.483333	0.001361
											2.5	0.000703
											2.516667	0.000002
											2.533333	-0.000799
											2.55	-0.00162
											2.566667	-0.002221
											2.583333	-0.002702
											2.6	-0.003368
											2.616667	-0.003758
											2.633333	-0.003768
											2.65	-0.003658
											2.666667	-0.003428
											2.683333	-0.003058
											2.7	-0.002828
											2.716667	-0.002924
											2.733333	-0.00337
											2.75	-0.003737
											2.766667	-0.003703
											2.783333	-0.003519
											2.8	-0.003278
											2.816667	-0.003124
											2.833333	-0.0027
											2.85	-0.002116
											2.866667	-0.001442
											2.883333	-0.000848
											2.9	-0.000767
											2.916667	-0.000953
											2.933333	-0.000938
											2.95	-0.001054
											2.966667	-0.001339
											2.983333	-0.001415
											3	-0.001612
											3.016667	-0.001875
											3.033333	-0.001389
											3.05	-0.001342
											3.066667	-0.001036
											3.083333	-0.000809
											3.1	-0.000531
											3.116667	-0.000179
											3.133333	0.000053
											3.15	0.000275
											3.166667	0.000377
											3.183333	0.000249
											3.2	0.000286
											3.216667	0.000557
											3.233333	0.000939
											3.25	0.00132
											3.266667	0.001602
											3.283333	0.001704
											3.3	0.001713
											3.316667	0.001258
											3.333333	0.000703
											3.35	0.000187
											3.366667	0.000052
											3.383333	0.000107
											3.4	-0.000148
											3.416667	-0.000858
											3.433333	-0.001198
											3.45	-0.002307
											3.466667	-0.004157
											3.483333	-0.005267
											3.5	-0.005524
											3.516667	-0.006286
											3.533333	-0.014788
											3.55	-0.040719
											3.566667	-0.101911
											3.583333	-0.191783
											3.6	-0.29343
											3.616667	-0.387011
											3.633333	-0.445642
											3.65	-0.471652
											3.666667	-0.474583
											3.683333	-0.449244
											3.7	-0.408798
											3.716667	-0.366455
											3.733333	-0.319282
											3.75	-0.274599
											3.766667	-0.236806
											3.783333	-0.206443
											3.8	-0.176371
											3.816667	-0.153021
											3.833333	-0.128372
											3.85	-0.108182
											3.866667	-0.090653
											3.883333	-0.074563
											3.9	-0.062772
											3.916667	-0.052213
											3.933333	-0.046044
											3.95	-0.039155
											3.966667	-0.032966
											3.983333	-0.027107
											4	-0.021853
											4.016667	-0.018292
											4.033333	-0.01575
											4.05	-0.013649
											4.066667	-0.011377
											4.083333	-0.008606
											4.1	-0.005808
											4.116667	-0.005171
											4.133333	-0.003745
											4.15	-0.002488
											4.166667	-0.001441
											4.183333	-0.000624
											4.2	0.000231
											4.216667	0.000866
											4.233333	0.001201
											4.25	0.001356
											4.266667	0.001391
											4.283333	0.001566
											4.3	0.001862
											4.316667	0.002138
											4.333333	0.002444
											4.35	0.00233
											4.366667	0.002196
											4.383333	0.002082
											4.4	0.001951
											4.416667	0.001991
											4.433333	0.002021
											4.45	0.002561
											4.466667	0.002621
											4.483333	0.002421
											4.5	0.002406
											4.516667	0.002413
											4.533333	0.00216
											4.55	0.001926
											4.566667	0.001753
											4.583333	0.00148
											4.6	0.001244
											4.616667	1
											4.633333	0.000606
											4.65	0.000482
											4.666667	0.000559
											4.683333	0.000725
											4.7	0.000859
											4.716667	0.000886
											4.733333	0.000953
											4.75	0.00103
											4.766667	0.001017
											4.783333	0.000954
											4.8	0.000789
											4.816667	0.000738
											4.833333	0.000706
											4.85	0.000454
											4.866667	0.000303
											4.883333	0.000211
											4.9	0.000087
											4.916667	0.000126
											4.933333	0.000186
											4.95	0.000185
											4.966667	0.000094
											4.983333	-0.000196
											5	-0.0005
											5.016667	-0.000811
											5.033333	-0.001141
											5.05	-0.001252
											5.066667	-0.001132
											5.083333	-0.000923
											5.1	-0.000796
											5.116667	-0.000387
											5.133333	-0.000068
											5.15	0.000092
											5.166667	0.000241
											5.183333	0.00045
											5.2	0.000697
											5.216667	0.000866
											5.233333	0.001106
											5.25	0.001205
											5.266667	0.001085
											5.283333	0.000975
											5.3	0.001051
											5.316667	0.001301
											5.333333	0.00146
											5.35	0.00162
											5.366667	0.00159
											5.383333	0.001599
											5.4	0.001515
											5.416667	0.001493
											5.433333	0.001421
											5.45	0.001179
											5.466667	0.001168
											5.483333	0.001136
											5.5	0.001098
											5.516667	0.000981
											5.533333	0.000845
											5.55	0.000609
											5.566667	0.000482
											5.583333	0.000506
											5.6	0.00059
											5.616667	0.000405
											5.633333	0.00017
											5.65	-0.000195
											5.666667	-0.000441
											5.683333	-0.000736
											5.7	-0.000774
											5.716667	-0.000743
											5.733333	-0.001032
											5.75	-0.001251
											5.766667	-0.00135
											5.783333	-0.001519
											5.8	-0.001934
											5.816667	-0.002261
											5.833333	-0.002338
											5.85	-0.002425
											5.866667	-0.002602
											5.883333	-0.002939
											5.9	-0.003192
											5.916667	-0.00327
											5.933333	-0.002967
											5.95	-0.002884
											5.966667	-0.003091
											5.983333	-0.003368
											6	-0.002402
											6.016667	-0.004608
											6.033333	-0.011925
											6.05	-0.032402
											6.066667	-0.082878
											6.083333	-0.164095
											6.1	-0.255886
											6.116667	-0.335171
											6.133333	-0.394225
											6.15	-0.42359
											6.166667	-0.421994
											6.183333	-0.401069
											6.2	-0.370447
											6.216667	-0.329867
											6.233333	-0.289688
											6.25	-0.252379
											6.266667	-0.219369
											6.283333	-0.19018
											6.3	-0.166653
											6.316667	-0.142748
											6.333333	-0.119813
											6.35	-0.097288
											6.366667	-0.083762
											6.383333	-0.073167
											6.4	-0.061154
											6.416667	-0.051481
											6.433333	-0.044479
											6.45	-0.038897
											6.466667	-0.034234
											6.483333	-0.030132
											6.5	-0.02702
											6.516667	-0.024438
											6.533333	-0.022227
											6.55	-0.019305
											6.566667	-0.016084
											6.583333	-0.013442
											6.6	-0.01129
											6.616667	-0.009368
											6.633333	-0.007726
											6.65	-0.006473
											6.666667	-0.005461
											6.683333	-0.004529
											6.7	-0.003685
											6.716667	-0.00309
											6.733333	-0.002615
											6.75	-0.002191
											6.766667	-0.001816
											6.783333	-0.001571
											6.8	-0.001434
											6.816667	-0.001405
											6.833333	-0.001466
											6.85	-0.001407
											6.866667	-0.001218
											6.883333	-0.000899
											6.9	-0.000466
											6.916667	-0.000221
											6.933333	-0.000067
											6.95	0.000018
											6.966667	0.000133
											6.983333	0.000288
											7	0.000558
											7.016667	0.00063
											7.033333	0.000713
											7.05	0.000855
											7.066667	0.000908
											7.083333	0.00082
											7.1	0.000808
											7.116667	0.00096
											7.133333	0.001152
											7.15	0.001354
											7.166667	0.001376
											7.183333	0.001388
											7.2	0.001355
											7.216667	0.001397
											7.233333	0.00116
											7.25	0.000942
											7.266667	0.000714
											7.283333	0.000386
											7.3	0.000014
											7.316667	-0.000103
											7.333333	-0.000311
											7.35	-0.000229
											7.366667	-0.000066
											7.383333	-0.000014
											7.4	0.000063
											7.416667	0.000195
											7.433333	0.000257
											7.45	0.000309
											7.466667	0.00032
											7.483333	0.000272
											7.5	0.000219
											7.516667	0.000169
											7.533333	0.000089
											7.55	-0.00019
											7.566667	-0.00044
											7.583333	-0.00052
											7.6	-0.000425
											7.616667	-0.000257
											7.633333	-0.000019
											7.65	0.000149
											7.666667	0.000187
											7.683333	0.000155
											7.7	0.000207
											7.716667	0.000262
											7.733333	0.000297
											7.75	0.000222
											7.766667	0.000248
											7.783333	0.000263
											7.8	0.000171
											7.816667	0.000212
											7.833333	0.000453
											7.85	0.000594
											7.866667	0.000795
											7.883333	0.001087
											7.9	0.0013
											7.916667	0.001456
											7.933333	0.001612
											7.95	0.001588
											7.966667	0.001574
											7.983333	0.00148
											8	0.001267
											8.016667	0.000985
											8.033333	0.000813
											8.05	0.000671
											8.066667	0.000509
											8.083333	0.000427
											8.1	0.000374
											8.116667	0.000191
											8.133333	0.000047
											8.15	0.000034
											8.166667	0.00005
											8.183333	-0.000024
											8.2	-0.00015
											8.216667	-0.00047
											8.233333	-0.00066
											8.25	-0.000779
											8.266667	-0.001089
											8.283333	-0.001449
											8.3	-0.001713
											8.316667	-0.001923
											8.333333	-0.002073
											8.35	-0.002303
											8.366667	-0.002643
											8.383333	-0.003002
											8.4	-0.003398
											8.416667	-0.00366
											8.433333	-0.004272
											8.45	-0.004705
											8.466667	-0.005407
											8.483333	-0.005859
											8.5	-0.006987
											8.516667	-0.00816
											8.533333	-0.006674
											8.55	-0.021248
											8.566667	-0.060851
											8.583333	-0.134355
											8.6	-0.219843
											8.616667	-0.293666
											8.633333	-0.348359
											8.65	-0.375372
											8.666667	-0.380095
											8.683333	-0.368848
											8.7	-0.338615
											8.716667	-0.308375
											8.733333	-0.269835
											8.75	-0.237226
											8.766667	-0.205826
											8.783333	-0.174286
											8.8	-0.151379
											8.816667	-0.133044
											8.833333	-0.115969
											8.85	-0.099424
											8.866667	-0.08534
											8.883333	-0.071065
											8.9	-0.062142
											8.916667	-0.05351
											8.933333	-0.045508
											8.95	-0.039416
											8.966667	-0.034204
											8.983333	-0.030172
											9	-0.02705
											9.016667	-0.024299
											9.033333	-0.021678
											9.05	-0.017457
											9.066667	-0.013565
											9.083333	-0.011854
											9.1	-0.009462
											9.116667	-0.007319
											9.133333	-0.005567
											9.15	-0.004054
											9.166667	-0.003101
											9.183333	-0.002178
											9.2	-0.001284
											9.216667	-0.000437
											9.233333	0.000309
											9.25	0.000886
											9.266667	0.001452
											9.283333	0.002019
											9.3	0.002278
											9.316667	0.00278
											9.333333	0.003523
											9.35	0.004145
											9.366667	0.004598
											9.383333	0.00495
											9.4	0.005166
											9.416667	0.005327
											9.433333	0.005727
											9.45	0.005968
											9.466667	0.005799
											9.483333	0.005629
											9.5	0.005864
											9.516667	0.005705
											9.533333	0.005706
											9.55	0.005637
											9.566667	0.005387
											9.583333	0.005118
											9.6	0.004854
											9.616667	0.004608
											9.633333	0.004531
											9.65	0.004194
											9.666667	0.003458
											9.683333	0.002871
											9.7	0.002509
											9.716667	0.002126
											9.733333	0.001843
											9.75	0.001759
											9.766667	0.001616
											9.783333	0.001522
											9.8	0.001264
											9.816667	0.000982
											9.833333	0.00069
											9.85	0.000258
											9.866667	-0.000094
											9.883333	-0.000256
											9.9	-0.000465
											9.916667	-0.000529
											9.933333	-0.000462
											9.95	-0.000606
											9.966667	-0.00055
											9.983333	-0.000494
											10	-0.000366
											10.016667	-0.000424
											10.033333	-0.000683
											10.05	-0.000752
											10.066667	-0.000721
											10.083333	-0.000879
											10.1	-0.000917
											10.116667	-0.000883
											10.133333	-0.00064
											10.15	-0.000406
											10.166667	-0.000332
											10.183333	-0.000248
											10.2	-0.000044
											10.216667	0.00006
											10.233333	0.000135
											10.25	0.000359
											10.266667	0.000544
											10.283333	0.000488
											10.3	0.000282
											10.316667	0.000116
											10.333333	0.0001
											10.35	0.000283
											10.366667	0.000547
											10.383333	0.00062
											10.4	0.000473
											10.416667	0.000284
											10.433333	0.000105
											10.45	-0.000034
											10.466667	-0.000124
											10.483333	-0.000333
											10.5	-0.000534
											10.516667	-0.000658
											10.533333	-0.000512
											10.55	-0.000446
											10.566667	-0.0005
											10.583333	-0.000625
											10.6	-0.000681
											10.616667	-0.000612
											10.633333	-0.000443
											10.65	-0.000264
											10.666667	-0.000325
											10.683333	-0.000556
											10.7	-0.00074
											10.716667	-0.000839
											10.733333	-0.000779
											10.75	-0.000708
											10.766667	-0.000677
											10.783333	-0.000686
											10.8	-0.000628
											10.816667	-0.000546
											10.833333	-0.000444
											10.85	-0.000702
											10.866667	-0.00089
											10.883333	-0.000937
											10.9	-0.001158
											10.916667	-0.001464
											10.933333	-0.001551
											10.95	-0.001647
											10.966667	-0.001613
											10.983333	-0.00125
											11	-0.001398
											11.016667	-0.002502
											11.033333	-0.002275
											11.05	-0.016129
											11.066667	-0.051712
											11.083333	-0.114006
											11.1	-0.188161
											11.116667	-0.25356
											11.133333	-0.304939
											11.15	-0.332098
											11.166667	-0.333327
											11.183333	-0.320616
											11.2	-0.296656
											11.216667	-0.268398
											11.233333	-0.240091
											11.25	-0.212073
											11.266667	-0.187266
											11.283333	-0.160709
											11.3	-0.138652
											11.316667	-0.120956
											11.333333	-0.103921
											11.35	-0.087785
											11.366667	-0.07224
											11.383333	-0.061364
											11.4	-0.052589
											11.416667	-0.046093
											11.433333	-0.040578
											11.45	-0.036262
											11.466667	-0.032587
											11.483333	-0.029262
											11.5	-0.026356
											11.516667	-0.023839
											11.533333	-0.020912
											11.55	-0.017565
											11.566667	-0.014908
											11.583333	-0.012771
											11.6	-0.010893
											11.616667	-0.009253
											11.633333	-0.007852
											11.65	-0.006672
											11.666667	-0.005682
											11.683333	-0.004832
											11.7	-0.00396
											11.716667	-0.003284
											11.733333	-0.002719
											11.75	-0.002183
											11.766667	-0.001608
											11.783333	-0.001363
											11.8	-0.001275
											11.816667	-0.001133
											11.833333	-0.000991
											11.85	-0.000838
											11.866667	-0.000806
											11.883333	-0.000844
											11.9	-0.000599
											11.916667	-0.000388
											11.933333	-0.000337
											11.95	-0.000126
											11.966667	0.000045
											11.983333	0.000136
											12	0.000289
											12.016667	0.000301
											12.033333	0.000362
											12.05	0.000453
											12.066667	0.000434
											12.083333	0.000386
											12.1	0.00032
											12.116667	0.000534
											12.133333	0.000827
											12.15	0.00113
											12.166667	0.001234
											12.183333	0.001267
											12.2	0.001354
											12.216667	0.001491
											12.233333	0.001357
											12.25	0.001354
											12.266667	0.001381
											12.283333	0.001268
											12.3	0.001288
											12.316667	0.001248
											12.333333	0.001217
											12.35	0.001127
											12.366667	0.001067
											12.383333	0.001077
											12.4	0.00103
											12.416667	0.001071
											12.433333	0.001043
											12.45	0.000914
											12.466667	0.000726
											12.483333	0.000397
											12.5	0.000251
											12.516667	0.000181
											12.533333	0.000021
											12.55	0.000012
											12.566667	0.000122
											12.583333	0.000112
											12.6	0.000014
											12.616667	-0.00015
											12.633333	-0.000364
											12.65	-0.000419
											12.666667	-0.000393
											12.683333	-0.000277
											12.7	-0.000321
											12.716667	-0.000412
											12.733333	-0.000334
											12.75	-0.000386
											12.766667	-0.000568
											12.783333	-0.00064
											12.8	-0.000452
											12.816667	-0.000234
											12.833333	-0.000306
											12.85	-0.000479
											12.866667	-0.000451
											12.883333	-0.000603
											12.9	-0.000746
											12.916667	-0.000681
											12.933333	-0.000546
											12.95	-0.000401
											12.966667	-0.000376
											12.983333	-0.000761
											13	-0.001037
											13.016667	-0.001146
											13.033333	-0.000985
											13.05	-0.000865
											13.066667	-0.000744
											13.083333	-0.000763
											13.1	-0.000854
											13.116667	-0.001058
											13.133333	-0.001122
											13.15	-0.001057
											13.166667	-0.000861
											13.183333	-0.000605
											13.2	-0.000521
											13.216667	-0.00039
											13.233333	-0.000269
											13.25	-0.000348
											13.266667	-0.000067
											13.283333	-0.000066
											13.3	-0.000006
											13.316667	0.000161
											13.333333	0.000349
											13.35	0.000526
											13.366667	0.000433
											13.383333	0.00045
											13.4	0.000917
											13.416667	0.000851
											13.433333	0.000535
											13.45	0.00012
											13.466667	0.000094
											13.483333	0.000268
											13.5	0.001052
											13.516667	0.001184
											13.533333	-0.001964
											13.55	-0.009932
											13.566667	-0.0305
											13.583333	-0.076818
											13.6	-0.141637
											13.616667	-0.205137
											13.633333	-0.255547
											13.65	-0.284708
											13.666667	-0.290028
											13.683333	-0.285148
											13.7	-0.270029
											13.716667	-0.246491
											13.733333	-0.219583
											13.75	-0.194995
											13.766667	-0.168647
											13.783333	-0.145979
											13.8	-0.128212
											13.816667	-0.112706
											13.833333	-0.096329
											13.85	-0.081003
											13.866667	-0.068957
											13.883333	-0.058741
											13.9	-0.050294
											13.916667	-0.04416
											13.933333	-0.039925
											13.95	-0.03576
											13.966667	-0.031785
											13.983333	-0.02818
											14	-0.025145
											14.016667	-0.021841
											14.033333	-0.018097
											14.05	-0.015863
											14.066667	-0.013439
											14.083333	-0.011246
											14.1	-0.009382
											14.116667	-0.007809
											14.133333	-0.006396
											14.15	-0.005082
											14.166667	-0.003699
											14.183333	-0.002456
											14.2	-0.001473
											14.216667	-0.000761
											14.233333	-0.000218
											14.25	0.000185
											14.266667	0.000507
											14.283333	0.00056
											14.3	0.000722
											14.316667	0.000825
											14.333333	0.000847
											14.35	0.00089
											14.366667	0.000942
											14.383333	0.001024
											14.4	0.001177
											14.416667	0.001239
											14.433333	0.001092
											14.45	0.000984
											14.466667	0.001117
											14.483333	0.001229
											14.5	0.001221
											14.516667	0.001174
											14.533333	0.001127
											14.55	0.00115
											14.566667	0.001062
											14.583333	0.001005
											14.6	0.001008
											14.616667	0.000811
											14.633333	0.000645
											14.65	0.000478
											14.666667	0.000381
											14.683333	0.000354
											14.7	0.000448
											14.716667	0.000411
											14.733333	0.000275
											14.75	0.000369
											14.766667	0.000582
											14.783333	0.000546
											14.8	0.00032
											14.816667	0.000163
											14.833333	0.000086
											14.85	-0.00013
											14.866667	-0.000247
											14.883333	-0.000494
											14.9	-0.000601
											14.916667	-0.000629
											14.933333	-0.000537
											14.95	-0.000555
											14.966667	-0.000473
											14.983333	-0.000421
											15	-0.000439
											15.016667	-0.000319
											15.033333	-0.000268
											15.05	-0.000268
											15.066667	-0.000308
											15.083333	-0.000528
											15.1	-0.000618
											15.116667	-0.000639
											15.133333	-0.000601
											15.15	-0.000693
											15.166667	-0.000824
											15.183333	-0.000786
											15.2	-0.000748
											15.216667	-0.00062
											15.233333	-0.000533
											15.25	-0.000436
											15.266667	-0.000559
											15.283333	-0.000502
											15.3	-0.000425
											15.316667	-0.000408
											15.333333	-0.00031
											15.35	-0.000203
											15.366667	-0.000166
											15.383333	-0.000059
											15.4	-0.000022
											15.416667	-0.000042
											15.433333	-0.000213
											15.45	-0.000174
											15.466667	-0.000105
											15.483333	-0.000036
											15.5	0.000073
											15.516667	0.000336
											15.533333	0.000569
											15.55	0.000762
											15.566667	0.000945
											15.583333	0.000918
											15.6	0.001061
											15.616667	0.00121
											15.633333	0.001308
											15.65	0.001336
											15.666667	0.001295
											15.683333	0.001033
											15.7	0.000822
											15.716667	0.000756
											15.733333	0.000831
											15.75	0.000835
											15.766667	0.00086
											15.783333	0.000914
											15.8	0.000839
											15.816667	0.000769
											15.833333	0.000689
											15.85	0.000399
											15.866667	-0.000031
											15.883333	-0.000341
											15.9	-0.000601
											15.916667	-0.001027
											15.933333	-0.001063
											15.95	-0.001139
											15.966667	-0.001485
											15.983333	-0.001271
											16	-0.001747
											16.016667	-0.00362
											16.033333	-0.008333
											16.05	-0.017606
											16.066667	-0.039869
											16.083333	-0.080712
											16.1	-0.136124
											16.116667	-0.191405
											16.133333	-0.235615
											16.15	-0.258126
											16.166667	-0.268066
											16.183333	-0.260257
											16.2	-0.241497
											16.216667	-0.216486
											16.233333	-0.191245
											16.25	-0.169124
											16.266667	-0.147663
											16.283333	-0.130692
											16.3	-0.115921
											16.316667	-0.100979
											16.333333	-0.086317
											16.35	-0.076325
											16.366667	-0.065903
											16.383333	-0.056741
											16.4	-0.049459
											16.416667	-0.044387
											16.433333	-0.040085
											16.45	-0.036212
											16.466667	-0.03278
											16.483333	-0.029998
											16.5	-0.027216
											16.516667	-0.023565
											16.533333	-0.020103
											16.55	-0.017092
											16.566667	-0.01448
											16.583333	-0.012249
											16.6	-0.010267
											16.616667	-0.008847
											16.633333	-0.007547
											16.65	-0.006267
											16.666667	-0.005057
											16.683333	-0.003986
											16.7	-0.002916
											16.716667	-0.002098
											16.733333	-0.0013
											16.75	-0.000702
											16.766667	-0.000224
											16.783333	0.000304
											16.8	0.000792
											16.816667	0.001137
											16.833333	0.001522
											16.85	0.001768
											16.866667	0.001893
											16.883333	0.001848
											16.9	0.001743
											16.916667	0.001595
											16.933333	0.001286
											16.95	0.001118
											16.966667	0.000829
											16.983333	0.000581
											17	0.000363
											17.016667	0.00019
											17.033333	-0.000173
											17.05	-0.000475
											17.066667	-0.000548
											17.083333	-0.000831
											17.1	-0.001194
											17.116667	-0.001551
											17.133333	-0.001729
											17.15	-0.001797
											17.166667	-0.001764
											17.183333	-0.001562
											17.2	-0.00151
											17.216667	-0.001482
											17.233333	-0.001474
											17.25	-0.001447
											17.266667	-0.001259
											17.283333	-0.001161
											17.3	-0.000974
											17.316667	-0.000909
											17.333333	-0.000833
											17.35	-0.000708
											17.366667	-0.000553
											17.383333	-0.000448
											17.4	-0.000613
											17.416667	-0.000647
											17.433333	-0.000421
											17.45	-0.000186
											17.466667	-0.00006
											17.483333	0.000046
											17.5	0.000022
											17.516667	-0.000088
											17.533333	0.000092
											17.55	0.000303
											17.566667	0.000343
											17.583333	0.000333
											17.6	0.000414
											17.616667	0.000542
											17.633333	0.000761
											17.65	0.00107
											17.666667	0.001189
											17.683333	0.001107
											17.7	0.000926
											17.716667	0.000936
											17.733333	0.001096
											17.75	0.001347
											17.766667	0.001507
											17.783333	0.001518
											17.8	0.001638
											17.816667	0.001701
											17.833333	0.001565
											17.85	0.001459
											17.866667	0.001523
											17.883333	0.001608
											17.9	0.001652
											17.916667	0.001668
											17.933333	0.001566
											17.95	0.001654
											17.966667	0.001582
											17.983333	0.00135
											18	0.001428
											18.016667	0.001497
											18.033333	0.001668
											18.05	0.001808
											18.066667	0.001788
											18.083333	0.001629
											18.1	0.001429
											18.116667	0.001207
											18.133333	0.000616
											18.15	0.000216
											18.166667	0.000155
											18.183333	-0.000026
											18.2	-0.000407
											18.216667	-0.000724
											18.233333	-0.0009
											18.25	-0.000867
											18.266667	-0.000773
											18.283333	-0.00108
											18.3	-0.001286
											18.316667	-0.001393
											18.333333	-0.001689
											18.35	-0.002026
											18.366667	-0.002393
											18.383333	-0.002769
											18.4	-0.002996
											18.416667	-0.002554
											18.433333	-0.002284
											18.45	-0.002063
											18.466667	-0.002442
											18.483333	-0.003841
											18.5	-0.005081
											18.516667	-0.006883
											18.533333	-0.008615
											18.55	-0.011797
											18.566667	-0.02319
											18.583333	-0.053712
											18.6	-0.103435
											18.616667	-0.151349
											18.633333	-0.193055
											18.65	-0.21998
											18.666667	-0.233115
											18.683333	-0.229531
											18.7	-0.216956
											18.716667	-0.197734
											18.733333	-0.174552
											18.75	-0.15589
											18.766667	-0.136558
											18.783333	-0.120536
											18.8	-0.106854
											18.816667	-0.092525
											18.833333	-0.078115
											18.85	-0.069206
											18.866667	-0.060957
											18.883333	-0.052817
											18.9	-0.045798
											18.916667	-0.04045
											18.933333	-0.036314
											18.95	-0.032797
											18.966667	-0.03014
											18.983333	-0.027563
											19	-0.024286
											19.016667	-0.02049
											19.033333	-0.017726
											19.05	-0.014721
											19.066667	-0.012756
											19.083333	-0.010891
											19.1	-0.009536
											19.116667	-0.008323
											19.133333	-0.00719
											19.15	-0.006238
											19.166667	-0.005405
											19.183333	-0.004422
											19.2	-0.003639
											19.216667	-0.003018
											19.233333	-0.002567
											19.25	-0.002056
											19.266667	-0.001514
											19.283333	-0.000873
											19.3	-0.000472
											19.316667	-0.000303
											19.333333	-0.000283
											19.35	-0.000454
											19.366667	-0.000624
											19.383333	-0.000865
											19.4	-0.001265
											19.416667	-0.001847
											19.433333	-0.002279
											19.45	-0.002631
											19.466667	-0.004152
											19.483333	-0.005404
											19.5	-0.006386
											19.516667	-0.007499
											19.533333	-0.008672
											19.55	-0.010815
											19.566667	-0.013128
											19.583333	-0.015181
											19.6	-0.018114
											19.616667	-0.021138
											19.633333	-0.016842
											19.65	-0.003736
											19.666667	0.006669
											19.683333	0.009745
											19.7	0.009561
											19.716667	0.008737
											19.733333	0.007492
											19.75	0.006777
											19.766667	0.006282
											19.783333	0.005567
											19.8	0.005072
											19.816667	0.005257
											19.833333	0.004862
											19.85	0.003946
											19.866667	0.002991
											19.883333	0.002255
											19.9	0.00167
											19.916667	0.001324
											19.933333	0.001628
											19.95	0.001532
											19.966667	0.001576
											19.983333	0.001721
											20	0.001725
											20.016667	0.001639
											20.033333	0.001383
											20.05	0.000857
											20.066667	0.000501
											20.083333	0.000295
											20.1	0.000149
											20.116667	-0.000118
											20.133333	-0.000354
											20.15	-0.00043
											20.166667	-0.000496
											20.183333	-0.000262
											20.2	0.000002
											20.216667	0.000097
											20.233333	0.000081
											20.25	-0.000265
											20.266667	-0.000741
											20.283333	-0.000936
											20.3	-0.001012
											20.316667	-0.001107
											20.333333	-0.001032
											20.35	-0.000906
											20.366667	-0.000671
											20.383333	-0.000456
											20.4	-0.00022
											20.416667	0.000067
											20.433333	0.000435
											20.45	0.000612
											20.466667	0.00072
											20.483333	0.000918
											20.5	0.001186
											20.516667	0.001347
											20.533333	0.001448
											20.55	0.00146
											20.566667	0.001412
											20.583333	0.001374
											20.6	0.001366
											20.616667	0.001321
											20.633333	0.001147
											20.65	0.000983
											20.666667	0.000609
											20.683333	0.000285
											20.7	0.000072
											20.716667	-0.00007
											20.733333	-0.00013
											20.75	-0.00009
											20.766667	-0.000141
											20.783333	-0.000101
											20.8	0.000008
											20.816667	0.00002
											20.833333	-0.000099
											20.85	-0.000427
											20.866667	-0.000855
											20.883333	-0.001043
											20.9	-0.001032
											20.916667	-0.001139
											20.933333	-0.000756
											20.95	-0.000193
											20.966667	0.00008
											20.983333	-0.000387
											21	-0.001895
											21.016667	-0.005431
											21.033333	-0.008857
											21.05	-0.013314
											21.066667	-0.02015
											21.083333	-0.048086
											21.1	-0.093413
											21.116667	-0.135609
											21.133333	-0.175054
											21.15	-0.19586
											21.166667	-0.204576
											21.183333	-0.201302
											21.2	-0.191767
											21.216667	-0.175973
											21.233333	-0.155058
											21.25	-0.137894
											21.266667	-0.118919
											21.283333	-0.104294
											21.3	-0.09323
											21.316667	-0.083515
											21.333333	-0.07392
											21.35	-0.064565
											21.366667	-0.055771
											21.383333	-0.048536
											21.4	-0.042211
											21.416667	-0.037716
											21.433333	-0.033801
											21.45	-0.030567
											21.466667	-0.028132
											21.483333	-0.025207
											21.5	-0.021512
											21.516667	-0.018318
											21.533333	-0.015433
											21.55	-0.012898
											21.566667	-0.010854
											21.583333	-0.009209
											21.6	-0.008025
											21.616667	-0.00688
											21.633333	-0.005796
											21.65	-0.004902
											21.666667	-0.004008
											21.683333	-0.003324
											21.7	-0.00282
											21.716667	-0.002386
											21.733333	-0.002152
											21.75	-0.001849
											21.766667	-0.001645
											21.783333	-0.001342
											21.8	-0.001168
											21.816667	-0.001035
											21.833333	-0.000822
											21.85	-0.00055
											21.866667	-0.000347
											21.883333	-0.000304
											21.9	-0.000171
											21.916667	-0.000169
											21.933333	-0.000178
											21.95	-0.000346
											21.966667	-0.000474
											21.983333	-0.000533
											22	-0.000621
											22.016667	-0.00058
											22.033333	-0.000569
											22.05	-0.000649
											22.066667	-0.000728
											22.083333	-0.000828
											22.1	-0.000707
											22.116667	-0.000858
											22.133333	-0.000799
											22.15	-0.000729
											22.166667	-0.00081
											22.183333	-0.000801
											22.2	-0.000812
											22.216667	-0.000783
											22.233333	-0.000885
											22.25	-0.000807
											22.266667	-0.000659
											22.283333	-0.000451
											22.3	-0.000323
											22.316667	-0.000255
											22.333333	-0.000167
											22.35	-0.000139
											22.366667	-0.000181
											22.383333	-0.000173
											22.4	-0.000085
											22.416667	0.000075
											22.433333	0.000184
											22.45	0.000304
											22.466667	0.000354
											22.483333	0.000463
											22.5	0.000613
											22.516667	0.000655
											22.533333	0.000658
											22.55	0.00065
											22.566667	0.000593
											22.583333	0.000386
											22.6	0.000289
											22.616667	0.000324
											22.633333	0.000531
											22.65	0.000558
											22.666667	0.000405
											22.683333	0.000222
											22.7	0.000149
											22.716667	0.000068
											22.733333	0
											22.75	-0.000069
											22.766667	-0.000027
											22.783333	0.000204
											22.8	0.000386
											22.816667	0.00047
											22.833333	0.000487
											22.85	0.000573
											22.866667	0.000559
											22.883333	0.000605
											22.9	0.000742
											22.916667	0.000871
											22.933333	0.000782
											22.95	0.000672
											22.966667	0.000303
											22.983333	0.000134
											23	0.000175
											23.016667	0.000058
											23.033333	0.000153
											23.05	0.000387
											23.066667	0.000722
											23.083333	0.000947
											23.1	0.001051
											23.116667	0.000867
											23.133333	0.000435
											23.15	0.000132
											23.166667	-0.000021
											23.183333	-0.000204
											23.2	-0.000267
											23.216667	-0.00049
											23.233333	-0.000752
											23.25	-0.000874
											23.266667	-0.000817
											23.283333	-0.000739
											23.3	-0.000561
											23.316667	-0.000514
											23.333333	-0.000487
											23.35	-0.00024
											23.366667	-0.000224
											23.383333	-0.000537
											23.4	-0.00092
											23.416667	-0.000714
											23.433333	-0.000429
											23.45	-0.000424
											23.466667	0.000101
											23.483333	0.000516
											23.5	0.000481
											23.516667	0.000165
											23.533333	0.000228
											23.55	-0.003059
											23.566667	-0.010856
											23.583333	-0.035913
											23.6	-0.07345
											23.616667	-0.108949
											23.633333	-0.143638
											23.65	-0.167447
											23.666667	-0.176607
											23.683333	-0.173806
											23.7	-0.165435
											23.716667	-0.153956
											23.733333	-0.140538
											23.75	-0.12231
											23.766667	-0.108462
											23.783333	-0.095654
											23.8	-0.084126
											23.816667	-0.073739
											23.833333	-0.064844
											23.85	-0.056718
											23.866667	-0.050373
											23.883333	-0.044198
											23.9	-0.039233
											23.916667	-0.035099
											23.933333	-0.031717
											23.95	-0.028724
											23.966667	-0.024792
											23.983333	-0.02098
											24	-0.017748
											24.016667	-0.015037
											24.033333	-0.012538
											24.05	-0.010219
											24.066667	-0.00822
											24.083333	-0.006391
											24.1	-0.004832
											24.116667	-0.003655
											24.133333	-0.00271
											24.15	-0.002174
											24.166667	-0.001679
											24.183333	-0.001413
											24.2	-0.001248
											24.216667	-0.000804
											24.233333	-0.000392
											24.25	0.000009
											24.266667	0.000201
											24.283333	0.000453
											24.3	0.000574
											24.316667	0.000804
											24.333333	0.001172
											24.35	0.00119
											24.366667	0.001167
											24.383333	0.000955
											24.4	0.000633
											24.416667	0.000219
											24.433333	-0.000168
											24.45	-0.000384
											24.466667	-0.000521
											24.483333	-0.000407
											24.5	-0.000304
											24.516667	-0.000092
											24.533333	-0.000053
											24.55	-0.000134
											24.566667	-0.000325
											24.583333	-0.000566
											24.6	-0.000667
											24.616667	-0.00078
											24.633333	-0.000856
											24.65	-0.000891
											24.666667	-0.000867
											24.683333	-0.001083
											24.7	-0.001458
											24.716667	-0.001766
											24.733333	-0.001806
											24.75	-0.001805
											24.766667	-0.001745
											24.783333	-0.001505
											24.8	-0.001345
											24.816667	-0.001216
											24.833333	-0.000898
											24.85	-0.00075
											24.866667	-0.000652
											24.883333	-0.000125
											24.9	0.000153
											24.916667	0.000531
											24.933333	0.00098
											24.95	0.001329
											24.966667	0.001407
											24.983333	0.001326
											25	0.001165
											25.016667	0.001135
											25.033333	0.001327
											25.05	0.00147
											25.066667	0.001532
											25.083333	0.001494
											25.1	0.001237
											25.116667	0.000971
											25.133333	0.000869
											25.15	0.000716
											25.166667	0.000504
											25.183333	0.000132
											25.2	-0.000191
											25.216667	-0.000291
											25.233333	-0.000378
											25.25	-0.000515
											25.266667	-0.000742
											25.283333	-0.000829
											25.3	-0.000796
											25.316667	-0.000671
											25.333333	-0.000472
											25.35	-0.000293
											25.366667	-0.000104
											25.383333	0.000285
											25.4	0.000644
											25.416667	0.000845
											25.433333	0.000991
											25.45	0.001246
											25.466667	0.001352
											25.483333	0.001458
											25.5	0.001573
											25.516667	0.001881
											25.533333	0.002114
											25.55	0.002146
											25.566667	0.002038
											25.583333	0.001861
											25.6	0.001693
											25.616667	0.001377
											25.633333	0.001235
											25.65	0.001052
											25.666667	0.0008
											25.683333	0.000527
											25.7	0.000234
											25.716667	-0.000038
											25.733333	-0.000329
											25.75	-0.00066
											25.766667	-0.000741
											25.783333	-0.000912
											25.8	-0.001163
											25.816667	-0.001334
											25.833333	-0.001547
											25.85	-0.00181
											25.866667	-0.001983
											25.883333	-0.002146
											25.9	-0.002199
											25.916667	-0.002263
											25.933333	-0.00222
											25.95	-0.001796
											25.966667	-0.001693
											25.983333	-0.00182
											26	-0.001606
											26.016667	-0.000785
											26.033333	0.000135
											26.05	-0.005126
											26.066667	-0.014427
											26.083333	-0.033447
											26.1	-0.063198
											26.116667	-0.09777
											26.133333	-0.127404
											26.15	-0.148338
											26.166667	-0.160082
											26.183333	-0.157646
											26.2	-0.14832
											26.216667	-0.136635
											26.233333	-0.122892
											26.25	-0.105039
											26.266667	-0.086076
											26.283333	-0.078143
											26.3	-0.07161
											26.316667	-0.065347
											26.333333	-0.059107
											26.35	-0.053256
											26.366667	-0.048375
											26.383333	-0.044164
											26.4	-0.039903
											26.416667	-0.036193
											26.433333	-0.033414
											26.45	-0.029955
											26.466667	-0.026386
											26.483333	-0.022957
											26.5	-0.019597
											26.516667	-0.016029
											26.533333	-0.013411
											26.55	-0.012073
											26.566667	-0.011155
											26.583333	-0.009817
											26.6	-0.008539
											26.616667	-0.007371
											26.633333	-0.006124
											26.65	-0.004976
											26.666667	-0.004009
											26.683333	-0.003242
											26.7	-0.002724
											26.716667	-0.002337
											26.733333	-0.001859
											26.75	-0.001172
											26.766667	-0.000605
											26.783333	-0.000247
											26.8	0.00005
											26.816667	0.000308
											26.833333	0.000646
											26.85	0.001153
											26.866667	0.001621
											26.883333	0.002039
											26.9	0.002217
											26.916667	0.002155
											26.933333	0.002134
											26.95	0.002093
											26.966667	0.001902
											26.983333	0.001631
											27	0.00151
											27.016667	0.00159
											27.033333	0.001411
											27.05	0.001371
											27.066667	0.001332
											27.083333	0.001163
											27.1	0.000833
											27.116667	0.000575
											27.133333	0.000398
											27.15	0.00036
											27.166667	0.000233
											27.183333	-0.000024
											27.2	-0.000221
											27.216667	-0.000118
											27.233333	0.000067
											27.25	0.000272
											27.266667	0.000487
											27.283333	0.000562
											27.3	0.000587
											27.316667	0.000602
											27.333333	0.000609
											27.35	0.000796
											27.366667	0.000862
											27.383333	0.000889
											27.4	0.000936
											27.416667	0.001083
											27.433333	0.00125
											27.45	0.001408
											27.466667	0.001566
											27.483333	0.001393
											27.5	0.001181
											27.516667	0.000918
											27.533333	0.000515
											27.55	0.000031
											27.566667	-0.000332
											27.583333	-0.000506
											27.6	-0.000719
											27.616667	-0.000804
											27.633333	-0.000972
											27.65	-0.001089
											27.666667	-0.001127
											27.683333	-0.001355
											27.7	-0.001602
											27.716667	-0.001692
											27.733333	-0.001646
											27.75	-0.001619
											27.766667	-0.001643
											27.783333	-0.001757
											27.8	-0.001821
											27.816667	-0.001827
											27.833333	-0.001698
											27.85	-0.001428
											27.866667	-0.000969
											27.883333	-0.00057
											27.9	-0.00033
											27.916667	-0.000262
											27.933333	-0.000289
											27.95	-0.000095
											27.966667	0.000199
											27.983333	0.000463
											28	0.000527
											28.016667	0.00066
											28.033333	0.00093
											28.05	0.00119
											28.066667	0.00115
											28.083333	0.00111
											28.1	0.0011
											28.116667	0.001289
											28.133333	0.001336
											28.15	0.001414
											28.166667	0.001501
											28.183333	0.001348
											28.2	0.001026
											28.216667	0.000822
											28.233333	0.000586
											28.25	0.00042
											28.266667	0.000285
											28.283333	-0.000031
											28.3	-0.000337
											28.316667	-0.000404
											28.333333	-0.000414
											28.35	-0.000444
											28.366667	-0.000615
											28.383333	-0.000965
											28.4	-0.001165
											28.416667	-0.001437
											28.433333	-0.001892
											28.45	-0.002208
											28.466667	-0.002163
											28.483333	-0.001589
											28.5	-0.000514
											28.516667	-0.000601
											28.533333	0.000118
											28.55	-0.003662
											28.566667	-0.013333
											28.583333	-0.032694
											28.6	-0.056954
											28.616667	-0.085516
											28.633333	-0.110891
											28.65	-0.130366
											28.666667	-0.137881
											28.683333	-0.133686
											28.7	-0.12412
											28.716667	-0.113686
											28.733333	-0.102784
											28.75	-0.091293
											28.766667	-0.082041
											28.783333	-0.074009
											28.8	-0.066127
											28.816667	-0.059106
											28.833333	-0.052017
											28.85	-0.044958
											28.866667	-0.039578
											28.883333	-0.035549
											28.9	-0.03181
											28.916667	-0.028431
											28.933333	-0.024993
											28.95	-0.021616
											28.966667	-0.018198
											28.983333	-0.015361
											29	-0.012563
											29.016667	-0.009925
											29.033333	-0.008239
											29.05	-0.006712
											29.066667	-0.005395
											29.083333	-0.004308
											29.1	-0.003241
											29.116667	-0.002254
											29.133333	-0.001508
											29.15	-0.000861
											29.166667	-0.000194
											29.183333	0.000193
											29.2	0.00068
											29.216667	0.001287
											29.233333	0.001625
											29.25	0.001723
											29.266667	0.001921
											29.283333	0.001919
											29.3	0.001987
											29.316667	0.002155
											29.333333	0.002175
											29.35	0.001984
											29.366667	0.002004
											29.383333	0.002024
											29.4	0.001873
											29.416667	0.001733
											29.433333	0.001196
											29.45	0.000658
											29.466667	0.000381
											29.483333	0.000313
											29.5	0.000345
											29.516667	0.000268
											29.533333	0.000184
											29.55	0.00005
											29.566667	0.000126
											29.583333	0.000122
											29.6	0.000108
											29.616667	0.000045
											29.633333	0.000065
											29.65	0.000205
											29.666667	0.000276
											29.683333	0.000336
											29.7	0.000476
											29.716667	0.000637
											29.733333	0.000953
											29.75	0.001248
											29.766667	0.001864
											29.783333	0.002129
											29.8	0.002095
											29.816667	0.002121
											29.833333	0.002041
											29.85	0.002001
											29.866667	0.001981
											29.883333	0.001782
											29.9	0.001462
											29.916667	0.001333
											29.933333	0.001005
											29.95	0.000698
											29.966667	0.000501
											29.983333	0.000163
											30	-0.000144
											30.016667	-0.000492
											30.033333	-0.00087
											30.05	-0.001149
											30.066667	-0.001367
											30.083333	-0.001556
											30.1	-0.001855
											30.116667	-0.001984
											30.133333	-0.001997
											30.15	-0.00218
											30.166667	-0.002243
											30.183333	-0.002336
											30.2	-0.002429
											30.216667	-0.002633
											30.233333	-0.002612
											30.25	-0.002451
											30.266667	-0.00223
											30.283333	-0.001899
											30.3	-0.001558
											30.316667	-0.001207
											30.333333	-0.00101
											30.35	-0.000663
											30.366667	-0.000216
											30.383333	0.00013
											30.4	0.000307
											30.416667	0.000574
											30.433333	0.000759
											30.45	0.000885
											30.466667	0.00089
											30.483333	0.000946
											30.5	0.001181
											30.516667	0.001396
											30.533333	0.001563
											30.55	0.001789
											30.566667	0.001916
											30.583333	0.002002
											30.6	0.001868
											30.616667	0.001845
											30.633333	0.001713
											30.65	0.001512
											30.666667	0.00145
											30.683333	0.001078
											30.7	0.000696
											30.716667	0.000555
											30.733333	0.000354
											30.75	0.000003
											30.766667	-0.000288
											30.783333	-0.000378
											30.8	-0.000239
											30.816667	-0.00021
											30.833333	-0.000361
											30.85	-0.000793
											30.866667	-0.000834
											30.883333	-0.000956
											30.9	-0.001137
											30.916667	-0.001379
											30.933333	-0.001522
											30.95	-0.000905
											30.966667	-0.000849
											30.983333	-0.000042
											31	0.000025
											31.016667	-0.000299
											31.033333	0.001696
											31.05	-0.002469
											31.066667	-0.010935
											31.083333	-0.02655
											31.1	-0.051355
											31.116667	-0.075791
											31.133333	-0.097058
											31.15	-0.113095
											31.166667	-0.118343
											31.183333	-0.1155
											31.2	-0.108417
											31.216667	-0.102544
											31.233333	-0.094794
											31.25	-0.083703
											31.266667	-0.073352
											31.283333	-0.065421
											31.3	-0.05811
											31.316667	-0.051739
											31.333333	-0.04636
											31.35	-0.041811
											31.366667	-0.037972
											31.383333	-0.034423
											31.4	-0.030643
											31.416667	-0.026184
											31.433333	-0.022467
											31.45	-0.019299
											31.466667	-0.016332
											31.483333	-0.013554
											31.5	-0.011266
											31.516667	-0.009339
											31.533333	-0.007143
											31.55	-0.005247
											31.566667	-0.004341
											31.583333	-0.003805
											31.6	-0.003288
											31.616667	-0.002652
											31.633333	-0.001698
											31.65	-0.001393
											31.666667	-0.000978
											31.683333	-0.000434
											31.7	-0.000149
											31.716667	0.000016
											31.733333	0.000059
											31.75	0.000273
											31.766667	0.000706
											31.783333	0.001089
											31.8	0.001423
											31.816667	0.001576
											31.833333	0.001679
											31.85	0.001911
											31.866667	0.002073
											31.883333	0.002286
											31.9	0.002298
											31.916667	0.00225
											31.933333	0.002191
											31.95	0.002193
											31.966667	0.002194
											31.983333	0.002385
											32	0.002546
											32.016667	0.002438
											32.033333	0.002228
											32.05	0.001908
											32.066667	0.001829
											32.083333	0.001679
											32.1	0.001289
											32.116667	0.00119
											32.133333	0.000989
											32.15	0.000569
											32.166667	0.000108
											32.183333	-0.000103
											32.2	-0.000413
											32.216667	-0.000644
											32.233333	-0.000715
											32.25	-0.000797
											32.266667	-0.000679
											32.283333	-0.00056
											32.3	-0.000322
											32.316667	-0.000313
											32.333333	-0.000206
											32.35	0.000031
											32.366667	0.000289
											32.383333	0.000496
											32.4	0.000423
											32.416667	0.000271
											32.433333	0.000177
											32.45	0.000134
											32.466667	0.000181
											32.483333	0.000597
											32.5	0.000804
											32.516667	0.000931
											32.533333	0.001007
											32.55	0.000983
											32.566667	0.001049
											32.583333	0.000875
											32.6	0.000741
											32.616667	0.000637
											32.633333	0.000262
											32.65	-0.000144
											32.666667	-0.000319
											32.683333	-0.000525
											32.7	-0.00066
											32.716667	-0.000766
											32.733333	-0.000804
											32.75	-0.000752
											32.766667	-0.00052
											32.783333	-0.000578
											32.8	-0.000786
											32.816667	-0.001005
											32.833333	-0.001206
											32.85	-0.001287
											32.866667	-0.001329
											32.883333	-0.00134
											32.9	-0.001382
											32.916667	-0.001343
											32.933333	-0.001307
											32.95	-0.001261
											32.966667	-0.000975
											32.983333	-0.00065
											33	-0.000334
											33.016667	-0.000238
											33.033333	-0.000053
											33.05	0.000252
											33.066667	0.000637
											33.083333	0.000602
											33.1	0.000327
											33.116667	0.000352
											33.133333	0.000208
											33.15	0.000104
											33.166667	0.00024
											33.183333	0.000467
											33.2	0.000673
											33.216667	0.000969
											33.233333	0.001088
											33.25	0.001107
											33.266667	0.001256
											33.283333	0.001266
											33.3	0.001035
											33.316667	0.000754
											33.333333	0.000817
											33.35	0.00055
											33.366667	0.000273
											33.383333	-0.000154
[truncated: 909 more rows]

## Sheet: RAD6_R6BD_2
	ΔQ (μcal)	Vol. (μL)	Xt (mM)	Mt (mM)	XMT	∆H (cal/mol)	Fit (cal/mol)	Residual (cal/mol)			DP_X	DP_Y	Fit_X	Fit_Y	NDH_X	NDH_Y
	-0.51743	400	0.00000e0	3.00000e-2	0.11292	-1061.40963	-1.25980	-1060.14983			0.083333	0.001951	0.021482	-3.619582	0.129529	-3.391731
	-2.26912	2.00	3.38098e-3	2.99414e-2	0.68085	-715.78429	-1.25106	-714.53323			0.1	0.000511	0.129529	-3.483903	0.238623	-3.420568
	-2.08447	2.00	2.01875e-2	2.96503e-2	1.25430	-660.30226	-1.23668	-659.06558			0.116667	0.000291	0.238623	-3.256809	0.348766	-3.072534
	-1.83504	2.00	3.68287e-2	2.93620e-2	1.83325	-586.12264	-1.22255	-584.90009			0.133333	-0.00003	0.348766	-3.030304	0.459958	-2.588348
	-1.67460	2.00	5.33045e-2	2.90764e-2	2.41772	-537.63052	-1.20864	-536.42188			0.15	-0.00038	0.459958	-2.807292	0.572199	-2.639643
	-1.55565	2.00	6.96150e-2	2.87936e-2	3.00770	-501.11721	-1.19496	-499.92225			0.166667	-0.00075	0.572199	-2.590472	0.685487	-2.484905
	-1.45206	2.00	8.57602e-2	2.85135e-2	3.60319	-469.03959	-1.18150	-467.85809			0.183333	-0.001241	0.685487	-2.382185	0.799825	-2.152511
	-1.28003	2.00	0.10174	2.82360e-2	4.20420	-417.20155	-1.16826	-416.03330			0.2	-0.001221	0.799825	-2.184311	0.915211	-1.980451
	-1.15942	2.00	0.11755	2.79612e-2	4.81071	-380.21054	-1.15523	-379.05532			0.216667	-0.001162	0.915211	-1.998217	1.031645	-1.911129
	-1.04149	2.00	0.13320	2.76889e-2	5.42274	-343.98989	-1.14241	-342.84748			0.233333	-0.001193	1.031645	-1.824756	1.149128	-1.62397
	-0.89179	2.00	0.14869	2.74192e-2	6.04027	-298.60102	-1.12979	-297.47123			0.25	-0.001114	1.149128	-1.664312	1.26766	-1.490537
	-0.85912	2.00	0.16401	2.71520e-2	6.66332	-286.99301	-1.11737	-285.87563			0.266667	-0.000884	1.26766	-1.516866	1.38724	-1.260283
	-0.72712	2.00	0.17916	2.68873e-2	7.29188	-246.71212	-1.10515	-245.60697			0.283333	-0.000525	1.38724	-1.382084	1.507868	-1.254188
	-0.75456	2.00	0.19415	2.66250e-2	7.92595	-252.46049	-1.09312	-251.36736			0.3	-0.000426	1.507868	-1.259398	1.629546	-1.287487
	-0.65158	2.00	0.20897	2.63651e-2	8.56554	-220.55597	-1.08128	-219.47469			0.316667	-0.000166	1.629546	-1.148084	1.752271	-1.030146
	-0.61549	2.00	0.22363	2.61076e-2	9.21063	-207.96495	-1.06963	-206.89532			0.333333	0.000183	1.752271	-1.047325	1.876046	-0.882096
	-0.51166	2.00	0.23812	2.58525e-2	9.86124	-175.81708	-1.05815	-174.75892			0.35	0.000223	1.876046	-0.956265	2.000868	-0.943363
	-0.47705	2.00	0.25244	2.55996e-2	10.51736	-163.64936	-1.04686	-162.60250			0.366667	-0.000038	2.000868	-0.874047
	-0.46222	2.00	0.26660	2.53490e-2	11.17899	-157.19492	-1.03574	-156.15918			0.383333	-0.000318	2.12674	-0.799841
	0.00000e0	0	0.28060	2.51007e-2	0.00000e0	0.00000e0	0.00000e0	0.00000e0			0.4	-0.000188
											0.416667	-0.000017
											0.433333	0.000174
											0.45	0.000145
											0.466667	0.000015
											0.483333	-0.000224
											0.5	-0.000231
											0.516667	-0.000077
											0.533333	0.000406
											0.55	0.000539
											0.566667	0.000743
											0.583333	0.001116
											0.6	0.001433
											0.616667	0.00153
											0.633333	0.001788
											0.65	0.001845
											0.666667	0.001502
											0.683333	0.001359
											0.7	0.00161
											0.716667	0.001901
											0.733333	0.001852
											0.75	0.001692
											0.766667	0.001523
											0.783333	0.001324
											0.8	0.000897
											0.816667	0.000649
											0.833333	0.000442
											0.85	0.000044
											0.866667	-0.000423
											0.883333	-0.000991
											0.9	-0.00166
											0.916667	-0.002129
											0.933333	-0.002368
											0.95	-0.002967
											0.966667	-0.003416
											0.983333	-0.004395
											1	-0.004867
											1.016667	-0.00324
											1.033333	-0.004822
											1.05	-0.018945
											1.066667	-0.024398
											1.083333	-0.02756
											1.1	-0.030986
											1.116667	-0.030792
											1.133333	-0.028679
											1.15	-0.027105
											1.166667	-0.027261
											1.183333	-0.025317
											1.2	-0.022887
											1.216667	-0.020837
											1.233333	-0.018946
											1.25	-0.017366
											1.266667	-0.016196
											1.283333	-0.014716
											1.3	-0.013099
											1.316667	-0.011512
											1.333333	-0.010215
											1.35	-0.008898
											1.366667	-0.008081
											1.383333	-0.007454
											1.4	-0.00662
											1.416667	-0.005956
											1.433333	-0.005352
											1.45	-0.004858
											1.466667	-0.004334
											1.483333	-0.00382
											1.5	-0.003479
											1.516667	-0.003278
											1.533333	-0.003177
											1.55	-0.003176
											1.566667	-0.002866
											1.583333	-0.002615
											1.6	-0.002496
											1.616667	-0.002368
											1.633333	-0.0022
											1.65	-0.002172
											1.666667	-0.002084
											1.683333	-0.001885
											1.7	-0.00168
											1.716667	-0.001554
											1.733333	-0.001538
											1.75	-0.001613
											1.766667	-0.001587
											1.783333	-0.001402
											1.8	-0.001268
											1.816667	-0.001315
											1.833333	-0.001272
											1.85	-0.001139
											1.866667	-0.000905
											1.883333	-0.000802
											1.9	-0.000571
											1.916667	-0.00032
											1.933333	-0.000089
											1.95	0.000042
											1.966667	0.000033
											1.983333	0.000094
											2	0.000333
											2.016667	0.000322
											2.033333	0.000181
											2.05	0.00026
											2.066667	0.000399
											2.083333	0.000648
											2.1	0.000695
											2.116667	0.000632
											2.133333	0.00043
											2.15	0.000347
											2.166667	0.000444
											2.183333	0.000471
											2.2	0.000526
											2.216667	0.000582
											2.233333	0.000467
											2.25	0.000383
											2.266667	0.000358
											2.283333	0.000424
											2.3	0.000578
											2.316667	0.000672
											2.333333	0.000626
											2.35	0.00069
											2.366667	0.000693
											2.383333	0.000507
											2.4	0.00042
											2.416667	0.000302
											2.433333	0.000214
											2.45	0.000236
											2.466667	0.000388
											2.483333	0.00044
											2.5	0.000399
											2.516667	0.000288
											2.533333	0.000348
											2.55	0.000497
											2.566667	0.000506
											2.583333	0.000345
											2.6	0.000291
											2.616667	0.000156
											2.633333	0.000121
											2.65	0.000106
											2.666667	0.000121
											2.683333	-0.000014
											2.7	-0.000034
											2.716667	-0.000035
											2.733333	-0.000016
											2.75	0.000003
											2.766667	0.000052
											2.783333	-0.000029
											2.8	-0.000186
											2.816667	-0.000255
											2.833333	-0.000554
											2.85	-0.000723
											2.866667	-0.000871
											2.883333	-0.00102
											2.9	-0.001086
											2.916667	-0.001104
											2.933333	-0.001262
											2.95	-0.001381
											2.966667	-0.001439
											2.983333	-0.001447
											3	-0.001593
											3.016667	-0.00145
											3.033333	-0.001368
											3.05	-0.001176
											3.066667	-0.000983
											3.083333	-0.000901
											3.1	-0.000666
											3.116667	-0.000322
											3.133333	0.000062
											3.15	0.000326
											3.166667	0.00075
											3.183333	0.001113
											3.2	0.001062
											3.216667	0.000979
											3.233333	0.000867
											3.25	0.000794
											3.266667	0.000951
											3.283333	0.001029
											3.3	0.000682
											3.316667	0.000674
											3.333333	0.000706
											3.35	0.000738
											3.366667	0.00085
											3.383333	0.000722
											3.4	0.00008
											3.416667	-0.000733
											3.433333	-0.001345
											3.45	-0.001258
											3.466667	-0.000951
											3.483333	0.000106
											3.5	0.001359
											3.516667	0.000701
											3.533333	-0.003966
											3.55	-0.029864
											3.566667	-0.060192
											3.583333	-0.0921
											3.6	-0.122301
											3.616667	-0.142983
											3.633333	-0.161976
											3.65	-0.178998
											3.666667	-0.1844
											3.683333	-0.177423
											3.7	-0.163288
											3.716667	-0.148085
											3.733333	-0.123231
											3.75	-0.101338
											3.766667	-0.085714
											3.783333	-0.070521
											3.8	-0.05723
											3.816667	-0.047591
											3.833333	-0.034331
											3.85	-0.026082
											3.866667	-0.020542
											3.883333	-0.019402
											3.9	-0.018695
											3.916667	-0.016919
											3.933333	-0.014613
											3.95	-0.012807
											3.966667	-0.011411
											3.983333	-0.009874
											4	-0.00865
											4.016667	-0.007337
											4.033333	-0.006244
											4.05	-0.005181
											4.066667	-0.004258
											4.083333	-0.003305
											4.1	-0.002264
											4.116667	-0.001274
											4.133333	-0.000563
											4.15	-0.000133
											4.166667	0.000267
											4.183333	0.000498
											4.2	0.000596
											4.216667	0.001124
											4.233333	0.001542
											4.25	0.00199
											4.266667	0.002468
											4.283333	0.002926
											4.3	0.003283
											4.316667	0.003629
											4.333333	0.003825
											4.35	0.003811
											4.366667	0.003847
											4.383333	0.003903
											4.4	0.004117
											4.416667	0.004382
											4.433333	0.004616
											4.45	0.00481
											4.466667	0.004985
											4.483333	0.005359
											4.5	0.005752
											4.516667	0.006235
											4.533333	0.006418
											4.55	0.006261
											4.566667	0.005975
											4.583333	0.005668
											4.6	0.00509
											4.616667	0.004682
											4.633333	0.004304
											4.65	0.003856
											4.666667	0.003778
											4.683333	0.003691
											4.7	0.003542
											4.716667	0.003404
											4.733333	0.003156
											4.75	0.003007
											4.766667	0.002689
											4.783333	0.00222
											4.8	0.001902
											4.816667	0.001733
											4.833333	0.001405
											4.85	0.001046
											4.866667	0.000847
											4.883333	0.000699
											4.9	0.00069
											4.916667	0.000772
											4.933333	0.000803
											4.95	0.000535
											4.966667	0.000506
											4.983333	0.000358
											5	0.00021
											5.016667	-0.000128
											5.033333	-0.000507
											5.05	-0.000635
											5.066667	-0.000863
											5.083333	-0.000941
											5.1	-0.000889
											5.116667	-0.000657
											5.133333	-0.000735
											5.15	-0.000763
											5.166667	-0.000671
											5.183333	-0.000599
											5.2	-0.000456
											5.216667	-0.000363
											5.233333	-0.0001
											5.25	0.000263
											5.266667	0.000496
											5.283333	0.000729
											5.3	0.000773
											5.316667	0.000898
											5.333333	0.000764
											5.35	0.000779
											5.366667	0.000884
											5.383333	0.000829
											5.4	0.000966
											5.416667	0.001154
											5.433333	0.001482
											5.45	0.001461
											5.466667	0.001529
											5.483333	0.001697
											5.5	0.001606
											5.516667	0.001436
											5.533333	0.001246
											5.55	0.000807
											5.566667	0.000557
											5.583333	0.000337
											5.6	0.000077
											5.616667	-0.000043
											5.633333	-0.000073
											5.65	-0.000053
											5.666667	0.000127
											5.683333	0.000237
											5.7	0.000365
											5.716667	0.000493
											5.733333	0.00031
											5.75	-0.000193
											5.766667	-0.000726
											5.783333	-0.001099
											5.8	-0.001446
											5.816667	-0.001745
											5.833333	-0.001784
											5.85	-0.001802
											5.866667	-0.001971
											5.883333	-0.00189
											5.9	-0.001894
											5.916667	-0.00236
											5.933333	-0.002876
											5.95	-0.003543
											5.966667	-0.003339
											5.983333	-0.002285
											6	-0.001196
											6.016667	0.000131
											6.033333	-0.008733
											6.05	-0.035036
											6.066667	-0.062429
											6.083333	-0.093602
											6.1	-0.122049
											6.116667	-0.140728
											6.133333	-0.157006
											6.15	-0.168275
											6.166667	-0.172463
											6.183333	-0.165252
											6.2	-0.151493
											6.216667	-0.132695
											6.233333	-0.113847
											6.25	-0.092429
											6.266667	-0.076941
											6.283333	-0.061103
											6.3	-0.049587
											6.316667	-0.038481
											6.333333	-0.030375
											6.35	-0.025939
											6.366667	-0.021933
											6.383333	-0.019157
											6.4	-0.017052
											6.416667	-0.014836
											6.433333	-0.01369
											6.45	-0.012535
											6.466667	-0.011419
											6.483333	-0.009544
											6.5	-0.008157
											6.516667	-0.0074
											6.533333	-0.006533
											6.55	-0.005546
											6.566667	-0.004609
											6.583333	-0.003722
											6.6	-0.002863
											6.616667	-0.002423
											6.633333	-0.002013
											6.65	-0.001713
											6.666667	-0.001423
											6.683333	-0.001063
											6.7	-0.00073
											6.716667	-0.000355
											6.733333	0.00011
											6.75	0.000465
											6.766667	0.000649
											6.783333	0.000784
											6.8	0.000983
											6.816667	0.001224
											6.833333	0.001395
											6.85	0.001147
											6.866667	0.001078
											6.883333	0.001269
											6.9	0.001395
											6.916667	0.001464
											6.933333	0.001384
											6.95	0.001533
											6.966667	0.001802
											6.983333	0.001922
											7	0.001787
											7.016667	0.001686
											7.033333	0.001565
											7.05	0.001284
											7.066667	0.001303
											7.083333	0.001302
											7.1	0.001138
											7.116667	0.000988
											7.133333	0.000908
											7.15	0.001069
											7.166667	0.001169
											7.183333	0.000999
											7.2	0.001006
											7.216667	0.000868
											7.233333	0.00087
											7.25	0.000672
											7.266667	0.000605
											7.283333	0.000567
											7.3	0.000515
											7.316667	0.000618
											7.333333	0.000801
											7.35	0.001034
											7.366667	0.001288
											7.383333	0.001421
											7.4	0.001519
											7.416667	0.001492
											7.433333	0.001444
											7.45	0.001427
											7.466667	0.00136
											7.483333	0.001162
											7.5	0.001118
											7.516667	0.001007
											7.533333	0.000916
											7.55	0.000775
											7.566667	0.000434
											7.583333	0.000213
											7.6	-0.000007
											7.616667	-0.000156
											7.633333	-0.000396
											7.65	-0.000565
											7.666667	-0.000514
											7.683333	-0.000453
											7.7	-0.000484
											7.716667	-0.000596
											7.733333	-0.000899
											7.75	-0.000941
											7.766667	-0.000943
											7.783333	-0.001085
											7.8	-0.001161
											7.816667	-0.00108
											7.833333	-0.001159
											7.85	-0.001278
											7.866667	-0.001497
											7.883333	-0.001617
											7.9	-0.001491
											7.916667	-0.00133
											7.933333	-0.001218
											7.95	-0.001107
											7.966667	-0.000836
											7.983333	-0.000655
											8	-0.000769
											8.016667	-0.001059
											8.033333	-0.001268
											8.05	-0.001368
											8.066667	-0.001208
											8.083333	-0.001227
											8.1	-0.001172
											8.116667	-0.000982
											8.133333	-0.000823
											8.15	-0.000583
											8.166667	-0.000233
											8.183333	-0.000113
											8.2	-0.000108
											8.216667	0.000062
											8.233333	0.000063
											8.25	0.000043
											8.266667	0.000074
											8.283333	0.000094
											8.3	0.000051
											8.316667	0.000024
											8.333333	0.000197
											8.35	0.000309
											8.366667	0.000382
											8.383333	0.000415
											8.4	0.000355
											8.416667	0.000342
											8.433333	0.000549
											8.45	0.000566
											8.466667	0.000673
											8.483333	0.00092
											8.5	0.000244
											8.516667	-0.000704
											8.533333	-0.000812
											8.55	-0.02252
											8.566667	-0.044068
											8.583333	-0.072006
											8.6	-0.100586
											8.616667	-0.120447
											8.633333	-0.135459
											8.65	-0.145761
											8.666667	-0.154853
											8.683333	-0.151845
											8.7	-0.140208
											8.716667	-0.126162
											8.733333	-0.107047
											8.75	-0.090112
											8.766667	-0.070656
											8.783333	-0.056361
											8.8	-0.045926
											8.816667	-0.035323
											8.833333	-0.030279
											8.85	-0.025656
											8.866667	-0.022922
											8.883333	-0.019749
											8.9	-0.017556
											8.916667	-0.015543
											8.933333	-0.01337
											8.95	-0.011937
											8.966667	-0.010785
											8.983333	-0.009242
											9	-0.007319
											9.016667	-0.006366
											9.033333	-0.005513
											9.05	-0.00489
											9.066667	-0.003927
											9.083333	-0.002915
											9.1	-0.002191
											9.116667	-0.001597
											9.133333	-0.001043
											9.15	-0.000669
											9.166667	-0.000425
											9.183333	-0.000201
											9.2	-0.000216
											9.216667	-0.000189
											9.233333	0.000007
											9.25	0.000113
											9.266667	0.00023
											9.283333	0.000436
											9.3	0.000444
											9.316667	0.000573
											9.333333	0.000593
											9.35	0.000462
											9.366667	0.000302
											9.383333	0.000301
											9.4	0.000273
											9.416667	0.000106
											9.433333	0.00004
											9.45	-0.000026
											9.466667	-0.000082
											9.483333	-0.000089
											9.5	0.000037
											9.516667	0.000076
											9.533333	0.000055
											9.55	0.000204
											9.566667	0.000333
											9.583333	0.000422
											9.6	0.000393
											9.616667	0.000298
											9.633333	0.000173
											9.65	0.000039
											9.666667	-0.000116
											9.683333	-0.000131
											9.7	-0.000153
											9.716667	-0.000122
											9.733333	-0.00011
											9.75	-0.000188
											9.766667	-0.000406
											9.783333	-0.000444
											9.8	-0.000579
											9.816667	-0.00074
											9.833333	-0.00069
											9.85	-0.00058
											9.866667	-0.000611
											9.883333	-0.000681
											9.9	-0.000748
											9.916667	-0.00071
											9.933333	-0.000721
											9.95	-0.000483
											9.966667	-0.000264
											9.983333	-0.000106
											10	0.000267
											10.016667	0.000607
											10.033333	0.000856
											10.05	0.001046
											10.066667	0.001246
											10.083333	0.001565
											10.1	0.00168
											10.116667	0.001762
											10.133333	0.001875
											10.15	0.002097
											10.166667	0.00217
											10.183333	0.002133
											10.2	0.00205
											10.216667	0.001885
											10.233333	0.001791
											10.25	0.001586
											10.266667	0.001422
											10.283333	0.001407
											10.3	0.001357
											10.316667	0.001223
											10.333333	0.000959
											10.35	0.000865
											10.366667	0.000861
											10.383333	0.000977
											10.4	0.000915
											10.416667	0.000678
											10.433333	0.000591
											10.45	0.000573
											10.466667	0.000616
											10.483333	0.000639
											10.5	0.000502
											10.516667	0.000407
											10.533333	0.000541
											10.55	0.000395
											10.566667	0.00023
											10.583333	0.000034
											10.6	0.000057
											10.616667	-0.000153
											10.633333	-0.000382
											10.65	-0.000542
											10.666667	-0.000612
											10.683333	-0.000861
											10.7	-0.001154
											10.716667	-0.001533
											10.733333	-0.001912
											10.75	-0.002042
											10.766667	-0.002141
											10.783333	-0.00221
											10.8	-0.002384
											10.816667	-0.002517
											10.833333	-0.002549
											10.85	-0.002532
											10.866667	-0.002545
											10.883333	-0.002428
											10.9	-0.002476
											10.916667	-0.002264
											10.933333	-0.002162
											10.95	-0.00193
											10.966667	-0.001458
											10.983333	-0.001336
											11	-0.000798
											11.016667	0.00133
											11.033333	-0.002482
											11.05	-0.022864
											11.066667	-0.047526
											11.083333	-0.070948
											11.1	-0.094224
											11.116667	-0.110258
											11.133333	-0.122092
											11.15	-0.132816
											11.166667	-0.14043
											11.183333	-0.138024
											11.2	-0.128981
											11.216667	-0.111636
											11.233333	-0.0928
											11.25	-0.075154
											11.266667	-0.058879
											11.283333	-0.045243
											11.3	-0.03871
											11.316667	-0.031712
											11.333333	-0.027005
											11.35	-0.023348
											11.366667	-0.020751
											11.383333	-0.017843
											11.4	-0.015078
											11.416667	-0.012577
											11.433333	-0.009816
											11.45	-0.007905
											11.466667	-0.006235
											11.483333	-0.004884
											11.5	-0.003624
											11.516667	-0.002108
											11.533333	-0.000772
											11.55	0.000334
											11.566667	0.0013
											11.583333	0.002097
											11.6	0.002872
											11.616667	0.003646
											11.633333	0.004209
											11.65	0.004612
											11.666667	0.004946
											11.683333	0.005149
											11.7	0.005193
											11.716667	0.005125
											11.733333	0.005108
											11.75	0.00491
											11.766667	0.004703
											11.783333	0.004315
											11.8	0.004028
											11.816667	0.003822
											11.833333	0.003535
											11.85	0.003149
											11.866667	0.002823
											11.883333	0.002526
											11.9	0.002251
											11.916667	0.002167
											11.933333	0.002054
											11.95	0.00186
											11.966667	0.001506
											11.983333	0.001253
											12	0.000891
											12.016667	0.000612
											12.033333	0.000553
											12.05	0.000594
											12.066667	0.000686
											12.083333	0.000897
											12.1	0.00121
											12.116667	0.001408
											12.133333	0.001545
											12.15	0.001523
											12.166667	0.001631
											12.183333	0.001849
											12.2	0.001999
											12.216667	0.001965
											12.233333	0.002031
											12.25	0.002038
											12.266667	0.001864
											12.283333	0.00153
											12.3	0.001409
											12.316667	0.001504
											12.333333	0.001589
											12.35	0.001664
											12.366667	0.001569
											12.383333	0.001404
											12.4	0.001181
											12.416667	0.000874
											12.433333	0.000506
											12.45	0.000489
											12.466667	0.000571
											12.483333	0.000674
											12.5	0.000618
											12.516667	0.000485
											12.533333	0.000302
											12.55	0.000229
											12.566667	0.000046
											12.583333	0.000023
											12.6	0.00028
											12.616667	-0.000032
											12.633333	-0.000093
											12.65	-0.000345
											12.666667	-0.000527
											12.683333	-0.000619
											12.7	-0.000691
											12.716667	-0.000756
											12.733333	-0.00063
											12.75	-0.000494
											12.766667	-0.000589
											12.783333	-0.000613
											12.8	-0.000868
											12.816667	-0.001218
											12.833333	-0.001388
											12.85	-0.001378
											12.866667	-0.001307
											12.883333	-0.001247
											12.9	-0.001308
											12.916667	-0.001535
											12.933333	-0.001482
											12.95	-0.001228
											12.966667	-0.001095
											12.983333	-0.001052
											13	-0.00095
											13.016667	-0.000864
											13.033333	-0.000788
											13.05	-0.000712
											13.066667	-0.000706
											13.083333	-0.00054
											13.1	-0.000565
											13.116667	-0.000475
											13.133333	-0.000405
											13.15	-0.000255
											13.166667	-0.000105
											13.183333	-0.000145
											13.2	-0.000206
											13.216667	-0.000011
											13.233333	0.000205
											13.25	0.00045
											13.266667	0.000486
											13.283333	0.000341
											13.3	0.000256
											13.316667	0.000509
											13.333333	0.000682
											13.35	0.000775
											13.366667	0.000768
											13.383333	0.000711
											13.4	0.000543
											13.416667	0.000635
											13.433333	0.000606
											13.45	0.000628
											13.466667	0.000519
											13.483333	0.001421
											13.5	0.002952
											13.516667	0.002153
											13.533333	-0.000516
											13.55	-0.018275
											13.566667	-0.039415
											13.583333	-0.058444
											13.6	-0.082603
											13.616667	-0.095993
											13.633333	-0.109203
											13.65	-0.122302
											13.666667	-0.124472
											13.683333	-0.126262
											13.7	-0.117281
											13.716667	-0.108021
											13.733333	-0.095941
											13.75	-0.081281
											13.766667	-0.06246
											13.783333	-0.0489
											13.8	-0.03825
											13.816667	-0.033079
											13.833333	-0.028659
											13.85	-0.024498
											13.866667	-0.021327
											13.883333	-0.018387
											13.9	-0.015846
											13.916667	-0.014135
											13.933333	-0.012784
											13.95	-0.010532
											13.966667	-0.009361
											13.983333	-0.00847
											14	-0.007488
											14.016667	-0.006156
											14.033333	-0.004974
											14.05	-0.003921
											14.066667	-0.003149
											14.083333	-0.002607
											14.1	-0.001904
											14.116667	-0.001371
											14.133333	-0.001217
											14.15	-0.001213
											14.166667	-0.001119
											14.183333	-0.000876
											14.2	-0.000762
											14.216667	-0.000506
											14.233333	-0.000411
											14.25	-0.000225
											14.266667	-0.000179
											14.283333	-0.000104
											14.3	-0.000028
											14.316667	-0.00012
											14.333333	-0.000093
											14.35	-0.000095
											14.366667	-0.000107
											14.383333	-0.00016
											14.4	-0.000322
											14.416667	-0.000321
											14.433333	-0.000381
											14.45	-0.000441
											14.466667	-0.000241
											14.483333	-0.00004
											14.5	0.00006
											14.516667	0.000113
											14.533333	0.000156
											14.55	0.000029
											14.566667	0.000113
											14.583333	0.000156
											14.6	0.000209
											14.616667	0.000166
											14.633333	0.000122
											14.65	0.000278
											14.666667	0.000345
											14.683333	0.000431
											14.7	0.000598
											14.716667	0.000718
											14.733333	0.000817
											14.75	0.000837
											14.766667	0.000907
											14.783333	0.000907
											14.8	0.000697
											14.816667	0.0006
											14.833333	0.000332
											14.85	0.000065
											14.866667	0.000078
											14.883333	-0.00006
											14.9	-0.000057
											14.916667	-0.000012
											14.933333	0.000032
											14.95	0.000147
											14.966667	0.000281
											14.983333	0.000236
											15	-0.00002
											15.016667	-0.000385
											15.033333	-0.00068
											15.05	-0.000885
											15.066667	-0.00094
											15.083333	-0.000815
											15.1	-0.00075
											15.116667	-0.000636
											15.133333	-0.000521
											15.15	-0.000377
											15.166667	-0.000082
											15.183333	0.000042
											15.2	0.000136
											15.216667	0.00024
											15.233333	0.000123
											15.25	-0.000074
											15.266667	-0.00014
											15.283333	-0.000117
											15.3	-0.000093
											15.316667	-0.000101
											15.333333	-0.000039
											15.35	0.000103
											15.366667	0.000256
											15.383333	0.000358
											15.4	0.00029
											15.416667	0.000161
											15.433333	-0.000168
											15.45	-0.000487
											15.466667	-0.000556
											15.483333	-0.000485
											15.5	-0.000455
											15.516667	-0.000255
											15.533333	-0.000136
											15.55	-0.000027
											15.566667	0.000012
											15.583333	0.000112
											15.6	0.000191
											15.616667	0.000199
											15.633333	0.000166
											15.65	0.000294
											15.666667	0.000452
											15.683333	0.000519
											15.7	0.000327
											15.716667	0.000083
											15.733333	-0.000061
											15.75	-0.000225
											15.766667	-0.000219
											15.783333	-0.000213
											15.8	-0.000267
											15.816667	-0.000073
											15.833333	0.000022
											15.85	-0.000194
											15.866667	-0.00048
											15.883333	-0.000466
											15.9	-0.000572
											15.916667	-0.00091
											15.933333	-0.001287
											15.95	-0.001015
											15.966667	-0.000103
											15.983333	0.001249
											16	0.001922
											16.016667	-0.002397
											16.033333	-0.003507
											16.05	-0.019196
											16.066667	-0.041865
											16.083333	-0.065384
											16.1	-0.084673
											16.116667	-0.091203
											16.133333	-0.098782
											16.15	-0.106742
											16.166667	-0.114341
											16.183333	-0.110131
											16.2	-0.102861
											16.216667	-0.09546
											16.233333	-0.083359
											16.25	-0.067968
											16.266667	-0.056997
											16.283333	-0.049226
											16.3	-0.035376
											16.316667	-0.030374
											16.333333	-0.026131
											16.35	-0.021709
											16.366667	-0.018517
											16.383333	-0.016545
											16.4	-0.014623
											16.416667	-0.012619
											16.433333	-0.011105
											16.45	-0.01021
											16.466667	-0.009356
											16.483333	-0.007882
											16.5	-0.006748
											16.516667	-0.00582
											16.533333	-0.004833
											16.55	-0.004036
											16.566667	-0.003759
											16.583333	-0.003561
											16.6	-0.003104
											16.616667	-0.002633
											16.633333	-0.002402
											16.65	-0.002031
											16.666667	-0.0017
											16.683333	-0.001658
											16.7	-0.001637
											16.716667	-0.001701
											16.733333	-0.001605
											16.75	-0.001429
											16.766667	-0.001244
											16.783333	-0.001148
											16.8	-0.001072
											16.816667	-0.00091
											16.833333	-0.000929
											16.85	-0.000917
											16.866667	-0.001045
											16.883333	-0.000944
											16.9	-0.000622
											16.916667	-0.000504
											16.933333	-0.000516
											16.95	-0.000558
											16.966667	-0.00035
											16.983333	-0.000142
											17	-0.000264
											17.016667	-0.000299
											17.033333	-0.000063
											17.05	0.000232
											17.066667	0.000368
											17.083333	0.000433
											17.1	0.000499
											17.116667	0.000592
											17.133333	0.000536
											17.15	0.00059
											17.166667	0.000724
											17.183333	0.000707
											17.2	0.000821
											17.216667	0.000883
											17.233333	0.000896
											17.25	0.001008
											17.266667	0.001321
											17.283333	0.001603
											17.3	0.001626
											17.316667	0.001446
											17.333333	0.001377
											17.35	0.001368
											17.366667	0.001288
											17.383333	0.001079
											17.4	0.00076
											17.416667	0.000526
											17.433333	0.000323
											17.45	0.00011
											17.466667	-0.000064
											17.483333	-0.000137
											17.5	-0.00007
											17.516667	-0.00004
											17.533333	-0.000031
											17.55	-0.000061
											17.566667	-0.000121
											17.583333	-0.000041
											17.6	-0.000111
											17.616667	-0.000361
											17.633333	-0.000502
											17.65	-0.000572
											17.666667	-0.000532
											17.683333	-0.000532
											17.7	-0.000612
											17.716667	-0.000715
											17.733333	-0.000588
											17.75	-0.000351
											17.766667	-0.000064
											17.783333	0.000123
											17.8	0.00019
											17.816667	-0.000017
											17.833333	-0.000225
											17.85	-0.000343
											17.866667	-0.000551
											17.883333	-0.000729
											17.9	-0.000757
											17.916667	-0.000931
											17.933333	-0.001076
											17.95	-0.001121
											17.966667	-0.001096
											17.983333	-0.001031
											18	-0.000835
											18.016667	-0.000837
											18.033333	-0.0009
											18.05	-0.000853
											18.066667	-0.000775
											18.083333	-0.000878
											18.1	-0.001001
											18.116667	-0.00109
											18.133333	-0.00105
											18.15	-0.000811
											18.166667	-0.000561
											18.183333	-0.000441
											18.2	-0.000312
											18.216667	-0.000268
											18.233333	-0.000335
											18.25	-0.000292
											18.266667	-0.000198
											18.283333	-0.000075
											18.3	-0.000022
											18.316667	0.000117
											18.333333	0.000096
											18.35	0.000244
											18.366667	0.000472
											18.383333	0.000511
											18.4	0.000669
											18.416667	0.001025
											18.433333	0.001131
											18.45	0.001496
											18.466667	0.002112
											18.483333	0.002457
											18.5	0.002813
											18.516667	0.003246
											18.533333	0.00197
											18.55	-0.012037
											18.566667	-0.035423
											18.583333	-0.05236
											18.6	-0.072297
											18.616667	-0.082865
											18.633333	-0.086853
											18.65	-0.091052
											18.666667	-0.09424
											18.683333	-0.094279
											18.7	-0.090947
											18.716667	-0.083657
											18.733333	-0.073417
											18.75	-0.061607
											18.766667	-0.047527
											18.783333	-0.038607
											18.8	-0.031997
											18.816667	-0.027318
											18.833333	-0.023619
											18.85	-0.020671
											18.866667	-0.018262
											18.883333	-0.016313
											18.9	-0.014655
											18.916667	-0.013407
											18.933333	-0.012589
											18.95	-0.011421
											18.966667	-0.009714
											18.983333	-0.008226
											19	-0.007128
											19.016667	-0.006281
											19.033333	-0.005364
											19.05	-0.004647
											19.066667	-0.0039
											19.083333	-0.003323
											19.1	-0.003076
											19.116667	-0.00316
											19.133333	-0.002643
											19.15	-0.002307
											19.166667	-0.00208
											19.183333	-0.002023
											19.2	-0.001737
											19.216667	-0.001241
											19.233333	-0.000684
											19.25	-0.000488
											19.266667	-0.000432
											19.283333	-0.000345
											19.3	0.000051
											19.316667	0.000487
											19.333333	0.000754
											19.35	0.00093
											19.366667	0.000967
											19.383333	0.000893
											19.4	0.000729
											19.416667	0.000786
											19.433333	0.000963
											19.45	0.00104
											19.466667	0.000906
											19.483333	0.000823
											19.5	0.00082
											19.516667	0.000817
											19.533333	0.000695
											19.55	0.000442
											19.566667	0.000379
											19.583333	0.000447
											19.6	0.000314
											19.616667	-0.000038
											19.633333	-0.00026
											19.65	-0.000481
											19.666667	-0.000593
											19.683333	-0.000545
											19.7	-0.000497
											19.716667	-0.000398
											19.733333	-0.000249
											19.75	-0.00002
											19.766667	0.00016
											19.783333	0.000179
											19.8	0.000198
											19.816667	0.000178
											19.833333	0.000409
											19.85	0.000539
											19.866667	0.00055
											19.883333	0.000621
											19.9	0.000681
											19.916667	0.000633
											19.933333	0.000555
											19.95	0.000647
											19.966667	0.00056
											19.983333	0.000502
											20	0.000514
											20.016667	0.000417
											20.033333	0.000311
											20.05	0.000044
											20.066667	-0.000243
											20.083333	-0.000529
											20.1	-0.000666
											20.116667	-0.000822
											20.133333	-0.000978
											20.15	-0.000995
											20.166667	-0.001241
											20.183333	-0.001067
											20.2	-0.000833
											20.216667	-0.00085
											20.233333	-0.000936
											20.25	-0.001022
											20.266667	-0.001058
											20.283333	-0.001074
											20.3	-0.00087
											20.316667	-0.000555
											20.333333	-0.000379
											20.35	-0.000294
											20.366667	-0.000129
											20.383333	0.000126
											20.4	0.000342
											20.416667	0.000669
											20.433333	0.001007
											20.45	0.001136
											20.466667	0.001104
											20.483333	0.001162
											20.5	0.001091
											20.516667	0.001062
											20.533333	0.000945
											20.55	0.000848
											20.566667	0.0008
											20.583333	0.000773
											20.6	0.000846
											20.616667	0.000932
											20.633333	0.000959
											20.65	0.000756
											20.666667	0.000453
											20.683333	0.000311
											20.7	0.000198
											20.716667	0.000188
											20.733333	0.000199
											20.75	0.000069
											20.766667	-0.00011
											20.783333	-0.000359
											20.8	-0.000348
											20.816667	-0.000355
											20.833333	-0.000392
											20.85	-0.000499
											20.866667	-0.000625
											20.883333	-0.000642
											20.9	-0.000669
											20.916667	-0.000924
											20.933333	-0.000859
											20.95	-0.000864
											20.966667	-0.001269
											20.983333	-0.001274
											21	-0.000849
											21.016667	-0.001463
											21.033333	-0.000067
											21.05	-0.00624
											21.066667	-0.027984
											21.083333	-0.045617
											21.1	-0.063631
											21.116667	-0.078143
											21.133333	-0.080365
											21.15	-0.084627
											21.166667	-0.085829
											21.183333	-0.085501
											21.2	-0.082913
											21.216667	-0.077184
											21.233333	-0.067784
											21.25	-0.058004
											21.266667	-0.048635
											21.283333	-0.041675
											21.3	-0.032025
											21.316667	-0.026334
											21.333333	-0.023683
											21.35	-0.020561
											21.366667	-0.01784
											21.383333	-0.014958
											21.4	-0.012727
											21.416667	-0.011094
											21.433333	-0.009661
											21.45	-0.008678
											21.466667	-0.008074
											21.483333	-0.006941
											21.5	-0.005738
											21.516667	-0.004583
											21.533333	-0.003338
											21.55	-0.002363
											21.566667	-0.001627
											21.583333	-0.001152
											21.6	-0.000777
											21.616667	-0.00047
											21.633333	-0.000303
											21.65	-0.000106
											21.666667	0.000091
											21.683333	0.000279
											21.7	0.000436
											21.716667	0.000604
											21.733333	0.000574
											21.75	0.000653
											21.766667	0.000722
											21.783333	0.000982
											21.8	0.001131
											21.816667	0.001192
											21.833333	0.001163
											21.85	0.000745
											21.866667	0.000396
											21.883333	0.000108
											21.9	0.000059
											21.916667	0.000072
											21.933333	0.000066
											21.95	0.00004
											21.966667	-0.000007
											21.983333	-0.000143
											22	-0.000329
											22.016667	-0.000444
											22.033333	-0.000458
											22.05	-0.000442
											22.066667	-0.000506
											22.083333	-0.000349
											22.1	-0.000363
											22.116667	-0.000456
											22.133333	-0.000477
											22.15	-0.000279
											22.166667	-0.00008
											22.183333	0.000168
											22.2	0.000387
											22.216667	0.000447
											22.233333	0.000378
											22.25	0.000509
											22.266667	0.00074
											22.283333	0.000821
											22.3	0.000882
											22.316667	0.000904
											22.333333	0.000817
											22.35	0.00082
											22.366667	0.000853
											22.383333	0.000836
											22.4	0.000809
											22.416667	0.000733
											22.433333	0.000747
											22.45	0.00064
											22.466667	0.000554
											22.483333	0.000448
											22.5	0.000322
											22.516667	0.000175
											22.533333	0.000097
											22.55	0.000189
											22.566667	0.000312
											22.583333	0.000274
											22.6	0.000037
											22.616667	-0.000344
											22.633333	-0.000645
											22.65	-0.000777
											22.666667	-0.000789
											22.683333	-0.000801
											22.7	-0.000882
											22.716667	-0.000878
											22.733333	-0.000936
											22.75	-0.001004
											22.766667	-0.001053
											22.783333	-0.001131
											22.8	-0.000959
											22.816667	-0.001022
											22.833333	-0.001068
											22.85	-0.001054
											22.866667	-0.00108
											22.883333	-0.001256
											22.9	-0.001332
											22.916667	-0.001382
											22.933333	-0.001156
											22.95	-0.00105
											22.966667	-0.000954
											22.983333	-0.000968
											23	-0.000962
											23.016667	-0.000879
											23.033333	-0.000729
											23.05	-0.00054
											23.066667	-0.00047
											23.083333	-0.00022
											23.1	-0.00009
											23.116667	-0.000153
											23.133333	-0.000287
											23.15	-0.000252
											23.166667	-0.000086
											23.183333	-0.00002
											23.2	-0.000074
											23.216667	-0.000069
											23.233333	-0.000065
											23.25	-0.000191
											23.266667	-0.000306
											23.283333	-0.000102
											23.3	0.000273
											23.316667	0.000468
											23.333333	0.000874
											23.35	0.00116
											23.366667	0.001216
											23.383333	0.001082
											23.4	0.001278
											23.416667	0.001526
											23.433333	0.001716
											23.45	0.002216
											23.466667	0.002946
											23.483333	0.004326
											23.5	0.005495
											23.516667	0.005328
											23.533333	0.003692
											23.55	-0.007303
											23.566667	-0.029879
											23.583333	-0.046994
											23.6	-0.06364
											23.616667	-0.071363
											23.633333	-0.071604
											23.65	-0.073395
											23.666667	-0.073546
											23.683333	-0.072886
											23.7	-0.073037
											23.716667	-0.070396
											23.733333	-0.064662
											23.75	-0.057129
											23.766667	-0.045165
											23.783333	-0.032442
											23.8	-0.028008
											23.816667	-0.022532
											23.833333	-0.018214
											23.85	-0.015786
											23.866667	-0.014858
											23.883333	-0.01484
											23.9	-0.013972
											23.916667	-0.012332
											23.933333	-0.011499
											23.95	-0.010097
											23.966667	-0.009045
											23.983333	-0.008792
											24	-0.00858
											24.016667	-0.007745
											24.033333	-0.006829
											24.05	-0.006042
											24.066667	-0.005075
											24.083333	-0.004178
											24.1	-0.003652
											24.116667	-0.003183
											24.133333	-0.002442
											24.15	-0.002001
											24.166667	-0.00165
											24.183333	-0.001479
											24.2	-0.001768
											24.216667	-0.001945
											24.233333	-0.00179
											24.25	-0.001545
											24.266667	-0.00149
											24.283333	-0.001635
											24.3	-0.001729
											24.316667	-0.001852
											24.333333	-0.001923
											24.35	-0.001994
											24.366667	-0.002235
											24.383333	-0.002405
											24.4	-0.002266
											24.416667	-0.002435
											24.433333	-0.002352
											24.45	-0.002238
											24.466667	-0.002245
											24.483333	-0.002122
											24.5	-0.001928
											24.516667	-0.001853
											24.533333	-0.001606
											24.55	-0.001079
											24.566667	-0.000601
											24.583333	-0.000234
											24.6	-0.000097
											24.616667	-0.000048
											24.633333	-0.000096
											24.65	-0.000165
											24.666667	0.000006
											24.683333	0.000047
											24.7	0.000138
											24.716667	0.000091
											24.733333	0.000036
											24.75	-0.000079
											24.766667	-0.000044
											24.783333	-0.000049
											24.8	0.000296
											24.816667	0.000263
											24.833333	0.000642
											24.85	0.000881
											24.866667	0.00096
											24.883333	0.000788
											24.9	0.000487
											24.916667	0.000017
											24.933333	0.000149
											24.95	0.000721
											24.966667	0.000624
											24.983333	0.000506
											25	0.000608
											25.016667	0.000581
											25.033333	0.000465
											25.05	0.000529
											25.066667	0.000553
											25.083333	0.000477
											25.1	0.000301
											25.116667	0.000345
											25.133333	0.00036
											25.15	0.000014
											25.166667	-0.000171
											25.183333	-0.000337
											25.2	-0.000293
											25.216667	-0.000259
											25.233333	-0.000247
											25.25	-0.000104
											25.266667	-0.000061
											25.283333	-0.000099
											25.3	-0.000266
											25.316667	-0.000445
											25.333333	-0.000527
											25.35	-0.000458
											25.366667	-0.000349
											25.383333	-0.00045
											25.4	-0.000701
											25.416667	-0.000915
											25.433333	-0.001061
											25.45	-0.001078
											25.466667	-0.001074
											25.483333	-0.001081
											25.5	-0.000917
											25.516667	-0.000886
											25.533333	-0.000969
											25.55	-0.000911
											25.566667	-0.000853
											25.583333	-0.000656
											25.6	-0.000698
											25.616667	-0.000723
											25.633333	-0.0006
											25.65	-0.000578
											25.666667	-0.000526
											25.683333	-0.000414
											25.7	-0.000311
											25.716667	-0.000181
											25.733333	0.000118
											25.75	0.000376
											25.766667	0.000445
											25.783333	0.000433
											25.8	0.000301
											25.816667	0.000249
											25.833333	0.000135
											25.85	0.000151
											25.866667	0.000397
											25.883333	0.000443
											25.9	0.000559
											25.916667	0.000874
											25.933333	0.000979
											25.95	0.000964
											25.966667	0.000838
											25.983333	0.000903
											26	0.001938
											26.016667	0.004102
											26.033333	0.003936
											26.05	-0.005389
											26.066667	-0.025625
											26.083333	-0.044781
											26.1	-0.059787
											26.116667	-0.065223
											26.133333	-0.06509
											26.15	-0.066786
											26.166667	-0.066622
											26.183333	-0.067319
											26.2	-0.067575
											26.216667	-0.063382
											26.233333	-0.055418
											26.25	-0.046275
											26.266667	-0.038101
											26.283333	-0.031228
											26.3	-0.025244
											26.316667	-0.021091
											26.333333	-0.017267
											26.35	-0.013974
											26.366667	-0.011681
											26.383333	-0.010157
											26.4	-0.008944
											26.416667	-0.00798
											26.433333	-0.006967
											26.45	-0.005893
											26.466667	-0.004419
											26.483333	-0.003286
											26.5	-0.002502
											26.516667	-0.001768
											26.533333	-0.001104
											26.55	-0.00098
											26.566667	-0.000826
											26.583333	-0.000791
											26.6	-0.000607
											26.616667	-0.000603
											26.633333	-0.000648
											26.65	-0.000713
											26.666667	-0.000798
											26.683333	-0.000834
											26.7	-0.000849
											26.716667	-0.000934
											26.733333	-0.001058
											26.75	-0.001192
											26.766667	-0.001267
											26.783333	-0.001411
											26.8	-0.001605
											26.816667	-0.001679
											26.833333	-0.001482
											26.85	-0.001215
											26.866667	-0.000968
											26.883333	-0.000811
											26.9	-0.000805
											26.916667	-0.000937
											26.933333	-0.000979
											26.95	-0.000791
											26.966667	-0.000552
											26.983333	-0.000374
											27	-0.000306
											27.016667	-0.000197
											27.033333	-0.000037
											27.05	-0.000098
											27.066667	-0.000168
											27.083333	-0.000288
											27.1	-0.000238
											27.116667	-0.000068
											27.133333	-0.000076
											27.15	-0.000094
											27.166667	-0.000183
											27.183333	-0.000451
											27.2	-0.000309
											27.216667	-0.000187
											27.233333	0.000057
											27.25	0.00028
											27.266667	0.000504
											27.283333	0.000498
											27.3	0.000461
											27.316667	0.000506
											27.333333	0.000412
											27.35	0.000297
											27.366667	0.000473
											27.383333	0.000649
											27.4	0.000835
											27.416667	0.000841
											27.433333	0.000769
											27.45	0.000576
											27.466667	0.000564
											27.483333	0.000641
											27.5	0.000709
											27.516667	0.000517
											27.533333	0.000254
											27.55	0.000082
											27.566667	-0.00016
											27.583333	-0.000392
											27.6	-0.000614
											27.616667	-0.000796
											27.633333	-0.000899
											27.65	-0.000912
											27.666667	-0.000675
											27.683333	-0.000548
											27.7	-0.000602
											27.716667	-0.000515
											27.733333	-0.000521
											27.75	-0.000536
											27.766667	-0.000361
											27.783333	-0.000207
											27.8	-0.000212
											27.816667	-0.000388
											27.833333	-0.000726
											27.85	-0.000713
											27.866667	-0.000691
											27.883333	-0.000729
											27.9	-0.000797
											27.916667	-0.000875
											27.933333	-0.000795
											27.95	-0.000685
											27.966667	-0.000595
											27.983333	-0.000665
											28	-0.000505
											28.016667	-0.000365
											28.033333	-0.000396
											28.05	-0.000497
											28.066667	-0.000479
											28.083333	-0.00028
											28.1	-0.000081
											28.116667	0.000049
											28.133333	0.000148
											28.15	0.000418
											28.166667	0.000468
											28.183333	0.000527
											28.2	0.000597
											28.216667	0.000518
											28.233333	0.00062
											28.25	0.000742
											28.266667	0.000794
											28.283333	0.000806
											28.3	0.000829
											28.316667	0.000902
											28.333333	0.000827
											28.35	0.000633
											28.366667	0.000679
											28.383333	0.000695
											28.4	0.00039
											28.416667	0.000177
											28.433333	0.000386
											28.45	0.000586
											28.466667	0.001145
											28.483333	0.001245
											28.5	0.001504
											28.516667	0.000894
											28.533333	0.002637
											28.55	0.00386
											28.566667	-0.014438
											28.583333	-0.031625
											28.6	-0.047432
											28.616667	-0.059279
											28.633333	-0.058704
											28.65	-0.059739
											28.666667	-0.060103
											28.683333	-0.058808
											28.7	-0.058723
											28.716667	-0.058087
											28.733333	-54
											28.75	-0.047213
											28.766667	-0.037876
											28.783333	-0.029659
											28.8	-0.023432
											28.816667	-0.019585
											28.833333	-0.017387
											28.85	-0.015478
											28.866667	-0.01414
											28.883333	-0.012682
											28.9	-0.011084
											28.916667	-0.010066
											28.933333	-0.009037
											28.95	-0.008058
											28.966667	-0.00695
											28.983333	-0.005781
											29	-0.004942
											29.016667	-0.004374
											29.033333	-0.003995
											29.05	-0.003477
											29.066667	-0.002918
											29.083333	-0.00244
											29.1	-0.001832
											29.116667	-0.001323
											29.133333	-0.001026
											29.15	-0.000729
											29.166667	-0.000601
											29.183333	-0.000774
											29.2	-0.000786
											29.216667	-0.000709
											29.233333	-0.000573
											29.25	-0.000477
											29.266667	-0.000352
											29.283333	-0.000196
											29.3	0.00004
											29.316667	0.000095
											29.333333	0.000229
											29.35	0.000542
											29.366667	0.000636
											29.383333	0.000809
											29.4	0.000803
											29.416667	0.000696
											29.433333	0.000606
											29.45	0.000477
											29.466667	0.000497
											29.483333	0.000358
											29.5	0.000208
											29.516667	0.000248
											29.533333	0.000264
											29.55	0.000311
											29.566667	0.000248
											29.583333	0.000145
											29.6	-0.000059
											29.616667	-0.000393
											29.633333	-0.00066
											29.65	-0.000818
											29.666667	-0.000916
											29.683333	-0.000924
											29.7	-0.001021
											29.716667	-0.00107
											29.733333	-0.001123
											29.75	-0.001135
											29.766667	-0.001218
											29.783333	-0.001251
											29.8	-0.001224
											29.816667	-0.001147
											29.833333	-0.000995
											29.85	-0.000893
											29.866667	-0.00074
											29.883333	-0.000568
											29.9	-0.000616
											29.916667	-0.000534
											29.933333	-0.000505
											29.95	-0.000257
											29.966667	0.000032
											29.983333	0.000201
											30	0.00026
											30.016667	0.000178
											30.033333	0.000065
											30.05	-0.000148
											30.066667	-0.000211
											30.083333	-0.000054
											30.1	0.000153
											30.116667	0.00037
											30.133333	0.000528
											30.15	0.000635
											30.166667	0.000652
											30.183333	0.00067
											30.2	0.000647
											30.216667	0.000725
											30.233333	0.000964
											30.25	0.000923
											30.266667	0.000752
											30.283333	0.000441
											30.3	0.00023
											30.316667	0.00013
											30.333333	0.000222
											30.35	0.000253
											30.366667	0.000505
											30.383333	0.000527
											30.4	0.000168
											30.416667	-0.00004
											30.433333	0.000275
											30.45	0.000489
											30.466667	0.000514
											30.483333	0.000658
											30.5	0.000813
											30.516667	0.000787
											30.533333	0.000744
											30.55	0.000661
											30.566667	0.000438
											30.583333	0.000245
											30.6	0.000272
											30.616667	0.000409
											30.633333	0.000288
											30.65	0.000406
											30.666667	0.000275
											30.683333	0.000153
											30.7	0.000001
											30.716667	-0.00033
											30.733333	-0.000501
											30.75	-0.000513
											30.766667	-0.000664
											30.783333	-0.000615
											30.8	-0.000637
											30.816667	-0.000648
											30.833333	-0.00075
											30.85	-0.000763
											30.866667	-0.000755
											30.883333	-0.000847
											30.9	-0.00055
											30.916667	-0.000132
											30.933333	-0.000036
											30.95	0.000321
											30.966667	0.000947
											30.983333	0.000924
											31	0.00095
											31.016667	0.000336
											31.033333	0.000512
											31.05	-0.000243
											31.066667	-0.021698
											31.083333	-0.034923
											31.1	-0.044398
											31.116667	-0.051243
											31.133333	-0.05044
											31.15	-0.050266
											31.166667	-0.048873
											31.183333	-0.0464
											31.2	-0.043446
											31.216667	-0.041033
											31.233333	-0.038711
											31.25	-0.035589
											31.266667	-0.032067
											31.283333	-0.027866
											31.3	-0.023444
											31.316667	-0.018602
											31.333333	-0.014772
											31.35	-0.012822
											31.366667	-0.011503
											31.383333	-0.010913
											31.4	-0.010303
											31.416667	-0.009323
											31.433333	-0.008245
											31.45	-0.007188
											31.466667	-0.00614
											31.483333	-0.004792
											31.5	-0.004094
											31.516667	-0.003696
											31.533333	-0.003201
											31.55	-0.002655
											31.566667	-0.00218
											31.583333	-0.001594
											31.6	-0.001059
											31.616667	-0.000553
											31.633333	-0.00009
											31.65	0.000103
											31.666667	0.000326
											31.683333	0.00055
											31.7	0.000663
											31.716667	0.000726
											31.733333	0.000716
											31.75	0.000537
											31.766667	0.000458
											31.783333	0.000348
											31.8	0.000279
											31.816667	0.000479
											31.833333	0.000437
											31.85	0.000495
											31.866667	0.000533
											31.883333	0.000401
											31.9	0.000268
											31.916667	0.000146
											31.933333	0.000011
											31.95	-0.000104
											31.966667	-0.000049
											31.983333	0.000186
											32	0.000331
											32.016667	0.000336
											32.033333	0.000457
											32.05	0.000649
											32.066667	0.000711
											32.083333	0.000693
											32.1	0.000755
											32.116667	0.000756
											32.133333	0.000605
											32.15	0.000564
											32.166667	0.000742
											32.183333	0.000801
											32.2	0.000749
											32.216667	0.000848
											32.233333	0.000743
											32.25	0.000628
											32.266667	0.000513
											32.283333	0.000508
											32.3	0.000444
											32.316667	0.000459
											32.333333	0.00053
											32.35	0.000642
											32.366667	0.000523
											32.383333	0.000144
											32.4	-0.000064
											32.416667	-0.000103
											32.433333	-0.000146
											32.45	-0.000159
											32.466667	-0.000112
											32.483333	-0.000344
											32.5	-0.000717
											32.516667	-0.00087
											32.533333	-0.000888
											32.55	-0.000856
											32.566667	-0.000784
											32.583333	-0.000812
											32.6	-0.00079
											32.616667	-0.000878
											32.633333	-0.00087
											32.65	-0.000943
											32.666667	-0.001176
											32.683333	-0.001399
											32.7	-0.001322
											32.716667	-0.000904
											32.733333	-0.000421
											32.75	-0.000167
											32.766667	-0.000154
											32.783333	-0.00021
											32.8	-0.000136
											32.816667	0.000237
											32.833333	0.000469
											32.85	0.000521
											32.866667	0.000744
											32.883333	0.000696
											32.9	0.000358
											32.916667	0.0002
											32.933333	0.000212
											32.95	0.000235
											32.966667	0.000417
											32.983333	0.00063
											33	0.000902
											33.016667	0.001065
											33.033333	0.000979
											33.05	0.000613
											33.066667	0.000138
											33.083333	-0.000068
											33.1	-0.000144
											33.116667	-0.000099
											33.133333	-0.000102
											33.15	-0.000176
											33.166667	-0.000349
											33.183333	-0.000372
											33.2	-0.000155
											33.216667	0.000102
											33.233333	0.000272
											33.25	0.000342
											33.266667	0.000333
											33.283333	0.000333
											33.3	0.000213
											33.316667	0.000133
											33.333333	0.000057
											33.35	0.000011
											33.366667	0.000125
											33.383333	0.00046
[truncated: 909 more rows]

## Sheet: Control
	ΔQ (μcal)	Vol. (μL)	Xt (mM)	Mt (mM)	XMT	∆H (cal/mol)	Fit (cal/mol)	Residual (cal/mol)			DP_X	DP_Y
1	4.13633	400	0.00000e0	0.00000e0		17234.70698	0.00000e0	0.00000e0			0.083333	-0.004128
2	4.34704	2.00	0.00000e0	0.00000e0		3622.35458	0.00000e0	0.00000e0			0.1	-0.003763
3	0.48384	2.00	0.00000e0	0.00000e0		403.17920	0.00000e0	0.00000e0			0.116667	-0.003568
4	0.63356	2.00	0.00000e0	0.00000e0		527.93693	0.00000e0	0.00000e0			0.133333	-0.003713
5	0.44218	2.00	0.00000e0	0.00000e0		368.46079	0.00000e0	0.00000e0			0.15	-0.003858
6	0.75432	2.00	0.00000e0	0.00000e0		628.56569	0.00000e0	0.00000e0			0.166667	-0.003653
7	-0.65983	2.00	0.00000e0	0.00000e0		-549.83469	0.00000e0	0.00000e0			0.183333	-0.003458
8	0.49229	2.00	0.00000e0	0.00000e0		410.21775	0.00000e0	0.00000e0			0.2	-0.003201
9	0.61810	2.00	0.00000e0	0.00000e0		515.05577	0.00000e0	0.00000e0			0.216667	-0.003054
10	0.50244	2.00	0.00000e0	0.00000e0		418.67636	0.00000e0	0.00000e0			0.233333	-0.003017
11	0.58095	2.00	0.00000e0	0.00000e0		484.10494	0.00000e0	0.00000e0			0.25	-0.00309
12	0.55306	2.00	0.00000e0	0.00000e0		460.86410	0.00000e0	0.00000e0			0.266667	-0.003043
13	0.59087	2.00	0.00000e0	0.00000e0		492.36592	0.00000e0	0.00000e0			0.283333	-0.002996
14	0.58522	2.00	0.00000e0	0.00000e0		487.66184	0.00000e0	0.00000e0			0.3	-0.002812
15	0.41207	2.00	0.00000e0	0.00000e0		343.37645	0.00000e0	0.00000e0			0.316667	-0.002718
16	0.52111	2.00	0.00000e0	0.00000e0		434.23559	0.00000e0	0.00000e0			0.333333	-0.002703
17	0.46158	2.00	0.00000e0	0.00000e0		384.63056	0.00000e0	0.00000e0			0.35	-0.002779
18	0.55173	2.00	0.00000e0	0.00000e0		459.75320	0.00000e0	0.00000e0			0.366667	-0.002825
19	0.52322	2.00	0.00000e0	0.00000e0		435.99155	0.00000e0	0.00000e0			0.383333	-0.002801
20	0.00000e0	0	0.00000e0	0.00000e0	0.00000e0	0.00000e0	0.00000e0	0.00000e0			0.4	-0.002743
											0.416667	-0.002834
											0.433333	-0.002825
											0.45	-0.002697
											0.466667	-0.002638
											0.483333	-0.002679
											0.5	-0.002747
											0.516667	-0.002834
											0.533333	-0.003421
											0.55	-0.003548
											0.566667	-0.003794
											0.583333	-0.003801
											0.6	-0.003813
											0.616667	-0.004353
											0.633333	-0.004103
											0.65	-0.004243
											0.666667	0.004787
											0.683333	0.019897
											0.7	0.023406
											0.716667	0.020137
											0.733333	0.015318
											0.75	0.010739
											0.766667	0.00818
											0.783333	0.006941
											0.8	0.005418
											0.816667	0.004406
											0.833333	0.003535
											0.85	0.003564
											0.866667	0.003763
											0.883333	0.003112
											0.9	0.002585
											0.916667	0.002231
											0.933333	0.002147
											0.95	0.002623
											0.966667	0.00366
											0.983333	0.005356
											1	0.004983
											1.016667	0.006043
											1.033333	0.005593
											1.05	0.004093
											1.066667	0.004383
											1.083333	0.004333
											1.1	0.004108
											1.116667	0.004547
											1.133333	0.004865
											1.15	0.005164
											1.166667	0.005423
											1.183333	0.005471
											1.2	0.00566
											1.216667	0.005682
											1.233333	0.005914
											1.25	0.006186
											1.266667	0.006388
											1.283333	0.00664
											1.3	0.006977
											1.316667	0.007367
											1.333333	0.007907
											1.35	0.008477
											1.366667	0.008727
											1.383333	0.008767
											1.4	0.008808
											1.416667	0.00889
											1.433333	0.009063
											1.45	0.009376
											1.466667	0.009638
											1.483333	0.009951
											1.5	0.010229
											1.516667	0.010859
											1.533333	0.011359
											1.55	0.011719
											1.566667	0.012299
											1.583333	0.01304
											1.6	0.01346
											1.616667	0.013802
											1.633333	0.014314
											1.65	0.014906
											1.666667	0.015228
											1.683333	0.015491
											1.7	0.015958
											1.716667	0.016807
											1.733333	0.017676
											1.75	0.018255
											1.766667	0.018764
											1.783333	0.019243
											1.8	0.019542
											1.816667	0.020042
											1.833333	0.020553
											1.85	0.021013
											1.866667	0.021323
											1.883333	0.021614
											1.9	0.022179
											1.916667	0.022906
											1.933333	0.023772
											1.95	0.024459
											1.966667	0.024875
											1.983333	0.025172
											2	0.025679
											2.016667	0.026346
											2.033333	0.026834
											2.05	0.027491
											2.066667	0.028348
											2.083333	0.029205
											2.1	0.030139
											2.116667	0.030941
											2.133333	0.031224
											2.15	0.031747
											2.166667	0.03237
											2.183333	0.032962
											2.2	0.033646
											2.216667	0.034239
											2.233333	0.034412
											2.25	0.034685
											2.266667	0.035348
											2.283333	0.036021
											2.3	0.036711
											2.316667	0.037428
											2.333333	0.038006
											2.35	0.038384
											2.366667	0.038741
											2.383333	0.039059
											2.4	0.039459
											2.416667	0.039966
											2.433333	0.040494
											2.45	0.041101
											2.466667	0.041688
											2.483333	0.042075
											2.5	0.042321
											2.516667	0.042812
											2.533333	0.043463
											2.55	0.044135
											2.566667	0.044816
											2.583333	0.045307
											2.6	0.045833
											2.616667	0.046363
											2.633333	0.046583
											2.65	0.047113
											2.666667	0.047844
											2.683333	0.047964
											2.7	0.047874
											2.716667	0.047947
											2.733333	0.048181
											2.75	0.048615
											2.766667	0.049129
											2.783333	0.049533
											2.8	0.049382
											2.816667	0.049134
											2.833333	0.049116
											2.85	0.049178
											2.866667	0.04934
											2.883333	0.049412
											2.9	0.049275
											2.916667	0.04942
											2.933333	0.049495
											2.95	0.050009
											2.966667	0.050394
											2.983333	0.050839
											3	0.051041
											3.016667	0.051224
											3.033333	0.051336
											3.05	0.051549
											3.066667	0.051911
											3.083333	0.052304
											3.1	0.052809
											3.116667	0.053054
											3.133333	0.053239
											3.15	0.053363
											3.166667	0.053368
											3.183333	0.053233
											3.2	0.053097
											3.216667	0.053229
											3.233333	0.05391
											3.25	0.054072
											3.266667	0.052984
											3.283333	0.051935
											3.3	0.032402
											3.316667	0.000326
											3.333333	-0.028271
											3.35	-0.043938
											3.366667	-0.040095
											3.383333	-0.030571
											3.4	-0.018664
											3.416667	-0.005712
											3.433333	0.00579
											3.45	0.018193
											3.466667	0.022935
											3.483333	0.026448
											3.5	0.029468
											3.516667	0.032954
											3.533333	0.03225
											3.55	0.031617
											3.566667	0.032973
											3.583333	0.039199
											3.6	0.051798
											3.616667	0.071303
											3.633333	0.084358
											3.65	0.090963
											3.666667	0.086589
											3.683333	0.085134
											3.7	0.082556
											3.716667	0.084555
											3.733333	0.079794
											3.75	0.075453
											3.766667	0.074672
											3.783333	0.070181
											3.8	0.066941
											3.816667	0.064789
											3.833333	0.067157
											3.85	0.064265
											3.866667	0.062063
											3.883333	0.058551
											3.9	0.058943
											3.916667	0.057595
											3.933333	0.054007
											3.95	0.055199
											3.966667	0.05278
											3.983333	0.049062
											4	0.047353
											4.016667	0.047413
											4.033333	0.045563
											4.05	0.045224
											4.066667	0.045144
											4.083333	0.046695
											4.1	0.045208
											4.116667	0.041172
											4.133333	0.043516
											4.15	0.04436
											4.166667	0.043625
											4.183333	0.039919
											4.2	0.040839
											4.216667	0.045202
											4.233333	0.045395
											4.25	0.040718
											4.266667	0.03851
											4.283333	0.038023
											4.3	0.037326
											4.316667	0.036752
											4.333333	0.038059
											4.35	0.036065
											4.366667	0.034711
											4.383333	0.034927
											4.4	0.030228
											4.416667	0.033473
											4.433333	0.034817
											4.45	0.031652
											4.466667	0.031547
											4.483333	0.032132
											4.5	0.033094
											4.516667	0.034503
											4.533333	0.033031
											4.55	0.029869
											4.566667	0.027097
											4.583333	0.030535
											4.6	0.031625
											4.616667	0.031882
											4.633333	0.031578
											4.65	0.030575
											4.666667	0.031331
											4.683333	0.031258
											4.7	0.032499
											4.716667	0.030369
											4.733333	0.029669
											4.75	0.025469
											4.766667	0.024569
											4.783333	0.026289
											4.8	0.026707
											4.816667	0.029305
											4.833333	0.024433
											4.85	0.021792
											4.866667	0.02341
											4.883333	0.024618
											4.9	0.022828
											4.916667	0.021729
											4.933333	0.021991
											4.95	0.022052
											4.966667	0.020833
											4.983333	0.018484
											5	0.017641
											5.016667	0.019781
											5.033333	0.01774
											5.05	0.02049
											5.066667	0.017979
											5.083333	0.015818
											5.1	0.015217
											5.116667	0.014069
											5.133333	0.015812
											5.15	0.014374
											5.166667	0.016217
											5.183333	0.015849
											5.2	0.012104
											5.216667	0.011945
											5.233333	0.011245
											5.25	0.010136
											5.266667	0.011866
											5.283333	0.010667
											5.3	0.012473
											5.316667	0.013926
											5.333333	0.01224
											5.35	0.012263
											5.366667	0.011796
											5.383333	0.01122
											5.4	0.010422
											5.416667	0.009843
											5.433333	0.009035
											5.45	0.007016
											5.466667	0.006497
											5.483333	0.007529
											5.5	0.003452
											5.516667	0.004016
											5.533333	0.00853
											5.55	0.006804
											5.566667	0.004679
											5.583333	0.003423
											5.6	0.003002
											5.616667	0.002334
											5.633333	0.000716
											5.65	0.003407
											5.666667	0.003199
											5.683333	0.004091
											5.7	0.00347
											5.716667	0.006803
											5.733333	0.005297
											5.75	0.00169
											5.766667	0.002423
											5.783333	-0.000643
											5.8	0.001737
											5.816667	0.001693
											5.833333	0.002289
											5.85	0.004914
											5.866667	0.0061
											5.883333	0.004476
											5.9	0.002188
											5.916667	-0.000716
											5.933333	-0.002329
											5.95	0.001998
											5.966667	0.002064
											5.983333	0.000061
											6	-0.002338
											6.016667	-0.004164
											6.033333	-0.00517
											6.05	-0.007185
											6.066667	-0.008711
											6.083333	-0.000746
											6.1	0.01114
											6.116667	0.031919
											6.133333	0.041847
											6.15	0.047166
											6.166667	0.043485
											6.183333	0.038574
											6.2	0.035252
											6.216667	0.032522
											6.233333	0.029702
											6.25	0.027102
											6.266667	0.024611
											6.283333	0.022391
											6.3	0.020378
											6.316667	0.018715
											6.333333	0.016903
											6.35	0.01476
											6.366667	0.012997
											6.383333	0.011955
											6.4	0.010827
											6.416667	0.009338
											6.433333	0.00797
											6.45	0.007112
											6.466667	0.006233
											6.483333	0.005235
											6.5	0.004479
											6.516667	0.003531
											6.533333	0.002733
											6.55	0.001836
											6.566667	0.001328
											6.583333	0.00083
											6.6	0.000633
											6.616667	0.000252
											6.633333	-0.000278
											6.65	-0.000778
											6.666667	-0.001089
											6.683333	-0.001439
											6.7	-0.001821
											6.716667	-0.002178
											6.733333	-0.002404
											6.75	-0.002241
											6.766667	-0.002067
											6.783333	-0.002064
											6.8	-0.002264
											6.816667	-0.00224
											6.833333	-0.002226
											6.85	-0.002182
											6.866667	-0.001958
											6.883333	-0.001814
											6.9	-0.001666
											6.916667	-0.001395
											6.933333	-0.000904
											6.95	-0.000542
											6.966667	-0.000481
											6.983333	-0.0005
											7	-0.000387
											7.016667	-0.000342
											7.033333	-0.000357
											7.05	-0.000432
											7.066667	-0.000358
											7.083333	-0.000333
											7.1	-0.000408
											7.116667	-0.000713
											7.133333	-0.000807
											7.15	-0.000872
											7.166667	-0.001007
											7.183333	-0.000982
											7.2	-0.001178
											7.216667	-0.001225
											7.233333	-0.001032
											7.25	-0.000699
											7.266667	-0.000636
											7.283333	-0.000673
											7.3	-0.000853
											7.316667	-0.001155
											7.333333	-0.001066
											7.35	-0.000838
											7.366667	-0.000669
											7.383333	-0.000531
											7.4	-0.000376
											7.416667	-0.000373
											7.433333	-0.00033
											7.45	-0.000568
											7.466667	-0.000495
											7.483333	-0.000392
											7.5	-0.000023
											7.516667	-0.000027
											7.533333	0.000189
											7.55	0.000246
											7.566667	0.000422
											7.583333	0.000438
											7.6	0.00034
											7.616667	0.000099
											7.633333	0.000059
											7.65	-0.000232
											7.666667	-0.000503
											7.683333	-0.000584
											7.7	-0.000569
											7.716667	-0.000888
											7.733333	-0.001227
											7.75	-0.001866
											7.766667	-0.001844
											7.783333	-0.001643
											7.8	-0.001606
											7.816667	-0.001403
											7.833333	-0.00082
											7.85	0.000024
											7.866667	0.000687
											7.883333	0.00079
											7.9	0.00094
											7.916667	0.000826
											7.933333	0.000812
											7.95	0.000618
											7.966667	-0.000396
											7.983333	-0.00161
											8	-0.001887
											8.016667	-0.001927
											8.033333	-0.001397
											8.05	-0.001298
											8.066667	-0.000848
											8.083333	-0.000029
											8.1	0.000129
											8.116667	-0.000067
											8.133333	-0.000073
											8.15	0.000032
											8.166667	0.000426
											8.183333	0.000241
											8.2	0.000124
											8.216667	0.000355
											8.233333	0.000756
											8.25	0.001657
											8.266667	0.002148
											8.283333	0.001949
											8.3	0.002479
											8.316667	0.002837
											8.333333	0.002476
											8.35	0.001745
											8.366667	0.001624
											8.383333	0.002322
											8.4	0.00188
											8.416667	0.002266
											8.433333	0.002542
											8.45	0.001398
											8.466667	0.000304
											8.483333	-0.00082
											8.5	-0.000726
											8.516667	-0.000825
											8.533333	-0.001383
											8.55	-0.006452
											8.566667	-0.011501
											8.583333	-0.005939
											8.6	0.005509
											8.616667	0.024933
											8.633333	0.039417
											8.65	0.046772
											8.666667	0.046476
											8.683333	0.04465
											8.7	0.04189
											8.716667	0.039025
											8.733333	0.035949
											8.75	0.033074
											8.766667	0.029949
											8.783333	0.027713
											8.8	0.025842
											8.816667	0.024445
											8.833333	0.023208
											8.85	0.02129
											8.866667	0.019853
											8.883333	0.018305
											8.9	0.016511
											8.916667	0.014789
											8.933333	0.013387
											8.95	0.012095
											8.966667	0.011113
											8.983333	0.009911
											9	0.008761
											9.016667	0.006982
											9.033333	0.005573
											9.05	0.004474
											9.066667	0.003505
											9.083333	0.003086
											9.1	0.002738
											9.116667	0.00221
											9.133333	0.001331
											9.15	0.000712
											9.166667	-0.000006
											9.183333	-0.000745
											9.2	-0.000983
											9.216667	-0.001264
											9.233333	-0.001485
											9.25	-0.001595
											9.266667	-0.001756
											9.283333	-0.001777
											9.3	-0.001968
											9.316667	-0.002063
											9.333333	-0.001808
											9.35	-0.002283
											9.366667	-0.002748
											9.383333	-0.002823
											9.4	-0.002539
											9.416667	-0.002699
											9.433333	-0.0028
											9.45	-0.00332
											9.466667	-0.00438
											9.483333	0.000279
											9.5	0.006619
											9.516667	0.007354
											9.533333	0.004919
											9.55	0.001675
											9.566667	-0.00095
											9.583333	-0.003605
											9.6	-0.005389
											9.616667	-0.006348
											9.633333	-0.006757
											9.65	-0.006675
											9.666667	-0.006494
											9.683333	-0.006703
											9.7	-0.00718
											9.716667	-0.00781
											9.733333	-0.008609
											9.75	-0.008859
											9.766667	-0.009139
											9.783333	-0.009208
											9.8	-0.009173
											9.816667	-0.009144
											9.833333	-0.009086
											9.85	-0.009007
											9.866667	-0.008879
											9.883333	-9
											9.9	-0.009359
											9.916667	-0.009576
											9.933333	-0.010372
											9.95	-0.010639
											9.966667	-0.011215
											9.983333	-0.011311
											10	-0.011246
											10.016667	-0.011292
											10.033333	-0.012018
											10.05	-0.010724
											10.066667	-0.00826
											10.083333	0.011464
											10.1	0.043072
											10.116667	0.054338
											10.133333	0.051664
											10.15	0.04851
											10.166667	0.041246
											10.183333	0.033732
											10.2	0.026596
											10.216667	0.019379
											10.233333	0.013811
											10.25	0.010483
											10.266667	0.008975
											10.283333	0.007477
											10.3	0.006004
											10.316667	0.005152
											10.333333	0.00426
											10.35	0.003148
											10.366667	0.002366
											10.383333	0.001394
											10.4	0.00026
											10.416667	-0.000444
											10.433333	-0.001258
											10.45	-0.001892
											10.466667	-0.002535
											10.483333	-0.003229
											10.5	-0.003832
											10.516667	-0.004357
											10.533333	-0.004461
											10.55	-0.004455
											10.566667	-0.004719
											10.583333	-0.005063
											10.6	-0.005333
											10.616667	-0.005333
											10.633333	-0.005284
											10.65	-0.005165
											10.666667	-0.005155
											10.683333	-0.005166
											10.7	-0.005106
											10.716667	-0.004785
											10.733333	-0.004714
											10.75	-0.004812
											10.766667	-0.004751
											10.783333	-0.00463
											10.8	-0.00438
											10.816667	-0.004185
											10.833333	-0.004209
											10.85	-0.004303
											10.866667	-0.004288
											10.883333	-0.004122
											10.9	-0.004119
											10.916667	-0.004232
											10.933333	-0.004506
											10.95	-0.004689
											10.966667	-0.004722
											10.983333	-0.004275
											11	-0.005272
											11.016667	-0.006204
											11.033333	-0.008507
											11.05	-0.011509
											11.066667	-0.013212
											11.083333	-0.007474
											11.1	0.007791
											11.116667	0.0277
											11.133333	0.037699
											11.15	0.042398
											11.166667	0.040807
											11.183333	0.037566
											11.2	0.034723
											11.216667	0.031965
											11.233333	0.028696
											11.25	0.025428
											11.266667	0.022379
											11.283333	0.019591
											11.3	0.01813
											11.316667	0.016995
											11.333333	0.01573
											11.35	0.014725
											11.366667	0.013349
											11.383333	0.012164
											11.4	0.010977
											11.416667	0.009566
											11.433333	0.008215
											11.45	0.007554
											11.466667	0.007013
											11.483333	0.006181
											11.5	0.005449
											11.516667	0.004503
											11.533333	0.003686
											11.55	0.00296
											11.566667	0.002304
											11.583333	0.001468
											11.6	0.00062
											11.616667	0.00021
											11.633333	0.000169
											11.65	0.000129
											11.666667	0.000038
											11.683333	-0.000152
											11.7	-0.000314
											11.716667	-0.000498
											11.733333	-0.000602
											11.75	-0.000746
											11.766667	-0.000989
											11.783333	-0.001053
											11.8	-0.001048
											11.816667	-0.001044
											11.833333	-0.001041
											11.85	-0.000887
											11.866667	-0.000744
											11.883333	-0.000661
											11.9	-0.000658
											11.916667	-0.000596
											11.933333	-0.000554
											11.95	-0.000492
											11.966667	-0.000361
											11.983333	-0.000419
											12	-0.000647
											12.016667	-0.000707
											12.033333	-0.000476
											12.05	-0.000265
											12.066667	-0.000104
											12.083333	-0.000043
											12.1	0.000087
											12.116667	0.000088
											12.133333	0.000239
											12.15	0.00035
											12.166667	0.000301
											12.183333	0.000272
											12.2	0.000243
											12.216667	0.000235
											12.233333	0.000396
											12.25	0.000528
											12.266667	0.0006
											12.283333	0.000522
											12.3	0.000414
											12.316667	0.000348
											12.333333	0.000421
											12.35	0.000555
											12.366667	0.000498
											12.383333	0.000342
											12.4	0.000336
											12.416667	0.000311
											12.433333	0.000417
											12.45	0.000283
											12.466667	-0.000002
											12.483333	-0.000196
											12.5	-0.0003
											12.516667	-0.000353
											12.533333	-0.000265
											12.55	-0.000228
											12.566667	-0.00026
											12.583333	-0.000262
											12.6	-0.000364
											12.616667	-0.000405
											12.633333	-0.000535
											12.65	-0.000445
											12.666667	-0.000446
											12.683333	-0.000586
											12.7	-0.000695
											12.716667	-0.000713
											12.733333	-0.000831
											12.75	-0.000879
											12.766667	-0.001066
											12.783333	-0.001104
											12.8	-0.000871
											12.816667	-0.000485
											12.833333	-0.000149
											12.85	0.000157
											12.866667	0.000293
											12.883333	0.000329
											12.9	0.000256
											12.916667	0.000287
											12.933333	0.000538
											12.95	0.000649
											12.966667	0.000879
											12.983333	1
											13	0.001203
											13.016667	0.00146
											13.033333	0.001767
											13.05	0.001724
											13.066667	0.001672
											13.083333	0.001739
											13.1	0.001777
											13.116667	0.001871
											13.133333	0.001775
											13.15	0.001508
											13.166667	0.001132
											13.183333	0.000956
											13.2	0.00103
											13.216667	0.000869
											13.233333	0.000778
											13.25	0.000827
											13.266667	0.000766
											13.283333	0.000705
											13.3	0.000655
											13.316667	0.000657
											13.333333	0.000329
											13.35	0.000531
											13.366667	0.000803
											13.383333	0.000836
											13.4	0.001038
											13.416667	0.00134
											13.433333	0.001403
											13.45	0.001706
											13.466667	0.002558
											13.483333	0.003401
											13.5	0.003973
											13.516667	0.003502
											13.533333	0.002092
											13.55	-0.000259
											13.566667	-0.001989
											13.583333	0.000311
											13.6	0.006039
											13.616667	0.023972
											13.633333	0.038114
											13.65	0.043937
											13.666667	0.04428
											13.683333	0.043243
											13.7	0.040584
											13.716667	0.037966
											13.733333	0.035368
											13.75	0.03232
											13.766667	0.029192
											13.783333	0.026034
											13.8	0.023664
											13.816667	0.021652
											13.833333	0.02047
											13.85	0.019128
											13.866667	0.018315
											13.883333	0.017213
											13.9	0.016138
											13.916667	0.014678
											13.933333	0.013407
											13.95	0.012347
											13.966667	0.011487
											13.983333	0.010536
											14	0.009903
											14.016667	0.00941
											14.033333	0.008948
											14.05	0.008636
											14.066667	0.008463
											14.083333	0.008171
											14.1	0.007695
											14.116667	0.007307
											14.133333	0.007079
											14.15	0.006961
											14.166667	0.006603
											14.183333	0.006154
											14.2	0.005903
											14.216667	0.005665
											14.233333	0.005487
											14.25	0.00519
											14.266667	0.005062
											14.283333	0.005044
											14.3	0.004993
											14.316667	0.004842
											14.333333	0.004551
											14.35	0.00437
											14.366667	0.004169
											14.383333	0.003338
											14.4	0.002192
											14.416667	0.001324
											14.433333	0.000865
											14.45	0.000076
											14.466667	-0.000503
											14.483333	-0.000922
											14.5	-0.001865
											14.516667	-0.003178
											14.533333	-0.00431
											14.55	-0.004412
											14.566667	-0.004375
											14.583333	-0.004297
											14.6	-0.004544
											14.616667	-0.005474
											14.633333	-0.005814
											14.65	-0.005544
											14.666667	-0.005524
											14.683333	-0.005655
											14.7	-0.005539
											14.716667	-0.005367
											14.733333	-0.005045
											14.75	-0.004613
											14.766667	-0.00435
											14.783333	-0.004228
											14.8	-0.00408
											14.816667	-0.004301
											14.833333	-0.004533
											14.85	-0.004634
											14.866667	-0.004855
											14.883333	-0.005066
											14.9	-0.00523
											14.916667	-0.005547
											14.933333	-0.005853
											14.95	-0.006049
											14.966667	-0.006245
											14.983333	-0.006362
											15	-0.00664
											15.016667	-0.007028
											15.033333	-0.007446
											15.05	-0.007784
											15.066667	-0.008112
											15.083333	-0.008621
											15.1	-0.008819
											15.116667	-0.00887
											15.133333	-0.008901
											15.15	-0.009373
											15.166667	-0.009614
											15.183333	-0.009585
											15.2	-0.009915
											15.216667	-0.010343
											15.233333	-0.00991
											15.25	-0.009288
											15.266667	-0.008556
											15.283333	-0.008534
											15.3	0.002132
											15.316667	0.02703
											15.333333	0.042089
											15.35	0.045268
											15.366667	0.045487
											15.383333	0.041976
											15.4	0.032329
											15.416667	0.028467
											15.433333	0.023325
											15.45	0.018423
											15.466667	0.013981
											15.483333	0.010718
											15.5	0.00836
											15.516667	0.007135
											15.533333	0.006089
											15.55	0.005074
											15.566667	0.004289
											15.583333	0.002774
											15.6	0.001401
											15.616667	0.00039
											15.633333	-0.000261
											15.65	-0.000982
											15.666667	-0.001673
											15.683333	-0.002004
											15.7	-0.002373
											15.716667	-0.002664
											15.733333	-0.002806
											15.75	-0.003067
											15.766667	-0.003588
											15.783333	-0.003989
											15.8	-0.004229
											15.816667	-0.004613
											15.833333	-0.005017
											15.85	-0.005001
											15.866667	-0.005035
											15.883333	-0.004669
											15.9	-0.004783
											15.916667	-0.005479
											15.933333	-0.005645
											15.95	-0.004431
											15.966667	-0.019427
											15.983333	-0.050103
											16	-0.081949
											16.016667	-0.103042
											16.033333	-0.106176
											16.05	-0.10557
											16.066667	-0.091363
											16.083333	-0.074037
											16.1	-0.05265
											16.116667	-0.021916
											16.133333	-0.003592
											16.15	0.005602
											16.166667	0.008077
											16.183333	0.007491
											16.2	0.007475
											16.216667	0.007203
											16.233333	0.006471
											16.25	0.006219
											16.266667	0.006046
											16.283333	0.005804
											16.3	0.005302
											16.316667	0.004998
											16.333333	0.004695
											16.35	0.004082
											16.366667	0.003379
											16.383333	0.002765
											16.4	0.002102
											16.416667	0.001623
											16.433333	0.001125
											16.45	0.000226
											16.466667	-0.000413
											16.483333	-0.000862
											16.5	-0.001361
											16.516667	-0.001779
											16.533333	-0.001878
											16.55	-0.002097
											16.566667	-0.002375
											16.583333	-0.002654
											16.6	-0.002803
											16.616667	-0.002846
											16.633333	-0.002849
											16.65	-0.003042
											16.666667	-0.003065
											16.683333	-0.002808
											16.7	-0.002481
											16.716667	-0.002233
											16.733333	-0.002005
											16.75	-0.001857
											16.766667	-0.001689
											16.783333	-0.001811
											16.8	-0.001913
											16.816667	-0.001818
											16.833333	-0.001543
											16.85	-0.001358
											16.866667	-0.001273
											16.883333	-0.001208
											16.9	-0.001003
											16.916667	-0.000714
											16.933333	-0.000495
											16.95	-0.000567
											16.966667	-0.000578
											16.983333	-0.000739
											17	-0.001001
											17.016667	-0.00135
											17.033333	-0.00164
											17.05	-0.00154
											17.066667	-0.00143
											17.083333	-0.00143
											17.1	-0.0015
											17.116667	-0.001438
											17.133333	-0.001418
											17.15	-0.001378
											17.166667	-0.001458
											17.183333	-0.001638
											17.2	-0.001627
											17.216667	-0.001416
											17.233333	-0.001166
											17.25	-0.000916
											17.266667	-0.000756
											17.283333	-0.000385
											17.3	-0.000395
											17.316667	-0.000573
											17.333333	-0.000732
											17.35	-0.000811
											17.366667	-0.00105
											17.383333	-0.001048
											17.4	-0.001057
											17.416667	-0.001022
											17.433333	-0.000948
											17.45	-0.001065
											17.466667	-0.001151
											17.483333	-0.001297
											17.5	-0.001393
											17.516667	-0.001313
											17.533333	-0.001234
											17.55	-0.000755
											17.566667	-0.000496
											17.583333	-0.000537
											17.6	-0.000308
											17.616667	-0.00002
											17.633333	-0.000032
											17.65	-0.000235
											17.666667	-0.000247
											17.683333	-0.000299
											17.7	-0.000152
											17.716667	0.000199
											17.733333	0.000449
											17.75	0.000439
											17.766667	0.000509
											17.783333	0.000519
											17.8	0.000399
											17.816667	0.000565
											17.833333	0.000721
											17.85	0.000558
											17.866667	0.000734
											17.883333	0.00094
											17.9	0.001066
											17.916667	0.001122
											17.933333	0.001067
											17.95	0.001213
											17.966667	0.001258
											17.983333	0.001394
											18	0.001349
											18.016667	0.001157
											18.033333	0.001184
											18.05	0.001351
											18.066667	0.001709
											18.083333	0.001676
											18.1	0.001674
											18.116667	0.001704
											18.133333	0.001634
											18.15	0.001565
											18.166667	0.001295
											18.183333	0.000856
											18.2	0.000546
											18.216667	0.00053
											18.233333	0.000603
											18.25	0.000517
											18.266667	0.000321
											18.283333	0.000005
											18.3	-0.000132
											18.316667	-0.000326
											18.333333	-0.0003
											18.35	-0.000403
											18.366667	-0.000347
											18.383333	-0.000451
											18.4	-0.000545
											18.416667	-0.000797
											18.433333	-0.001189
											18.45	-0.001451
											18.466667	-0.001633
											18.483333	-0.002484
											18.5	-0.002826
											18.516667	-0.002957
											18.533333	-0.002067
											18.55	-0.004647
											18.566667	-0.006748
											18.583333	-0.003798
											18.6	0.005462
											18.616667	0.017903
											18.633333	0.033825
											18.65	0.037426
											18.666667	0.036258
											18.683333	0.035489
											18.7	0.033871
											18.716667	0.031374
											18.733333	0.029277
											18.75	0.02754
											18.766667	0.025603
											18.783333	0.023716
											18.8	0.02204
											18.816667	0.020474
											18.833333	0.019169
											18.85	0.017884
											18.866667	0.016639
											18.883333	0.015014
											18.9	0.013449
											18.916667	0.012176
											18.933333	0.010712
											18.95	0.009649
											18.966667	0.008376
											18.983333	0.007263
											19	0.006129
											19.016667	0.004908
											19.033333	0.003726
											19.05	0.003085
											19.066667	0.002754
											19.083333	0.002052
											19.1	0.001531
											19.116667	0.001041
											19.133333	0.000411
											19.15	-0.000228
											19.166667	-0.000768
											19.183333	-0.001238
											19.2	-0.001517
											19.216667	-0.001645
											19.233333	-0.001693
											19.25	-0.001711
											19.266667	-0.001628
											19.283333	-0.001496
											19.3	-0.001404
											19.316667	-0.00152
											19.333333	-0.001476
											19.35	-0.001471
											19.366667	-0.001587
											19.383333	-0.001453
											19.4	-0.001309
											19.416667	-0.001223
											19.433333	-0.001027
											19.45	-0.000901
											19.466667	-0.000815
											19.483333	-0.000788
											19.5	-0.000832
											19.516667	-0.000575
											19.533333	-0.000277
											19.55	0.000012
											19.566667	0.00016
											19.583333	0.000188
											19.6	0.000246
											19.616667	0.000245
											19.633333	0.000236
											19.65	0.000436
											19.666667	0.000486
											19.683333	0.000536
											19.7	0.000746
											19.716667	0.000808
											19.733333	0.0009
											19.75	0.000982
											19.766667	0.001094
											19.783333	0.001206
											19.8	0.001548
											19.816667	0.001822
											19.833333	0.001756
											19.85	0.0015
											19.866667	0.001224
											19.883333	0.001178
											19.9	0.001262
											19.916667	0.001368
											19.933333	0.001294
											19.95	0.00148
											19.966667	0.001345
											19.983333	0.001321
											20	0.001017
											20.016667	0.000844
											20.033333	0.00062
											20.05	0.000676
											20.066667	0.000673
											20.083333	0.000419
											20.1	0.000566
											20.116667	0.000611
											20.133333	0.000416
											20.15	-0.00004
											20.166667	-0.000435
											20.183333	-0.00055
											20.2	-0.000615
											20.216667	-0.000913
											20.233333	-0.001432
											20.25	-0.001671
											20.266667	-0.001591
											20.283333	-0.00141
											20.3	-0.001469
											20.316667	-0.001552
											20.333333	-0.001607
											20.35	-0.001752
											20.366667	-0.001877
											20.383333	-0.001861
											20.4	-0.001906
											20.416667	-0.001656
											20.433333	-0.001567
											20.45	-0.001547
											20.466667	-0.001218
											20.483333	-0.000959
											20.5	-0.00061
											20.516667	-0.000185
											20.533333	0.000239
											20.55	0.000503
											20.566667	0.000717
											20.583333	0.000591
											20.6	0.000405
											20.616667	0.000266
											20.633333	0.000416
											20.65	0.000237
											20.666667	0.000127
											20.683333	0.000057
											20.7	-0.000033
											20.716667	-0.000055
											20.733333	0.000143
											20.75	0.00023
											20.766667	0.000328
											20.783333	0.000565
											20.8	0.000653
											20.816667	0.000619
											20.833333	0.000625
											20.85	0.000441
											20.866667	0.000096
											20.883333	0.000222
											20.9	0.000498
											20.916667	0.000713
											20.933333	0.001067
											20.95	0.001082
											20.966667	0.001337
											20.983333	0.000881
											21	-0.000724
											21.016667	-0.0033
											21.033333	-0.003076
											21.05	-0.004313
											21.066667	-0.004709
											21.083333	-0.000246
											21.1	0.007738
											21.116667	0.020651
											21.133333	0.034804
											21.15	0.037886
											21.166667	0.037999
											21.183333	0.036312
											21.2	0.033534
											21.216667	0.031406
											21.233333	0.029388
											21.25	0.02787
											21.266667	0.026411
											21.283333	0.024503
											21.3	0.022885
											21.316667	0.020845
											21.333333	0.018956
											21.35	0.017647
											21.366667	0.016487
											21.383333	0.015618
											21.4	0.014429
											21.416667	0.013219
											21.433333	0.011948
											21.45	0.010878
											21.466667	0.009528
											21.483333	0.008177
											21.5	0.007197
											21.516667	0.006656
											21.533333	0.006105
											21.55	0.005333
											21.566667	0.004862
											21.583333	0.004341
											21.6	0.003819
											21.616667	0.003207
											21.633333	0.002655
											21.65	0.002262
											21.666667	0.00203
											21.683333	0.001808
											21.7	0.001515
											21.716667	0.001542
											21.733333	0.001799
											21.75	0.002035
											21.766667	0.002052
											21.783333	0.002139
											21.8	0.002235
											21.816667	0.002311
											21.833333	0.002417
											21.85	0.002442
											21.866667	0.002758
											21.883333	0.002893
											21.9	0.002929
											21.916667	0.002884
											21.933333	0.002728
											21.95	0.002863
											21.966667	0.002748
											21.983333	0.002432
											22	0.002187
											22.016667	0.001991
											22.033333	0.001924
											22.05	0.001598
											22.066667	0.001451
											22.083333	0.001215
											22.1	0.000878
											22.116667	0.000721
											22.133333	0.000653
											22.15	0.000316
											22.166667	-0.000152
											22.183333	-0.000429
											22.2	-0.000687
											22.216667	-0.000825
											22.233333	-0.000783
											22.25	-0.000932
											22.266667	-0.001081
											22.283333	-0.001159
											22.3	-0.000998
											22.316667	-0.000927
											22.333333	-0.000866
											22.35	-0.000976
											22.366667	-0.001155
											22.383333	-0.001185
											22.4	-0.000974
											22.416667	-0.000764
											22.433333	-0.000403
											22.45	-0.000223
											22.466667	-0.000302
											22.483333	-0.000181
											22.5	0.000249
											22.516667	0.000411
											22.533333	0.000492
											22.55	0.000534
											22.566667	0.000716
											22.583333	0.000978
											22.6	0.00123
											22.616667	0.001474
											22.633333	0.001639
											22.65	0.001553
											22.666667	0.001508
											22.683333	0.001553
											22.7	0.001477
											22.716667	0.001304
											22.733333	0.001092
											22.75	0.000859
											22.766667	0.000957
											22.783333	0.000715
											22.8	0.000702
											22.816667	0.000771
											22.833333	0.000661
											22.85	0.000491
											22.866667	0.000401
											22.883333	0.000181
											22.9	-0.000049
											22.916667	-0.000179
											22.933333	-0.000428
											22.95	-0.000767
											22.966667	-0.000956
											22.983333	-0.000906
											23	-0.000975
											23.016667	-0.001024
											23.033333	-0.000844
											23.05	-0.000754
											23.066667	-0.000823
											23.083333	-0.000833
											23.1	-0.000943
											23.116667	-0.000843
											23.133333	-0.000754
											23.15	-0.000684
											23.166667	-0.000595
											23.183333	-0.000455
											23.2	-0.000326
											23.216667	-0.000057
											23.233333	0.000201
											23.25	0.00031
											23.266667	0.000318
											23.283333	0.000126
											23.3	-0.000045
											23.316667	0.000053
											23.333333	0.000221
											23.35	0.000348
											23.366667	0.000426
											23.383333	0.000434
											23.4	0.000272
											23.416667	0.000159
											23.433333	0.000076
											23.45	-0.000217
											23.466667	-0.001119
											23.483333	-0.001302
											23.5	0.000705
											23.516667	0.001852
											23.533333	-0.000311
											23.55	-0.004425
											23.566667	-0.007728
											23.583333	-0.007561
											23.6	0.001715
											23.616667	0.017232
											23.633333	0.029588
											23.65	0.035264
											23.666667	0.034981
											23.683333	0.033837
											23.7	0.032033
											23.716667	0.029949
											23.733333	0.028255
											23.75	0.026561
											23.766667	0.025337
											23.783333	0.023743
											23.8	0.022159
											23.816667	0.020615
											23.833333	0.018961
											23.85	0.017447
											23.866667	0.015793
											23.883333	0.014489
											23.9	0.013235
											23.916667	0.01235
											23.933333	0.011166
											23.95	0.009732
											23.966667	0.008898
											23.983333	0.007784
											24	0.006709
											24.016667	0.005285
											24.033333	0.004401
											24.05	0.003877
											24.066667	0.003653
											24.083333	0.003279
											24.1	0.003115
											24.116667	0.002831
											24.133333	0.002487
											24.15	0.001943
											24.166667	0.001699
											24.183333	0.001696
											24.2	0.001352
											24.216667	0.001248
											24.233333	0.001295
											24.25	0.001381
											24.266667	0.001218
											24.283333	0.001024
											24.3	0.000901
											24.316667	0.000667
											24.333333	0.000524
											24.35	0.000521
											24.366667	0.000598
											24.383333	0.000495
											24.4	0.000482
											24.416667	0.000299
											24.433333	0.000137
											24.45	0.000015
											24.466667	-0.000188
											24.483333	-0.00051
											24.5	-0.000743
											24.516667	-0.000875
											24.533333	-0.000907
											24.55	-0.000988
											24.566667	-0.00114
											24.583333	-0.001172
											24.6	-0.001173
											24.616667	-0.001255
											24.633333	-0.001116
											24.65	-0.001107
											24.666667	-0.001197
											24.683333	-0.001148
											24.7	-0.001299
											24.716667	-0.00138
											24.733333	-0.001339
											24.75	-0.001219
											24.766667	-0.001099
											24.783333	-0.000949
											24.8	-0.000799
											24.816667	-0.000508
											24.833333	-0.000267
											24.85	-0.000226
											24.866667	-0.000085
											24.883333	-0.000034
											24.9	0.000107
											24.916667	0.000039
											24.933333	-0.000078
											24.95	0.000064
											24.966667	0.000066
											24.983333	0.000119
											25	0.000081
											25.016667	0.000054
											25.033333	0.000168
											25.05	0.000252
											25.066667	0.000215
											25.083333	0.000249
											25.1	0.000283
											25.116667	0.000267
											25.133333	0.000302
											25.15	0.000387
											25.166667	0.000302
											25.183333	0.000247
											25.2	0.000192
											25.216667	0.000168
											25.233333	0.000054
											25.25	0.00018
											25.266667	0.000447
											25.283333	0.000473
											25.3	0.000499
											25.316667	0.000555
											25.333333	0.000562
											25.35	0.000659
											25.366667	0.000466
											25.383333	0.000203
											25.4	-0.000021
											25.416667	-0.000254
											25.433333	-0.000267
											25.45	-0.00037
											25.466667	-0.000494
											25.483333	-0.000707
											25.5	-0.00089
											25.516667	-0.001114
											25.533333	-0.001048
											25.55	-0.001012
											25.566667	-0.001167
											25.583333	-0.000961
											25.6	-0.000725
											25.616667	-0.00068
											25.633333	-0.000745
											25.65	-0.00089
											25.666667	-0.000985
											25.683333	-0.00073
											25.7	-0.000485
											25.716667	-0.00019
											25.733333	0.000004
											25.75	0.000279
											25.766667	0.000354
											25.783333	0.000488
											25.8	0.000703
											25.816667	0.001018
											25.833333	0.000973
											25.85	0.000849
											25.866667	0.000764
											25.883333	0.000779
											25.9	0.000544
											25.916667	0.00062
											25.933333	0.000636
											25.95	0.000313
											25.966667	0.000159
											25.983333	-0.000245
											26	-0.001438
											26.016667	-0.001652
											26.033333	-0.000165
											26.05	-0.002937
											26.066667	-0.00556
											26.083333	-0.004553
											26.1	0.002714
											26.116667	0.017682
											26.133333	0.02995
											26.15	0.034147
											26.166667	0.033765
											26.183333	0.030953
											26.2	0.029401
											26.216667	0.028349
											26.233333	0.027438
											26.25	0.026366
											26.266667	0.025305
											26.283333	0.024093
											26.3	0.022851
											26.316667	0.02164
											26.333333	0.020309
											26.35	0.019287
											26.366667	0.018246
											26.383333	0.017275
											26.4	0.016044
											26.416667	0.014763
											26.433333	0.013491
											26.45	0.0125
											26.466667	0.011159
											26.483333	0.010368
											26.5	0.009597
											26.516667	0.008516
											26.533333	0.007875
											26.55	0.007474
											26.566667	0.006942
											26.583333	0.006211
											26.6	0.00535
											26.616667	0.004709
											26.633333	0.004297
											26.65	0.003776
											26.666667	0.003284
											26.683333	0.002743
											26.7	0.002052
											26.716667	0.00166
											26.733333	0.001378
											26.75	0.001116
											26.766667	0.000934
											26.783333	0.000792
											26.8	0.000541
											26.816667	0.000238
											26.833333	-0.000204
											26.85	-0.000487
											26.866667	-0.000579
											26.883333	-0.000852
											26.9	-0.000924
											26.916667	-0.000717
											26.933333	-0.00071
											26.95	-0.000554
											26.966667	-0.000467
											26.983333	-0.00024
											27	-0.000154
											27.016667	-0.000028
											27.033333	0.000178
											27.05	0.000384
											27.066667	0.000529
											27.083333	0.000525
											27.1	0.00039
											27.116667	0.000216
											27.133333	0.00027
											27.15	0.000344
											27.166667	0.000489
											27.183333	0.000533
											27.2	0.000517
											27.216667	0.000461
											27.233333	0.000394
											27.25	0.000437
											27.266667	0.00063
											27.283333	0.000663
											27.3	0.000576
											27.316667	0.000489
											27.333333	0.00056
											27.35	0.000591
											27.366667	0.000623
											27.383333	0.000644
											27.4	0.000565
											27.416667	0.000626
											27.433333	0.000785
											27.45	0.000885
											27.466667	0.000895
											27.483333	0.000804
											27.5	0.000564
											27.516667	0.000382
											27.533333	0.00041
											27.55	0.000397
											27.566667	0.000395
											27.583333	0.000392
											27.6	0.00019
											27.616667	0.000087
											27.633333	-0.000088
											27.65	-0.000343
											27.666667	-0.000458
											27.683333	-0.000603
											27.7	-0.000677
											27.716667	-0.000603
											27.733333	-0.00051
											27.75	-0.000568
											27.766667	-0.000785
											27.783333	-0.000773
											27.8	-0.00075
											27.816667	-0.000819
											27.833333	-0.000659
											27.85	-0.000569
											27.866667	-0.000559
											27.883333	-0.000528
											27.9	-0.000408
											27.916667	-0.000449
											27.933333	-0.000391
											27.95	-0.000332
											27.966667	-0.000374
											27.983333	-0.000476
											28	-0.000438
											28.016667	-0.00016
											28.033333	0.000088
											28.05	0.000045
											28.066667	-0.000057
											28.083333	-0.0001
											28.1	-0.000132
											28.116667	0.000066
											28.133333	0.000134
											28.15	-0.000028
											28.166667	-0.00013
											28.183333	-0.000142
											28.2	0.000116
											28.216667	0.000175
											28.233333	0.000365
											28.25	0.000395
											28.266667	0.000435
											28.283333	0.000585
											28.3	0.000865
											28.316667	0.000936
											28.333333	0.000899
											28.35	0.000852
											28.366667	0.000726
											28.383333	0.000819
											28.4	0.000962
											28.416667	0.001146
											28.433333	0.001002
											28.45	0.001049
											28.466667	0.000766
											28.483333	0.000882
											28.5	0.001049
											28.516667	0.002237
											28.533333	0.002667
											28.55	-0.001393
											28.566667	-0.004553
											28.583333	-0.005523
											28.6	0.000287
											28.616667	0.010987
											28.633333	0.02661
											28.65	0.034953
											28.666667	0.037356
											28.683333	0.035879
											28.7	0.034172
											28.716667	0.032106
											28.733333	0.029992
											28.75	0.028017
											28.766667	0.026333
											28.783333	0.024638
											28.8	0.022764
											28.816667	0.0215
											28.833333	0.020298
											28.85	0.018706
											28.866667	0.017043
											28.883333	0.015391
											28.9	0.013989
											28.916667	0.012587
											28.933333	0.011197
											28.95	0.010086
											28.966667	0.008776
											28.983333	0.007745
											29	0.006815
											29.016667	0.006565
											29.033333	0.006026
											29.05	0.005717
											29.066667	0.005498
											29.083333	0.004829
											29.1	0.00424
											29.116667	0.003651
											29.133333	0.002883
											29.15	0.002605
											29.166667	0.002347
											29.183333	0.002228
											29.2	0.0021
											29.216667	0.002162
											29.233333	0.002185
											29.25	0.001948
											29.266667	0.00181
											29.283333	0.001573
											29.3	0.001365
											29.316667	0.001248
											29.333333	0.001201
											29.35	0.001233
											29.366667	0.000916
											29.383333	0.000549
											29.4	0.000442
											29.416667	0.000434
											29.433333	0.000247
											29.45	0.000049
											29.466667	-0.000028
											29.483333	-0.000085
											29.5	-0.000143
											29.516667	-0.00022
											29.533333	-0.000418
											29.55	-0.000746
											29.566667	-0.001045
											29.583333	-0.001143
											29.6	-0.001171
											29.616667	-0.001119
											29.633333	-0.001058
											29.65	-0.001047
											29.666667	-0.001176
											29.683333	-0.001385
											29.7	-0.001374
											29.716667	-0.001513
											29.733333	-0.001343
											29.75	-0.001354
											29.766667	-0.001184
											29.783333	-0.000935
											29.8	-0.000845
											29.816667	-0.000856
											29.833333	-0.000958
											29.85	-0.00086
											29.866667	-0.000552
											29.883333	-0.000354
											29.9	-0.000076
											29.916667	0.000062
											29.933333	0.000028
											29.95	-0.000185
											29.966667	-0.000369
											29.983333	-0.000222
											30	-0.000286
											30.016667	-0.00065
											30.033333	-0.000654
											30.05	-0.000619
											30.066667	-0.000713
											30.083333	-0.000998
											30.1	-0.001023
											30.116667	-0.000827
											30.133333	-0.000652
											30.15	-0.000536
											30.166667	-0.000391
											30.183333	-0.000516
											30.2	-0.000581
											30.216667	-0.000315
											30.233333	0.000032
											30.25	0.000468
											30.266667	0.000825
											30.283333	0.000932
											30.3	0.000908
											30.316667	0.000785
											30.333333	0.000905
											30.35	0.000914
											30.366667	0.001044
											30.383333	0.001223
											30.4	0.001443
											30.416667	0.001723
											30.433333	0.001736
											30.45	0.001569
											30.466667	0.001452
											30.483333	0.001245
											30.5	0.001059
											30.516667	0.000912
											30.533333	0.000599
											30.55	0.000425
											30.566667	0.000351
											30.583333	0.000418
											30.6	0.000284
											30.616667	-0.000029
											30.633333	-0.00012
											30.65	-0.000032
											30.666667	0.000037
											30.683333	-0.000034
											30.7	-0.000446
											30.716667	-0.000667
											30.733333	-0.000877
											30.75	-0.000948
											30.766667	-0.000978
											30.783333	-0.000898
											30.8	-0.000949
											30.816667	-0.000609
											30.833333	-0.00055
											30.85	-0.00046
											30.866667	-0.0004
											30.883333	-0.00048
											30.9	-0.00058
											30.916667	-0.000121
											30.933333	-0.000251
											30.95	0.000109
											30.966667	0.000338
											30.983333	-0.000052
											31	0.000008
											31.016667	-0.000523
											31.033333	0.000027
											31.05	-0.003983
											31.066667	-0.006824
											31.083333	-0.008174
											31.1	-0.002975
											31.116667	0.007075
											31.133333	0.025974
											31.15	0.036094
											31.166667	0.037463
											31.183333	0.034543
											31.2	0.032502
											31.216667	0.030622
											31.233333	0.028931
											31.25	0.027301
											31.266667	0.0257
											31.283333	0.023959
											31.3	0.022129
											31.316667	0.020788
											31.333333	0.019647
											31.35	0.018467
											31.366667	0.017366
											31.383333	0.015985
											31.4	0.014764
											31.416667	0.013794
											31.433333	0.012773
											31.45	0.011722
											31.466667	0.010741
											31.483333	0.00969
											31.5	0.008719
											31.516667	0.008018
											31.533333	0.007537
											31.55	0.007216
											31.566667	0.006905
											31.583333	0.006553
											31.6	0.006062
											31.616667	0.005441
											31.633333	0.00487
											31.65	0.004449
											31.666667	0.003897
											31.683333	0.003506
											31.7	0.003235
											31.716667	0.003023
											31.733333	0.002812
											31.75	0.00255
											31.766667	0.002279
											31.783333	0.002197
											31.8	0.001976
											31.816667	0.001924
											31.833333	0.001892
											31.85	0.001701
											31.866667	0.001409
											31.883333	0.001187
											31.9	0.001065
											31.916667	0.000923
											31.933333	0.000881
											31.95	0.000899
											31.966667	0.000807
											31.983333	0.000805
											32	0.000883
											32.016667	0.000811
											32.033333	0.000709
											32.05	0.000707
											32.066667	0.000634
											32.083333	0.000772
											32.1	0.00088
											32.116667	0.000837
											32.133333	0.000845
											32.15	0.000822
											32.166667	0.00065
											32.183333	0.000507
											32.2	0.000495
											32.216667	0.000492
											32.233333	0.000239
											32.25	0.000126
											32.266667	0.000033
											32.283333	-0.00001
											32.3	0.000067
											32.316667	0.000234
											32.333333	0.000231
											32.35	0.000428
											32.366667	0.000405
											32.383333	0.000501
											32.4	0.000468
											32.416667	0.000245
											32.433333	0.000151
											32.45	-0.000143
											32.466667	-0.000317
											32.483333	-0.00052
											32.5	-0.000624
											32.516667	-0.000628
											32.533333	-0.000583
											32.55	-0.000527
											32.566667	-0.000232
											32.583333	-0.000086
											32.6	0.000009
											32.616667	-0.000036
											32.633333	-0.000021
											32.65	-0.000237
											32.666667	-0.000432
											32.683333	-0.000677
											32.7	-0.000853
											32.716667	-0.000908
											32.733333	-0.000944
											32.75	-0.00087
											32.766667	-0.000806
											32.783333	-0.000492
											32.8	-0.000228
											32.816667	-0.000144
											32.833333	-0.00005
											32.85	-0.000035
											32.866667	-0.000071
											32.883333	0.000014
											32.9	0.000118
											32.916667	0.000182
											32.933333	0.000218
											32.95	0.000274
											32.966667	0.000239
											32.983333	0.000275
											33	0.000521
											33.016667	0.000676
											33.033333	0.000684
											33.05	0.000662
											33.066667	0.00067
											33.083333	0.000598
											33.1	0.000496
											33.116667	0.000434
											33.133333	0.000335
											33.15	0.000296
											33.166667	0.000557
											33.183333	0.000617
											33.2	0.000668
											33.216667	0.000619
											33.233333	0.000352
											33.25	0.000276
											33.266667	0.00007
											33.283333	0.000183
											33.3	0.000467
											33.316667	0.000471
											33.333333	0.000247
											33.35	0.000013
											33.366667	-0.000021
											33.383333	-0.000045
[truncated: 909 more rows]
