# Supplementary material for: Structural basis for RAD18 regulation by MAGEA4 and its implications for RING ubiquitin ligase binding by MAGE family proteins
Source: EMBO J. 2024 Mar 6;43(7):1273–300. doi: 10.1038/s44318-024-00058-9 (PMC10987633; doi:10.1038/s44318-024-00058-9)
Supplement: Supplementary file 6 — Source Data Fig. 3 [file 44318_2024_58_MOESM6_ESM.zip › Figure 3/3G/RAD18_RAD6/RAD18RAD6_report.csv]

Step	Category	Name	Unit	Value	Description
Analysis	Info	Analysis ID		2362de1b46f46627 - 902b9096f385ddc6 - 7d607f9714b3d47c - 6c5a5125eb59194f	Unique identifier for the analysis.
Analysis	Info	Analysis creation time		2023-11-17 18:13:12	The time at which the analysis was created.
Analysis	Info	Analysis modification time		2023-11-17 18:13:12	The time at which the analysis was last modified.
Analysis	Info	Comments			Comments about the sample or measurement.
Analysis	Info	Data analysis software version		Refeyn DiscoverMP 2.5.0	Data analysis software version that was used.
Analysis	Results	Total counts (binding)		7482	Total number of binding events.
Analysis	Results	Total counts (unbinding)		54	Total number of unbinding events.
Analysis	Results	Selected counts (binding)		7482	Number of binding events after applying event selection (e.g. temporal).
Analysis	Results	Selected counts (unbinding)		54	Number of unbinding events after applying event selection (e.g. temporal).
Analysis	Results	Mass histogram peak locations	kDa	128	Mass values that specify the locations of peaks in the mass histogram.
Analysis	Results	Contrast histogram peak locations		-0.00679	Event contrast values that specify the locations of the peaks in the mass histogram.
Analysis	Results	Standard deviation of the peaks in the mass histogram	kDa	21.7	Standard deviation in terms of mass for all assigned peaks in the mass histogram.
Analysis	Results	Standard deviation of the peaks in the event contrast histogram		0.00099	Standard deviation in terms of event contrast for all assigned peaks in the mass histogram.
Analysis	Results	Histogram peak counts		6572	Number of counts attributed to a peak for all assigned peaks in the mass histogram.
Analysis	Results	Mass histogram bin width	kDa	4.4	The width of each column of the mass histogram.
Analysis	Results	Contrast histogram bin width		0.00020	The width of each column of the mass histogram.
Analysis	Settings	Frame averaging for analysis	binned frame	5	Number of native frames that are averaged for the calculation of ratiometric frames.
Analysis	Settings	Event finder filter 1 threshold	arb. u.	1.50	Value of the threshold that is applied to filter 1 to detect events.
Analysis	Settings	Event finder filter 2 threshold	arb. u.	0.25	Value of the threshold that is applied to filter 2 to detect events.
Analysis	Settings	Reflectance correction enabled		False	If this option is enabled the calculation of ratiometric frames takes the non-uniform reflectivity of the glass into account and corrects for it. This correction requires that the recording was done with uniform illumination.
Analysis	Settings	Motion correction enabled		True	If this option is enabled the calculation of ratiometric frames takes transverse movement into account and corrects for it.
Analysis	Settings	Mass calibration name		2023_11_17-14_26_15 (1)	User-defined name of the mass calibration.
Analysis	Settings	Mass calibration slope		-0.00005	Value of the slope parameter for the mass calibration model. The parameter defines the difference in event contrast for a binding event with respect to a mass increase by 1 kDa.
Analysis	Settings	Mass calibration offset		-0.00097	Value of the offset parameter for the mass calibration model. The parameter defines the extrapolated (theoretical) event contrast value for binding events at 0 kDa particle mass.
Analysis	Settings	Mass calibration maximum mass error	%	10.0	Value of the maximum mass error for the mass calibration model fit. This is the maximum percentage difference between the mass values used to create the calibration and the corresponding mass value calculated from the calibration.
Analysis	Settings	Mass calibration r<sup>2</sup>		1.00	r<sup>2</sup> (coefficient of determination) value for the mass calibration model fit.
Acquisition	Info	Instrument ID		Refeyn OneMP	The serial number of the instrument, if known.
Acquisition	Info	Sample			The identifier for the sample.
Acquisition	Info	Measurement Mode		Normal	The measurement mode used for the recording that controls a range of settings for both the recording and the analysis.
Acquisition	Info	Acquisition ID			Unique identifier for the data acquisition.
Acquisition	Info	Recording time		2023-09-25 13:12:55	The time at which the movie was recorded.
Acquisition	Info	Comments			Comments about the sample or measurement.
Acquisition	Info	Buffer			Information about the delivery buffer.
Acquisition	Info	Buffer pH			The pH value of the delivery buffer.
Acquisition	Info	Operator name			Name of the person who took the measurement
Acquisition	Info	Data acquisition software version		Refeyn AcquireMP 2.5.0	Data acquisition software version that was used.
Acquisition	Settings	Auto-focus mask radius	pixel	22.0	The radius of the circular mask that is applied to the auto-focus ring image to remove reflection artefacts in the centre.
Acquisition	Settings	Auto-focus image noise threshold	arb. det. u.	25.0	Threshold that is applied to the auto-focus ring image to suppress noise up to the defined value.
Acquisition	Settings	Auto-focus control loop gain factor		0.15	Gain factor in control loop of the focus-maintainer.
Acquisition	Settings	Auto-focus radial profile noise threshold	arb. det. u.	50.0	Threshold that is applied to the radial profile of the auto-focus ring image to suppress noise up to the defined value.
Acquisition	Settings	Ring radius change to auto-focus stage voltage increment coefficient	pixel/V	-0.019	Coefficient that relates a change in auto-focus ring radius to a change in focussing (up/down) stage voltage.
Acquisition	Settings	Acquisition camera image size		Regular	Acquisition mode that defines illumination settings as well as image size and frame rate for the recorded frames.
Acquisition	Settings	Acquisition camera image horizontal offset	pixel	559	Horizontal offset that defines the location of the region that is recorded on the acquisition camera sensor.
Acquisition	Settings	Acquisition camera image vertical offset	pixel	487	Vertical offset that defines the location of the region that is recorded on the acquisition camera sensor.
Acquisition	Settings	Acquisition camera frame binning	frame	10	Number of acquisition camera frames that are averaged to one binned frame.
Acquisition	Settings	Acquisition camera on-host pixel binning	pixel	4	Number of pixels in each dimension that are averaged to one binned pixel on the PC.
Acquisition	Settings	Acquisition camera frame rate (raw)	Hz	999.0	Frame rate of the acquisition camera before any frame binning.
Acquisition	Settings	Acquisition camera exposure time (raw)	ms	0.95	Exposure time of the acquisition camera for a single frame before any frame binning.
Acquisition	Settings	Auto-focus camera image horizontal offset	pixel	434	Horizontal offset that defines the location of the region that is recorded on the auto-focus camera sensor.
Acquisition	Settings	Auto-focus camera image vertical offset	pixel	330	Vertical offset that defines the location of the region that is recorded on the auto-focus camera sensor.
Acquisition	Settings	Auto-focus camera frame rate (raw)	Hz	61.4	Frame rate of the auto-focus camera before any frame binning.
Acquisition	Settings	Auto-focus camera exposure time (raw)	ms	1.16	Exposure time of the auto-focus camera for a single frame before any frame binning.
Acquisition	Settings	Acousto-optic deflector modulation frequency X	kHz	50990	Frequency of the voltage modulation function for the AOD crystal that deflects the beam along the X coordinate.
Acquisition	Settings	Acousto-optic deflector modulation frequency Y	kHz	78430	Frequency of the voltage modulation function for the AOD crystal that deflects the beam along the Y coordinate.
Acquisition	Settings	Acousto-optic deflector modulation amplitude X	V	0.75	Amplitude of the voltage modulation function for the AOD crystal that deflects the beam along the X coordinate.
Acquisition	Settings	Acousto-optic deflector modulation amplitude Y	V	0.22	Amplitude of the voltage modulation function for the AOD crystal that deflects the beam along the Y coordinate.
Acquisition	Settings	Acousto-optic deflector modulation run time X	ms	0.0010	Run time for the voltage modulation function for the AOD crystal that deflects that beam along the X coordinate.
Acquisition	Settings	Acousto-optic deflector modulation run time Y	ms	0.0010	Run time for the voltage modulation function for the AOD crystal that deflects that beam along the Y coordinate.
Acquisition	Settings	Acousto-optic deflector amplification voltage X	V	5.0	Voltage for the amplification that is applied to the voltage modulation functions for the AOD crystals along the X coordinate.
Acquisition	Settings	Acousto-optic deflector amplification voltage Y	V	5.0	Voltage for the amplification that is applied to the voltage modulation functions for the AOD crystals along the Y coordinate.
Acquisition	Settings	Acquisition camera frame rate (binned)	Hz	99.9	Frame rate of the acquisition camera after frame binning.
Acquisition	Settings	Frames recorded (binned)		5994	Total number of frames recorded by the acquisition camera for the measurement after frame binning.
Acquisition	Settings	Measurement duration	s	59.9	Total duration of the measurement.
