# Supplementary material for: Structural basis for RAD18 regulation by MAGEA4 and its implications for RING ubiquitin ligase binding by MAGE family proteins
Source: EMBO J. 2024 Mar 6;43(7):1273–300. doi: 10.1038/s44318-024-00058-9 (PMC10987633; doi:10.1038/s44318-024-00058-9)
Supplement: Supplementary file 7 — Source Data Fig. 4 [file 44318_2024_58_MOESM7_ESM.zip]

Archive with 40 entries (34 files):
- Figure 4/
- __MACOSX/._Figure 4
- Figure 4/.DS_Store
- __MACOSX/Figure 4/._.DS_Store
- Figure 4/4E/
- __MACOSX/Figure 4/._4E
- Figure 4/4F/
- __MACOSX/Figure 4/._4F
- Figure 4/4G/
- __MACOSX/Figure 4/._4G
- Figure 4/4E/CoomassieModel.jpg
- __MACOSX/Figure 4/4E/._CoomassieModel.jpg
- Figure 4/4E/Ub blotModel.jpg
- __MACOSX/Figure 4/4E/._Ub blotModel.jpg
- Figure 4/4E/PCNA blotModel.jpg
- __MACOSX/Figure 4/4E/._PCNA blotModel.jpg
- Figure 4/4F/RAD18+UV/
- __MACOSX/Figure 4/4F/._RAD18+UV
- Figure 4/4F/.DS_Store
- __MACOSX/Figure 4/4F/._.DS_Store
- Figure 4/4F/R51E_+UV/
- __MACOSX/Figure 4/4F/._R51E_+UV
- Figure 4/4G/percent calculation.xlsx
- __MACOSX/Figure 4/4G/._percent calculation.xlsx
- Figure 4/4F/RAD18+UV/Rad18 +UV.lif - Series038 - C=2.tif
- __MACOSX/Figure 4/4F/RAD18+UV/._Rad18 +UV.lif - Series038 - C=2.tif
- Figure 4/4F/RAD18+UV/Rad18 +UV.lif - Series038 - C=0.tif
- __MACOSX/Figure 4/4F/RAD18+UV/._Rad18 +UV.lif - Series038 - C=0.tif
- Figure 4/4F/RAD18+UV/Composite.png
- __MACOSX/Figure 4/4F/RAD18+UV/._Composite.png
- Figure 4/4F/RAD18+UV/C1-Composite.png
- __MACOSX/Figure 4/4F/RAD18+UV/._C1-Composite.png
- Figure 4/4F/RAD18+UV/C2-Composite.png
- __MACOSX/Figure 4/4F/RAD18+UV/._C2-Composite.png
- Figure 4/4F/R51E_+UV/C2-Composite.tif
- __MACOSX/Figure 4/4F/R51E_+UV/._C2-Composite.tif
- Figure 4/4F/R51E_+UV/C1-Composite.tif
- __MACOSX/Figure 4/4F/R51E_+UV/._C1-Composite.tif
- Figure 4/4F/R51E_+UV/Composite (RGB).tif
- __MACOSX/Figure 4/4F/R51E_+UV/._Composite (RGB).tif
