# Supplementary material for: Structural basis for RAD18 regulation by MAGEA4 and its implications for RING ubiquitin ligase binding by MAGE family proteins
Source: EMBO J. 2024 Mar 6;43(7):1273–300. doi: 10.1038/s44318-024-00058-9 (PMC10987633; doi:10.1038/s44318-024-00058-9)
Supplement: Supplementary file 7 — Source Data Fig. 4 [file 44318_2024_58_MOESM7_ESM.zip › Figure 4/4G/percent calculation.xlsx]

## Sheet: Raw data
	HA-Rad18 WT (+UV)				HA Rad18 (R51E (+UV)
	No. of transfected cells	No. of cells with IRIF	% of transfected cells with IRIF		No. of transfected cells	No. of cells with IRIF	% of transfected cells with IRIF
	7	7	100		4	1	25
	7	5	71.4286		9	1	11.1111
	9	9	100		6	4	66.6667
	9	8	88.8889		10	3	30
	7	5	71.4286		12	2	16.6667
	5	5	100		9	4	44.4444
	10	8	80		5	1	20
	9	9	100		11	4	36.3636
Total	63			Total	66

## Sheet: Unpaired t-test
Table Analyzed	Data 1
Column H	HA Rad18 R51E
vs.	vs,
Column D	HA Rad18 WT
Unpaired t test
P value	<0,0001
P value summary	****
Significantly different (P < 0.05)?	Yes
One- or two-tailed P value?	Two-tailed
t, df	t=7,379, df=14
How big is the difference?
Mean of column D	88.97
Mean of column H	31.28
Difference between means (H - D) ± SEM	-57,69 ± 7,818
95% confidence interval	-74,45 to -40,92
R squared (eta squared)	0.7955
F test to compare variances
F, DFn, Dfd	1,894, 7, 7
P value	0.4185
P value summary	ns
Significantly different (P < 0.05)?	No
Data analyzed
Sample size, column D	8
Sample size, column H	8
