# Supplementary material for: Structural basis for RAD18 regulation by MAGEA4 and its implications for RING ubiquitin ligase binding by MAGE family proteins
Source: EMBO J. 2024 Mar 6;43(7):1273–300. doi: 10.1038/s44318-024-00058-9 (PMC10987633; doi:10.1038/s44318-024-00058-9)
Supplement: Supplementary file 8 — Source Data Fig. 5 [file 44318_2024_58_MOESM8_ESM.zip]

Archive with 42 entries (36 files):
- Figure 5/
- __MACOSX/._Figure 5
- Figure 5/5G/
- __MACOSX/Figure 5/._5G
- Figure 5/5A/
- __MACOSX/Figure 5/._5A
- Figure 5/5F/
- __MACOSX/Figure 5/._5F
- Figure 5/.DS_Store
- __MACOSX/Figure 5/._.DS_Store
- Figure 5/5C/
- __MACOSX/Figure 5/._5C
- Figure 5/5B/
- __MACOSX/Figure 5/._5B
- Figure 5/5G/Ub_BlotModel.jpg
- __MACOSX/Figure 5/5G/._Ub_BlotModel.jpg
- Figure 5/5G/CoomassieModel.jpg
- __MACOSX/Figure 5/5G/._CoomassieModel.jpg
- Figure 5/5G/PCNA_BlotModel.jpg
- __MACOSX/Figure 5/5G/._PCNA_BlotModel.jpg
- Figure 5/5A/Ub_blotModel.jpg
- __MACOSX/Figure 5/5A/._Ub_blotModel.jpg
- Figure 5/5A/CoomassieModel.jpg
- __MACOSX/Figure 5/5A/._CoomassieModel.jpg
- Figure 5/5F/Ub_BlotModel.jpg
- __MACOSX/Figure 5/5F/._Ub_BlotModel.jpg
- Figure 5/5F/CoomassieModel.jpg
- __MACOSX/Figure 5/5F/._CoomassieModel.jpg
- Figure 5/5C/GAPDH_BlotModel.jpg
- __MACOSX/Figure 5/5C/._GAPDH_BlotModel.jpg
- Figure 5/5C/GFP-BlotModel.jpg
- __MACOSX/Figure 5/5C/._GFP-BlotModel.jpg
- Figure 5/5C/RAD18_BlotModel.jpg
- __MACOSX/Figure 5/5C/._RAD18_BlotModel.jpg
- Figure 5/5C/HA_BlotModel.jpg
- __MACOSX/Figure 5/5C/._HA_BlotModel.jpg
- Figure 5/5B/Ub_BlotModel.jpg
- __MACOSX/Figure 5/5B/._Ub_BlotModel.jpg
- Figure 5/5B/CoomassieModel.jpg
- __MACOSX/Figure 5/5B/._CoomassieModel.jpg
- Figure 5/5B/README.rtf
- __MACOSX/Figure 5/5B/._README.rtf
