# Supplementary material for: Structural basis for RAD18 regulation by MAGEA4 and its implications for RING ubiquitin ligase binding by MAGE family proteins
Source: EMBO J. 2024 Mar 6;43(7):1273–300. doi: 10.1038/s44318-024-00058-9 (PMC10987633; doi:10.1038/s44318-024-00058-9)
Supplement: Supplementary file 9 — EV Figures Source Data [file 44318_2024_58_MOESM9_ESM.zip]

Archive with 90 entries (73 files):
- 2 EV Figures/
- 2 EV Figures/.DS_Store
- __MACOSX/2 EV Figures/._.DS_Store
- 2 EV Figures/EV1/
- __MACOSX/2 EV Figures/._EV1
- 2 EV Figures/EV2/
- 2 EV Figures/EV4/
- 2 EV Figures/EV3/
- 2 EV Figures/EV1/EV1D/
- 2 EV Figures/EV1/.DS_Store
- __MACOSX/2 EV Figures/EV1/._.DS_Store
- 2 EV Figures/EV1/EVE/
- 2 EV Figures/EV2/EV2B/
- 2 EV Figures/EV2/EV2D/
- 2 EV Figures/EV2/EV2C/
- 2 EV Figures/EV2/.DS_Store
- __MACOSX/2 EV Figures/EV2/._.DS_Store
- 2 EV Figures/EV2/EV2A/
- 2 EV Figures/EV4/EV4A/
- 2 EV Figures/EV4/.DS_Store
- __MACOSX/2 EV Figures/EV4/._.DS_Store
- 2 EV Figures/EV4/EV4C/
- 2 EV Figures/EV4/EV4B/
- 2 EV Figures/EV3/.DS_Store
- __MACOSX/2 EV Figures/EV3/._.DS_Store
- 2 EV Figures/EV3/EV3C/
- 2 EV Figures/EV1/EV1D/ITC_MAGEA4_M161D.xlsx
- __MACOSX/2 EV Figures/EV1/EV1D/._ITC_MAGEA4_M161D.xlsx
- 2 EV Figures/EV1/EV1D/~$ITC_MAGEA4_M161D.xlsx
- __MACOSX/2 EV Figures/EV1/EV1D/._~$ITC_MAGEA4_M161D.xlsx
- 2 EV Figures/EV1/EV1D/README copy.rtf
- __MACOSX/2 EV Figures/EV1/EV1D/._README copy.rtf
- 2 EV Figures/EV1/EVE/MAGEA4_WT.asc
- __MACOSX/2 EV Figures/EV1/EVE/._MAGEA4_WT.asc
- 2 EV Figures/EV1/EVE/MAGEA4_M161D.asc
- __MACOSX/2 EV Figures/EV1/EVE/._MAGEA4_M161D.asc
- 2 EV Figures/EV1/EVE/MAGEA4_Triple.asc
- __MACOSX/2 EV Figures/EV1/EVE/._MAGEA4_Triple.asc
- 2 EV Figures/EV1/EVE/MAGEA4_I205D.asc
- __MACOSX/2 EV Figures/EV1/EVE/._MAGEA4_I205D.asc
- 2 EV Figures/EV2/EV2B/XLINK_RAD18RAD6_RAD18RAD6MAGEA4Model.jpg
- __MACOSX/2 EV Figures/EV2/EV2B/._XLINK_RAD18RAD6_RAD18RAD6MAGEA4Model.jpg
- 2 EV Figures/EV2/EV2D/231117RAD18RAD6magea4BS3_1x.asc
- __MACOSX/2 EV Figures/EV2/EV2D/._231117RAD18RAD6magea4BS3_1x.asc
- 2 EV Figures/EV2/EV2C/AUC_RAD18_RAD6.xlsx
- __MACOSX/2 EV Figures/EV2/EV2C/._AUC_RAD18_RAD6.xlsx
- 2 EV Figures/EV2/EV2A/GST-pulldown.jpg
- __MACOSX/2 EV Figures/EV2/EV2A/._GST-pulldown.jpg
- 2 EV Figures/EV2/EV2A/.DS_Store
- __MACOSX/2 EV Figures/EV2/EV2A/._.DS_Store
- 2 EV Figures/EV4/EV4A/Coomassie.jpg
- __MACOSX/2 EV Figures/EV4/EV4A/._Coomassie.jpg
- 2 EV Figures/EV4/EV4A/.DS_Store
- __MACOSX/2 EV Figures/EV4/EV4A/._.DS_Store
- 2 EV Figures/EV4/EV4A/Ub_Blot.jpg
- __MACOSX/2 EV Figures/EV4/EV4A/._Ub_Blot.jpg
- 2 EV Figures/EV4/EV4C/MS_Auto_Ub_GelModel.jpg
- __MACOSX/2 EV Figures/EV4/EV4C/._MS_Auto_Ub_GelModel.jpg
- 2 EV Figures/EV4/EV4B/HEK_Cells_TublinModel.jpg
- __MACOSX/2 EV Figures/EV4/EV4B/._HEK_Cells_TublinModel.jpg
- 2 EV Figures/EV4/EV4B/HEK_Cells_MAGEModel.jpg
- __MACOSX/2 EV Figures/EV4/EV4B/._HEK_Cells_MAGEModel.jpg
- 2 EV Figures/EV4/EV4B/Endogenous_RAD18_RAD18Model.jpg
- __MACOSX/2 EV Figures/EV4/EV4B/._Endogenous_RAD18_RAD18Model.jpg
- 2 EV Figures/EV3/EV3C/.DS_Store
- __MACOSX/2 EV Figures/EV3/EV3C/._.DS_Store
- 2 EV Figures/EV3/EV3C/R51E-UV/
- __MACOSX/2 EV Figures/EV3/EV3C/._R51E-UV
- 2 EV Figures/EV3/EV3C/Rad18 -UV/
- __MACOSX/2 EV Figures/EV3/EV3C/._Rad18 -UV
- 2 EV Figures/EV3/EV3C/R51E-UV/R51E-UV.lif - Series016 - C=2.tif
- __MACOSX/2 EV Figures/EV3/EV3C/R51E-UV/._R51E-UV.lif - Series016 - C=2.tif
- 2 EV Figures/EV3/EV3C/R51E-UV/R51E-UV.lif - Series016 - C=0.tif
- __MACOSX/2 EV Figures/EV3/EV3C/R51E-UV/._R51E-UV.lif - Series016 - C=0.tif
- 2 EV Figures/EV3/EV3C/R51E-UV/Composite.png
- __MACOSX/2 EV Figures/EV3/EV3C/R51E-UV/._Composite.png
- 2 EV Figures/EV3/EV3C/R51E-UV/C1-Composite.png
- __MACOSX/2 EV Figures/EV3/EV3C/R51E-UV/._C1-Composite.png
- 2 EV Figures/EV3/EV3C/R51E-UV/C2-Composite.png
- __MACOSX/2 EV Figures/EV3/EV3C/R51E-UV/._C2-Composite.png
- 2 EV Figures/EV3/EV3C/Rad18 -UV/Composite.png
- __MACOSX/2 EV Figures/EV3/EV3C/Rad18 -UV/._Composite.png
- 2 EV Figures/EV3/EV3C/Rad18 -UV/Rad18 -UV.lif - Series031 - C=0.tif
- __MACOSX/2 EV Figures/EV3/EV3C/Rad18 -UV/._Rad18 -UV.lif - Series031 - C=0.tif
- 2 EV Figures/EV3/EV3C/Rad18 -UV/Rad18 -UV.lif - Series031 - C=2.tif
- __MACOSX/2 EV Figures/EV3/EV3C/Rad18 -UV/._Rad18 -UV.lif - Series031 - C=2.tif
- 2 EV Figures/EV3/EV3C/Rad18 -UV/C1-Composite.png
- __MACOSX/2 EV Figures/EV3/EV3C/Rad18 -UV/._C1-Composite.png
- 2 EV Figures/EV3/EV3C/Rad18 -UV/C2-Composite.png
- __MACOSX/2 EV Figures/EV3/EV3C/Rad18 -UV/._C2-Composite.png
