# Supplementary material for: Structural basis for RAD18 regulation by MAGEA4 and its implications for RING ubiquitin ligase binding by MAGE family proteins
Source: EMBO J. 2024 Mar 6;43(7):1273–300. doi: 10.1038/s44318-024-00058-9 (PMC10987633; doi:10.1038/s44318-024-00058-9)
Supplement: Supplementary file 9 — EV Figures Source Data [file 44318_2024_58_MOESM9_ESM.zip › 2 EV Figures/EV1/EV1D/ITC_MAGEA4_M161D.xlsx]

## Sheet: MAGEA4_M161D_Results_Table
Filename	Temperature (°C)	Bin	[Syr] (M)	[Syr] Error (M)	[Syr] Dependency	[Cell] (M)	[Cell] Error (M)	[Cell] Dependency	Ligand in Cell	Control Type	N (sites)	N Error (sites)	N Dependency	KD (M)	KD Error (M)	KD Dependency	∆H (kcal/mol)	∆H Error (kcal/mol)	∆H Dependency	∆G (kcal/mol)	-T∆S (kcal/mol)	Offset (kcal/mol)	Offset Error (kcal/mol)	Offset Dependency	Red. Chi-Sqr. (kcal/mol)²	Competitive Unknown	Compete N (sites)	Compete KD (M)	Compete ∆H (kcal/mol)	[Weak] (M)	Avg. Inj. Heat (μcal)	St. Dev. Inj. Heat (μcal)
220921_R6B_MAGEA4M161D_1	25.1	Binding	0.0002	N/A	N/A	17.9e-6	2e-07	596	No	Single	1.00	N/A	N/A	1.66e-6	1e-07	725	-12.6	225	837	-7.89	4.69	0	N/A	N/A	3.2e-2	N/A	N/A	N/A	N/A	N/A	N/A	N/A
220921_R6B_MAGEA4M161D_2	25.1	Binding	0.0002	N/A	N/A	19.2e-6	2e-07	541	No	Single	1.00	N/A	N/A	1.46e-6	1e-07	694	-10.7	156	808	-7.96	2.77	0	N/A	N/A	2.0e-2	N/A	N/A	N/A	N/A	N/A	N/A	N/A
220921_R6B_MAGEA4M161D_3	25.1	Binding	0.0002	N/A	N/A	17.8e-6	2e-07	567	No	Single	1.00	N/A	N/A	1.47e-6	1e-07	701	-12.1	195	818	-7.96	4.14	0	N/A	N/A	2.7e-2	N/A	N/A	N/A	N/A	N/A	N/A	N/A

## Sheet: MAGEA4_M161D_R1
	ΔQ (μcal)	Vol. (μL)	Xt (mM)	Mt (mM)	XMT	∆H (cal/mol)	Fit (cal/mol)	Residual (cal/mol)			DP_X	DP_Y	Fit_X	Fit_Y	NDH_X	NDH_Y
1	-2.15200	1.00	0.00000e0	1.79438e-2	5.45883e-2	-9296.91235	-11453.33888	2156.42654			0.083333	-0.000265	0.054588	-11.453339	0.192215	-10.941887
2	-5.75456	2.50	9.74750e-4	1.78564e-2	0.19221	-10941.88693	-11223.89211	282.00518			0.1	-0.000106	0.192215	-11.223892	0.331504	-11.136365
3	-5.84277	2.50	3.39060e-3	1.76396e-2	0.33150	-11136.36498	-10792.50316	-343.86182			0.116667	0.000042	0.331504	-10.792503	0.472455	-10.108694
4	-5.31988	2.50	5.77661e-3	1.74255e-2	0.47246	-10108.69408	-10184.25530	75.56122			0.133333	0.000221	0.472455	-10.184255	0.61507	-9.372489
5	-4.94273	2.50	8.13279e-3	1.72139e-2	0.61507	-9372.48931	-9337.00377	-35.48554			0.15	0.00056	0.61507	-9.337004	0.759347	-8.298654
6	-4.39675	2.50	1.04591e-2	1.70048e-2	0.75935	-8298.65410	-8208.21828	-90.43582			0.166667	0.000488	0.759347	-8.208218	0.905286	-6.611858
7	-3.54428	2.50	1.27556e-2	1.67982e-2	0.90529	-6611.85795	-6834.04645	222.18850			0.183333	0.000307	0.905286	-6.834046	1.052888	-5.52936
8	-2.99398	2.50	1.50223e-2	1.65940e-2	1.05289	-5529.36015	-5371.22521	-158.13494			0.2	0.000426	1.052888	-5.371225	1.202153	-4.044134
9	-2.24230	2.50	1.72592e-2	1.63922e-2	1.20215	-4044.13370	-4033.36534	-10.76836			0.216667	0.000404	1.202153	-4.033365	1.35308	-2.786427
10	-1.60439	2.50	1.94662e-2	1.61928e-2	1.35308	-2786.42653	-2959.89149	173.46496			0.233333	0.000453	1.35308	-2.959891	1.50567	-2.271652
11	-1.33796	2.50	2.16433e-2	1.59956e-2	1.50567	-2271.65197	-2169.13094	-102.52103			0.25	0.000442	1.50567	-2.169131	1.659923	-1.469997
12	-0.92808	2.50	2.37907e-2	1.58007e-2	1.65992	-1469.99711	-1609.53227	139.53516			0.266667	0.00031	1.659923	-1.609532	1.815838	-1.329644
13	-0.84886	2.50	2.59082e-2	1.56081e-2	1.81584	-1329.64442	-1216.80299	-112.84143			0.283333	-0.000101	1.815838	-1.216803	1.973416	-1.024936
14	-0.68747	2.50	2.79959e-2	1.54176e-2	1.97342	-1024.93608	-938.57665	-86.35943			0.3	-0.000193	1.973416	-0.938577	2.132657	-0.743083
15	-0.53750	2.50	3.00537e-2	1.52293e-2	2.13266	-743.08333	-737.96472	-5.11861			0.316667	-0.000314	2.132657	-0.737965	2.29356	-0.707363
16	-0.51060	2.50	3.20817e-2	1.50431e-2	2.29356	-707.36332	-590.31819	-117.04512			0.333333	-0.000556	2.29356	-0.590318
17	0.00000e0	0	3.40799e-2	1.48589e-2	0.00000e0	0.00000e0	0.00000e0	0.00000e0			0.35	-0.000638
											0.366667	-0.000671
											0.383333	-0.000753
											0.4	-0.000795
											0.416667	-0.000798
											0.433333	-0.00079
											0.45	-0.000892
											0.466667	-0.001186
											0.483333	-0.001109
											0.5	-0.000932
											0.516667	-0.000835
											0.533333	-0.000778
											0.55	-0.000651
											0.566667	-0.000564
											0.583333	-0.000466
											0.6	-0.000409
											0.616667	-0.000091
											0.633333	0.000287
											0.65	0.000485
											0.666667	0.000532
											0.683333	0.00047
											0.7	0.000702
											0.716667	0.000923
											0.733333	0.000885
											0.75	0.000916
											0.766667	0.001078
											0.783333	0.001289
											0.8	0.001391
											0.816667	0.001516
											0.833333	0.001343
											0.85	0.00096
											0.866667	0.001007
											0.883333	0.000954
											0.9	0.000651
											0.916667	0.000227
											0.933333	0.000287
											0.95	-0.000171
											0.966667	-0.00005
											0.983333	-0.001048
											1	0.000813
											1.016667	0.004985
											1.033333	0.004877
											1.05	-0.022441
											1.066667	-0.061626
											1.083333	-0.101731
											1.1	-0.133876
											1.116667	-0.153221
											1.133333	-0.163106
											1.15	-0.161201
											1.166667	-0.151836
											1.183333	-0.135909
											1.2	-0.122403
											1.216667	-0.106126
											1.233333	-0.091799
											1.25	-0.080642
											1.266667	-0.068795
											1.283333	-0.064549
											1.3	-0.053731
											1.316667	-0.047124
											1.333333	-0.043237
											1.35	-0.038419
											1.366667	-0.033822
											1.383333	-0.029755
											1.4	-0.027197
											1.416667	-0.02499
											1.433333	-0.022964
											1.45	-0.020977
											1.466667	-0.019121
											1.483333	-0.017794
											1.5	-0.016297
											1.516667	-0.014771
											1.533333	-0.013316
											1.55	-0.012061
											1.566667	-0.011137
											1.583333	-0.010242
											1.6	-0.009118
											1.616667	-0.008213
											1.633333	-0.007439
											1.65	-0.006456
											1.666667	-0.005635
											1.683333	-0.004984
											1.7	-0.004343
											1.716667	-0.003902
											1.733333	-0.003521
											1.75	-0.00334
											1.766667	-0.00313
											1.783333	-0.002673
											1.8	-0.002337
											1.816667	-0.001991
											1.833333	-0.001665
											1.85	-0.001488
											1.866667	-0.001292
											1.883333	-0.001196
											1.9	-0.000916
											1.916667	-0.000656
											1.933333	-0.000796
											1.95	-0.000936
											1.966667	-0.000736
											1.983333	-0.000666
											2	-0.000586
											2.016667	-0.000612
											2.033333	-0.000789
											2.05	-0.000807
											2.066667	-0.000604
											2.083333	-0.000572
											2.1	-0.000619
											2.116667	-0.000817
											2.133333	-0.00057
											2.15	-0.000566
											2.166667	-0.000542
											2.183333	-0.000338
											2.2	-0.000315
											2.216667	-0.000231
											2.233333	-0.000237
											2.25	-0.000188
											2.266667	0.000016
											2.283333	-0.000001
											2.3	-0.000147
											2.316667	-0.000274
											2.333333	-0.00036
											2.35	-0.000187
											2.366667	0.000004
											2.383333	-0.000033
											2.4	-0.000131
											2.416667	-0.000129
											2.433333	-0.000267
											2.45	-0.000345
											2.466667	-0.000382
											2.483333	-0.00054
											2.5	-0.00061
											2.516667	-0.00062
											2.533333	-0.00076
											2.55	-0.00087
											2.566667	-0.000879
											2.583333	-0.000689
											2.6	-0.000429
											2.616667	-0.000389
											2.633333	-0.00056
											2.65	-0.000712
											2.666667	-0.000853
											2.683333	-0.000895
											2.7	-0.000896
											2.716667	-0.000918
											2.733333	-0.000796
											2.75	-0.000627
											2.766667	-0.000509
											2.783333	-0.00016
											2.8	0.000318
											2.816667	0.000567
											2.833333	0.000615
											2.85	0.000751
											2.866667	0.000862
											2.883333	0.000823
											2.9	0.000665
											2.916667	0.000486
											2.933333	0.000618
											2.95	0.000959
											2.966667	0.001289
											2.983333	0.001506
											3	0.001772
											3.016667	0.001848
											3.033333	0.001804
											3.05	0.001411
											3.066667	0.000907
											3.083333	0.000323
											3.1	-0.000156
											3.116667	-0.000336
											3.133333	-0.000335
											3.15	-0.000045
											3.166667	-0.000694
											3.183333	-0.000813
											3.2	-0.000673
											3.216667	-0.000558
											3.233333	-0.000745
											3.25	-0.000811
											3.266667	-0.001158
											3.283333	-0.001644
											3.3	-0.002011
											3.316667	-0.001797
											3.333333	-0.001449
											3.35	-0.001012
											3.366667	-0.000656
											3.383333	-0.00034
											3.4	-0.000384
											3.416667	-0.000448
											3.433333	-0.000422
											3.45	-0.000368
											3.466667	-0.000347
											3.483333	-0.000085
											3.5	0.000136
											3.516667	0.000337
											3.533333	0.000588
											3.55	0.000849
											3.566667	0.00095
											3.583333	0.001039
											3.6	0.000807
											3.616667	0.000696
											3.633333	0.000655
											3.65	0.000544
											3.666667	0.000493
											3.683333	0.000592
											3.7	0.000611
											3.716667	0.000579
											3.733333	0.000608
											3.75	0.000426
											3.766667	0.000284
											3.783333	0.000303
											3.8	0.000111
											3.816667	-0.00006
											3.833333	-0.000122
											3.85	-0.000053
											3.866667	0.000085
											3.883333	0.000213
											3.9	0.000112
											3.916667	0.00018
											3.933333	0.000188
											3.95	0.000387
											3.966667	0.000265
											3.983333	0.000133
											4	-0.000069
											4.016667	0.00014
											4.033333	-0.002292
											4.05	-0.021214
											4.066667	-0.065256
											4.083333	-0.132198
											4.1	-0.20779
											4.116667	-0.287703
											4.133333	-0.354285
											4.15	-0.394907
											4.166667	-0.408569
											4.183333	-0.399942
											4.2	-0.378085
											4.216667	-0.348418
											4.233333	-0.311761
											4.25	-0.275634
											4.266667	-0.237647
											4.283333	-0.20527
											4.3	-0.181134
											4.316667	-0.160458
											4.333333	-0.141742
											4.35	-0.130416
											4.366667	-0.11844
											4.383333	-0.105354
											4.4	-0.094288
											4.416667	-0.083983
											4.433333	-0.079418
											4.45	-0.075484
											4.466667	-0.065199
											4.483333	-0.058275
											4.5	-0.05126
											4.516667	-0.043546
											4.533333	-0.035582
											4.55	-0.03295
											4.566667	-0.029297
											4.583333	-0.026794
											4.6	-0.024052
											4.616667	-0.021219
											4.633333	-0.018586
											4.65	-0.016504
											4.666667	-0.015004
											4.683333	-0.013673
											4.7	-0.012333
											4.716667	-0.010912
											4.733333	-0.009852
											4.75	-0.008641
											4.766667	-0.006971
											4.783333	-0.005643
											4.8	-0.005055
											4.816667	-0.004837
											4.833333	-0.004579
											4.85	-0.004141
											4.866667	-0.003673
											4.883333	-0.003195
											4.9	-0.00266
											4.916667	-0.002125
											4.933333	-0.00149
											4.95	-0.000905
											4.966667	-0.00046
											4.983333	-0.000314
											5	-0.000409
											5.016667	-0.000477
											5.033333	-0.000505
											5.05	-0.000583
											5.066667	-0.000711
											5.083333	-0.000659
											5.1	-0.000467
											5.116667	-0.000165
											5.133333	-0.000056
											5.15	-0.000167
											5.166667	-0.000309
											5.183333	-0.000311
											5.2	-0.000382
											5.216667	-0.000444
											5.233333	-0.000586
											5.25	-0.000699
											5.266667	-0.000795
											5.283333	-1
											5.3	-0.001136
											5.316667	-0.001141
											5.333333	-0.001007
											5.35	-0.000813
											5.366667	-0.000709
											5.383333	-0.000469
											5.4	-0.000229
											5.416667	-0.000149
											5.433333	-0.000109
											5.45	-0.000058
											5.466667	0.000132
											5.483333	0.000382
											5.5	0.000447
											5.516667	0.000413
											5.533333	0.000548
											5.55	0.000614
											5.566667	0.000589
											5.583333	0.000635
											5.6	0.00057
											5.616667	0.000511
											5.633333	0.000451
											5.65	0.000451
											5.666667	0.000431
											5.683333	0.000331
											5.7	0.000261
											5.716667	0.000111
											5.733333	0.000027
											5.75	0.000009
											5.766667	-0.000138
											5.783333	-0.000195
											5.8	-0.000272
											5.816667	-0.000439
											5.833333	-0.000586
											5.85	-0.000538
											5.866667	-0.000674
											5.883333	-0.00075
											5.9	-0.000917
											5.916667	-0.001103
											5.933333	-0.001199
											5.95	-0.001226
											5.966667	-0.001145
											5.983333	-0.001161
											6	-0.001187
											6.016667	-0.001183
											6.033333	-0.00121
											6.05	-0.001246
											6.066667	-0.001252
											6.083333	-0.001199
											6.1	-0.001153
											6.116667	-0.001088
											6.133333	-0.001062
											6.15	-0.001047
											6.166667	-0.000901
											6.183333	-0.000796
											6.2	-0.00044
											6.216667	-0.000248
											6.233333	-0.000097
											6.25	-0.000036
											6.266667	0.000106
											6.283333	0.000307
											6.3	0.000488
											6.316667	0.00059
											6.333333	0.000642
											6.35	0.000624
											6.366667	0.000876
											6.383333	0.001038
											6.4	0.00117
											6.416667	0.001483
											6.433333	0.001675
											6.45	0.001529
											6.466667	0.001456
											6.483333	0.001653
											6.5	0.00165
											6.516667	0.001407
											6.533333	0.001334
											6.55	0.001231
											6.566667	0.001239
											6.583333	0.001271
											6.6	0.001184
											6.616667	0.001196
											6.633333	0.001199
											6.65	0.001111
											6.666667	0.001074
											6.683333	0.000926
											6.7	0.000672
											6.716667	0.000288
											6.733333	0.000064
											6.75	0.00009
											6.766667	-0.000104
											6.783333	-0.000298
											6.8	-0.000562
											6.816667	-0.000765
											6.833333	-0.000879
											6.85	-0.001073
											6.866667	-0.001087
											6.883333	-0.001421
											6.9	-0.001805
											6.916667	-0.002119
											6.933333	-0.002084
											6.95	-0.00217
											6.966667	-0.002576
											6.983333	-0.002162
											7	-0.002748
											7.016667	-0.002114
											7.033333	-0.00079
											7.05	-0.024177
											7.066667	-0.064815
											7.083333	-0.120723
											7.1	-0.196061
											7.116667	-0.272309
											7.133333	-0.331957
											7.15	-0.371145
											7.166667	-0.387824
											7.183333	-0.387313
											7.2	-0.368903
											7.216667	-0.338892
											7.233333	-0.306542
											7.25	-0.272011
											7.266667	-0.239751
											7.283333	-0.21223
											7.3	-0.18488
											7.316667	-0.164791
											7.333333	-0.144621
											7.35	-0.130481
											7.366667	-0.122561
											7.383333	-0.110272
											7.4	-0.101512
											7.416667	-0.090352
											7.433333	-0.082723
											7.45	-0.073593
											7.466667	-0.069723
											7.483333	-0.062814
											7.5	-0.054954
											7.516667	-0.046654
											7.533333	-0.041934
											7.55	-0.039274
											7.566667	-0.036084
											7.583333	-0.032764
											7.6	-0.029544
											7.616667	-0.026444
											7.633333	-0.023594
											7.65	-0.021603
											7.666667	-0.019792
											7.683333	-0.01846
											7.7	-0.017189
											7.716667	-0.015498
											7.733333	-0.013547
											7.75	-0.012245
											7.766667	-0.010643
											7.783333	-0.00941
											7.8	-0.008487
											7.816667	-0.007384
											7.833333	-0.006771
											7.85	-0.006578
											7.866667	-0.006095
											7.883333	-0.005602
											7.9	-0.005146
											7.916667	-0.004831
											7.933333	-0.004505
											7.95	-0.00399
											7.966667	-0.003254
											7.983333	-0.002789
											8	-0.002453
											8.016667	-0.002465
											8.033333	-0.002437
											8.05	-0.002468
											8.066667	-0.002469
											8.083333	-0.002401
											8.1	-0.002172
											8.116667	-0.002064
											8.133333	-0.002433
											8.15	-0.0025
											8.166667	-0.002498
											8.183333	-0.002346
											8.2	-0.002254
											8.216667	-0.002331
											8.233333	-0.002409
											8.25	-0.002275
											8.266667	-0.002348
											8.283333	-0.002492
											8.3	-0.002795
											8.316667	-0.002669
											8.333333	-0.002612
											8.35	-0.002425
											8.366667	-0.002267
											8.383333	-0.002116
											8.4	-0.001884
											8.416667	-0.001573
											8.433333	-0.001061
											8.45	-0.00058
											8.466667	-0.000358
											8.483333	-0.000376
											8.5	-0.000299
											8.516667	-0.000222
											8.533333	0.000106
											8.55	0.000423
											8.566667	0.00055
											8.583333	0.000407
											8.6	0.000524
											8.616667	0.000757
											8.633333	0.00095
											8.65	0.001063
											8.666667	0.001227
											8.683333	0.00099
											8.7	0.000963
											8.716667	0.000827
											8.733333	0.000594
											8.75	0.000402
											8.766667	0.000291
											8.783333	0.00019
											8.8	0.000369
											8.816667	0.000388
											8.833333	0.000276
											8.85	0.000197
											8.866667	0.000099
											8.883333	0.000101
											8.9	0.000213
											8.916667	0.000266
											8.933333	0.000168
											8.95	0.00007
											8.966667	0.000172
											8.983333	0.000065
											9	-0.000042
											9.016667	0.000021
											9.033333	0.000044
											9.05	0.000107
											9.066667	0.00033
											9.083333	0.000453
											9.1	0.000423
											9.116667	0.000244
											9.133333	-0.000045
											9.15	-0.000195
											9.166667	-0.000144
											9.183333	-0.000213
											9.2	-0.000453
											9.216667	-0.000437
											9.233333	-0.000582
											9.25	-0.000476
											9.266667	-0.000401
											9.283333	-0.000646
											9.3	-0.000911
											9.316667	-0.000776
											9.333333	-0.000736
											9.35	-0.000749
											9.366667	-0.000831
											9.383333	-0.001134
											9.4	-0.001517
											9.416667	-0.00168
											9.433333	-0.001652
											9.45	-0.00145
											9.466667	-0.001111
											9.483333	-0.000902
											9.5	-0.000814
											9.516667	-0.000815
											9.533333	-0.000517
											9.55	-0.000388
											9.566667	-0.000261
											9.583333	0.00007
											9.6	0.000202
											9.616667	0.000263
											9.633333	0.000255
											9.65	0.000137
											9.666667	0.000068
											9.683333	0.00015
											9.7	0.000387
											9.716667	0.000644
											9.733333	0.000821
											9.75	0.000808
											9.766667	0.000825
											9.783333	0.000742
											9.8	0.00062
											9.816667	0.000584
											9.833333	0.000528
											9.85	0.000433
											9.866667	0.000247
											9.883333	0.000211
											9.9	0.000106
											9.916667	0.00018
											9.933333	0.000242
											9.95	-0.000206
											9.966667	-0.000104
											9.983333	0.000118
											10	0.00013
											10.016667	0.000632
											10.033333	-0.001826
											10.05	-0.018555
											10.066667	-0.053046
											10.083333	-0.104656
											10.1	-0.170896
											10.116667	-0.241607
											10.133333	-0.295627
											10.15	-0.331817
											10.166667	-0.353689
											10.183333	-0.357791
											10.2	-0.344164
											10.216667	-0.322546
											10.233333	-0.293929
											10.25	-0.260551
											10.266667	-0.229214
											10.283333	-0.204006
											10.3	-0.179151
											10.316667	-0.160105
											10.333333	-0.14397
											10.35	-0.130085
											10.366667	-0.118199
											10.383333	-0.106874
											10.4	-0.094598
											10.416667	-0.087715
											10.433333	-0.077001
											10.45	-0.069808
											10.466667	-0.065574
											10.483333	-0.057851
											10.5	-0.047897
											10.516667	-0.042164
											10.533333	-0.037472
											10.55	-0.03404
											10.566667	-0.031489
											10.583333	-0.028357
											10.6	-0.025326
											10.616667	-0.022674
											10.633333	-0.020323
											10.65	-0.018292
											10.666667	-0.016792
											10.683333	-0.015592
											10.7	-0.014493
											10.716667	-0.013393
											10.733333	-0.011883
											10.75	-0.010193
											10.766667	-0.008724
											10.783333	-0.007506
											10.8	-0.006468
											10.816667	-0.00573
											10.833333	-0.005032
											10.85	-0.004243
											10.866667	-0.003565
											10.883333	-0.003067
											10.9	-0.002551
											10.916667	-0.002084
											10.933333	-0.001628
											10.95	-0.001211
											10.966667	-0.000935
											10.983333	-0.000548
											11	-0.000002
											11.016667	0.000253
											11.033333	0.000308
											11.05	0.000353
											11.066667	0.000228
											11.083333	0.000043
											11.1	-0.000072
											11.116667	-0.000137
											11.133333	-0.000253
											11.15	-0.000209
											11.166667	-0.000076
											11.183333	-0.000032
											11.2	-0.000128
											11.216667	-0.000325
											11.233333	-0.000431
											11.25	-0.000568
											11.266667	-0.000636
											11.283333	-0.000684
											11.3	-0.000712
											11.316667	-0.000749
											11.333333	-0.000847
											11.35	-0.000905
											11.366667	-0.000853
											11.383333	-0.000901
											11.4	-0.00087
											11.416667	-0.000668
											11.433333	-0.000467
											11.45	-0.000315
											11.466667	-0.000194
											11.483333	-0.000192
											11.5	-0.000129
											11.516667	-0.000087
											11.533333	0.000026
											11.55	0.000138
											11.566667	0.000221
											11.583333	0.000283
											11.6	0.000266
											11.616667	0.000322
											11.633333	0.000558
											11.65	0.000824
											11.666667	0.00098
											11.683333	0.001006
											11.7	0.000922
											11.716667	0.000778
											11.733333	0.000678
											11.75	0.000519
											11.766667	0.000339
											11.783333	0.0002
											11.8	0.000181
											11.816667	0.000132
											11.833333	0.000073
											11.85	-0.000043
											11.866667	0.000033
											11.883333	-0.00007
											11.9	-0.000074
											11.916667	-0.000148
											11.933333	-0.000262
											11.95	-0.000246
											11.966667	-0.000208
											11.983333	-0.000346
											12	-0.000375
											12.016667	-0.000333
											12.033333	-0.000252
											12.05	-0.00005
											12.066667	0.000071
											12.083333	0.000114
											12.1	0.000151
											12.116667	0.000238
											12.133333	0.000286
											12.15	0.000243
											12.166667	0.0003
											12.183333	0.000238
											12.2	0.000275
											12.216667	0.000358
											12.233333	0.000461
											12.25	0.000565
											12.266667	0.000688
											12.283333	0.000502
											12.3	0.000305
											12.316667	0.000348
											12.333333	0.000306
											12.35	0.000165
											12.366667	0.000135
											12.383333	0.000134
											12.4	0.000093
											12.416667	0.000122
											12.433333	0.000191
											12.45	0.000413
											12.466667	0.000497
											12.483333	0.000661
											12.5	0.000605
											12.516667	0.000539
											12.533333	0.000492
											12.55	0.000466
											12.566667	0.000391
											12.583333	0.000558
											12.6	0.000605
											12.616667	0.000461
											12.633333	0.000288
											12.65	0.000185
											12.666667	0.000102
											12.683333	-0.000162
											12.7	-0.000285
											12.716667	-0.000148
											12.733333	-0.000111
											12.75	-0.000105
											12.766667	-0.000288
											12.783333	-0.000681
											12.8	-0.000964
											12.816667	-0.00117
											12.833333	-0.001166
											12.85	-0.001092
											12.866667	-0.001028
											12.883333	-0.000994
											12.9	-0.00098
											12.916667	-0.001016
											12.933333	-0.000645
											12.95	-0.000395
											12.966667	-0.000555
											12.983333	-0.000075
											13	0.000435
											13.016667	0.000186
											13.033333	0.002416
											13.05	-0.009617
											13.066667	-0.03797
											13.083333	-0.079004
											13.1	-0.135468
											13.116667	-0.196342
											13.133333	-0.245966
											13.15	-0.28396
											13.166667	-0.306665
											13.183333	-0.314762
											13.2	-0.31061
											13.216667	-0.298197
											13.233333	-0.274335
											13.25	-0.248952
											13.266667	-0.220779
											13.283333	-0.199117
											13.3	-0.174238
											13.316667	-0.154939
											13.333333	-0.1372
											13.35	-0.12415
											13.366667	-0.114651
											13.383333	-0.101922
											13.4	-0.097193
											13.416667	-0.086886
											13.433333	-0.08015
											13.45	-0.072474
											13.466667	-0.064087
											13.483333	-0.055521
											13.5	-0.050935
											13.516667	-0.046399
											13.533333	-0.042244
											13.55	-0.037251
											13.566667	-0.033667
											13.583333	-0.030504
											13.6	-0.02752
											13.616667	-0.024937
											13.633333	-0.022333
											13.65	-0.019911
											13.666667	-0.01813
											13.683333	-0.016739
											13.7	-0.015217
											13.716667	-0.013216
											13.733333	-0.011295
											13.75	-0.010094
											13.766667	-0.009493
											13.783333	-0.008974
											13.8	-0.008035
											13.816667	-0.007066
											13.833333	-0.006517
											13.85	-0.005958
											13.866667	-0.005419
											13.883333	-0.00485
											13.9	-0.004553
											13.916667	-0.004276
											13.933333	-0.004049
											13.95	-0.003811
											13.966667	-0.003544
											13.983333	-0.003397
											14	-0.00321
											14.016667	-0.002954
											14.033333	-0.002668
											14.05	-0.002542
											14.066667	-0.002257
											14.083333	-0.001901
											14.1	-0.001665
											14.116667	-0.001429
											14.133333	-0.001275
											14.15	-0.00104
											14.166667	-0.000795
											14.183333	-0.000351
											14.2	-0.000106
											14.216667	0.000158
											14.233333	0.000423
											14.25	0.000617
											14.266667	0.00081
											14.283333	0.000924
											14.3	0.001058
											14.316667	0.001331
											14.333333	0.001495
											14.35	0.001498
											14.366667	0.001442
											14.383333	0.001505
											14.4	0.001438
											14.416667	0.001431
											14.433333	0.001414
											14.45	0.001277
											14.466667	0.00099
											14.483333	0.000753
											14.5	0.000636
											14.516667	0.000418
											14.533333	0.000221
											14.55	-0.000056
											14.566667	-0.000304
											14.583333	-0.000391
											14.6	-0.000548
											14.616667	-0.000496
											14.633333	-0.000493
											14.65	-0.00047
											14.666667	-0.000577
											14.683333	-0.000745
											14.7	-0.001032
											14.716667	-0.001329
											14.733333	-0.001416
											14.75	-0.001534
											14.766667	-0.001561
											14.783333	-0.001308
											14.8	-0.000985
											14.816667	-0.001062
											14.833333	-0.000819
											14.85	-0.000715
											14.866667	-0.000662
											14.883333	-0.000358
											14.9	-0.000125
											14.916667	-0.000211
											14.933333	-0.000148
											14.95	0.000096
											14.966667	0.00008
											14.983333	0.000014
											15	0.000019
											15.016667	0.000023
											15.033333	0.000058
											15.05	0.000202
											15.066667	0.000356
											15.083333	0.000421
											15.1	0.000387
											15.116667	0.000372
											15.133333	0.000358
											15.15	0.000453
											15.166667	0.000619
											15.183333	0.000774
											15.2	0.00077
											15.216667	0.000866
											15.233333	0.000702
											15.25	0.000528
											15.266667	0.000294
											15.283333	0.00007
											15.3	-0.000144
											15.316667	-0.000118
											15.333333	-0.000083
											15.35	0.000013
											15.366667	0.000118
											15.383333	-0.000047
											15.4	-0.000052
											15.416667	-0.000217
											15.433333	-0.000402
											15.45	-0.000679
											15.466667	-0.000947
											15.483333	-0.001144
											15.5	-0.001442
											15.516667	-0.00156
											15.533333	-0.001178
											15.55	-0.000875
											15.566667	-0.000744
											15.583333	-0.000725
											15.6	-0.000886
											15.616667	-0.000797
											15.633333	-0.000848
											15.65	-0.000919
											15.666667	-0.0008
											15.683333	-0.000492
											15.7	-0.000214
											15.716667	-0.000137
											15.733333	-0.00003
											15.75	0.000028
											15.766667	0.000185
											15.783333	0.000402
											15.8	0.00061
											15.816667	0.000818
											15.833333	0.000716
											15.85	0.000724
											15.866667	0.000713
											15.883333	0.000731
											15.9	0.001179
											15.916667	0.001457
											15.933333	0.001467
											15.95	0.001348
											15.966667	0.001688
											15.983333	0.001849
											16	0.00154
											16.016667	0.00172
											16.033333	0.002901
											16.05	-0.008837
											16.066667	-0.038304
											16.083333	-0.074191
											16.1	-0.121758
											16.116667	-0.173936
											16.133333	-0.216863
											16.15	-0.24347
											16.166667	-0.262356
											16.183333	-0.268811
											16.2	-0.270256
											16.216667	-0.260932
											16.233333	-0.241787
											16.25	-0.217592
											16.266667	-0.195337
											16.283333	-0.176302
											16.3	-0.156416
											16.316667	-0.140959
											16.333333	-0.125453
											16.35	-0.113847
											16.366667	-0.104291
											16.383333	-0.092714
											16.4	-0.080458
											16.416667	-0.077131
											16.433333	-0.070194
											16.45	-0.059726
											16.466667	-0.054129
											16.483333	-0.050642
											16.5	-0.046184
											16.516667	-0.041447
											16.533333	-0.037809
											16.55	-0.033691
											16.566667	-0.029874
											16.583333	-0.025876
											16.6	-0.023488
											16.616667	-0.02186
											16.633333	-0.020252
											16.65	-0.018584
											16.666667	-0.017456
											16.683333	-0.015828
											16.7	-0.01406
											16.716667	-0.012892
											16.733333	-0.011794
											16.75	-0.010606
											16.766667	-0.009408
											16.783333	-0.00813
											16.8	-0.007142
											16.816667	-0.006184
											16.833333	-0.005857
											16.85	-0.005659
											16.866667	-0.004941
											16.883333	-0.004213
											16.9	-0.003686
											16.916667	-0.003539
											16.933333	-0.003202
											16.95	-0.002775
											16.966667	-0.002158
											16.983333	-0.001851
											17	-0.001614
											17.016667	-0.001298
											17.033333	-0.001072
											17.05	-0.001296
											17.066667	-0.00135
											17.083333	-0.001454
											17.1	-0.001729
											17.116667	-0.001823
											17.133333	-0.001758
											17.15	-0.001504
											17.166667	-0.001419
											17.183333	-0.001365
											17.2	-0.001311
											17.216667	-0.001366
											17.233333	-0.001512
											17.25	-0.001819
											17.266667	-0.001927
											17.283333	-0.002024
											17.3	-0.002282
											17.316667	-0.00242
											17.333333	-0.002567
											17.35	-0.002495
											17.366667	-0.002324
											17.383333	-0.002184
											17.4	-0.001974
											17.416667	-0.001744
											17.433333	-0.001724
											17.45	-0.001774
											17.466667	-0.001834
											17.483333	-0.001795
											17.5	-0.001678
											17.516667	-0.001681
											17.533333	-0.001394
											17.55	-0.001117
											17.566667	-0.00091
											17.583333	-0.000893
											17.6	-0.000986
											17.616667	-0.000962
											17.633333	-0.000669
											17.65	-0.000475
											17.666667	-0.000461
											17.683333	-0.000567
											17.7	-0.000793
											17.716667	-0.00085
											17.733333	-0.000868
											17.75	-0.000827
											17.766667	-0.000746
											17.783333	-0.000564
											17.8	-0.000443
											17.816667	-0.000262
											17.833333	-0.000201
											17.85	-0.00029
											17.866667	-0.00037
											17.883333	-0.000209
											17.9	-0.000049
											17.916667	0.000092
											17.933333	0.000242
											17.95	0.000353
											17.966667	0.000324
											17.983333	0.000326
											18	0.000289
											18.016667	0.000421
											18.033333	0.000564
											18.05	0.000596
											18.066667	0.000699
											18.083333	0.000762
											18.1	0.000889
											18.116667	0.000945
											18.133333	0.000992
											18.15	0.000728
											18.166667	0.000555
											18.183333	0.000681
											18.2	0.000798
											18.216667	0.000719
											18.233333	0.00058
											18.25	0.000472
											18.266667	0.000453
											18.283333	0.000384
											18.3	0.000526
											18.316667	0.000337
											18.333333	0.000201
											18.35	0.000107
											18.366667	-0.000008
											18.383333	-0.000123
											18.4	-0.000187
											18.416667	-0.000292
											18.433333	-0.000447
											18.45	-0.00051
											18.466667	-0.000412
											18.483333	-0.000104
											18.5	0.000014
											18.516667	0.000062
											18.533333	-0.00007
											18.55	-0.000253
											18.566667	-0.000254
											18.583333	-0.000234
											18.6	0.000025
											18.616667	0.000345
											18.633333	0.000605
											18.65	0.000524
											18.666667	0.000304
											18.683333	0.000104
											18.7	-0.000005
											18.716667	-0.000045
											18.733333	-0.000074
											18.75	0.000056
											18.766667	-0.000163
											18.783333	-0.000513
											18.8	-0.000692
											18.816667	-0.000612
											18.833333	-0.000652
											18.85	-0.000311
											18.866667	-0.000001
											18.883333	-0.00003
											18.9	-0.00038
											18.916667	-0.00055
											18.933333	0.00002
											18.95	0.00072
											18.966667	0.00117
											18.983333	0.00161
											19	0.003069
											19.016667	0.003339
											19.033333	0.004629
											19.05	-0.002332
											19.066667	-0.026413
											19.083333	-0.054244
											19.1	-0.093364
											19.116667	-0.135785
											19.133333	-0.169736
											19.15	-0.194047
											19.166667	-0.210269
											19.183333	-0.217671
											19.2	-0.222552
											19.216667	-0.215644
											19.233333	-0.201556
											19.25	-0.185378
											19.266667	-0.17264
											19.283333	-0.153092
											19.3	-0.136065
											19.316667	-0.122468
											19.333333	-0.110311
											19.35	-0.100824
											19.366667	-0.093167
											19.383333	-0.08479
											19.4	-0.076233
											19.416667	-0.069368
											19.433333	-0.062282
											19.45	-0.055856
											19.466667	-0.050081
											19.483333	-0.043415
											19.5	-0.039019
											19.516667	-0.034994
											19.533333	-0.03071
											19.55	-0.026655
											19.566667	-0.024011
											19.583333	-0.022277
											19.6	-0.020033
											19.616667	-0.018029
											19.633333	-0.015815
											19.65	-0.013722
											19.666667	-0.011979
											19.683333	-0.010417
											19.7	-0.009215
											19.716667	-0.008382
											19.733333	-0.00711
											19.75	-0.006188
											19.766667	-0.005496
											19.783333	-0.004726
											19.8	-0.003845
											19.816667	-0.003135
											19.833333	-0.002324
											19.85	-0.001814
											19.866667	-0.001393
											19.883333	-0.001053
											19.9	-0.000855
											19.916667	-0.000767
											19.933333	-0.000698
											19.95	-0.00046
											19.966667	-0.000352
											19.983333	-0.000323
											20	-0.000075
											20.016667	-0.000069
											20.033333	0.000137
											20.05	0.000353
											20.066667	0.000479
											20.083333	0.000445
											20.1	0.000511
											20.116667	0.000427
											20.133333	0.000481
											20.15	0.000705
											20.166667	0.000768
											20.183333	0.000992
											20.2	0.001195
											20.216667	0.001369
											20.233333	0.001492
											20.25	0.001634
											20.266667	0.001585
											20.283333	0.001666
											20.3	0.001966
											20.316667	0.001957
											20.333333	0.001798
											20.35	0.001659
											20.366667	0.001538
											20.383333	0.001416
											20.4	0.001204
											20.416667	0.000772
											20.433333	0.00044
											20.45	0.000338
											20.466667	0.000166
											20.483333	-0.000167
											20.5	-0.000522
											20.516667	-0.000977
											20.533333	-0.001263
											20.55	-0.001478
											20.566667	-0.001313
											20.583333	-0.000878
											20.6	-0.000874
											20.616667	-0.000992
											20.633333	-0.000971
											20.65	-0.001049
											20.666667	-0.000998
											20.683333	-0.000546
											20.7	-0.000365
											20.716667	-0.000083
											20.733333	0.000265
											20.75	0.000633
											20.766667	0.001071
											20.783333	0.0012
											20.8	0.001338
											20.816667	0.001096
											20.833333	0.001064
											20.85	0.001109
											20.866667	0.000923
											20.883333	0.000868
											20.9	0.001022
											20.916667	0.001356
											20.933333	0.001061
											20.95	0.000725
											20.966667	0.000518
											20.983333	0.000128
											21	-0.000051
											21.016667	-0.000231
											21.033333	-0.000341
											21.05	-0.00058
											21.066667	-0.00075
											21.083333	-0.00076
											21.1	-0.000674
											21.116667	-0.000568
											21.133333	-0.000501
											21.15	-0.000565
											21.166667	-0.000678
											21.183333	-0.000942
											21.2	-0.000986
											21.216667	-0.001003
											21.233333	-0.00108
											21.25	-0.000677
											21.266667	-0.000174
											21.283333	-0.000042
											21.3	-0.000089
											21.316667	0.000064
											21.333333	0.000205
											21.35	0.000366
											21.366667	0.000587
											21.383333	0.000588
											21.4	0.000509
											21.416667	0.000311
											21.433333	0.000292
											21.45	0.000173
											21.466667	-0.000036
											21.483333	-0.000085
											21.5	-0.000014
											21.516667	0.000157
											21.533333	0.000178
											21.55	0.000179
											21.566667	0.000101
											21.583333	-0.000117
											21.6	-0.000484
											21.616667	-0.000602
											21.633333	-0.000389
											21.65	-0.000457
											21.666667	-0.000484
											21.683333	-0.000451
											21.7	-0.000195
											21.716667	0.00014
											21.733333	0.000285
											21.75	0.000541
											21.766667	0.000576
											21.783333	0.000552
											21.8	0.000577
											21.816667	0.000578
											21.833333	0.000498
											21.85	0.000408
											21.866667	0.000488
											21.883333	0.000628
											21.9	0.000858
											21.916667	0.000968
											21.933333	0.001033
											21.95	0.000659
											21.966667	0.000004
											21.983333	-0.00039
											22	-0.000254
											22.016667	0.000581
											22.033333	0.001377
											22.05	-0.005514
											22.066667	-0.024333
											22.083333	-0.050982
											22.1	-0.085782
											22.116667	-0.116681
											22.133333	-0.14233
											22.15	-0.156109
											22.166667	-0.168506
											22.183333	-0.174011
											22.2	-0.172336
											22.216667	-0.16694
											22.233333	-0.157655
											22.25	-0.15099
											22.266667	-0.137284
											22.283333	-0.121678
											22.3	-0.107968
											22.316667	-0.097969
											22.333333	-0.08669
											22.35	-0.07904
											22.366667	-0.072711
											22.383333	-0.062711
											22.4	-0.057642
											22.416667	-0.052989
											22.433333	-0.047956
											22.45	-0.043123
											22.466667	-0.03953
											22.483333	-0.035867
											22.5	-0.032094
											22.516667	-0.028801
											22.533333	-0.026336
											22.55	-0.02386
											22.566667	-0.021925
											22.583333	-0.020019
											22.6	-0.017613
											22.616667	-0.016047
											22.633333	-0.015191
											22.65	-0.014364
											22.666667	-0.013026
											22.683333	-0.011798
											22.7	-0.01074
											22.716667	-0.010112
											22.733333	-0.009253
											22.75	-0.008255
											22.766667	-0.007686
											22.783333	-0.006926
											22.8	-0.006626
											22.816667	-0.006507
											22.833333	-0.006317
											22.85	-0.005927
											22.866667	-0.005637
											22.883333	-0.005267
											22.9	-0.004695
											22.916667	-0.004144
											22.933333	-0.003593
											22.95	-0.003142
											22.966667	-0.003041
											22.983333	-0.00301
											23	-0.002789
											23.016667	-0.002567
											23.033333	-0.002285
											23.05	-0.002093
											23.066667	-0.001972
											23.083333	-0.00183
											23.1	-0.001708
											23.116667	-0.001456
											23.133333	-0.001064
											23.15	-0.000872
											23.166667	-0.000791
											23.183333	-0.000799
											23.2	-0.000797
											23.216667	-0.000675
											23.233333	-0.000643
											23.25	-0.000552
											23.266667	-0.00061
											23.283333	-0.000659
											23.3	-0.000637
											23.316667	-0.000696
											23.333333	-0.000745
											23.35	-0.000733
											23.366667	-0.000692
											23.383333	-0.000702
											23.4	-0.000712
											23.416667	-0.000741
											23.433333	-0.000651
											23.45	-0.00051
											23.466667	-0.0005
											23.483333	-0.00037
											23.5	-0.000291
											23.516667	-0.000291
											23.533333	-0.000242
											23.55	-0.000433
											23.566667	-0.000524
											23.583333	-0.000574
											23.6	-0.000395
											23.616667	-0.000136
											23.633333	0.000033
											23.65	0.000102
											23.666667	0.00015
											23.683333	0.000149
											23.7	0.000238
											23.716667	0.000477
											23.733333	0.000537
											23.75	0.000697
											23.766667	0.000626
											23.783333	0.000586
											23.8	0.000446
											23.816667	0.000126
											23.833333	0.000106
											23.85	0.000306
											23.866667	0.000467
											23.883333	0.000699
											23.9	0.00093
											23.916667	0.001021
											23.933333	0.000762
											23.95	0.000453
											23.966667	0.000305
											23.983333	0.000357
											24	0.000378
											24.016667	0.00058
											24.033333	0.000582
											24.05	0.000404
											24.066667	0.000496
											24.083333	0.000768
											24.1	0.000819
											24.116667	0.0007
											24.133333	0.00083
											24.15	0.000491
											24.166667	0.000362
											24.183333	0.000103
											24.2	-0.000086
											24.216667	-0.0003
											24.233333	-0.000573
											24.25	-0.000776
											24.266667	-0.000659
											24.283333	-0.000582
											24.3	-0.000565
											24.316667	-0.000739
											24.333333	-0.000968
											24.35	-0.001178
											24.366667	-0.001318
											24.383333	-0.001428
											24.4	-0.001399
											24.416667	-0.001309
											24.433333	-0.001259
											24.45	-0.001084
											24.466667	-0.000933
											24.483333	-0.000921
											24.5	-0.000929
											24.516667	-0.000837
											24.533333	-0.000655
											24.55	-0.000513
											24.566667	-0.000474
											24.583333	-0.000539
											24.6	-0.000664
											24.616667	-0.000648
											24.633333	-0.000543
											24.65	-0.000368
											24.666667	-0.000402
											24.683333	-0.000428
											24.7	-0.000347
											24.716667	-0.000135
											24.733333	0.000087
											24.75	0.000198
											24.766667	0.0003
											24.783333	0.000351
											24.8	0.000283
											24.816667	0.000414
											24.833333	0.000555
											24.85	0.000517
											24.866667	0.000668
											24.883333	0.000909
											24.9	0.001261
											24.916667	0.001372
											24.933333	0.001745
											24.95	0.002379
											24.966667	0.002102
											24.983333	0.001976
											25	0.002659
											25.016667	0.003973
											25.033333	0.004697
											25.05	0.000272
											25.066667	-0.004702
											25.083333	-0.023436
											25.1	-0.047159
											25.116667	-0.071453
											25.133333	-0.096477
											25.15	-0.114941
											25.166667	-0.124253
											25.183333	-0.130635
											25.2	-0.134006
											25.216667	-0.130348
											25.233333	-0.126579
											25.25	-0.119231
											25.266667	-0.109102
											25.283333	-0.100363
											25.3	-0.087882
											25.316667	-0.077692
											25.333333	-0.067942
											25.35	-0.061611
											25.366667	-0.056351
											25.383333	-0.05292
											25.4	-0.04927
											25.416667	-0.045358
											25.433333	-0.041416
											25.45	-0.035874
											25.466667	-0.030712
											25.483333	-0.02776
											25.5	-0.025418
											25.516667	-0.024196
											25.533333	-0.022693
											25.55	-0.02069
											25.566667	-0.018826
											25.583333	-0.016983
											25.6	-0.01539
											25.616667	-0.014207
											25.633333	-0.013174
											25.65	-12
											25.666667	-0.010976
											25.683333	-0.010142
											25.7	-0.009228
											25.716667	-0.008125
											25.733333	-0.007311
											25.75	-0.006667
											25.766667	-0.005833
											25.783333	-0.005188
											25.8	-0.004634
											25.816667	-0.00423
											25.833333	-0.003565
											25.85	-0.003071
											25.866667	-0.002707
											25.883333	-0.002423
											25.9	-0.002158
											25.916667	-0.002014
											25.933333	-0.00191
											25.95	-0.001755
											25.966667	-0.001701
											25.983333	-0.001577
											26	-0.001353
											26.016667	-0.001189
											26.033333	-0.001195
											26.05	-0.001021
											26.066667	-0.000987
											26.083333	-0.000933
											26.1	-0.000799
											26.116667	-0.000775
											26.133333	-0.000662
											26.15	-0.000599
											26.166667	-0.000446
											26.183333	-0.000292
											26.2	-0.000219
											26.216667	-0.000186
											26.233333	0.000007
											26.25	0.00002
											26.266667	-0.000028
											26.283333	-0.000036
											26.3	0.000136
											26.316667	-0.000012
											26.333333	-0.00013
											26.35	-0.000008
											26.366667	0.000033
											26.383333	0.000013
											26.4	0.000184
											26.416667	0.000214
											26.433333	0.000055
											26.45	0.000055
											26.466667	0.000006
											26.483333	-0.000354
											26.5	-0.000556
											26.516667	-0.000427
											26.533333	-0.000478
											26.55	-0.00048
											26.566667	-0.000571
											26.583333	-0.000513
											26.6	-0.000215
											26.616667	-0.000008
											26.633333	0.000019
											26.65	0.000205
											26.666667	0.000232
											26.683333	0.000019
											26.7	0.000135
											26.716667	0.000272
											26.733333	0.000307
											26.75	0.000442
											26.766667	0.000577
											26.783333	0.000592
											26.8	0.000767
											26.816667	0.000832
											26.833333	0.000637
											26.85	0.000631
											26.866667	0.000604
											26.883333	0.000448
											26.9	0.000371
											26.916667	0.000374
											26.933333	0.000187
											26.95	0.000091
											26.966667	0.000232
											26.983333	0.000102
											27	-0.000138
											27.016667	-0.000208
											27.033333	-0.000498
											27.05	-0.000698
											27.066667	-0.000718
											27.083333	-0.00074
											27.1	-0.000904
											27.116667	-0.001109
											27.133333	-0.001334
											27.15	-0.001179
											27.166667	-0.001014
											27.183333	-0.001019
											27.2	-0.001024
											27.216667	-0.000814
											27.233333	-0.000733
											27.25	-0.000693
											27.266667	-0.000763
											27.283333	-0.000843
											27.3	-0.000532
											27.316667	-0.000412
											27.333333	-0.000154
											27.35	-0.000097
											27.366667	0.00013
											27.383333	0.000128
											27.4	-0.000035
											27.416667	-0.000108
											27.433333	-0.00009
											27.45	0.000157
											27.466667	0.000344
											27.483333	0.000221
											27.5	0.000148
											27.516667	0.000085
											27.533333	0.000253
											27.55	0.00029
											27.566667	0.000468
											27.583333	0.000548
											27.6	0.000507
											27.616667	0.000487
											27.633333	0.000486
											27.65	0.000386
											27.666667	0.000286
											27.683333	0.000207
											27.7	0.00009
											27.716667	0.000134
											27.733333	0.000208
											27.75	0.000182
											27.766667	0.000266
											27.783333	0.0003
											27.8	0.000254
											27.816667	0.000284
											27.833333	0.000363
											27.85	0.000493
											27.866667	0.000542
											27.883333	0.000402
											27.9	0.000421
											27.916667	0.00037
											27.933333	0.000506
											27.95	0.000811
											27.966667	0.001047
											27.983333	0.001542
											28	0.001958
											28.016667	0.002813
											28.033333	0.004739
											28.05	0.001838
											28.066667	-0.013401
											28.083333	-0.031619
											28.1	-0.052288
											28.116667	-0.073967
											28.133333	-0.092526
											28.15	-0.100945
											28.166667	-0.101511
											28.183333	-0.099084
											28.2	-0.099748
											28.216667	-0.092972
											28.233333	-0.086206
											28.25	-0.082089
											28.266667	-0.076223
											28.283333	-0.068476
											28.3	-0.061925
											28.316667	-0.054114
											28.333333	-0.049384
											28.35	-0.044483
											28.366667	-0.038363
											28.383333	-0.034822
											28.4	-0.030401
											28.416667	-0.020447
											28.433333	-0.014042
											28.45	-0.008898
											28.466667	-0.005744
											28.483333	-0.00473
											28.5	-0.005195
											28.516667	-0.005761
											28.533333	-0.006454
											28.55	-0.006517
											28.566667	-0.00621
											28.583333	-0.005712
											28.6	-0.005625
											28.616667	-0.005408
											28.633333	-0.005471
											28.65	-0.005792
											28.666667	-0.005662
											28.683333	-0.005123
											28.7	-0.004893
											28.716667	-0.004644
											28.733333	-0.004264
											28.75	-0.003865
											28.766667	-0.003504
											28.783333	-0.002893
											28.8	-0.002482
											28.816667	-0.002481
											28.833333	-0.00241
											28.85	-0.002138
											28.866667	-0.001997
											28.883333	-0.001806
											28.9	-0.001724
											28.916667	-0.001491
											28.933333	-0.001109
											28.95	-0.000677
											28.966667	-0.000725
											28.983333	-0.000833
											29	-0.000701
											29.016667	-0.000609
											29.033333	-0.000686
											29.05	-0.000764
											29.066667	-0.000781
											29.083333	-0.000679
											29.1	-0.000697
											29.116667	-0.000574
											29.133333	-0.000502
											29.15	-0.00063
											29.166667	-0.000678
											29.183333	-0.000757
											29.2	-0.000825
											29.216667	-0.000713
											29.233333	-0.000681
											29.25	-0.00084
											29.266667	-0.001009
											29.283333	-0.001208
											29.3	-0.001297
											29.316667	-0.001516
											29.333333	-0.001735
											29.35	-0.002034
											29.366667	-0.001965
											29.383333	-0.002215
											29.4	-0.002196
											29.416667	-0.002187
											29.433333	-0.002068
											29.45	-0.002149
											29.466667	-0.00219
											29.483333	-0.002292
											29.5	-0.002445
											29.516667	-0.002629
											29.533333	-0.002802
											29.55	-0.003005
											29.566667	-0.002999
											29.583333	-0.002882
											29.6	-0.002666
											29.616667	-0.002493
											29.633333	-0.002379
											29.65	-0.002196
											29.666667	-0.001992
											29.683333	-0.001719
											29.7	-0.001805
											29.716667	-0.001762
											29.733333	-0.001662
											29.75	-0.001552
											29.766667	-0.001332
											29.783333	-0.000972
											29.8	-0.000742
											29.816667	-0.000492
											29.833333	-0.000302
											29.85	-0.000083
											29.866667	0.000125
											29.883333	0.000353
											29.9	0.000591
											29.916667	0.000739
											29.933333	0.000787
											29.95	0.000745
											29.966667	0.000823
											29.983333	0.000561
											30	0.000639
											30.016667	0.000587
											30.033333	0.000796
											30.05	0.000974
											30.066667	0.000952
											30.083333	0.00063
											30.1	0.00087
											30.116667	0.000799
											30.133333	0.000668
											30.15	0.000717
											30.166667	0.000786
											30.183333	0.000695
											30.2	0.000314
											30.216667	0.000013
											30.233333	-0.000197
											30.25	-0.000048
											30.266667	-0.000299
											30.283333	-0.00048
											30.3	-0.000311
											30.316667	-0.000341
											30.333333	-0.000503
											30.35	-0.000406
											30.366667	-0.000118
											30.383333	0.00003
											30.4	-0.000102
											30.416667	-0.000274
											30.433333	-0.000386
											30.45	-0.00051
											30.466667	-0.000685
											30.483333	-0.000819
											30.5	-0.000613
											30.516667	-0.000298
											30.533333	0.000058
											30.55	0.000443
											30.566667	0.000607
											30.583333	0.00058
											30.6	0.000283
											30.616667	0.000236
											30.633333	0.000109
											30.65	0.000022
											30.666667	0.000105
											30.683333	-0.000143
											30.7	-0.000303
											30.716667	-0.000243
											30.733333	-0.000293
											30.75	-0.000402
											30.766667	-0.000432
											30.783333	-0.000232
											30.8	-0.000153
											30.816667	-0.000286
											30.833333	-0.000459
											30.85	-0.000352
											30.866667	-0.000105
											30.883333	0.000062
											30.9	-0.000001
											30.916667	-0.000014
											30.933333	-0.000159
											30.95	-0.000235
											30.966667	-0.000131
											30.983333	0.000803
											31	0.001518
											31.016667	0.003792
											31.033333	0.002526
											31.05	-0.001221
											31.066667	-0.014519
											31.083333	-0.032837
											31.1	-0.047335
											31.116667	-0.066853
											31.133333	-0.079151
											31.15	-0.080519
											31.166667	-0.081778
											31.183333	-0.082017
											31.2	-0.077797
											31.216667	-0.072476
											31.233333	-0.062856
											31.25	-0.056565
											31.266667	-0.055334
											31.283333	-0.049634
											31.3	-0.041065
											31.316667	-0.037915
											31.333333	-0.034715
											31.35	-0.031946
											31.366667	-0.029536
											31.383333	-0.027226
											31.4	-0.024917
											31.416667	-0.022877
											31.433333	-0.020528
											31.45	-0.018399
											31.466667	-0.016779
											31.483333	-0.01555
											31.5	-0.014651
											31.516667	-0.013781
											31.533333	-0.012601
											31.55	-0.011342
											31.566667	-0.010502
											31.583333	-0.009502
											31.6	-0.008462
											31.616667	-0.007573
											31.633333	-0.007003
											31.65	-0.006372
											31.666667	-0.005731
											31.683333	-0.005161
											31.7	-0.00481
											31.716667	-0.004369
											31.733333	-0.004098
											31.75	-0.003828
											31.766667	-0.003456
											31.783333	-0.003053
											31.8	-0.002701
											31.816667	-0.002228
											31.833333	-0.001886
											31.85	-0.001663
											31.866667	-0.001531
											31.883333	-0.001378
											31.9	-0.001403
											31.916667	-0.001458
											31.933333	-0.001323
											31.95	-0.001229
											31.966667	-0.001224
											31.983333	-0.001319
											32	-0.001484
											32.016667	-0.001406
											32.033333	-0.001228
											32.05	-0.001141
											32.066667	-0.000973
											32.083333	-0.000915
											32.1	-0.000877
											32.116667	-0.00077
											32.133333	-0.000749
											32.15	-0.000847
											32.166667	-0.000956
											32.183333	-0.000695
											32.2	-0.000453
											32.216667	-0.000242
											32.233333	0.000029
											32.25	0.000174
											32.266667	0.000239
											32.283333	0.000315
											32.3	0.000461
											32.316667	0.000676
											32.333333	0.000872
											32.35	0.000927
											32.366667	0.000996
											32.383333	0.001056
											32.4	0.001166
											32.416667	0.001167
											32.433333	0.001007
											32.45	0.000767
											32.466667	0.000568
											32.483333	0.00043
											32.5	0.000435
											32.516667	0.00042
											32.533333	0.000344
											32.55	0.000179
											32.566667	0.000134
											32.583333	0.000019
											32.6	0.000135
											32.616667	0.000043
											32.633333	-0.000019
											32.65	0.000059
											32.666667	0.000057
											32.683333	-0.000135
											32.7	-0.000347
											32.716667	-0.000499
											32.733333	-0.0005
											32.75	-0.00041
											32.766667	-0.000271
											32.783333	-0.000141
											32.8	0.000098
											32.816667	0.000267
											32.833333	0.000267
											32.85	0.000266
											32.866667	0.000246
											32.883333	0.000275
											32.9	0.000245
											32.916667	0.000334
											32.933333	0.000354
											32.95	0.000263
											32.966667	0.000062
											32.983333	0.00004
											33	0.000218
											33.016667	0.000326
											33.033333	0.000274
											33.05	0.000182
											33.066667	0.00003
											33.083333	-0.000224
											33.1	-0.000329
											33.116667	-0.000315
											33.133333	-0.00049
											33.15	-0.000696
											33.166667	-0.000761
											33.183333	-0.000747
											33.2	-0.000594
											33.216667	-0.000734
											33.233333	-0.000675
											33.25	-0.000596
											33.266667	-0.000607
											33.283333	-0.000548
											33.3	-0.000628
											33.316667	-0.000779
											33.333333	-0.000836
											33.35	-0.000752
											33.366667	-0.000558
											33.383333	-0.000635
[truncated: 939 more rows]

## Sheet: MAGEA4_M161D_R2
	ΔQ (μcal)	Vol. (μL)	Xt (mM)	Mt (mM)	XMT	∆H (cal/mol)	Fit (cal/mol)	Residual (cal/mol)			DP_X	DP_Y	Fit_X	Fit_Y	NDH_X	NDH_Y
1	-1.78973	1.00	0.00000e0	1.91665e-2	5.11061e-2	-7485.71457	-9928.03370	2442.31914			0.083333	0.000421	0.051106	-9.928034	0.179953	-9.707485
2	-5.13734	2.50	9.74750e-4	1.90731e-2	0.17995	-9707.48531	-9769.56260	62.07729			0.1	0.000019	0.179953	-9.769563	0.310357	-9.339743
3	-4.94442	2.50	3.39060e-3	1.88415e-2	0.31036	-9339.74313	-9471.54216	131.79903			0.116667	-0.000012	0.310357	-9.471542	0.442318	-9.038351
4	-4.78468	2.50	5.77661e-3	1.86128e-2	0.44232	-9038.35130	-9048.25599	9.90469			0.133333	0.000016	0.442318	-9.048256	0.575835	-8.711659
5	-4.61230	2.50	8.13279e-3	1.83868e-2	0.57583	-8711.65887	-8446.00958	-265.64929			0.15	-0.000086	0.575835	-8.44601	0.710908	-7.678376
6	-4.08660	2.50	1.04591e-2	1.81634e-2	0.71091	-7678.37582	-7608.54211	-69.83372			0.166667	-0.000118	0.710908	-7.608542	0.847538	-6.510509
7	-3.49361	2.50	1.27556e-2	1.79427e-2	0.84754	-6510.50868	-6516.97417	6.46549			0.183333	-0.00021	0.847538	-6.516974	0.985725	-5.104597
8	-2.78159	2.50	1.50223e-2	1.77246e-2	0.98573	-5104.59693	-5251.18146	146.58453			0.2	-0.000102	0.985725	-5.251181	1.125468	-3.84405
9	-2.14226	2.50	1.72592e-2	1.75091e-2	1.12547	-3844.05001	-3994.96356	150.91354			0.216667	-0.000124	1.125468	-3.994964	1.266768	-2.984324
10	-1.70334	2.50	1.94662e-2	1.72961e-2	1.26677	-2984.32379	-2927.76760	-56.55619			0.233333	-0.000096	1.266768	-2.927768	1.409624	-2.22927
11	-1.31676	2.50	2.16433e-2	1.70855e-2	1.40962	-2229.27025	-2120.74328	-108.52697			0.25	-0.000238	1.409624	-2.120743	1.554037	-1.739329
12	-1.06275	2.50	2.37907e-2	1.68773e-2	1.55404	-1739.32856	-1548.22399	-191.10457			0.266667	-0.000439	1.554037	-1.548224	1.700007	-1.115423
13	-0.74175	2.50	2.59082e-2	1.66715e-2	1.70001	-1115.42261	-1150.72234	35.29973			0.283333	-0.000511	1.700007	-1.150722	1.847533	-0.712549
14	-0.53127	2.50	2.79959e-2	1.64681e-2	1.84753	-712.54943	-873.63871	161.08929			0.3	-0.000573	1.847533	-0.873639	1.996616	-0.825861
15	-0.57889	2.50	3.00537e-2	1.62669e-2	1.99662	-825.86064	-677.29118	-148.56945			0.316667	-0.000685	1.996616	-0.677291	2.147255	-0.485282
16	-0.39956	2.50	3.20817e-2	1.60680e-2	2.14725	-485.28242	-535.16095	49.87853			0.333333	-0.000537	2.147255	-0.535161
17	0.00000e0	0	3.40799e-2	1.58714e-2	0.00000e0	0.00000e0	0.00000e0	0.00000e0			0.35	-0.000429
											0.366667	-0.00034
											0.383333	-0.000272
											0.4	-0.000173
											0.416667	0.000005
											0.433333	0.000083
											0.45	0.000092
											0.466667	0.000182
											0.483333	0.000392
											0.5	0.000682
											0.516667	0.000762
											0.533333	0.000702
											0.55	0.000722
											0.566667	0.000783
											0.583333	0.000956
											0.6	0.000818
											0.616667	0.000751
											0.633333	0.000713
											0.65	0.000796
											0.666667	0.000579
											0.683333	0.000471
											0.7	0.000156
											0.716667	-0.00012
											0.733333	-0.000076
											0.75	0.000019
											0.766667	-0.000037
											0.783333	-0.000052
											0.8	-0.000298
											0.816667	-0.000623
											0.833333	-0.000639
											0.85	-0.000414
											0.866667	-0.000409
											0.883333	-0.000345
											0.9	-0.00031
											0.916667	-0.000036
											0.933333	0.000308
											0.95	0.000282
											0.966667	0.000146
											0.983333	0.00057
											1	0.000453
											1.016667	-0.000533
											1.033333	0.002671
											1.05	-0.012046
											1.066667	-0.044715
											1.083333	-0.080623
											1.1	-0.115471
											1.116667	-0.141159
											1.133333	-0.154487
											1.15	-0.152726
											1.166667	-0.144364
											1.183333	-0.133226
											1.2	-0.115667
											1.216667	-0.093768
											1.233333	-0.082299
											1.25	-0.07349
											1.266667	-0.063832
											1.283333	-0.050923
											1.3	-0.044318
											1.316667	-0.037813
											1.333333	-0.032659
											1.35	-0.030384
											1.366667	-0.027379
											1.383333	-0.022555
											1.4	-0.01803
											1.416667	-0.01426
											1.433333	-0.01183
											1.45	-0.011171
											1.466667	-0.009801
											1.483333	-0.008532
											1.5	-0.007473
											1.516667	-0.006173
											1.533333	-0.005328
											1.55	-0.004655
											1.566667	-0.003722
											1.583333	-0.002799
											1.6	-0.001616
											1.616667	-0.001102
											1.633333	-0.000999
											1.65	-0.00059
											1.666667	-0.000304
											1.683333	0.000142
											1.7	0.000117
											1.716667	-0.000097
											1.733333	-0.000372
											1.75	-0.000396
											1.766667	-0.000803
											1.783333	-0.000956
											1.8	-0.000969
											1.816667	-0.001152
											1.833333	-0.001165
											1.85	-0.001508
											1.866667	-0.001601
											1.883333	-0.001724
											1.9	-0.001677
											1.916667	-0.00188
											1.933333	-0.002013
											1.95	-0.001915
											1.966667	-0.001808
											1.983333	-0.001791
											2	-0.001674
											2.016667	-0.001645
											2.033333	-0.001599
											2.05	-0.001413
											2.066667	-0.001236
											2.083333	-0.00114
											2.1	-0.001224
											2.116667	-0.001307
											2.133333	-0.001218
											2.15	-0.001194
											2.166667	-0.001109
											2.183333	-0.000934
											2.2	-0.00065
											2.216667	-0.000625
											2.233333	-0.000711
											2.25	-0.000881
											2.266667	-0.000967
											2.283333	-0.000944
											2.3	-0.0009
											2.316667	-0.000927
											2.333333	-0.000764
											2.35	-0.00066
											2.366667	-0.000699
											2.383333	-0.000513
											2.4	-0.000518
											2.416667	-0.000643
											2.433333	-0.000508
											2.45	-0.000453
											2.466667	-0.000148
											2.483333	0.000018
											2.5	0.000039
											2.516667	0.00024
											2.533333	0.000442
											2.55	0.000573
											2.566667	0.000594
											2.583333	0.000696
											2.6	0.000717
											2.616667	0.000979
											2.633333	0.001321
											2.65	0.001433
											2.666667	0.001415
											2.683333	0.001597
											2.7	0.001769
											2.716667	0.001591
											2.733333	0.001535
											2.75	0.0015
											2.766667	0.001654
											2.783333	0.001809
											2.8	0.001984
											2.816667	0.002249
											2.833333	0.002314
											2.85	0.002109
											2.866667	0.001745
											2.883333	0.00147
											2.9	0.001416
											2.916667	0.001332
											2.933333	0.001528
											2.95	0.001463
											2.966667	0.001158
											2.983333	0.000078
											3	-0.000292
											3.016667	-0.000242
											3.033333	-0.000582
											3.05	-0.000722
											3.066667	-0.001012
											3.083333	-0.001432
											3.1	-0.001586
											3.116667	-0.001479
											3.133333	-0.001633
											3.15	-0.001737
											3.166667	-0.00146
											3.183333	-0.001234
											3.2	-0.001207
											3.216667	-0.001217
											3.233333	-0.00149
											3.25	-0.001733
											3.266667	-0.001706
											3.283333	-0.00156
											3.3	-0.001533
											3.316667	-0.001406
											3.333333	-0.001132
											3.35	-0.001227
											3.366667	-0.001071
											3.383333	-0.000815
											3.4	-0.00075
											3.416667	-0.000844
											3.433333	-0.001049
											3.45	-0.000972
											3.466667	-0.000886
											3.483333	-0.001001
											3.5	-0.001055
											3.516667	-0.001269
											3.533333	-0.001204
											3.55	-0.001118
											3.566667	-0.001096
											3.583333	-0.001337
											3.6	-0.001887
											3.616667	-0.002258
											3.633333	-0.002358
											3.65	-0.002339
											3.666667	-0.002289
											3.683333	-0.00222
											3.7	-0.002128
											3.716667	-0.002047
											3.733333	-0.001506
											3.75	-0.000984
											3.766667	-0.000193
											3.783333	0.000339
											3.8	0.00145
											3.816667	0.002564
											3.833333	0.003529
											3.85	0.004624
											3.866667	0.005379
											3.883333	0.005154
											3.9	0.004669
											3.916667	0.005174
											3.933333	0.005316
											3.95	0.004842
											3.966667	0.003778
											3.983333	0.001964
											4	0.00121
											4.016667	-0.000124
											4.033333	0.000572
											4.05	0.000953
											4.066667	-0.01871
											4.083333	-0.058014
											4.1	-0.121377
											4.116667	-0.200731
											4.133333	-0.282384
											4.15	-0.348278
											4.166667	-0.389139
											4.183333	-0.404534
											4.2	-0.39285
											4.216667	-0.368925
											4.233333	-0.3305
											4.25	-0.289095
											4.266667	-0.24992
											4.283333	-0.212385
											4.3	-0.180734
											4.316667	-0.156843
											4.333333	-0.134951
											4.35	-0.11824
											4.366667	-0.104779
											4.383333	-0.089808
											4.4	-0.080827
											4.416667	-0.071462
											4.433333	-0.061567
											4.45	-0.059762
											4.466667	-0.053887
											4.483333	-0.048921
											4.5	-0.040556
											4.516667	-0.035551
											4.533333	-0.032944
											4.55	-0.029057
											4.566667	-0.02586
											4.583333	-0.022622
											4.6	-0.019555
											4.616667	-0.015798
											4.633333	-0.0134
											4.65	-0.012393
											4.666667	-0.010356
											4.683333	-0.008709
											4.7	-0.007571
											4.716667	-0.006184
											4.733333	-0.005087
											4.75	-0.00414
											4.766667	-0.003493
											4.783333	-0.003298
											4.8	-0.003113
											4.816667	-0.002178
											4.833333	-0.001743
											4.85	-0.001488
											4.866667	-0.001543
											4.883333	-0.001518
											4.9	-0.001438
											4.916667	-0.001377
											4.933333	-0.001356
											4.95	-0.001366
											4.966667	-0.001555
											4.983333	-0.001704
											5	-0.001644
											5.016667	-0.001778
											5.033333	-0.001804
											5.05	-0.00164
											5.066667	-0.001715
											5.083333	-0.001531
											5.1	-0.001547
											5.116667	-0.001612
											5.133333	-0.001452
											5.15	-0.001065
											5.166667	-0.000817
											5.183333	-0.00071
											5.2	-0.000602
											5.216667	-0.000215
											5.233333	0.000073
											5.25	0.000198
											5.266667	0.000261
											5.283333	0.000444
											5.3	0.000267
											5.316667	0.00018
											5.333333	0.000163
											5.35	0.000046
											5.366667	0.000079
											5.383333	0.00046
											5.4	0.000461
											5.416667	0.000413
											5.433333	0.000354
											5.45	0.000455
											5.466667	0.000557
											5.483333	0.000408
											5.5	0.00033
											5.516667	0.000091
											5.533333	-0.000157
											5.55	-0.000225
											5.566667	-0.000144
											5.583333	-0.000152
											5.6	-0.000181
											5.616667	0.000053
											5.633333	0.000246
											5.65	0.00047
											5.666667	0.000573
											5.683333	0.000457
											5.7	0.00032
											5.716667	0.000254
											5.733333	0.000289
											5.75	0.000275
											5.766667	0.000302
											5.783333	0.000398
											5.8	0.000825
											5.816667	0.000871
											5.833333	0.000968
											5.85	0.001086
											5.866667	0.000875
											5.883333	0.000785
											5.9	0.000535
											5.916667	0.000244
											5.933333	0.000234
											5.95	-0.000037
											5.966667	-0.000017
											5.983333	-0.000085
											6	-0.000444
											6.016667	-0.000493
											6.033333	-0.000362
											6.05	-0.0005
											6.066667	-0.000649
											6.083333	-0.000788
											6.1	-0.000766
											6.116667	-0.000765
											6.133333	-0.000703
											6.15	-0.000872
											6.166667	-0.00047
											6.183333	-0.000239
											6.2	0.000042
											6.216667	0.000464
											6.233333	0.000515
											6.25	0.000637
											6.266667	0.000938
											6.283333	0.00126
											6.3	0.001471
											6.316667	0.001533
											6.333333	0.001554
											6.35	0.001634
											6.366667	0.001665
											6.383333	0.001626
											6.4	0.001637
											6.416667	0.001868
											6.433333	0.001769
											6.45	0.001437
											6.466667	0.001314
											6.483333	0.00097
											6.5	0.001046
											6.516667	0.000942
											6.533333	0.000779
											6.55	0.000465
											6.566667	0.000048
											6.583333	-0.000508
											6.6	-0.000873
											6.616667	-0.001109
											6.633333	-0.001374
											6.65	-0.00157
											6.666667	-0.001776
											6.683333	-0.002293
											6.7	-0.002318
											6.716667	-0.002392
											6.733333	-0.002117
											6.75	-0.001962
											6.766667	-0.001877
											6.783333	-0.002011
											6.8	-0.002096
											6.816667	-0.00201
											6.833333	-0.001857
											6.85	-0.001434
											6.866667	-0.001051
											6.883333	-0.000788
											6.9	-0.000804
											6.916667	-0.000621
											6.933333	-0.000342
											6.95	-0.00023
											6.966667	-0.000887
											6.983333	-0.000885
											7	-0.001322
											7.016667	-0.000179
											7.033333	-0.002607
											7.05	-0.019043
											7.066667	-0.057688
											7.083333	-0.122973
											7.1	-0.198207
											7.116667	-0.278802
											7.133333	-0.341937
											7.15	-0.382012
											7.166667	-0.396181
											7.183333	-0.38267
											7.2	-0.357759
											7.216667	-0.321439
											7.233333	-0.281648
											7.25	-0.241477
											7.266667	-0.206496
											7.283333	-0.177386
											7.3	-0.150296
											7.316667	-0.129336
											7.333333	-0.112226
											7.35	-0.101036
											7.366667	-0.085816
											7.383333	-0.076776
											7.4	-0.065646
											7.416667	-0.057763
											7.433333	-0.052191
											7.45	-0.045448
											7.466667	-0.037196
											7.483333	-0.031934
											7.5	-0.030081
											7.516667	-0.020969
											7.533333	-0.01833
											7.55	-0.017942
											7.566667	-0.017194
											7.583333	-0.015506
											7.6	-0.014178
											7.616667	-0.01231
											7.633333	-0.010582
											7.65	-0.008694
											7.666667	-0.007797
											7.683333	-0.007091
											7.7	-0.006494
											7.716667	-0.005527
											7.733333	-0.0046
											7.75	-0.003823
											7.766667	-0.002865
											7.783333	-0.002226
											7.8	-0.001637
											7.816667	-0.000998
											7.833333	-0.000909
											7.85	-0.00086
											7.866667	-0.000541
											7.883333	-0.000581
											7.9	-0.000567
											7.916667	-0.000242
											7.933333	-0.000248
											7.95	0.000037
											7.966667	0.000002
											7.983333	-0.000134
											8	-0.000469
											8.016667	-0.000617
											8.033333	-0.000583
											8.05	-0.00057
											8.066667	-0.000757
											8.083333	-0.001103
											8.1	-0.00114
											8.116667	-0.001107
											8.133333	-0.001335
											8.15	-0.00132
											8.166667	-0.001274
											8.183333	-0.001369
											8.2	-0.001734
											8.216667	-0.001558
											8.233333	-0.001433
											8.25	-0.00205
											8.266667	-0.001299
											8.283333	0.002322
											8.3	0.004163
											8.316667	0.003484
											8.333333	0.002914
											8.35	0.002375
											8.366667	0.001881
											8.383333	0.00177
											8.4	0.001568
											8.416667	0.001237
											8.433333	0.000955
											8.45	0.001294
											8.466667	0.001182
											8.483333	0.000892
											8.5	0.000776
											8.516667	0.00081
											8.533333	0.000684
											8.55	0.000697
											8.566667	0.000661
											8.583333	0.000565
											8.6	0.000459
											8.616667	0.000112
											8.633333	0.000216
											8.65	0.00017
											8.666667	-0.000026
											8.683333	-0.000462
											8.7	-0.000698
											8.716667	-0.000674
											8.733333	-0.000536
											8.75	-0.000708
											8.766667	-0.000569
											8.783333	-0.000491
											8.8	-0.000532
											8.816667	-0.000764
											8.833333	-0.000685
											8.85	-0.000437
											8.866667	-0.000268
											8.883333	-0.00022
											8.9	-0.000312
											8.916667	-0.000504
											8.933333	-0.000325
											8.95	-0.000337
											8.966667	-0.00043
											8.983333	-0.000316
											9	-0.000131
											9.016667	-0.000117
											9.033333	-0.000073
											9.05	0.000002
											9.066667	-0.000244
											9.083333	-0.00013
											9.1	-0.000073
											9.116667	-0.000025
											9.133333	0.000003
											9.15	-0.00001
											9.166667	-0.000052
											9.183333	-0.000164
											9.2	-0.000247
											9.216667	-0.000417
											9.233333	-0.000639
											9.25	-0.00084
											9.266667	-0.001082
											9.283333	-0.001063
											9.3	-0.001015
											9.316667	-0.001166
											9.333333	-0.001235
											9.35	-0.001347
											9.366667	-0.001229
											9.383333	-0.001272
											9.4	-0.001634
											9.416667	-0.001746
											9.433333	-0.001718
											9.45	-0.001224
											9.466667	-0.001245
											9.483333	-0.001266
											9.5	-0.001147
											9.516667	-0.000978
											9.533333	-0.00078
											9.55	-0.000841
											9.566667	-0.000483
											9.583333	-0.000208
											9.6	0.000287
											9.616667	0.000691
											9.633333	0.000966
											9.65	0.001251
											9.666667	0.001096
											9.683333	0.001191
											9.7	0.001477
											9.716667	0.001303
											9.733333	0.001559
											9.75	0.001655
											9.766667	0.001801
											9.783333	0.001887
											9.8	0.001764
											9.816667	0.001324
											9.833333	0.001214
											9.85	0.000824
											9.866667	0.000484
											9.883333	0.000315
											9.9	0.000395
											9.916667	0.000145
											9.933333	-0.000462
											9.95	-0.001018
											9.966667	-0.001134
											9.983333	-0.00165
											10	-0.002296
											10.016667	-0.001582
											10.033333	-0.003888
											10.05	-0.019792
											10.066667	-0.053326
											10.083333	-0.111189
											10.1	-0.186542
											10.116667	-0.262865
											10.133333	-0.328858
											10.15	-0.367431
											10.166667	-0.379094
											10.183333	-0.369535
											10.2	-0.344986
											10.216667	-0.308698
											10.233333	-0.271569
											10.25	-0.23666
											10.266667	-0.207311
											10.283333	-0.179702
											10.3	-0.153132
											10.316667	-0.131612
											10.333333	-0.116282
											10.35	-0.099502
											10.366667	-0.087062
											10.383333	-0.078672
											10.4	-0.067102
											10.416667	-0.059752
											10.433333	-0.051321
											10.45	-0.044901
											10.466667	-0.037031
											10.483333	-0.03154
											10.5	-0.02488
											10.516667	-0.022239
											10.533333	-0.019129
											10.55	-0.015889
											10.566667	-0.01292
											10.583333	-0.01195
											10.6	-0.0108
											10.616667	-0.00951
											10.633333	-0.00872
											10.65	-0.007611
											10.666667	-0.006672
											10.683333	-0.005973
											10.7	-0.005545
											10.716667	-0.004806
											10.733333	-0.004237
											10.75	-0.003569
											10.766667	-0.002961
											10.783333	-0.002214
											10.8	-0.001838
											10.816667	-0.001641
											10.833333	-0.001534
											10.85	-0.001278
											10.866667	-0.001081
											10.883333	-0.000725
											10.9	-0.000441
											10.916667	-0.000518
											10.933333	-0.000554
											10.95	-0.00062
											10.966667	-0.000567
											10.983333	-0.000313
											11	-0.00023
											11.016667	-0.000189
											11.033333	-0.000299
											11.05	-0.000019
											11.066667	0.000141
											11.083333	0.00026
											11.1	0.00033
											11.116667	0.00039
											11.133333	0.000537
											11.15	0.000452
											11.166667	0.000348
											11.183333	0.000133
											11.2	0.000109
											11.216667	0.000284
											11.233333	0.000299
											11.25	0.000062
											11.266667	-0.000138
											11.283333	-0.000138
											11.3	-0.000238
											11.316667	-0.000398
											11.333333	-0.000618
											11.35	-0.000908
											11.366667	-0.00118
											11.383333	-0.001225
											11.4	-0.000981
											11.416667	-0.000977
											11.433333	-0.000932
											11.45	-0.000918
											11.466667	-0.000874
											11.483333	-0.00092
											11.5	-0.00094
											11.516667	-0.00075
											11.533333	-0.00058
											11.55	-0.00039
											11.566667	-0.000239
											11.583333	0.000081
											11.6	0.000191
											11.616667	0.00026
											11.633333	0.000329
											11.65	0.000469
											11.666667	0.000468
											11.683333	0.000477
											11.7	0.000486
											11.716667	0.000606
											11.733333	0.000657
											11.75	0.000778
											11.766667	0.00072
											11.783333	0.000662
											11.8	0.000524
											11.816667	0.000466
											11.833333	0.000377
											11.85	0.000271
											11.866667	0.000308
											11.883333	0.000474
											11.9	0.00049
											11.916667	0.000487
											11.933333	0.000553
											11.95	0.000549
											11.966667	0.000647
											11.983333	0.000639
											12	0.00057
											12.016667	0.000542
											12.033333	0.000633
											12.05	0.000795
											12.066667	0.000766
											12.083333	0.000808
											12.1	0.000724
											12.116667	0.00072
											12.133333	0.000736
											12.15	0.000702
											12.166667	0.000538
											12.183333	0.000344
											12.2	0.00019
											12.216667	0.000218
											12.233333	0.000086
											12.25	-0.000096
											12.266667	0.000002
											12.283333	-0.00009
											12.3	-0.000132
											12.316667	-0.000113
											12.333333	-0.000196
											12.35	-0.000459
											12.366667	-0.000692
											12.383333	-0.000955
											12.4	-0.000969
											12.416667	-0.001332
											12.433333	-0.001315
											12.45	-0.00119
											12.466667	-0.001176
											12.483333	-0.001102
											12.5	-0.001329
											12.516667	-0.001555
											12.533333	-0.001802
											12.55	-0.002288
											12.566667	-0.001855
											12.583333	-0.000095
											12.6	0.001086
											12.616667	0.000987
											12.633333	0.000888
											12.65	0.001029
											12.666667	0.00151
											12.683333	0.001681
											12.7	0.001221
											12.716667	0.001091
											12.733333	0.001051
											12.75	0.000791
											12.766667	0.000262
											12.783333	0.000122
											12.8	0.000022
											12.816667	-0.000008
											12.833333	0.000022
											12.85	-0.000169
											12.866667	-0.000239
											12.883333	-0.000319
											12.9	-0.00073
											12.916667	-0.00088
											12.933333	-0.000611
											12.95	-0.000583
											12.966667	-0.000564
											12.983333	-0.000965
											13	-0.001257
											13.016667	-0.000578
											13.033333	-0.000379
											13.05	-0.015601
											13.066667	-0.043813
											13.083333	-0.095506
											13.1	-0.159508
											13.116667	-0.22717
											13.133333	-0.287012
											13.15	-0.329694
											13.166667	-0.349057
											13.183333	-0.341989
											13.2	-0.323262
											13.216667	-0.293394
											13.233333	-0.260767
											13.25	-0.230429
											13.266667	-0.202582
											13.283333	-0.174275
											13.3	-0.152977
											13.316667	-0.133459
											13.333333	-0.112612
											13.35	-0.096094
											13.366667	-0.085417
											13.383333	-0.073279
											13.4	-0.065992
											13.416667	-0.060414
											13.433333	-0.053426
											13.45	-0.047808
											13.466667	-0.043219
											13.483333	-0.038211
											13.5	-0.031663
											13.516667	-0.030345
											13.533333	-0.029366
											13.55	-0.027007
											13.566667	-0.020998
											13.583333	-0.016369
											13.6	-0.01431
											13.616667	-0.013831
											13.633333	-0.012632
											13.65	-0.011452
											13.666667	-0.010162
											13.683333	-0.009001
											13.7	-0.008291
											13.716667	-0.00751
											13.733333	-0.00672
											13.75	-0.006309
											13.766667	-0.005958
											13.783333	-0.005466
											13.8	-0.004944
											13.816667	-0.004211
											13.833333	-0.003779
											13.85	-0.003477
											13.866667	-0.003024
											13.883333	-0.002781
											13.9	-0.002717
											13.916667	-0.002342
											13.933333	-0.002147
											13.95	-0.002013
											13.966667	-0.001818
											13.983333	-0.001623
											14	-0.001489
											14.016667	-0.001251
											14.033333	-0.000894
											14.05	-0.000757
											14.066667	-0.000809
											14.083333	-0.000742
											14.1	-0.000804
											14.116667	-0.000977
											14.133333	-0.001277
											14.15	-0.001426
											14.166667	-0.001426
											14.183333	-0.001315
											14.2	-0.001284
											14.216667	-0.001464
											14.233333	-0.001483
											14.25	-0.00143
											14.266667	-0.001146
											14.283333	-0.001062
											14.3	-0.000747
											14.316667	-0.000613
											14.333333	-0.000499
											14.35	-0.000524
											14.366667	-0.000408
											14.383333	-0.00023
											14.4	0.000348
											14.416667	0.000747
											14.433333	0.001315
											14.45	0.001544
											14.466667	0.001792
											14.483333	0.001861
											14.5	0.001894
											14.516667	0.002147
											14.533333	0.00222
											14.55	0.002323
											14.566667	0.002246
											14.583333	0.002249
											14.6	0.001992
											14.616667	0.001849
											14.633333	0.001827
											14.65	0.001864
											14.666667	0.001651
											14.683333	0.001378
											14.7	0.001066
											14.716667	0.000773
											14.733333	0.00045
											14.75	0.000258
											14.766667	0.000026
											14.783333	-0.000276
											14.8	-0.000588
											14.816667	-0.00083
											14.833333	-0.001232
											14.85	-0.001397
											14.866667	-0.001334
											14.883333	-0.00094
											14.9	-0.001007
											14.916667	-0.000984
											14.933333	-0.000921
											14.95	-0.000987
											14.966667	-0.000807
											14.983333	-0.000582
											15	-0.000687
											15.016667	-0.000692
											15.033333	-0.000626
											15.05	-0.000461
											15.066667	-0.000376
											15.083333	-0.000323
											15.1	-0.000507
											15.116667	-0.000561
											15.133333	-0.000515
											15.15	-0.000569
											15.166667	-0.000664
											15.183333	-0.000778
											15.2	-0.000882
											15.216667	-0.000995
											15.233333	-0.001099
											15.25	-0.001102
											15.266667	-0.001046
											15.283333	-0.001029
											15.3	-0.001003
											15.316667	-0.000946
											15.333333	-0.000925
											15.35	-0.000765
											15.366667	-0.000496
											15.383333	-0.000486
											15.4	-0.000357
											15.416667	-0.000217
											15.433333	-0.000137
											15.45	0.000151
											15.466667	0.000397
											15.483333	0.000544
											15.5	0.000561
											15.516667	0.000738
											15.533333	0.000625
											15.55	0.000872
											15.566667	0.001119
											15.583333	0.001218
											15.6	0.001006
											15.616667	0.001184
											15.633333	0.001202
											15.65	0.001271
											15.666667	0.001429
											15.683333	0.001448
											15.7	0.00153
											15.716667	0.001661
											15.733333	0.001673
											15.75	0.001274
											15.766667	0.000716
											15.783333	0.000308
											15.8	0.000199
											15.816667	0.000123
											15.833333	0.000026
											15.85	-0.00032
											15.866667	-0.000837
											15.883333	-0.001133
											15.9	-0.000909
											15.916667	-0.000946
											15.933333	-0.001462
											15.95	-0.002079
											15.966667	-0.001815
											15.983333	-0.000802
											16	0.000542
											16.016667	0.001055
											16.033333	0.000638
											16.05	-0.009848
											16.066667	-0.034245
											16.083333	-0.077053
											16.1	-0.13231
											16.116667	-0.192567
											16.133333	-0.245524
											16.15	-0.282671
											16.166667	-0.297478
											16.183333	-0.298356
											16.2	-0.286354
											16.216667	-0.261571
											16.233333	-0.237129
											16.25	-0.211097
											16.266667	-0.183634
											16.283333	-0.159362
											16.3	-0.13839
											16.316667	-0.120148
											16.333333	-0.109097
											16.35	-0.094015
											16.366667	-0.080673
											16.383333	-0.069421
											16.4	-0.059969
											16.416667	-0.051158
											16.433333	-0.047637
											16.45	-0.043666
											16.466667	-0.040434
											16.483333	-0.034293
											16.5	-0.029492
											16.516667	-0.026341
											16.533333	-0.02233
											16.55	-0.018049
											16.566667	-0.016389
											16.583333	-0.015288
											16.6	-0.013687
											16.616667	-0.012696
											16.633333	-0.011556
											16.65	-0.010295
											16.666667	-0.009405
											16.683333	-0.008315
											16.7	-0.007255
											16.716667	-0.006035
											16.733333	-0.005385
											16.75	-0.005095
											16.766667	-0.004665
											16.783333	-0.004075
											16.8	-0.003305
											16.816667	-0.002746
											16.833333	-0.002156
											16.85	-0.001617
											16.866667	-0.001137
											16.883333	-0.000837
											16.9	-0.000978
											16.916667	-0.000829
											16.933333	-0.00051
											16.95	-0.000541
											16.966667	-0.000742
											16.983333	-0.000583
											17	-0.000264
											17.016667	-0.000045
											17.033333	0.000133
											17.05	0.000052
											17.066667	-0.00031
											17.083333	-0.000521
											17.1	-0.000503
											17.116667	-0.000344
											17.133333	-0.000236
											17.15	-0.000418
											17.166667	-0.00056
											17.183333	-0.000412
											17.2	-0.000144
											17.216667	-0.000076
											17.233333	-0.000728
											17.25	-0.00139
											17.266667	-0.001863
											17.283333	-0.002105
											17.3	-0.002108
											17.316667	-0.00288
											17.333333	-0.002633
											17.35	-0.002495
											17.366667	-0.002358
											17.383333	-0.002061
											17.4	-0.001884
											17.416667	-0.001687
											17.433333	-0.00187
											17.45	-0.001793
											17.466667	-0.001556
											17.483333	-0.001169
											17.5	-0.000772
											17.516667	-0.000856
											17.533333	-0.000949
											17.55	-0.000873
											17.566667	-0.000776
											17.583333	-0.00068
											17.6	-0.000404
											17.616667	-0.000358
											17.633333	-0.000342
											17.65	-0.000606
											17.666667	-0.00068
											17.683333	-0.000604
											17.7	-0.000678
											17.716667	-0.000712
											17.733333	-0.000796
											17.75	-0.000541
											17.766667	-0.000325
											17.783333	-0.00006
											17.8	0.000186
											17.816667	0.000331
											17.833333	0.000077
											17.85	-0.000208
											17.866667	-0.000043
											17.883333	-0.000088
											17.9	-0.000143
											17.916667	0.000252
											17.933333	0.000277
											17.95	0.000082
											17.966667	-0.000163
											17.983333	-0.000169
											18	-0.000134
											18.016667	0.00004
											18.033333	0.000035
											18.05	-0.000071
											18.066667	-0.000226
											18.083333	-0.000342
											18.1	-0.000448
											18.116667	-0.000384
											18.133333	-0.0001
											18.15	0.000045
											18.166667	-0.000231
											18.183333	-0.000527
											18.2	-0.000453
											18.216667	-0.000289
											18.233333	-0.000345
											18.25	-0.00029
											18.266667	-0.000466
											18.283333	-0.000502
											18.3	-0.000348
											18.316667	-0.000203
											18.333333	0.000002
											18.35	-0.000172
											18.366667	-0.000506
											18.383333	-0.000571
											18.4	-0.000675
											18.416667	-0.000869
											18.433333	-0.000913
											18.45	-0.000375
											18.466667	-0.000025
											18.483333	0.000134
											18.5	-0.000256
											18.516667	-0.000116
											18.533333	0.000063
											18.55	0.000483
											18.566667	0.001256
											18.583333	0.001652
											18.6	0.001959
											18.616667	0.002846
											18.633333	0.003412
											18.65	0.002789
											18.666667	0.002046
											18.683333	0.001564
											18.7	0.001168
											18.716667	0.000902
											18.733333	0.000696
											18.75	0.00065
											18.766667	0.000364
											18.783333	0.000078
											18.8	-0.000398
											18.816667	-0.00061
											18.833333	-0.000722
											18.85	-0.001074
											18.866667	-0.001246
											18.883333	-0.001248
											18.9	-0.0012
											18.916667	-0.001172
											18.933333	-0.001313
											18.95	-0.001685
											18.966667	-0.001686
											18.983333	-0.001647
											19	-0.001398
											19.016667	-0.002069
											19.033333	0.000389
											19.05	-0.009822
											19.066667	-0.028593
											19.083333	-0.067565
											19.1	-0.112866
											19.116667	-0.161767
											19.133333	-0.206799
											19.15	-0.23615
											19.166667	-0.247602
											19.183333	-0.250384
											19.2	-0.241536
											19.216667	-0.224808
											19.233333	-0.20473
											19.25	-0.184262
											19.266667	-0.161154
											19.283333	-0.143097
											19.3	-0.12306
											19.316667	-0.104574
											19.333333	-0.094707
											19.35	-0.083461
											19.366667	-0.073694
											19.383333	-0.066477
											19.4	-0.057491
											19.416667	-0.051286
											19.433333	-0.045671
											19.45	-0.038917
											19.466667	-0.036942
											19.483333	-0.031447
											19.5	-0.027863
											19.516667	-0.025928
											19.533333	-0.022165
											19.55	-0.017983
											19.566667	-0.016321
											19.583333	-0.013778
											19.6	-0.011886
											19.616667	-0.010864
											19.633333	-0.009292
											19.65	-0.007781
											19.666667	-0.006102
											19.683333	-0.004863
											19.7	-0.004284
											19.716667	-0.003814
											19.733333	-0.003145
											19.75	-0.002336
											19.766667	-0.001568
											19.783333	-0.001193
											19.8	-0.000637
											19.816667	-0.000231
											19.833333	0.000144
											19.85	0.00018
											19.866667	0.000126
											19.883333	0.00023
											19.9	0.000402
											19.916667	0.000544
											19.933333	0.000365
											19.95	0.000377
											19.966667	0.000418
											19.983333	0.00047
											20	0.000421
											20.016667	0.000078
											20.033333	-0.000216
											20.05	-0.000279
											20.066667	-0.000352
											20.083333	-0.000655
											20.1	-0.000618
											20.116667	-0.000562
											20.133333	-0.000439
											20.15	-0.000518
											20.166667	-0.000416
											20.183333	-0.000455
											20.2	-0.000623
											20.216667	-0.000622
											20.233333	-0.00073
											20.25	-0.000872
											20.266667	-0.000777
											20.283333	-0.000701
											20.3	-0.000755
											20.316667	-0.00077
											20.333333	-0.000684
											20.35	-0.000548
											20.366667	-0.000476
											20.383333	-0.000426
											20.4	-0.000497
											20.416667	-0.000447
											20.433333	-0.000327
											20.45	-0.000338
											20.466667	-0.000498
											20.483333	-0.0006
											20.5	-0.000546
											20.516667	-0.000462
											20.533333	-0.000428
											20.55	-0.000304
											20.566667	-0.00015
											20.583333	-0.000076
											20.6	-0.000152
											20.616667	-0.000181
											20.633333	-0.000171
											20.65	-0.000371
											20.666667	-0.00057
											20.683333	-0.00065
											20.7	-0.000619
											20.716667	-0.000549
											20.733333	-0.000379
											20.75	-0.00028
											20.766667	-0.00035
											20.783333	-0.000361
											20.8	-0.000421
											20.816667	-0.000512
											20.833333	-0.000422
											20.85	-0.000371
											20.866667	-0.000339
											20.883333	-0.000236
											20.9	-0.000224
											20.916667	-0.000232
											20.933333	-0.00032
											20.95	-0.000288
											20.966667	-0.000182
											20.983333	0.000128
											21	0.000157
											21.016667	-0.000103
											21.033333	0.000017
											21.05	0.000276
											21.066667	0.000226
											21.083333	0.000279
											21.1	0.00031
											21.116667	0.000452
											21.133333	0.000794
											21.15	0.001076
											21.166667	0.001498
											21.183333	0.00191
											21.2	0.002013
											21.216667	0.002541
											21.233333	0.003069
											21.25	0.003397
											21.266667	0.003324
											21.283333	0.003012
											21.3	0.00305
											21.316667	0.002158
											21.333333	0.001478
											21.35	0.001071
											21.366667	0.000923
											21.383333	0.001046
											21.4	0.001018
											21.416667	0.000711
											21.433333	-0.000057
											21.45	-0.000289
											21.466667	-0.000689
											21.483333	-0.000958
											21.5	-0.001077
											21.516667	-0.001007
											21.533333	-0.000886
											21.55	-0.000846
											21.566667	-0.000904
											21.583333	-0.000682
											21.6	-0.00053
											21.616667	-0.000388
											21.633333	-0.000486
											21.65	-0.000804
											21.666667	-0.001032
											21.683333	-0.00105
											21.7	-0.000791
											21.716667	-0.000572
											21.733333	-0.000764
											21.75	-0.000875
											21.766667	-0.000916
											21.783333	-0.000747
											21.8	-0.001018
											21.816667	-0.000945
											21.833333	-0.000982
											21.85	-0.00104
											21.866667	-0.000797
											21.883333	-0.000634
											21.9	-0.000441
											21.916667	-0.000308
											21.933333	-0.000621
											21.95	-0.000384
											21.966667	0.000172
											21.983333	0.000518
											22	0.000585
											22.016667	0.000861
											22.033333	0.002407
											22.05	-0.00028
											22.066667	-0.01488
											22.083333	-0.0464
											22.1	-0.08358
											22.116667	-0.122729
											22.133333	-0.157819
											22.15	-0.184089
											22.166667	-0.199121
											22.183333	-0.199176
											22.2	-0.191891
											22.216667	-0.180226
											22.233333	-0.170212
											22.25	-0.153317
											22.266667	-0.134712
											22.283333	-0.116378
											22.3	-0.101388
											22.316667	-0.089118
											22.333333	-0.076608
											22.35	-0.065078
											22.366667	-0.056288
											22.383333	-0.051017
											22.4	-0.043368
											22.416667	-0.038642
											22.433333	-0.033285
											22.45	-0.031389
											22.466667	-0.026203
											22.483333	-0.022117
											22.5	-0.020191
											22.516667	-0.018465
											22.533333	-0.016752
											22.55	-0.014799
											22.566667	-0.013067
											22.583333	-0.011444
											22.6	-0.010091
											22.616667	-0.008929
											22.633333	-0.008226
											22.65	-0.007365
											22.666667	-0.006605
											22.683333	-0.005946
											22.7	-0.004966
											22.716667	-0.003926
											22.733333	-0.003496
											22.75	-0.003246
											22.766667	-0.003047
											22.783333	-0.002859
											22.8	-0.002491
											22.816667	-0.002574
											22.833333	-0.002526
											22.85	-0.002458
											22.866667	-0.00225
											22.883333	-0.002423
											22.9	-0.002466
											22.916667	-0.00212
											22.933333	-0.002173
											22.95	-0.002507
											22.966667	-0.002291
											22.983333	-0.002344
											23	-0.001628
											23.016667	-0.001182
											23.033333	-0.000997
											23.05	-0.000381
											23.066667	0.000215
											23.083333	0.00022
											23.1	0.000286
											23.116667	0.000602
											23.133333	0.000827
											23.15	0.000943
											23.166667	0.001038
											23.183333	0.001004
											23.2	0.000749
											23.216667	0.000475
											23.233333	0.000351
											23.25	0.000267
											23.266667	0.000203
											23.283333	0.000089
											23.3	-0.000115
											23.316667	-0.000269
											23.333333	-0.000493
											23.35	-0.000577
											23.366667	-0.00068
											23.383333	-0.000833
											23.4	-0.000945
											23.416667	-0.000848
											23.433333	-0.00085
											23.45	-0.000883
											23.466667	-0.000826
											23.483333	-0.000908
											23.5	-0.000968
											23.516667	-0.000859
											23.533333	-0.00081
											23.55	-0.000701
											23.566667	-0.000691
											23.583333	-0.000772
											23.6	-0.000792
											23.616667	-0.000869
											23.633333	-0.000816
											23.65	-0.000833
											23.666667	-0.00074
											23.683333	-0.000498
											23.7	-0.000545
											23.716667	-0.000552
											23.733333	-0.000462
											23.75	-0.000452
											23.766667	-0.000232
											23.783333	-0.000032
											23.8	-0.000172
											23.816667	-0.000162
											23.833333	-0.000102
											23.85	-0.000024
											23.866667	0.000158
											23.883333	0.000009
											23.9	-0.000199
											23.916667	-0.000067
											23.933333	-0.000015
											23.95	0.000017
											23.966667	-0.000113
											23.983333	-0.000065
											24	0.000084
											24.016667	0.000173
											24.033333	0.000271
											24.05	0.00036
											24.066667	0.000399
											24.083333	0.000244
											24.1	0.000144
											24.116667	0.000715
											24.133333	0.001305
											24.15	0.001736
											24.166667	0.001866
											24.183333	0.001837
											24.2	0.00184
											24.216667	0.002125
											24.233333	0.002111
											24.25	0.002067
											24.266667	0.001992
											24.283333	0.001838
											24.3	0.001854
											24.316667	0.002029
											24.333333	0.002367
											24.35	0.002647
											24.366667	0.002836
											24.383333	0.002856
											24.4	0.002886
											24.416667	0.003016
											24.433333	0.003206
											24.45	0.003448
											24.466667	0.003595
											24.483333	0.003662
											24.5	0.003879
											24.516667	0.003846
											24.533333	0.004093
											24.55	0.00473
											24.566667	0.005097
											24.583333	0.005056
											24.6	0.004784
											24.616667	0.004703
											24.633333	0.004351
											24.65	0.0045
											24.666667	0.004298
											24.683333	-0.003181
											24.7	-0.011126
											24.716667	-0.015842
											24.733333	-0.018687
											24.75	-0.018293
											24.766667	-0.017328
											24.783333	-0.014324
											24.8	-0.007533
											24.816667	-0.006987
											24.833333	-0.00378
											24.85	0.000596
											24.866667	0.002082
											24.883333	0.002479
											24.9	0.001985
											24.916667	0.001712
											24.933333	0.002058
											24.95	0.002122
											24.966667	0.001716
											24.983333	0.00138
											25	0.002023
											25.016667	0.003717
											25.033333	0.000731
											25.05	-0.004205
											25.066667	-0.016299
											25.083333	-0.040002
											25.1	-0.066346
											25.116667	-0.10218
											25.133333	-0.126944
											25.15	-0.141477
											25.166667	-0.149483
											25.183333	-0.1513
											25.2	-0.147227
											25.216667	-0.141253
											25.233333	-0.13258
											25.25	-0.117337
											25.266667	-0.100794
											25.283333	-0.089097
											25.3	-0.076443
											25.316667	-0.068338
											25.333333	-0.056894
											25.35	-0.0486
											25.366667	-0.041135
											25.383333	-0.037251
											25.4	-0.031618
											25.416667	-0.029429
											25.433333	-0.027229
											25.45	-0.025299
											25.466667	-0.01948
											25.483333	-0.01595
											25.5	-0.01336
											25.516667	-0.011891
											25.533333	-0.01102
											25.55	-0.009181
											25.566667	-0.007611
											25.583333	-0.006552
											25.6	-0.004813
											25.616667	-0.004523
											25.633333	-0.004784
											25.65	-0.005049
											25.666667	-0.004655
											25.683333	-0.004302
											25.7	-0.003849
											25.716667	-0.003715
											25.733333	-0.004092
											25.75	-0.003878
											25.766667	-0.003316
											25.783333	-0.003424
											25.8	-0.003242
											25.816667	-0.002691
											25.833333	-0.002259
											25.85	-0.002327
											25.866667	-0.002226
											25.883333	-0.002283
											25.9	-0.002059
											25.916667	-0.001925
											25.933333	-0.002151
											25.95	-0.002126
											25.966667	-0.002122
											25.983333	-0.001938
											26	-0.001963
											26.016667	-0.002072
											26.033333	-0.001721
											26.05	-0.00156
											26.066667	-0.001369
											26.083333	-0.001448
											26.1	-0.001466
											26.116667	-0.001465
											26.133333	-0.001564
											26.15	-0.001661
											26.166667	-0.001249
											26.183333	-0.000486
											26.2	0.000016
											26.216667	0.000499
											26.233333	0.000862
											26.25	0.001157
											26.266667	0.001287
											26.283333	0.001847
											26.3	0.002287
											26.316667	0.002107
											26.333333	0.002188
											26.35	0.002548
											26.366667	0.002589
											26.383333	0.002772
											26.4	0.002924
											26.416667	0.002726
											26.433333	0.002688
											26.45	0.00247
											26.466667	0.002222
											26.483333	0.001741
											26.5	0.001513
											26.516667	0.001226
											26.533333	0.001048
											26.55	0.000891
											26.566667	0.000613
											26.583333	0.000556
											26.6	0.00024
											26.616667	-0.000163
											26.633333	0.000153
											26.65	0.00023
											26.666667	-0.000203
											26.683333	-0.000457
											26.7	-0.00072
											26.716667	-0.000823
											26.733333	-0.00116
											26.75	-0.000906
											26.766667	-0.000623
											26.783333	-0.000589
											26.8	-0.000645
											26.816667	-0.000411
											26.833333	-0.000468
											26.85	0.000047
											26.866667	0.000001
											26.883333	-0.000324
											26.9	-0.000469
											26.916667	0.000016
											26.933333	0.00041
											26.95	0.000615
											26.966667	0.000117
											26.983333	-0.000012
											27	0.000049
											27.016667	0.000329
											27.033333	0.00019
											27.05	-0.00032
											27.066667	-0.000609
											27.083333	-0.001182
											27.1	-0.0014
											27.116667	-0.001299
											27.133333	-0.001187
											27.15	-0.001136
											27.166667	-0.001495
											27.183333	-0.001583
											27.2	-0.001744
											27.216667	-0.001825
											27.233333	-0.002226
											27.25	-0.002237
											27.266667	-0.002098
											27.283333	-0.002049
											27.3	-0.00198
											27.316667	-0.001931
											27.333333	-0.001782
											27.35	-0.001585
											27.366667	-0.001637
											27.383333	-0.001369
											27.4	-0.000912
											27.416667	-0.000824
											27.433333	-0.000426
											27.45	-0.000133
											27.466667	0.000139
											27.483333	0.000441
											27.5	0.000522
											27.516667	0.000764
											27.533333	0.001066
											27.55	0.001348
											27.566667	0.00132
											27.583333	0.001302
											27.6	0.001544
											27.616667	0.001776
											27.633333	0.001948
											27.65	0.00191
											27.666667	0.001843
											27.683333	0.001486
											27.7	0.001232
											27.716667	0.000918
											27.733333	0.000765
											27.75	0.000711
											27.766667	0.000697
											27.783333	0.000563
											27.8	0.00057
											27.816667	0.00066
											27.833333	0.00041
											27.85	0.00028
											27.866667	0.000131
											27.883333	-0.000149
											27.9	-0.000549
											27.916667	-0.000629
											27.933333	-0.000576
											27.95	-0.000813
											27.966667	-0.00089
											27.983333	-0.001397
											28	-0.001793
											28.016667	-0.00203
											28.033333	-0.003947
											28.05	-0.002612
											28.066667	-0.012227
											28.083333	-0.029262
											28.1	-0.052787
											28.116667	-0.073691
											28.133333	-0.093696
											28.15	-0.109501
											28.166667	-0.118085
											28.183333	-0.121667
											28.2	-0.11531
											28.216667	-0.109513
											28.233333	-0.103476
											28.25	-0.094919
											28.266667	-0.081222
											28.283333	-0.073974
											28.3	-0.064976
											28.316667	-0.055597
											28.333333	-0.048369
											28.35	-0.04135
											28.366667	-0.037721
											28.383333	-0.030513
											28.4	-0.028114
											28.416667	-0.024024
											28.433333	-0.020755
											28.45	-0.018325
											28.466667	-0.016145
											28.483333	-0.011686
											28.5	-0.008186
											28.516667	-0.007886
											28.533333	-0.008686
											28.55	-0.008666
											28.566667	-0.008315
											28.583333	-0.008105
											28.6	-0.007394
											28.616667	-0.006704
											28.633333	-0.006373
											28.65	-0.006193
											28.666667	-0.005812
											28.683333	-0.005191
											28.7	-0.00457
											28.716667	-0.003719
											28.733333	-0.003039
											28.75	-0.002438
											28.766667	-0.001687
											28.783333	-0.000916
											28.8	-0.000315
											28.816667	-0.000024
											28.833333	0.000067
											28.85	-0.000072
											28.866667	-0.000102
											28.883333	0.000159
											28.9	0.00027
											28.916667	0.0004
											28.933333	0.000571
											28.95	0.000662
											28.966667	0.000562
											28.983333	0.000333
											29	0.000203
											29.016667	0.000053
											29.033333	-0.000027
											29.05	-0.000117
											29.066667	-0.000387
											29.083333	-0.000517
											29.1	-0.000457
											29.116667	-0.000337
											29.133333	0.000061
											29.15	0.00009
											29.166667	0.000289
											29.183333	0.000378
											29.2	0.000267
											29.216667	0.000226
											29.233333	0.000285
											29.25	0.000233
											29.266667	0.00038
											29.283333	0.000658
											29.3	0.000705
											29.316667	0.000833
											29.333333	0.00072
											29.35	0.000448
											29.366667	0.000254
											29.383333	0.00004
											29.4	0.000046
											29.416667	-0.000258
											29.433333	-0.000362
											29.45	-0.000707
											29.466667	-0.000561
											29.483333	-0.000426
											29.5	-0.000482
											29.516667	-0.000328
											29.533333	-0.000275
											29.55	-0.000231
											29.566667	-0.000397
											29.583333	-0.000653
											29.6	-0.00046
											29.616667	-0.000179
											29.633333	0.000122
											29.65	-0.000046
											29.666667	-0.000295
											29.683333	-0.000564
											29.7	-0.000592
											29.716667	-0.000171
											29.733333	0.000068
											29.75	0.000186
											29.766667	-0.000025
											29.783333	-0.000267
											29.8	-0.000218
											29.816667	-0.00009
											29.833333	-0.000072
											29.85	-0.000125
											29.866667	0.00018
											29.883333	0.000415
											29.9	0.000391
											29.916667	0.000356
											29.933333	0.000341
											29.95	0.000137
											29.966667	0.00006
											29.983333	-0.000088
											30	-0.000137
											30.016667	0.000035
											30.033333	0.000106
											30.05	0.000388
											30.066667	0.00032
											30.083333	-0.000101
											30.1	-0.000114
											30.116667	-0.000097
											30.133333	-0.00031
											30.15	-0.000693
											30.166667	-0.000936
											30.183333	-0.001049
											30.2	-0.000973
											30.216667	-0.000981
											30.233333	-0.00086
											30.25	-0.000838
											30.266667	-0.000697
											30.283333	-0.000525
											30.3	-0.000493
											30.316667	-0.000572
											30.333333	-0.000724
											30.35	-0.000787
											30.366667	-0.000689
											30.383333	-0.000422
											30.4	-0.000205
											30.416667	-0.000137
											30.433333	0.00008
											30.45	0.000306
											30.466667	0.000342
											30.483333	0.000318
											30.5	0.000364
											30.516667	0.00039
											30.533333	0.000366
											30.55	0.000342
											30.566667	0.000438
											30.583333	0.000275
											30.6	0.000182
											30.616667	0.000139
											30.633333	0.000226
											30.65	0.000323
											30.666667	0.00054
											30.683333	0.000319
											30.7	0.000069
											30.716667	0.000039
											30.733333	0.000069
											30.75	0.000019
											30.766667	-0.000021
											30.783333	-0.00006
											30.8	-0.00011
											30.816667	0.000105
											30.833333	0.00013
											30.85	0.000224
											30.866667	0.000259
											30.883333	0.000784
											30.9	0.000758
											30.916667	0.000563
											30.933333	0.000823
											30.95	0.001273
											30.966667	0.001163
											30.983333	0.001354
											31	0.001414
											31.016667	-0.000666
											31.033333	-0.000976
											31.05	-0.004002
											31.066667	-0.014456
											31.083333	-0.025561
											31.1	-0.041905
											31.116667	-0.05822
											31.133333	-0.077295
											31.15	-0.082419
											31.166667	-0.090131
											31.183333	-0.092781
											31.2	-0.090272
											31.216667	-0.082572
											31.233333	-0.073482
											31.25	-0.065392
											31.266667	-0.056282
											31.283333	-0.051291
											31.3	-0.042017
											31.316667	-0.039014
											31.333333	-0.03622
											31.35	-0.028977
											31.366667	-0.025303
											31.383333	-0.02286
											31.4	-0.020296
											31.416667	-0.019029
											31.433333	-0.017353
											31.45	-0.015527
											31.466667	-0.01364
											31.483333	-0.011744
											31.5	-0.010367
											31.516667	-0.009331
											31.533333	-0.008112
											31.55	-0.007254
											31.566667	-0.006365
											31.583333	-0.005227
											31.6	-0.004128
											31.616667	-0.00307
											31.633333	-0.002181
											31.65	-0.001732
											31.666667	-0.001012
											31.683333	0.000038
											31.7	0.000598
											31.716667	-0.000533
											31.733333	-0.001333
											31.75	-0.001933
											31.766667	-0.002293
											31.783333	-0.002422
											31.8	-0.002522
											31.816667	-0.002342
											31.833333	-0.002401
											31.85	-0.002561
											31.866667	-0.00298
											31.883333	-0.00308
											31.9	-0.00318
											31.916667	-0.00309
											31.933333	-0.00298
											31.95	-0.002959
											31.966667	-0.002859
											31.983333	-0.002719
											32	-0.002329
											32.016667	-0.00191
											32.033333	-0.001641
											32.05	-0.001552
											32.066667	-0.001423
											32.083333	-0.001273
											32.1	-0.001374
											32.116667	-0.001195
											32.133333	-0.001028
											32.15	-0.00098
											32.166667	-0.001023
											32.183333	-0.000796
											32.2	-0.000478
											32.216667	-0.000161
											32.233333	0.000216
											32.25	0.000192
											32.266667	0.000026
											32.283333	-0.000199
											32.3	-0.000554
											32.316667	-0.000469
											32.333333	-0.000394
											32.35	-0.00064
											32.366667	-0.000777
											32.383333	-0.000675
											32.4	-0.000764
											32.416667	-0.000682
											32.433333	-0.000641
											32.45	-0.00084
											32.466667	-0.001058
											32.483333	-0.000828
											32.5	-0.00076
											32.516667	-0.000752
											32.533333	-0.000584
											32.55	-0.000456
											32.566667	-0.000208
											32.583333	-0.00014
											32.6	-0.000013
											32.616667	-0.000067
											32.633333	-0.000201
											32.65	-0.000015
											32.666667	-0.000199
											32.683333	-0.000103
											32.7	0.000123
											32.716667	0.000459
											32.733333	0.000465
											32.75	0.00048
											32.766667	0.000556
											32.783333	0.000682
											32.8	0.000408
											32.816667	0.000254
											32.833333	0.00017
											32.85	0.000247
											32.866667	0.000144
											32.883333	0.000251
											32.9	0.000258
											32.916667	0.000145
											32.933333	0.000023
											32.95	0.00022
											32.966667	0.000498
											32.983333	0.000388
											33	0.000397
											33.016667	0.000116
											33.033333	-0.000135
											33.05	-0.000215
											33.066667	-0.000146
											33.083333	-0.000126
											33.1	0.000096
											33.116667	0.000337
											33.133333	0.000439
											33.15	0.00039
											33.166667	0.000422
											33.183333	0.000593
											33.2	0.000925
											33.216667	0.000869
											33.233333	0.000582
											33.25	0.000236
											33.266667	0.000139
											33.283333	0.000283
											33.3	0.000456
											33.316667	0.00025
											33.333333	0.000064
											33.35	0.000078
											33.366667	0.000022
											33.383333	-0.000304
[truncated: 939 more rows]

## Sheet: MAGEA4_M161D_R3
	ΔQ (μcal)	Vol. (μL)	Xt (mM)	Mt (mM)	XMT	∆H (cal/mol)	Fit (cal/mol)	Residual (cal/mol)			DP_X	DP_Y	Fit_X	Fit_Y	NDH_X	NDH_Y
1	-1.99389	1.00	0.00000e0	1.78208e-2	5.49653e-2	-8506.41021	-11127.53995	2621.12974			0.083333	0.000003	0.054965	-11.12754	0.193542	-11.049482
2	-5.80836	2.50	9.74750e-4	1.77339e-2	0.19354	-11049.48239	-10922.74294	-126.73944			0.1	0.000213	0.193542	-10.922743	0.333793	-10.350226
3	-5.44968	2.50	3.39060e-3	1.75186e-2	0.33379	-10350.22643	-10532.21944	181.99301			0.116667	0.000644	0.333793	-10.532219	0.475719	-9.916449
4	-5.22375	2.50	5.77661e-3	1.73059e-2	0.47572	-9916.44895	-9969.44123	52.99228			0.133333	0.001454	0.475719	-9.969441	0.619318	-9.151641
5	-4.83230	2.50	8.13279e-3	1.70958e-2	0.61932	-9151.64086	-9163.55490	11.91404			0.15	0.001854	0.619318	-9.163555	0.764591	-8.143731
6	-4.31929	2.50	1.04591e-2	1.68881e-2	0.76459	-8143.73085	-8055.77772	-87.95313			0.166667	0.001745	0.764591	-8.055778	0.911539	-6.887187
7	-3.68195	2.50	1.27556e-2	1.66830e-2	0.91154	-6887.18672	-6669.02022	-218.16650			0.183333	0.001465	0.911539	-6.66902	1.06016	-5.148798
8	-2.80369	2.50	1.50223e-2	1.64802e-2	1.06016	-5148.79829	-5171.32805	22.52975			0.2	0.001176	1.06016	-5.171328	1.210456	-3.501097
9	-1.97077	2.50	1.72592e-2	1.62798e-2	1.21046	-3501.09686	-3808.30249	307.20563			0.216667	0.001065	1.210456	-3.808302	1.362426	-2.66342
10	-1.54288	2.50	1.94662e-2	1.60817e-2	1.36243	-2663.41951	-2737.00474	73.58522			0.233333	0.000994	1.362426	-2.737005	1.51607	-1.91849
11	-1.16137	2.50	2.16433e-2	1.58859e-2	1.51607	-1918.49047	-1968.99088	50.50041			0.25	0.001053	1.51607	-1.968991	1.671388	-1.651826
12	-1.01899	2.50	2.37907e-2	1.56923e-2	1.67139	-1651.82642	-1439.49510	-212.33132			0.266667	0.001103	1.671388	-1.439495	1.82838	-1.145593
13	-0.75683	2.50	2.59082e-2	1.55010e-2	1.82838	-1145.59264	-1075.90648	-69.68615			0.283333	0.001092	1.82838	-1.075906	1.987046	-0.967377
14	-0.65869	2.50	2.79959e-2	1.53118e-2	1.98705	-967.37732	-822.69427	-144.68305			0.3	0.001181	1.987046	-0.822694	2.147386	-0.84822
15	-0.59007	2.50	3.00537e-2	1.51248e-2	2.14739	-848.22040	-642.49808	-205.72232			0.316667	0.00085	2.147386	-0.642498	2.309401	-0.436641
16	-0.37524	2.50	3.20817e-2	1.49399e-2	2.30940	-436.64102	-511.19808	74.55706			0.333333	0.000416	2.309401	-0.511198
17	0.00000e0	0	3.40799e-2	1.47570e-2	0.00000e0	0.00000e0	0.00000e0	0.00000e0			0.35	0.00012
											0.366667	-0.000186
											0.383333	-0.000432
											0.4	-0.000508
											0.416667	-0.000635
											0.433333	-0.000891
											0.45	-0.001471
											0.466667	-0.001977
											0.483333	-0.002163
											0.5	-2
											0.516667	-0.001636
											0.533333	-0.001352
											0.55	-0.001218
											0.566667	-0.001237
											0.583333	-0.001326
											0.6	-0.001265
											0.616667	-0.001054
											0.633333	-0.000843
											0.65	-0.000731
											0.666667	-0.00063
											0.683333	-0.000479
											0.7	-0.0003
											0.716667	0.000039
											0.733333	0.000178
											0.75	0.000258
											0.766667	0.000317
											0.783333	0.000236
											0.8	0.000105
											0.816667	0.000056
											0.833333	0.000155
											0.85	0.000104
											0.866667	0.000193
											0.883333	0.000511
											0.9	0.00048
											0.916667	0.000399
											0.933333	0.000513
											0.95	0.000022
											0.966667	-0.000718
											0.983333	0.000372
											1	0.001232
											1.016667	0.000632
											1.033333	-0.001638
											1.05	-0.022872
											1.066667	-0.05661
											1.083333	-0.093698
											1.1	-0.125667
											1.116667	-0.148365
											1.133333	-0.159713
											1.15	-0.157171
											1.166667	-0.146171
											1.183333	-0.133827
											1.2	-0.118102
											1.216667	-0.102908
											1.233333	-0.089914
											1.25	-0.078819
											1.266667	-0.069345
											1.283333	-0.06147
											1.3	-0.055113
											1.316667	-0.049665
											1.333333	-0.044707
											1.35	-0.040689
											1.366667	-0.037091
											1.383333	-0.033773
											1.4	-0.030055
											1.416667	-0.026892
											1.433333	-0.02401
											1.45	-0.021097
											1.466667	-0.018605
											1.483333	-0.016423
											1.5	-0.014401
											1.516667	-0.012399
											1.533333	-0.010639
											1.55	-0.009152
											1.566667	-0.007645
											1.583333	-0.006217
											1.6	-0.00515
											1.616667	-0.004183
											1.633333	-0.003195
											1.65	-0.00239
											1.666667	-0.001786
											1.683333	-0.000983
											1.7	-0.00039
											1.716667	0.000113
											1.733333	0.000487
											1.75	0.00088
											1.766667	0.001362
											1.783333	0.001813
											1.8	0.002033
											1.816667	0.002303
											1.833333	0.002563
											1.85	0.002713
											1.866667	0.002733
											1.883333	0.002853
											1.9	0.00285
											1.916667	0.002668
											1.933333	0.002446
											1.95	0.002243
											1.966667	0.002131
											1.983333	0.002118
											2	0.002016
											2.016667	0.001722
											2.033333	0.001668
											2.05	0.001724
											2.066667	0.00178
											2.083333	0.001786
											2.1	0.001702
											2.116667	0.001638
											2.133333	0.001614
											2.15	0.001559
											2.166667	0.001414
											2.183333	0.001279
											2.2	0.001094
											2.216667	0.001029
											2.233333	0.000924
											2.25	0.000788
											2.266667	0.000762
											2.283333	0.000765
											2.3	0.000628
											2.316667	0.000811
											2.333333	0.001105
											2.35	0.001018
											2.366667	0.00069
											2.383333	0.000248
											2.4	-0.000083
											2.416667	-0.000275
											2.433333	-0.000387
											2.45	-0.000388
											2.466667	-0.00049
											2.483333	-0.000722
											2.5	-0.000822
											2.516667	-0.000963
											2.533333	-0.001034
											2.55	-0.001124
											2.566667	-0.001165
											2.583333	-0.001195
											2.6	-0.001126
											2.616667	-0.001036
											2.633333	-0.001228
											2.65	-0.001531
											2.666667	-0.001603
											2.683333	-0.001255
											2.7	-0.000757
											2.716667	-0.000129
											2.733333	0.000171
											2.75	0.000388
											2.766667	0.000454
											2.783333	0.00055
											2.8	0.000667
											2.816667	0.000423
											2.833333	0.000399
											2.85	0.000511
											2.866667	0.000386
											2.883333	0.000421
											2.9	0.000337
											2.916667	0.000162
											2.933333	0.000118
											2.95	0.000153
											2.966667	0.000146
											2.983333	-0.00001
											3	-0.000236
											3.016667	-0.000711
											3.033333	-0.001077
											3.05	-0.001292
											3.066667	-0.001408
											3.083333	-0.001414
											3.1	-0.0013
											3.116667	-0.001017
											3.133333	-0.000693
											3.15	-0.00069
											3.166667	-0.000506
											3.183333	-0.000332
											3.2	-0.000279
											3.216667	0.000088
											3.233333	0.000443
											3.25	0.000618
											3.266667	0.000693
											3.283333	0.000778
											3.3	0.000893
											3.316667	0.001088
											3.333333	0.001369
											3.35	0.001428
											3.366667	0.001517
											3.383333	0.001336
											3.4	0.001005
											3.416667	0.000774
											3.433333	0.000733
											3.45	0.000579
											3.466667	0.000422
											3.483333	0.000475
											3.5	0.000458
											3.516667	0.000121
											3.533333	-0.000286
											3.55	-0.000473
											3.566667	-0.000482
											3.583333	-0.000306
											3.6	-0.000241
											3.616667	-0.000375
											3.633333	-0.00051
											3.65	-0.000674
											3.666667	-0.000469
											3.683333	-0.000074
											3.7	0.000153
											3.716667	0.00027
											3.733333	0.000307
											3.75	0.000284
											3.766667	0.000091
											3.783333	-0.000042
											3.8	-0.000165
											3.816667	-0.000126
											3.833333	-0.000219
											3.85	-0.000381
											3.866667	-0.000654
											3.883333	-0.000646
											3.9	-0.000678
											3.916667	-0.001051
											3.933333	-0.00153
											3.95	-0.001862
											3.966667	-0.001874
											3.983333	-0.001286
											4	0.000572
											4.016667	0.00295
											4.033333	0.001888
											4.05	-0.020768
											4.066667	-0.061529
											4.083333	-0.12349
											4.1	-0.20112
											4.116667	-0.284901
											4.133333	-0.355512
											4.15	-0.405063
											4.166667	-0.422965
											4.183333	-0.418053
											4.2	-0.390211
											4.216667	-0.349618
											4.233333	-0.312486
											4.25	-0.270354
											4.266667	-0.238712
											4.283333	-0.2116
											4.3	-0.187963
											4.316667	-0.164946
											4.333333	-151
											4.35	-0.134833
											4.366667	-0.118756
											4.383333	-0.10398
											4.4	-0.089463
											4.416667	-0.08054
											4.433333	-0.072307
											4.45	-0.065634
											4.466667	-0.059562
											4.483333	-0.054489
											4.5	-0.049666
											4.516667	-0.045464
											4.533333	-0.041693
											4.55	-0.037883
											4.566667	-0.032803
											4.583333	-0.029183
											4.6	-0.026783
											4.616667	-0.023983
											4.633333	-0.021002
											4.65	-0.018363
											4.666667	-0.016134
											4.683333	-0.014035
											4.7	-0.012396
											4.716667	-0.010697
											4.733333	-0.009098
											4.75	-0.007599
											4.766667	-0.006489
											4.783333	-0.0056
											4.8	-0.0049
											4.816667	-0.004141
											4.833333	-0.003591
											4.85	-0.003202
											4.866667	-0.002912
											4.883333	-0.002683
											4.9	-0.002411
											4.916667	-0.00217
											4.933333	-0.002098
											4.95	-0.002147
											4.966667	-0.002215
											4.983333	-0.002294
											5	-0.002133
											5.016667	-0.002128
											5.033333	-0.001893
											5.05	-0.001748
											5.066667	-0.001563
											5.083333	-0.001558
											5.1	-0.001653
											5.116667	-0.001608
											5.133333	-0.00134
											5.15	-0.00113
											5.166667	-0.00103
											5.183333	-0.00103
											5.2	-0.00096
											5.216667	-0.00081
											5.233333	-0.000541
											5.25	-0.000367
											5.266667	-0.00024
											5.283333	-0.000123
											5.3	-0.000046
											5.316667	0.000071
											5.333333	0.000248
											5.35	0.000605
											5.366667	0.000785
											5.383333	0.001042
											5.4	0.001599
											5.416667	0.002077
											5.433333	0.002374
											5.45	0.002391
											5.466667	0.002188
											5.483333	0.001856
											5.5	0.001594
											5.516667	0.001512
											5.533333	0.00149
											5.55	0.001478
											5.566667	0.001516
											5.583333	0.001754
											5.6	0.001692
											5.616667	0.001446
											5.633333	0.001162
											5.65	0.001077
											5.666667	0.000903
											5.683333	0.000629
											5.7	0.000394
											5.716667	0.00008
											5.733333	-0.000664
											5.75	-0.001208
											5.766667	-0.001441
											5.783333	-0.001434
											5.8	-0.001438
											5.816667	-0.001331
											5.833333	-0.001044
											5.85	-0.0008
											5.866667	-0.000648
											5.883333	-0.000516
											5.9	-0.000454
											5.916667	-0.000543
											5.933333	-0.000661
											5.95	-0.000599
											5.966667	-0.0006
											5.983333	-0.000587
											6	-0.000604
											6.016667	-0.000801
											6.033333	-0.000958
											6.05	-0.000974
											6.066667	-0.000991
											6.083333	-0.001009
											6.1	-0.001037
											6.116667	-0.001075
											6.133333	-0.001113
											6.15	-0.001051
											6.166667	-0.001049
											6.183333	-0.001047
											6.2	-0.001005
											6.216667	-0.000992
											6.233333	-0.001061
											6.25	-0.00089
											6.266667	-0.000739
											6.283333	-0.000687
											6.3	-0.000676
											6.316667	-0.000625
											6.333333	-0.000449
											6.35	-0.000267
											6.366667	-0.000114
											6.383333	-0.000082
											6.4	0.000071
											6.416667	0.000094
											6.433333	0.000096
											6.45	0.000187
											6.466667	0.000344
											6.483333	0.000472
											6.5	0.000589
											6.516667	0.000617
											6.533333	0.000485
											6.55	0.000432
											6.566667	0.000579
											6.583333	0.000695
											6.6	0.00076
											6.616667	0.000836
											6.633333	0.000981
											6.65	0.001146
											6.666667	0.001082
											6.683333	0.000967
											6.7	0.000832
											6.716667	0.000827
											6.733333	0.000742
											6.75	0.000587
											6.766667	0.000482
											6.783333	0.000436
											6.8	0.000341
											6.816667	0.000175
											6.833333	0.000019
											6.85	-0.000027
											6.866667	0.000026
											6.883333	-0.00025
											6.9	-0.000576
											6.916667	-0.001082
											6.933333	-0.00128
											6.95	-0.001078
											6.966667	-0.001137
											6.983333	-0.001095
											7	-0.000324
											7.016667	0.000428
											7.033333	0.00134
											7.05	-0.01562
											7.066667	-0.051501
											7.083333	-0.102461
											7.1	-0.172252
											7.116667	-0.247463
											7.133333	-0.316954
											7.15	-0.369304
											7.166667	-0.396576
											7.183333	-0.400589
											7.2	-0.383422
											7.216667	-0.351425
											7.233333	-0.309968
											7.25	-0.271271
											7.266667	-0.236274
											7.283333	-0.206847
											7.3	-0.183672
											7.316667	-0.165067
											7.333333	-0.147032
											7.35	-0.127798
											7.366667	-0.115923
											7.383333	-0.101468
											7.4	-0.092213
											7.416667	-0.0836
											7.433333	-0.075298
											7.45	-0.067865
											7.466667	-0.060842
											7.483333	-0.055619
											7.5	-0.050927
											7.516667	-0.046684
											7.533333	-0.042803
											7.55	-0.039092
											7.566667	-0.034871
											7.583333	-0.030601
											7.6	-0.02781
											7.616667	-0.024759
											7.633333	-0.021699
											7.65	-0.018969
											7.666667	-0.01669
											7.683333	-0.014512
											7.7	-0.012703
											7.716667	-0.010984
											7.733333	-0.009385
											7.75	-0.007977
											7.766667	-0.006758
											7.783333	-0.005562
											7.8	-0.004475
											7.816667	-0.003618
											7.833333	-0.002681
											7.85	-0.001874
											7.866667	-0.001137
											7.883333	-0.000451
											7.9	0.000275
											7.916667	0.00076
											7.933333	0.001165
											7.95	0.00151
											7.966667	0.001865
											7.983333	0.00218
											8	0.002575
											8.016667	0.002869
											8.033333	0.003022
											8.05	0.003195
											8.066667	0.003429
											8.083333	0.003802
											8.1	0.004035
											8.116667	0.004109
											8.133333	0.004391
											8.15	0.004663
											8.166667	0.004605
											8.183333	0.004276
											8.2	0.004028
											8.216667	0.00399
											8.233333	0.003842
											8.25	0.003813
											8.266667	0.003773
											8.283333	0.003653
											8.3	0.003403
											8.316667	0.003103
											8.333333	0.002684
											8.35	0.002464
											8.366667	0.002193
											8.383333	0.001972
											8.4	0.001831
											8.416667	0.00136
											8.433333	0.001078
											8.45	0.000867
											8.466667	0.000586
											8.483333	0.000264
											8.5	0.000002
											8.516667	0.000169
											8.533333	0.000137
											8.55	-0.000076
											8.566667	-0.000219
											8.583333	-0.000271
											8.6	-0.000344
											8.616667	-0.000128
											8.633333	0.000088
											8.65	0.000004
											8.666667	0.00005
											8.683333	0.000026
											8.7	-0.000018
											8.716667	-0.000002
											8.733333	0.000093
											8.75	0.000428
											8.766667	0.000673
											8.783333	0.000738
											8.8	0.000613
											8.816667	0.000547
											8.833333	0.000642
											8.85	0.000546
											8.866667	0.000579
											8.883333	0.000612
											8.9	0.000545
											8.916667	0.000298
											8.933333	0.000171
											8.95	0.000094
											8.966667	-0.000084
											8.983333	-0.000165
											9	-0.000236
											9.016667	-0.000296
											9.033333	-0.000127
											9.05	-0.000057
											9.066667	-0.000328
											9.083333	-0.000619
											9.1	-0.000685
											9.116667	-0.000551
											9.133333	-0.000567
											9.15	-0.000553
											9.166667	-0.000569
											9.183333	-0.000645
											9.2	-0.00073
											9.216667	-0.000892
											9.233333	-0.000894
											9.25	-0.000716
											9.266667	-0.000549
											9.283333	-0.000611
											9.3	-0.000733
											9.316667	-0.000645
											9.333333	-0.000401
											9.35	-0.000209
											9.366667	-0.000177
											9.383333	-0.000094
											9.4	0.000098
											9.416667	0.00013
											9.433333	0.000092
											9.45	-0.000037
											9.466667	-0.000069
											9.483333	-0.00017
											9.5	-0.000182
											9.516667	-0.000024
											9.533333	0.000105
											9.55	0.000253
											9.566667	0.000431
											9.583333	0.000458
											9.6	0.000374
											9.616667	0.00029
											9.633333	0.000197
											9.65	0.000043
											9.666667	-0.00012
											9.683333	-0.000254
											9.7	-0.000308
											9.716667	-0.000302
											9.733333	-0.000236
											9.75	-0.000131
											9.766667	-0.000095
											9.783333	-0.000079
											9.8	0.000027
											9.816667	0.000184
											9.833333	0.000231
											9.85	0.000347
											9.866667	0.000424
											9.883333	0.000391
											9.9	0.000578
											9.916667	0.001035
											9.933333	0.001443
											9.95	0.001632
											9.966667	0.001541
											9.983333	0.001751
											10	0.00246
											10.016667	0.003799
											10.033333	0.000958
											10.05	-0.015472
											10.066667	-0.048831
											10.083333	-0.09194
											10.1	-0.155608
											10.116667	-0.225387
											10.133333	-0.291206
											10.15	-0.339105
											10.166667	-0.365283
											10.183333	-0.37041
											10.2	-0.352947
											10.216667	-0.323374
											10.233333	-0.28787
											10.25	-0.250607
											10.266667	-0.219794
											10.283333	-0.194651
											10.3	-0.172617
											10.316667	-0.151042
											10.333333	-0.133338
											10.35	-0.120733
											10.366667	-0.104809
											10.383333	-0.094824
											10.4	-0.08509
											10.416667	-0.076804
											10.433333	-0.069359
											10.45	-0.063673
											10.466667	-0.058578
											10.483333	-0.054322
											10.5	-0.050197
											10.516667	-0.046001
											10.533333	-0.041785
											10.55	-0.037999
											10.566667	-0.034293
											10.583333	-0.030827
											10.6	-0.028381
											10.616667	-0.025814
											10.633333	-0.023178
											10.65	-0.020952
											10.666667	-0.019146
											10.683333	-0.017219
											10.7	-0.015403
											10.716667	-0.013876
											10.733333	-0.01232
											10.75	-0.010953
											10.766667	-0.010117
											10.783333	-0.009221
											10.8	-0.008424
											10.816667	-0.007908
											10.833333	-0.007312
											10.85	-0.006575
											10.866667	-0.005829
											10.883333	-0.005163
											10.9	-0.004627
											10.916667	-0.004101
											10.933333	-0.003725
											10.95	-0.00362
											10.966667	-0.003414
											10.983333	-0.003058
											11	-0.002512
											11.016667	-0.002187
											11.033333	-0.001992
											11.05	-0.001747
											11.066667	-0.001372
											11.083333	-0.001148
											11.1	-0.000963
											11.116667	-0.000838
											11.133333	-0.000514
											11.15	0.00006
											11.166667	0.000374
											11.183333	0.000477
											11.2	0.000381
											11.216667	0.000335
											11.233333	0.000388
											11.25	0.000381
											11.266667	0.000473
											11.283333	0.000755
											11.3	0.000757
											11.316667	0.000599
											11.333333	0.000531
											11.35	0.000663
											11.366667	0.000594
											11.383333	0.000404
											11.4	0.000274
											11.416667	0.000304
											11.433333	0.000424
											11.45	0.000594
											11.466667	0.000654
											11.483333	0.000423
											11.5	0.000181
											11.516667	-0.000042
											11.533333	-0.000155
											11.55	-0.000068
											11.566667	0.00003
											11.583333	-0.000023
											11.6	-0.000196
											11.616667	-0.000292
											11.633333	-0.000189
											11.65	-0.000295
											11.666667	-0.000612
											11.683333	-0.000968
											11.7	-0.001055
											11.716667	-0.001171
											11.733333	-0.001191
											11.75	-0.001132
											11.766667	-0.001182
											11.783333	-0.001263
											11.8	-0.001194
											11.816667	-0.000895
											11.833333	-0.000655
											11.85	-0.000548
											11.866667	-0.000381
											11.883333	-0.000224
											11.9	-0.000118
											11.916667	0.000039
											11.933333	0.000166
											11.95	0.000122
											11.966667	0.000029
											11.983333	0.000196
											12	0.000483
											12.016667	0.000651
											12.033333	0.000688
											12.05	0.000775
											12.066667	0.000772
											12.083333	0.00071
											12.1	0.00076
											12.116667	0.00078
											12.133333	0.000591
											12.15	0.000331
											12.166667	0.000161
											12.183333	-0.000058
											12.2	-0.000078
											12.216667	-0.000043
											12.233333	0.000102
											12.25	0.000307
											12.266667	0.000302
											12.283333	0.000207
											12.3	0.000172
											12.316667	0.000127
											12.333333	0.000126
											12.35	0.000246
											12.366667	0.000416
											12.383333	0.000707
											12.4	0.000907
											12.416667	0.001077
											12.433333	0.001128
											12.45	0.001151
											12.466667	0.001137
											12.483333	0.001072
											12.5	0.000938
											12.516667	0.000954
											12.533333	0.000899
											12.55	0.000825
											12.566667	0.000662
											12.583333	0.000401
											12.6	0.0004
											12.616667	0.000409
											12.633333	0.000308
											12.65	0.000226
											12.666667	0.000125
											12.683333	-0.000006
											12.7	-0.000237
											12.716667	-0.000529
											12.733333	-0.00087
											12.75	-0.001122
											12.766667	-0.001244
											12.783333	-0.001275
											12.8	-0.001137
											12.816667	-0.001022
											12.833333	-0.000857
											12.85	-0.000612
											12.866667	-0.000598
											12.883333	-0.000833
											12.9	-0.001028
											12.916667	-0.000873
											12.933333	-0.000712
											12.95	-0.000332
											12.966667	0.000538
											12.983333	0.001017
											13	0.001337
											13.016667	0.003207
											13.033333	0.002727
											13.05	-0.008746
											13.066667	-0.034501
											13.083333	-0.071325
											13.1	-0.12068
											13.116667	-0.183245
											13.133333	-0.2431
											13.15	-0.289605
											13.166667	-0.320701
											13.183333	-0.333461
											13.2	-0.32337
											13.216667	-0.301759
											13.233333	-0.272298
											13.25	-0.242888
											13.266667	-0.214177
											13.283333	-0.188147
											13.3	-0.16942
											13.316667	-0.149433
											13.333333	-0.130487
											13.35	-0.11573
											13.366667	-0.101973
											13.383333	-0.093107
											13.4	-0.08519
											13.416667	-0.078107
											13.433333	-0.071254
											13.45	-0.065631
											13.466667	-0.059508
											13.483333	-0.054765
											13.5	-0.050562
											13.516667	-0.046889
											13.533333	-0.043159
											13.55	-0.039219
											13.566667	-0.03571
											13.583333	-0.03231
											13.6	-0.029921
											13.616667	-0.027221
											13.633333	-0.024632
											13.65	-0.022194
											13.666667	-0.020017
											13.683333	-0.017991
											13.7	-0.016064
											13.716667	-0.014358
											13.733333	-0.012811
											13.75	-0.011345
											13.766667	-0.009979
											13.783333	-0.008876
											13.8	-0.007712
											13.816667	-0.006988
											13.833333	-0.006235
											13.85	-0.005741
											13.866667	-0.005157
											13.883333	-0.004524
											13.9	-0.003922
											13.916667	-0.003371
											13.933333	-0.00283
											13.95	-0.002008
											13.966667	-0.001447
											13.983333	-0.001166
											14	-0.001004
											14.016667	-0.000885
											14.033333	-0.000736
											14.05	-0.000537
											14.066667	-0.000297
											14.083333	-0.000228
											14.1	-0.000249
											14.116667	-0.00026
											14.133333	-0.000292
											14.15	-0.000204
											14.166667	-0.000127
											14.183333	0.000161
											14.2	0.000268
											14.216667	0.000136
											14.233333	0.000053
											14.25	0.00011
											14.266667	0.000196
											14.283333	-0.000048
											14.3	-0.000222
											14.316667	-0.000315
											14.333333	-0.000409
											14.35	-0.000483
											14.366667	-0.000507
											14.383333	-0.000442
											14.4	-0.000427
											14.416667	-0.000442
											14.433333	-0.000446
											14.45	-0.000311
											14.466667	-0.000056
											14.483333	-0.000051
											14.5	-0.000065
											14.516667	-0.000189
											14.533333	-0.000134
											14.55	0.000032
											14.566667	0.000248
											14.583333	0.000394
											14.6	0.000379
											14.616667	0.000427
											14.633333	0.000455
											14.65	0.000573
											14.666667	0.000721
											14.683333	0.000858
											14.7	0.000866
											14.716667	0.000834
											14.733333	0.000814
											14.75	0.000785
											14.766667	0.000746
											14.783333	0.000627
											14.8	0.000497
											14.816667	0.000508
											14.833333	0.000569
											14.85	0.000511
											14.866667	0.000324
											14.883333	0.000027
											14.9	-0.00016
											14.916667	-0.000307
											14.933333	-0.000554
											14.95	-0.000732
											14.966667	-0.000768
											14.983333	-0.000875
											15	-0.000921
											15.016667	-0.000908
											15.033333	-0.000904
											15.05	-0.000961
											15.066667	-0.000947
											15.083333	-0.000813
											15.1	-0.000569
											15.116667	-0.000485
											15.133333	-0.000481
											15.15	-0.000557
											15.166667	-0.000393
											15.183333	-0.000129
											15.2	0.000035
											15.216667	0.000351
											15.233333	0.000406
											15.25	0.000402
											15.266667	0.000538
											15.283333	0.000684
											15.3	0.00068
											15.316667	0.000876
											15.333333	0.000994
											15.35	0.000843
											15.366667	0.000702
											15.383333	0.000541
											15.4	0.00046
											15.416667	0.000259
											15.433333	-0.000032
											15.45	-0.000131
											15.466667	-0.000169
											15.483333	0.000123
											15.5	0.000185
											15.516667	-0.000013
											15.533333	-0.00006
											15.55	-0.000278
											15.566667	-0.000395
											15.583333	-0.00041
											15.6	-0.000366
											15.616667	-0.000361
											15.633333	-0.000256
											15.65	-0.000221
											15.666667	-0.000326
											15.683333	-0.000271
											15.7	-0.000134
											15.716667	0.000043
											15.733333	0.000081
											15.75	0.000178
											15.766667	0.000445
											15.783333	0.000623
											15.8	0.00062
											15.816667	0.00033
											15.833333	0.00014
											15.85	0.00006
											15.866667	0.00006
											15.883333	0.00029
											15.9	0.00031
											15.916667	0.00017
											15.933333	-0.000028
											15.95	0.000024
											15.966667	-0.000073
											15.983333	-0.001021
											16	-0.001379
											16.016667	-0.003166
											16.033333	-0.004254
											16.05	-0.010891
											16.066667	-0.035457
											16.083333	-0.066853
											16.1	-0.112639
											16.116667	-0.164465
											16.133333	-0.213621
											16.15	-0.248917
											16.166667	-0.277123
											16.183333	-0.285908
											16.2	-0.281343
											16.216667	-0.264088
											16.233333	-0.239253
											16.25	-0.214608
											16.266667	-0.185693
											16.283333	-0.162198
											16.3	-0.140453
											16.316667	-0.129178
											16.333333	-0.115693
											16.35	-0.106718
											16.366667	-0.093112
											16.383333	-0.081237
											16.4	-0.073432
											16.416667	-0.067687
											16.433333	-0.062653
											16.45	-0.057518
											16.466667	-0.052663
											16.483333	-0.048399
											16.5	-0.044094
											16.516667	-0.040259
											16.533333	-0.036956
											16.55	-0.034752
											16.566667	-0.031919
											16.583333	-0.029425
											16.6	-0.026672
											16.616667	-0.024278
											16.633333	-0.021975
											16.65	-0.019932
											16.666667	-0.018311
											16.683333	-0.016799
											16.7	-0.015387
											16.716667	-0.014186
											16.733333	-0.013214
											16.75	-0.012252
											16.766667	-0.011482
											16.783333	-0.010763
											16.8	-0.010004
											16.816667	-0.009175
											16.833333	-0.008386
											16.85	-0.007707
											16.866667	-0.007128
											16.883333	-0.006469
											16.9	-0.005873
											16.916667	-0.005198
											16.933333	-0.004692
											16.95	-0.004376
											16.966667	-0.00403
											16.983333	-0.003515
											17	-0.002899
											17.016667	-0.002457
											17.033333	-0.002045
											17.05	-0.001693
											17.066667	-0.001342
											17.083333	-0.00108
											17.1	-0.000788
											17.116667	-0.000616
											17.133333	-0.000568
											17.15	-0.000561
											17.166667	-0.000564
											17.183333	-0.000477
											17.2	-0.00023
											17.216667	-0.000203
											17.233333	-0.000236
											17.25	-0.000402
											17.266667	-0.00059
											17.283333	-0.000499
											17.3	-0.000447
											17.316667	-0.000435
											17.333333	-0.000533
											17.35	-0.000452
											17.366667	-0.000562
											17.383333	-0.000647
											17.4	-0.000791
											17.416667	-0.000755
											17.433333	-0.00047
											17.45	-0.000184
											17.466667	-0.000118
											17.483333	-0.000334
											17.5	-0.000404
											17.516667	-0.000374
											17.533333	-0.000364
											17.55	-0.000204
											17.566667	-0.000014
											17.583333	0.000236
											17.6	0.000395
											17.616667	0.00047
											17.633333	0.000495
											17.65	0.00047
											17.666667	0.000535
											17.683333	0.00043
											17.7	0.000595
											17.716667	0.00079
											17.733333	0.000981
											17.75	0.000972
											17.766667	0.000662
											17.783333	0.000392
											17.8	0.000253
											17.816667	0.000283
											17.833333	0.000294
											17.85	0.000191
											17.866667	0.000055
											17.883333	0.00014
											17.9	0.000305
											17.916667	0.00021
											17.933333	0.000025
											17.95	-0.00005
											17.966667	-0.000149
											17.983333	-0.000231
											18	-0.000293
											18.016667	-0.000336
											18.033333	-0.000638
											18.05	-0.001031
											18.066667	-0.001273
											18.083333	-0.001197
											18.1	-0.001248
											18.116667	-0.001379
											18.133333	-0.00139
											18.15	-0.001301
											18.166667	-0.001312
											18.183333	-0.001223
											18.2	-0.001064
											18.216667	-0.001162
											18.233333	-0.001421
											18.25	-0.001559
											18.266667	-0.001588
											18.283333	-0.001706
											18.3	-0.001854
											18.316667	-0.001843
											18.333333	-0.001663
											18.35	-0.001485
											18.366667	-0.001196
											18.383333	-0.000928
											18.4	-0.000769
											18.416667	-0.00075
											18.433333	-0.000742
											18.45	-0.00058
											18.466667	-0.000457
											18.483333	-0.000313
											18.5	-0.00018
											18.516667	-0.000087
											18.533333	-0.000053
											18.55	-0.00021
											18.566667	0.000219
											18.583333	0.001417
											18.6	0.002394
											18.616667	0.002971
											18.633333	0.003429
											18.65	0.003716
											18.666667	0.003964
											18.683333	0.004526
											18.7	0.005393
											18.716667	0.006421
											18.733333	0.005749
											18.75	0.004837
											18.766667	0.005395
											18.783333	0.004293
											18.8	0.001801
											18.816667	0.000247
											18.833333	-0.000277
											18.85	-0.000531
											18.866667	-0.000836
											18.883333	-0.00189
											18.9	-0.004414
											18.916667	-0.005349
											18.933333	-0.005234
											18.95	-0.004548
											18.966667	-0.003382
											18.983333	-0.002836
											19	-0.00308
											19.016667	-0.002564
											19.033333	-0.002048
											19.05	-0.009137
											19.066667	-0.026803
											19.083333	-0.054149
											19.1	-0.088495
											19.116667	-0.132992
											19.133333	-0.173758
											19.15	-0.202784
											19.166667	-0.221518
											19.183333	-0.234108
											19.2	-0.231339
											19.216667	-0.219349
											19.233333	-0.199069
											19.25	-0.177869
											19.266667	-0.15736
											19.283333	-0.140349
											19.3	-0.123895
											19.316667	-0.110731
											19.333333	-0.100216
											19.35	-0.089532
											19.366667	-0.080858
											19.383333	-0.073594
											19.4	-0.067999
											19.416667	-0.063262
											19.433333	-0.058915
											19.45	-0.055118
											19.466667	-0.051051
											19.483333	-0.046684
											19.5	-0.042697
											19.516667	-0.039149
											19.533333	-0.035921
											19.55	-0.032793
											19.566667	-0.030034
											19.583333	-0.027505
											19.6	-0.025177
											19.616667	-0.023168
											19.633333	-0.02129
											19.65	-0.019531
											19.666667	-0.017903
											19.683333	-0.016294
											19.7	-0.014806
											19.716667	-0.013258
											19.733333	-0.011879
											19.75	-0.010621
											19.766667	-0.009523
											19.783333	-0.008526
											19.8	-0.00775
											19.816667	-0.007053
											19.833333	-0.006416
											19.85	-0.005869
											19.866667	-0.005563
											19.883333	-0.005267
											19.9	-0.005003
											19.916667	-0.004589
											19.933333	-0.004286
											19.95	-0.003862
											19.966667	-0.003549
											19.983333	-0.003095
											20	-0.002482
											20.016667	-0.002113
											20.033333	-0.001724
											20.05	-0.001565
											20.066667	-0.001357
											20.083333	-0.001228
											20.1	-0.001129
											20.116667	-0.0009
											20.133333	-0.000537
											20.15	-0.000314
											20.166667	-0.000362
											20.183333	-0.000269
											20.2	0.000063
											20.216667	0.000156
											20.233333	0.000129
											20.25	0.000256
											20.266667	0.000391
											20.283333	0.000356
											20.3	0.00034
											20.316667	0.000275
											20.333333	0.00004
											20.35	-0.000146
											20.366667	-0.000315
											20.383333	-0.00054
											20.4	-0.000724
											20.416667	-0.000799
											20.433333	-0.000933
											20.45	-0.001118
											20.466667	-0.001423
											20.483333	-0.00161
											20.5	-0.001524
											20.516667	-0.001559
											20.533333	-0.001743
											20.55	-0.001728
											20.566667	-0.001422
											20.583333	-0.001227
											20.6	-0.001242
											20.616667	-0.001224
											20.633333	-0.001016
											20.65	-0.000698
											20.666667	-0.00044
											20.683333	-0.000182
											20.7	0.000006
											20.716667	0.000234
											20.733333	0.00043
											20.75	0.000635
											20.766667	0.000851
											20.783333	0.000996
											20.8	0.001191
											20.816667	0.001347
											20.833333	0.001332
											20.85	0.001309
											20.866667	0.001346
											20.883333	0.001363
											20.9	0.00126
											20.916667	0.001008
											20.933333	0.000905
											20.95	0.000942
											20.966667	0.000711
											20.983333	0.000472
											21	0.000243
											21.016667	0.000044
											21.033333	-0.000155
											21.05	-0.000224
											21.066667	-0.000213
											21.083333	-0.000261
											21.1	-0.000366
											21.116667	-0.000341
											21.133333	-0.000346
											21.15	-0.000421
											21.166667	-0.000406
											21.183333	-0.000211
											21.2	-0.000056
											21.216667	0.000094
											21.233333	0.000124
											21.25	0.000233
											21.266667	0.000343
											21.283333	0.000373
											21.3	0.000572
											21.316667	0.000792
											21.333333	0.000966
											21.35	0.001141
											21.366667	0.001286
											21.383333	0.001361
											21.4	0.001376
											21.416667	0.001221
											21.433333	0.001136
											21.45	0.000874
											21.466667	0.000723
											21.483333	0.000652
											21.5	0.000761
											21.516667	0.000681
											21.533333	0.00048
											21.55	0.000339
											21.566667	0.000218
											21.583333	0.000128
											21.6	0.000038
											21.616667	-0.000202
											21.633333	-0.000372
											21.65	-0.000462
											21.666667	-0.000612
											21.683333	-0.000833
											21.7	-0.000966
											21.716667	-0.00108
											21.733333	-0.001143
											21.75	-0.001076
											21.766667	-0.000919
											21.783333	-0.000733
											21.8	-0.000676
											21.816667	-0.000805
											21.833333	-0.000954
											21.85	-0.000933
											21.866667	-0.000842
											21.883333	-0.000751
											21.9	-0.00073
											21.916667	-0.000379
											21.933333	-0.000263
											21.95	-0.000108
											21.966667	-0.000213
											21.983333	-0.000678
											22	-0.000813
											22.016667	0.000012
											22.033333	0.001107
											22.05	-0.003222
											22.066667	-0.021563
											22.083333	-0.038983
											22.1	-0.067964
											22.116667	-0.101955
											22.133333	-0.133305
											22.15	-0.154016
											22.166667	-0.169719
											22.183333	-0.179394
											22.2	-0.17747
											22.216667	-0.169195
											22.233333	-0.158261
											22.25	-0.139536
											22.266667	-0.124181
											22.283333	-0.113558
											22.3	-0.095597
											22.316667	-0.082817
											22.333333	-0.072606
											22.35	-0.065606
											22.366667	-0.059865
											22.383333	-0.053865
											22.4	-0.048815
											22.416667	-0.044858
											22.433333	-0.04153
											22.45	-0.038133
											22.466667	-0.035726
											22.483333	-0.033419
											22.5	-0.030262
											22.516667	-0.027055
											22.533333	-0.0237
											22.55	-0.020955
											22.566667	-0.019221
											22.583333	-0.017706
											22.6	-0.016162
											22.616667	-0.014857
											22.633333	-0.013643
											22.65	-0.01262
											22.666667	-0.011497
											22.683333	-0.010504
											22.7	-0.009492
											22.716667	-0.008829
											22.733333	-0.008626
											22.75	-0.008234
											22.766667	-0.007562
											22.783333	-0.00684
											22.8	-0.006259
											22.816667	-0.005797
											22.833333	-0.005456
											22.85	-0.005184
											22.866667	-0.005043
											22.883333	-0.005022
											22.9	-0.004891
											22.916667	-0.00466
											22.933333	-0.004438
											22.95	-0.004387
											22.966667	-0.004396
											22.983333	-0.004255
											23	-0.004304
											23.016667	-0.004353
											23.033333	-0.004072
											23.05	-0.00376
											23.066667	-0.003299
											23.083333	-0.003028
											23.1	-0.002846
											23.116667	-0.002725
											23.133333	-0.002593
											23.15	-0.00227
											23.166667	-0.001958
											23.183333	-0.001855
											23.2	-0.001893
											23.216667	-0.001831
											23.233333	-0.001728
											23.25	-0.001645
											23.266667	-0.00154
											23.283333	-0.001236
											23.3	-0.000902
											23.316667	-0.000728
											23.333333	-0.000544
											23.35	-0.00028
											23.366667	-0.000184
											23.383333	-0.000298
											23.4	-0.000391
											23.416667	-0.000184
											23.433333	-0.000098
											23.45	-0.000171
											23.466667	-0.000194
											23.483333	-0.000217
											23.5	-0.000377
											23.516667	-0.000407
											23.533333	-0.000257
											23.55	-0.000057
											23.566667	0.000103
											23.583333	0.000143
											23.6	0.000243
											23.616667	0.000378
											23.633333	0.000462
											23.65	0.000576
											23.666667	0.000421
											23.683333	0.000185
											23.7	-0.000061
											23.716667	-0.000046
											23.733333	0.000123
											23.75	0.000032
											23.766667	-0.000078
											23.783333	-0.000069
											23.8	0.00002
											23.816667	-0.00007
											23.833333	-0.000061
											23.85	0.000013
											23.866667	0.000088
											23.883333	0.000033
											23.9	-0.000002
											23.916667	0.000183
											23.933333	0.000238
											23.95	0.000074
											23.966667	-0.000128
											23.983333	-0.000477
											24	-0.000516
											24.016667	-0.000355
											24.033333	-0.000163
											24.05	-0.000022
											24.066667	0.000039
											24.083333	0.000052
											24.1	0.000141
											24.116667	0.000119
											24.133333	0.000247
											24.15	0.000425
											24.166667	0.000563
											24.183333	0.000501
											24.2	0.00031
											24.216667	0.000335
											24.233333	0.000491
											24.25	0.000496
											24.266667	0.000432
											24.283333	0.000477
											24.3	0.000623
											24.316667	0.000958
											24.333333	0.00123
											24.35	0.001242
											24.366667	0.001145
											24.383333	0.000977
											24.4	0.000789
											24.416667	0.000782
											24.433333	0.000744
											24.45	0.00071
											24.466667	0.000657
											24.483333	0.000564
											24.5	0.000431
											24.516667	0.000378
											24.533333	0.000475
											24.55	0.000402
											24.566667	0.00011
											24.583333	-0.000212
											24.6	-0.000365
											24.616667	-0.000467
											24.633333	-0.000549
											24.65	-0.000742
											24.666667	-0.000844
											24.683333	-0.000807
											24.7	-0.000663
											24.716667	-0.000459
											24.733333	-0.000385
											24.75	-0.000571
											24.766667	-0.000787
											24.783333	-0.000913
											24.8	-0.000919
											24.816667	-0.000782
											24.833333	-0.000644
											24.85	-0.000676
											24.866667	-0.000768
											24.883333	-0.000671
											24.9	-0.000493
											24.916667	-0.000425
											24.933333	-0.000384
											24.95	-0.000644
											24.966667	-0.000974
											24.983333	-0.000324
											25	-0.000104
											25.016667	-0.002874
											25.033333	-0.000804
											25.05	-0.004089
											25.066667	-0.013486
											25.083333	-0.031064
											25.1	-0.055151
											25.116667	-0.079289
											25.133333	-0.101076
											25.15	-0.113283
											25.166667	-0.125125
											25.183333	-0.133829
											25.2	-0.131684
											25.216667	-0.124068
											25.233333	-0.114073
											25.25	-0.100498
											25.266667	-0.089382
											25.283333	-0.075599
											25.3	-0.06481
											25.316667	-0.058352
											25.333333	-0.053093
											25.35	-0.047955
											25.366667	-0.043556
											25.383333	-0.039898
											25.4	-0.03676
											25.416667	-0.033848
											25.433333	-0.031346
											25.45	-0.028714
											25.466667	-0.025702
											25.483333	-0.02306
											25.5	-0.020738
											25.516667	-0.018466
											25.533333	-0.016259
											25.55	-0.014314
											25.566667	-0.012958
											25.583333	-0.011832
											25.6	-0.010806
											25.616667	-0.00987
											25.633333	-0.008854
											25.65	-0.007863
											25.666667	-0.006943
											25.683333	-0.006112
											25.7	-0.005472
											25.716667	-0.004812
											25.733333	-0.004192
											25.75	-0.003672
											25.766667	-0.003235
											25.783333	-0.002991
											25.8	-0.002616
											25.816667	-0.002191
											25.833333	-0.001727
											25.85	-0.001592
											25.866667	-0.001518
											25.883333	-0.001535
											25.9	-0.001495
											25.916667	-0.001096
											25.933333	-0.000646
											25.95	-0.000457
											25.966667	-0.000427
											25.983333	-0.000368
											26	-0.000269
											26.016667	-0.000144
											26.033333	-0.00013
											26.05	-0.000185
											26.066667	-0.00024
											26.083333	-0.000316
											26.1	-0.000271
											26.116667	-0.000276
											26.133333	-0.000306
											26.15	-0.000386
											26.166667	-0.000495
											26.183333	-0.000545
											26.2	-0.000705
											26.216667	-0.000705
											26.233333	-0.000664
											26.25	-0.000727
											26.266667	-0.00081
											26.283333	-0.000653
											26.3	-0.000617
											26.316667	-0.00067
											26.333333	-0.000714
											26.35	-0.000927
											26.366667	-0.000861
											26.383333	-0.000776
											26.4	-0.000831
											26.416667	-0.000736
											26.433333	-0.00068
											26.45	-0.000575
											26.466667	-0.00056
											26.483333	-0.000494
											26.5	-0.000266
											26.516667	0.000012
											26.533333	0.000169
											26.55	0.000187
											26.566667	0.000365
											26.583333	0.000623
											26.6	0.000751
											26.616667	0.000716
											26.633333	0.000731
											26.65	0.000936
											26.666667	0.001141
											26.683333	0.001356
											26.7	0.001361
											26.716667	0.001336
											26.733333	0.001611
											26.75	0.001767
											26.766667	0.001632
											26.783333	0.001518
											26.8	0.001443
											26.816667	0.001369
											26.833333	0.001204
											26.85	0.001078
											26.866667	0.001104
											26.883333	0.0012
											26.9	0.001296
											26.916667	0.001253
											26.933333	0.001019
											26.95	0.000775
											26.966667	0.000526
											26.983333	0.00025
											27	-0.000006
											27.016667	-0.000022
											27.033333	0.000022
											27.05	-0.000014
											27.066667	-0.00024
											27.083333	-0.000435
											27.1	-0.000528
											27.116667	-0.00046
											27.133333	-0.000383
											27.15	-0.000435
											27.166667	-0.000548
											27.183333	-0.00065
											27.2	-0.000803
											27.216667	-0.000885
											27.233333	-0.001038
											27.25	-0.001041
											27.266667	-0.000984
											27.283333	-0.000857
											27.3	-0.0007
											27.316667	-0.000622
											27.333333	-0.000628
											27.35	-0.000773
											27.366667	-0.000838
											27.383333	-0.000963
											27.4	-0.001019
											27.416667	-0.000944
											27.433333	-0.000779
											27.45	-0.000796
											27.466667	-0.000824
											27.483333	-0.000742
											27.5	-0.00053
											27.516667	-0.000378
											27.533333	-0.000265
											27.55	-0.000173
											27.566667	-0.000071
											27.583333	-0.00016
											27.6	-0.000209
											27.616667	-0.000278
											27.633333	-0.000176
											27.65	-0.000055
											27.666667	0.000016
											27.683333	0.000218
											27.7	0.000471
											27.716667	0.000844
											27.733333	0.000987
											27.75	0.000879
											27.766667	0.000792
											27.783333	0.000655
											27.8	0.000678
											27.816667	0.000654
											27.833333	0.00054
											27.85	0.000506
											27.866667	0.000492
											27.883333	0.000488
											27.9	0.000624
											27.916667	0.00085
											27.933333	0.000889
											27.95	0.000188
											27.966667	-0.000542
											27.983333	-0.000323
											28	0.000176
											28.016667	0.000576
											28.033333	-0.000175
											28.05	-0.003864
											28.066667	-0.014372
											28.083333	-0.02896
											28.1	-0.047068
											28.116667	-0.067456
											28.133333	-0.085174
											28.15	-0.094822
											28.166667	-0.099139
											28.183333	-0.098586
											28.2	-0.095972
											28.216667	-0.091178
											28.233333	-0.086024
											28.25	-0.078171
											28.266667	-0.070867
											28.283333	-0.062823
											28.3	-0.054998
											28.316667	-0.047994
											28.333333	-0.043049
											28.35	-0.038745
											28.366667	-0.03479
											28.383333	-0.031695
											28.4	-0.028841
											28.416667	-0.025896
											28.433333	-0.023261
											28.45	-0.020517
											28.466667	-0.017642
											28.483333	-0.015277
											28.5	-0.013293
											28.516667	-0.011658
											28.533333	-0.010154
											28.55	-0.00876
											28.566667	-0.007596
											28.583333	-0.006582
											28.6	-0.005729
											28.616667	-0.005065
											28.633333	-0.004471
											28.65	-0.003888
											28.666667	-0.003456
											28.683333	-0.003164
											28.7	-0.002942
											28.716667	-0.002849
											28.733333	-0.002867
											28.75	-0.002825
											28.766667	-0.002614
											28.783333	-0.002424
											28.8	-0.002395
											28.816667	-0.002445
											28.833333	-0.002465
											28.85	-0.002545
											28.866667	-0.002516
											28.883333	-0.002367
											28.9	-0.002081
											28.916667	-0.001854
											28.933333	-0.001768
											28.95	-0.001642
											28.966667	-0.001525
											28.983333	-0.001469
											29	-0.001303
											29.016667	-0.001111
											29.033333	-0.000979
											29.05	-0.000947
											29.066667	-0.000794
											29.083333	-0.000682
											29.1	-0.00061
											29.116667	-0.000628
											29.133333	-0.000551
											29.15	-0.000393
											29.166667	-0.000246
											29.183333	-0.000129
											29.2	-0.000192
											29.216667	-0.000375
											29.233333	-0.000528
											29.25	-0.000545
											29.266667	-0.000524
											29.283333	-0.000523
											29.3	-0.000511
											29.316667	-0.00037
											29.333333	-0.000219
											29.35	-0.000148
											29.366667	-0.00015
											29.383333	-0.000195
											29.4	-0.000311
											29.416667	-0.000426
											29.433333	-0.000641
											29.45	-0.000646
											29.466667	-0.000472
											29.483333	-0.000329
											29.5	-0.000371
											29.516667	-0.000352
											29.533333	-0.000334
											29.55	-0.000265
											29.566667	-0.000217
											29.583333	-0.000149
											29.6	-0.000031
											29.616667	-0.000088
											29.633333	-0.000245
											29.65	-0.000421
											29.666667	-0.000638
											29.683333	-0.000715
											29.7	-0.000682
											29.716667	-0.000739
											29.733333	-0.000739
											29.75	-0.000699
											29.766667	-0.000639
											29.783333	-0.0007
											29.8	-0.00083
											29.816667	-0.00092
											29.833333	-0.001101
											29.85	-0.001191
											29.866667	-0.001141
											29.883333	-0.000942
											29.9	-0.000732
											29.916667	-0.000652
											29.933333	-0.000693
											29.95	-0.000623
											29.966667	-0.0004
											29.983333	-0.000245
											30	-0.00006
											30.016667	-0.000005
											30.033333	0.00013
											30.05	0.000605
											30.066667	0.00092
											30.083333	0.001059
											30.1	0.001216
											30.116667	0.001243
											30.133333	0.001269
											30.15	0.001366
											30.166667	0.001753
											30.183333	0.002029
											30.2	0.002139
											30.216667	0.002141
											30.233333	0.002164
											30.25	0.002267
											30.266667	0.00231
											30.283333	0.002162
											30.3	0.001985
											30.316667	0.001958
											30.333333	0.001906
											30.35	0.001865
											30.366667	0.001843
											30.383333	0.001492
											30.4	0.001221
											30.416667	0.001059
											30.433333	0.000938
											30.45	0.000866
											30.466667	0.000826
											30.483333	0.000696
											30.5	0.000456
											30.516667	0.000246
											30.533333	0.000227
											30.55	0.000147
											30.566667	-0.00017
											30.583333	-0.000596
											30.6	-0.001021
											30.616667	-0.000996
											30.633333	-0.000941
											30.65	-0.000957
											30.666667	-0.001112
											30.683333	-0.001168
											30.7	-0.001275
											30.716667	-0.001122
											30.733333	-0.000949
											30.75	-0.001046
											30.766667	-0.001353
											30.783333	-0.001371
											30.8	-0.001259
											30.816667	-0.001322
											30.833333	-0.001175
											30.85	-0.001008
											30.866667	-0.001091
											30.883333	-0.001125
											30.9	-0.000808
											30.916667	-0.000671
											30.933333	-0.000581
											30.95	-0.000522
											30.966667	-0.000942
											30.983333	0.000217
											31	0.000917
											31.016667	0.001016
											31.033333	-0.000485
											31.05	-0.004501
											31.066667	-0.012788
											31.083333	-0.023646
											31.1	-0.035643
											31.116667	-0.053031
											31.133333	-0.070298
											31.15	-0.075176
											31.166667	-0.077127
											31.183333	-0.075331
											31.2	-0.071404
											31.216667	-0.066478
											31.233333	-0.061532
											31.25	-0.057846
											31.266667	-0.05329
											31.283333	-0.048305
											31.3	-0.043145
											31.316667	-0.038654
											31.333333	-0.035243
											31.35	-0.032353
											31.366667	-0.029872
											31.383333	-0.026961
											31.4	-0.023252
											31.416667	-0.020776
											31.433333	-0.01839
											31.45	-0.016224
											31.466667	-0.014218
											31.483333	-0.012562
											31.5	-0.011176
											31.516667	-0.010031
											31.533333	-0.008989
											31.55	-0.007807
											31.566667	-0.006855
											31.583333	-0.005983
											31.6	-0.005382
											31.616667	-0.00467
											31.633333	-0.003828
											31.65	-0.003229
											31.666667	-0.00271
											31.683333	-0.002242
											31.7	-0.001793
											31.716667	-0.001415
											31.733333	-0.001007
											31.75	-0.000608
											31.766667	-0.000261
											31.783333	0.000155
											31.8	0.00049
											31.816667	0.000646
											31.833333	0.000772
											31.85	0.000928
											31.866667	0.000954
											31.883333	0.000919
											31.9	0.000843
											31.916667	0.000687
											31.933333	0.000771
											31.95	0.000835
											31.966667	0.000749
											31.983333	0.000623
											32	0.000576
											32.016667	0.000509
											32.033333	0.000312
											32.05	0.000205
											32.066667	0.000147
											32.083333	0.00033
											32.1	0.000503
											32.116667	0.000446
											32.133333	0.000278
											32.15	0.000221
											32.166667	0.000233
											32.183333	0.000085
											32.2	-0.000022
											32.216667	0
											32.233333	0.000122
											32.25	0.000125
											32.266667	0.000058
											32.283333	-0.00002
											32.3	-0.000047
											32.316667	-0.000264
											32.333333	-0.000482
											32.35	-0.000449
											32.366667	-0.000226
											32.383333	-0.000032
											32.4	0.000172
											32.416667	0.000056
											32.433333	-0.00007
											32.45	-0.000046
											32.466667	0.000117
											32.483333	0.000352
											32.5	0.000318
											32.516667	0.000314
											32.533333	0.0004
											32.55	0.000367
											32.566667	0.000253
											32.583333	0.000399
											32.6	0.000555
											32.616667	0.000555
											32.633333	0.000474
											32.65	0.000693
											32.666667	0.000832
											32.683333	0.000801
											32.7	0.00068
											32.716667	0.000479
											32.733333	0.000241
											32.75	0.000172
											32.766667	0.000114
											32.783333	0.000085
											32.8	0.000077
											32.816667	-0.000131
											32.833333	-0.00021
											32.85	0.000043
											32.866667	0.000205
											32.883333	0.000248
											32.9	0.000141
											32.916667	0.000014
											32.933333	-0.000054
											32.95	-0.000191
											32.966667	-0.000248
											32.983333	-0.000276
											33	-0.000194
											33.016667	-0.000252
											33.033333	-0.000449
											33.05	-0.000417
											33.066667	-0.000325
											33.083333	-0.000183
											33.1	-0.000082
											33.116667	-0.000102
											33.133333	-0.000241
											33.15	-0.00021
											33.166667	-0.00018
											33.183333	-0.000229
											33.2	-0.000249
											33.216667	-0.000301
											33.233333	-0.000232
											33.25	-0.000194
											33.266667	-0.000416
											33.283333	-0.000517
											33.3	-0.000449
											33.316667	-0.000561
											33.333333	-0.000595
											33.35	-0.000559
											33.366667	-0.000213
											33.383333	0.000003
[truncated: 939 more rows]
