# Supplementary material for: Structural basis for RAD18 regulation by MAGEA4 and its implications for RING ubiquitin ligase binding by MAGE family proteins
Source: EMBO J. 2024 Mar 6;43(7):1273–300. doi: 10.1038/s44318-024-00058-9 (PMC10987633; doi:10.1038/s44318-024-00058-9)
Supplement: Supplementary file 9 — EV Figures Source Data [file 44318_2024_58_MOESM9_ESM.zip › 2 EV Figures/EV1/EVE/MAGEA4_M161D.asc]

10		10		10		10
Manual run 4:10_UV1_280nm		Manual run 4:10_UV2_254nm		Manual run 4:10_UV3_215nm		Manual run 4:10_Fractions
ml	mAU	ml	mAU	ml	mAU	ml	(Fractions)
0.000	-1.060000	0.000	0.000000	0.000	0.000000	0.040	"1A1"
0.033	-18.258000	0.033	-20.857000	0.033	-17.325000	0.540	"1A2"
0.067	-14.956000	0.067	-17.092000	0.067	-25.620000	1.040	"1A3"
0.100	-16.181000	0.100	-18.999000	0.100	-8.837000	1.540	"1A4"
0.133	-17.098000	0.133	-19.849000	0.133	-1.645000	2.040	"1A5"
0.167	-18.121000	0.167	-20.687000	0.167	-36.244000	2.540	"1A6"
0.200	-17.822000	0.200	-21.049000	0.200	0.746000	3.040	"1A7"
0.233	-18.344000	0.233	-21.139000	0.233	-16.102000	3.540	"1A8"
0.266	-18.130000	0.266	-21.439000	0.266	-14.007000	4.040	"1A9"
0.300	-18.342000	0.300	-21.274000	0.300	-30.810000	4.540	"1A10"
0.333	-18.277000	0.333	-21.398000	0.333	-11.815000	5.040	"1A11"
0.366	-18.367000	0.366	-21.538000	0.366	-27.166000	5.540	"1A12"
0.400	-17.731000	0.400	-21.628000	0.400	-18.519000	6.040	"1B12"
0.433	-17.932000	0.433	-21.456000	0.433	-39.314000	6.540	"1B11"
0.466	-18.291000	0.466	-21.733000	0.466	-27.125000	7.040	"1B10"
0.500	-18.314000	0.500	-21.729000	0.500	-14.575000	7.540	"1B9"
0.533	-18.408000	0.533	-21.713000	0.533	-16.289000	8.040	"1B8"
0.566	-18.144000	0.566	-21.592000	0.566	-14.832000	8.540	"1B7"
0.599	-18.289000	0.599	-21.729000	0.599	-32.022000	9.040	"1B6"
0.633	-18.564000	0.633	-21.704000	0.633	-16.927000	9.540	"1B5"
0.666	-18.512000	0.666	-21.780000	0.666	-1.079000	10.040	"1B4"
0.699	-18.739000	0.699	-21.719000	0.699	-16.015000	10.540	"1B3"
0.733	-18.189000	0.733	-21.810000	0.733	-14.556000	11.040	"1B2"
0.766	-18.674000	0.766	-21.677000	0.766	-20.956000	11.540	"1B1"
0.799	-18.763000	0.799	-21.756000	0.799	-18.119000	12.040	"1C1"
0.833	-18.401000	0.833	-21.648000	0.833	-19.988000	12.540	"1C2"
0.866	-18.250000	0.866	-22.009000	0.866	-1.338000	13.040	"1C3"
0.899	-18.894000	0.899	-21.718000	0.899	-36.418000	13.540	"1C4"
0.933	-18.404000	0.933	-21.638000	0.933	-23.282000	14.040	"1C5"
0.966	-18.978000	0.966	-21.953000	0.966	-18.201000	14.540	"1C6"
0.999	-19.200000	0.999	-21.581000	0.999	3.295000	14.860	"Waste"
1.032	-18.880000	1.032	-21.759000	1.032	-17.281000
1.066	-18.722000	1.066	-22.045000	1.066	-7.024000
1.099	-18.936000	1.099	-21.952000	1.099	-16.770000
1.132	-18.639000	1.132	-21.886000	1.132	-15.467000
1.166	-18.302000	1.166	-21.991000	1.166	-2.890000
1.199	-19.073000	1.199	-22.039000	1.199	-5.243000
1.232	-18.474000	1.232	-21.952000	1.232	-13.367000
1.266	-18.971000	1.266	-21.974000	1.266	-17.213000
1.299	-18.919000	1.299	-21.933000	1.299	-1.902000
1.332	-19.178000	1.332	-21.788000	1.332	-8.959000
1.365	-19.081000	1.365	-22.182000	1.365	13.382000
1.399	-19.445000	1.399	-22.087000	1.399	-9.082000
1.432	-19.196000	1.432	-22.110000	1.432	-11.300000
1.465	-19.283000	1.465	-21.953000	1.465	-2.217000
1.499	-19.397000	1.499	-22.125000	1.499	-11.905000
1.532	-18.860000	1.532	-22.107000	1.532	-16.148000
1.565	-19.420000	1.565	-22.093000	1.565	-20.309000
1.599	-19.024000	1.599	-22.130000	1.599	-30.626000
1.632	-19.570000	1.632	-22.253000	1.632	-14.490000
1.665	-19.372000	1.665	-22.317000	1.665	-12.617000
1.698	-19.268000	1.698	-22.047000	1.698	-33.076000
1.732	-19.164000	1.732	-22.291000	1.732	-31.876000
1.765	-19.221000	1.765	-21.875000	1.765	-18.251000
1.798	-19.031000	1.798	-22.174000	1.798	-7.918000
1.832	-19.658000	1.832	-22.166000	1.832	-4.555000
1.865	-19.635000	1.865	-22.160000	1.865	-11.301000
1.898	-19.684000	1.898	-22.081000	1.898	-5.207000
1.932	-19.312000	1.932	-22.307000	1.932	-0.178000
1.965	-19.600000	1.965	-22.328000	1.965	0.332000
1.998	-19.021000	1.998	-22.058000	1.998	10.154000
2.032	-19.361000	2.032	-21.926000	2.032	-2.880000
2.065	-19.307000	2.065	-22.432000	2.065	-3.540000
2.098	-19.411000	2.098	-22.271000	2.098	-7.358000
2.131	-19.924000	2.131	-22.229000	2.131	-1.036000
2.165	-19.516000	2.165	-22.305000	2.165	9.209000
2.198	-19.855000	2.198	-22.239000	2.198	1.491000
2.231	-19.917000	2.231	-22.337000	2.231	7.158000
2.265	-19.877000	2.265	-22.264000	2.265	8.473000
2.298	-19.849000	2.298	-22.309000	2.298	4.217000
2.331	-19.544000	2.331	-22.336000	2.331	-6.903000
2.365	-19.706000	2.365	-22.092000	2.365	-3.878000
2.398	-19.669000	2.398	-22.347000	2.398	1.338000
2.431	-19.325000	2.431	-22.217000	2.431	-14.976000
2.464	-19.662000	2.464	-22.065000	2.464	-6.606000
2.498	-19.665000	2.498	-22.363000	2.498	-12.730000
2.531	-19.820000	2.531	-22.431000	2.531	-9.001000
2.564	-19.880000	2.564	-22.248000	2.564	-3.331000
2.598	-19.498000	2.598	-22.348000	2.598	-2.925000
2.631	-20.002000	2.631	-22.378000	2.631	-5.684000
2.664	-19.729000	2.664	-22.033000	2.664	-17.143000
2.698	-20.174000	2.698	-22.549000	2.698	2.406000
2.731	-19.866000	2.731	-22.317000	2.731	-4.489000
2.764	-19.595000	2.764	-22.115000	2.764	-26.384000
2.798	-19.356000	2.798	-22.048000	2.798	1.792000
2.831	-19.919000	2.831	-22.305000	2.831	-25.967000
2.864	-19.594000	2.864	-22.020000	2.864	-0.728000
2.897	-19.913000	2.897	-22.426000	2.897	-10.674000
2.931	-19.620000	2.931	-22.365000	2.931	-32.571000
2.964	-19.898000	2.964	-22.151000	2.964	2.711000
2.997	-20.052000	2.997	-22.049000	2.997	3.643000
3.031	-19.908000	3.031	-22.377000	3.031	2.447000
3.064	-19.715000	3.064	-22.274000	3.064	-24.103000
3.097	-19.632000	3.097	-22.325000	3.097	4.323000
3.131	-20.206000	3.131	-22.209000	3.131	-18.048000
3.164	-20.095000	3.164	-22.270000	3.164	-5.447000
3.197	-19.697000	3.197	-22.047000	3.197	9.140000
3.230	-19.924000	3.230	-22.355000	3.230	1.500000
3.264	-19.755000	3.264	-22.406000	3.264	7.066000
3.297	-20.031000	3.297	-22.417000	3.297	0.072000
3.330	-20.100000	3.330	-22.014000	3.330	-19.673000
3.364	-19.840000	3.364	-22.262000	3.364	-23.686000
3.397	-20.125000	3.397	-22.296000	3.397	-7.611000
3.430	-20.203000	3.430	-22.300000	3.430	-21.664000
3.464	-19.981000	3.464	-22.399000	3.464	-29.538000
3.497	-19.819000	3.497	-22.433000	3.497	-20.700000
3.530	-19.839000	3.530	-22.144000	3.530	-3.710000
3.564	-19.975000	3.564	-22.172000	3.564	-8.706000
3.597	-19.836000	3.597	-21.998000	3.597	-26.610000
3.630	-19.993000	3.630	-22.242000	3.630	-16.985000
3.663	-20.145000	3.663	-22.369000	3.663	10.562000
3.697	-19.848000	3.697	-21.946000	3.697	-4.058000
3.730	-19.855000	3.730	-22.184000	3.730	-12.230000
3.763	-19.869000	3.763	-22.281000	3.763	-24.715000
3.797	-19.980000	3.797	-22.358000	3.797	-28.845000
3.830	-20.228000	3.830	-22.386000	3.830	-34.930000
3.863	-20.113000	3.863	-22.158000	3.863	-15.730000
3.897	-20.014000	3.897	-22.325000	3.897	-2.000000
3.930	-20.078000	3.930	-22.358000	3.930	1.246000
3.963	-20.246000	3.963	-22.328000	3.963	-7.043000
3.996	-20.210000	3.996	-21.996000	3.996	-19.948000
4.030	-19.951000	4.030	-22.217000	4.030	-8.731000
4.063	-20.064000	4.063	-22.107000	4.063	-14.181000
4.096	-20.145000	4.096	-22.315000	4.096	-16.486000
4.130	-19.988000	4.130	-22.403000	4.130	-12.198000
4.163	-19.678000	4.163	-22.442000	4.163	-11.636000
4.196	-20.093000	4.196	-22.263000	4.196	-33.752000
4.230	-20.012000	4.230	-22.158000	4.230	-5.819000
4.263	-20.316000	4.263	-22.364000	4.263	-7.347000
4.296	-20.122000	4.296	-22.250000	4.296	-20.949000
4.329	-19.784000	4.329	-22.268000	4.329	-9.125000
4.363	-20.323000	4.363	-22.244000	4.363	-42.562000
4.396	-20.070000	4.396	-22.216000	4.396	-24.305000
4.429	-19.848000	4.429	-22.316000	4.429	-20.677000
4.463	-20.146000	4.463	-22.185000	4.463	-17.585000
4.496	-20.118000	4.496	-22.346000	4.496	-11.381000
4.529	-20.401000	4.529	-21.969000	4.529	-24.685000
4.563	-19.801000	4.563	-22.317000	4.563	-0.935000
4.596	-20.008000	4.596	-22.258000	4.596	-1.339000
4.629	-19.684000	4.629	-22.075000	4.629	-18.569000
4.663	-20.201000	4.663	-22.242000	4.663	-6.509000
4.696	-19.834000	4.696	-22.024000	4.696	-8.305000
4.729	-20.671000	4.729	-22.204000	4.729	-23.386000
4.762	-20.135000	4.762	-21.949000	4.762	-3.986000
4.796	-19.477000	4.796	-22.196000	4.796	-45.126000
4.829	-19.791000	4.829	-22.165000	4.829	-3.750000
4.862	-20.126000	4.862	-22.259000	4.862	-14.125000
4.896	-20.200000	4.896	-21.839000	4.896	5.026000
4.929	-20.136000	4.929	-22.039000	4.929	-5.544000
4.962	-19.840000	4.962	-21.851000	4.962	-19.041000
4.996	-19.589000	4.996	-22.133000	4.996	-22.143000
5.029	-19.817000	5.029	-22.202000	5.029	-14.013000
5.062	-20.012000	5.062	-21.870000	5.062	-30.992000
5.095	-20.188000	5.095	-22.239000	5.095	-31.541000
5.129	-20.137000	5.129	-22.221000	5.129	-7.482000
5.162	-20.147000	5.162	-22.004000	5.162	-5.457000
5.195	-19.974000	5.195	-21.994000	5.195	-20.531000
5.229	-20.358000	5.229	-22.310000	5.229	-4.512000
5.262	-20.311000	5.262	-22.207000	5.262	-11.114000
5.295	-20.364000	5.295	-22.148000	5.295	-7.104000
5.329	-20.293000	5.329	-22.235000	5.329	-28.162000
5.362	-19.998000	5.362	-22.110000	5.362	-18.380000
5.395	-19.965000	5.395	-22.182000	5.395	-6.495000
5.429	-20.278000	5.429	-22.105000	5.429	-22.800000
5.462	-19.766000	5.462	-22.410000	5.462	-19.355000
5.495	-19.903000	5.495	-22.404000	5.495	-10.126000
5.528	-20.413000	5.528	-22.495000	5.528	-14.766000
5.562	-20.463000	5.562	-22.310000	5.562	-11.977000
5.595	-19.872000	5.595	-22.329000	5.595	-35.060000
5.628	-20.112000	5.628	-22.084000	5.628	-29.385000
5.662	-20.390000	5.662	-22.387000	5.662	-16.981000
5.695	-20.350000	5.695	-22.607000	5.695	-22.661000
5.728	-19.887000	5.728	-22.479000	5.728	-26.311000
5.762	-19.678000	5.762	-22.574000	5.762	-15.944000
5.795	-20.017000	5.795	-22.388000	5.795	-7.250000
5.828	-20.214000	5.828	-22.558000	5.828	-29.772000
5.861	-19.604000	5.861	-22.593000	5.861	-22.650000
5.895	-20.248000	5.895	-22.545000	5.895	-13.229000
5.928	-20.033000	5.928	-22.185000	5.928	-20.575000
5.961	-19.604000	5.961	-22.368000	5.961	-44.408000
5.995	-20.000000	5.995	-22.410000	5.995	-18.363000
6.028	-20.059000	6.028	-22.381000	6.028	-19.277000
6.061	-20.240000	6.061	-22.552000	6.061	-4.900000
6.095	-19.985000	6.095	-22.635000	6.095	-14.970000
6.128	-20.335000	6.128	-22.498000	6.128	-29.826000
6.161	-20.342000	6.161	-22.445000	6.161	-21.557000
6.194	-20.094000	6.194	-22.425000	6.194	-9.403000
6.228	-20.131000	6.228	-22.731000	6.228	-30.943000
6.261	-20.230000	6.261	-22.252000	6.261	-32.199000
6.294	-19.925000	6.294	-22.514000	6.294	-31.897000
6.328	-20.094000	6.328	-22.738000	6.328	-27.866000
6.361	-19.834000	6.361	-22.510000	6.361	1.875000
6.394	-19.982000	6.394	-22.489000	6.394	-24.644000
6.428	-20.007000	6.428	-22.539000	6.428	-3.045000
6.461	-19.978000	6.461	-22.626000	6.461	-13.745000
6.494	-19.984000	6.494	-22.434000	6.494	-34.617000
6.528	-20.368000	6.528	-22.632000	6.528	-18.385000
6.561	-20.269000	6.561	-22.554000	6.561	-16.266000
6.594	-20.260000	6.594	-22.788000	6.594	-16.063000
6.627	-20.345000	6.627	-22.952000	6.627	-16.572000
6.661	-20.159000	6.661	-22.801000	6.661	-19.779000
6.694	-19.909000	6.694	-22.599000	6.694	-30.482000
6.727	-20.238000	6.727	-22.988000	6.727	-36.405000
6.761	-20.108000	6.761	-22.908000	6.761	-31.335000
6.794	-20.404000	6.794	-22.679000	6.794	-14.015000
6.827	-20.379000	6.827	-22.742000	6.827	-19.145000
6.861	-19.704000	6.861	-22.569000	6.861	-30.603000
6.894	-19.916000	6.894	-22.718000	6.894	-6.025000
6.927	-19.678000	6.927	-22.694000	6.927	-8.724000
6.960	-19.823000	6.960	-22.540000	6.960	-16.779000
6.994	-20.261000	6.994	-22.376000	6.994	-18.843000
7.027	-19.448000	7.027	-22.453000	7.027	-8.934000
7.060	-19.525000	7.060	-22.415000	7.060	-15.143000
7.094	-19.462000	7.094	-21.877000	7.094	-13.211000
7.127	-19.396000	7.127	-21.782000	7.127	-14.660000
7.160	-18.795000	7.160	-21.474000	7.160	-28.697000
7.194	-17.972000	7.194	-20.906000	7.194	-3.212000
7.227	-17.517000	7.227	-20.449000	7.227	-12.078000
7.260	-16.905000	7.260	-19.872000	7.260	-33.728000
7.294	-16.333000	7.294	-18.930000	7.294	-1.739000
7.327	-15.586000	7.327	-18.086000	7.327	-22.714000
7.360	-13.985000	7.360	-17.327000	7.360	-18.685000
7.393	-12.839000	7.393	-15.715000	7.393	-29.191000
7.427	-10.597000	7.427	-14.029000	7.427	-14.788000
7.460	-7.171000	7.460	-11.249000	7.460	-12.503000
7.493	-2.285000	7.493	-7.114000	7.493	0.193000
7.527	4.990000	7.527	-1.488000	7.527	-9.313000
7.560	15.931000	7.560	7.372000	7.560	-9.571000
7.593	33.142000	7.593	21.935000	7.593	16.069000
7.627	62.219000	7.627	48.298000	7.627	22.797000
7.660	112.971000	7.660	103.021000	7.660	65.074000
7.693	207.741000	7.693	225.902000	7.693	98.077000
7.726	366.917000	7.726	446.089000	7.726	151.485000
7.760	586.064000	7.760	743.503000	7.760	217.761000
7.793	827.518000	7.793	1053.027000	7.793	250.526000
7.826	1046.915000	7.826	1311.697000	7.826	271.891000
7.860	1213.216000	7.860	1475.322000	7.860	270.804000
7.893	1310.973000	7.893	1530.470000	7.893	294.314000
7.926	1343.908000	7.926	1494.193000	7.926	257.069000
7.960	1327.338000	7.960	1411.701000	7.960	279.565000
7.993	1278.706000	7.993	1307.155000	7.993	304.807000
8.026	1219.326000	8.026	1203.536000	8.026	278.888000
8.060	1159.132000	8.060	1106.034000	8.060	277.515000
8.093	1103.697000	8.093	1019.404000	8.093	267.043000
8.126	1051.369000	8.126	940.899000	8.126	277.387000
8.159	1002.618000	8.159	873.208000	8.159	274.774000
8.193	956.529000	8.193	810.081000	8.193	280.882000
8.226	911.577000	8.226	753.785000	8.226	261.972000
8.259	868.555000	8.259	702.400000	8.259	225.874000
8.293	826.847000	8.293	654.664000	8.293	222.620000
8.326	787.538000	8.326	612.389000	8.326	233.193000
8.359	749.315000	8.359	574.361000	8.359	225.476000
8.393	715.077000	8.393	540.143000	8.393	218.547000
8.426	683.342000	8.426	509.444000	8.426	212.628000
8.459	654.641000	8.459	481.474000	8.459	199.167000
8.492	628.589000	8.492	455.251000	8.492	194.268000
8.526	606.342000	8.526	433.120000	8.526	188.613000
8.559	586.023000	8.559	411.869000	8.559	165.934000
8.592	570.766000	8.592	393.613000	8.592	174.754000
8.626	557.967000	8.626	377.523000	8.626	175.764000
8.659	551.284000	8.659	363.760000	8.659	167.431000
8.692	548.456000	8.692	352.737000	8.692	175.132000
8.726	554.397000	8.726	345.217000	8.726	153.356000
8.759	571.893000	8.759	341.731000	8.759	191.114000
8.792	605.408000	8.792	345.521000	8.792	156.546000
8.825	659.672000	8.825	356.905000	8.825	193.219000
8.859	739.988000	8.859	378.379000	8.859	186.257000
8.892	849.844000	8.892	411.937000	8.892	199.664000
8.925	993.024000	8.925	459.303000	8.925	187.124000
8.959	1171.890000	8.959	521.453000	8.959	205.861000
8.992	1376.641000	8.992	596.762000	8.992	221.498000
9.025	1595.880000	9.025	686.022000	9.025	242.370000
9.059	1803.293000	9.059	785.320000	9.059	259.524000
9.092	1975.376000	9.092	892.145000	9.092	275.936000
9.125	2088.539000	9.125	997.633000	9.125	267.701000
9.159	2161.934000	9.159	1091.539000	9.159	256.539000
9.192	2188.206000	9.192	1164.572000	9.192	266.216000
9.225	2203.182000	9.225	1204.419000	9.225	256.327000
9.258	2206.726000	9.258	1210.185000	9.258	279.674000
9.292	2185.953000	9.292	1196.431000	9.292	257.631000
9.325	2162.334000	9.325	1174.579000	9.325	280.885000
9.358	2127.583000	9.358	1155.713000	9.358	295.663000
9.392	2074.363000	9.392	1132.798000	9.392	309.769000
9.425	2019.290000	9.425	1106.798000	9.425	306.908000
9.458	1958.665000	9.458	1074.454000	9.458	302.086000
9.492	1887.660000	9.492	1037.580000	9.492	294.565000
9.525	1806.886000	9.525	995.129000	9.525	275.124000
9.558	1724.295000	9.558	949.049000	9.558	298.687000
9.591	1635.595000	9.591	896.495000	9.591	283.212000
9.625	1539.470000	9.625	835.437000	9.625	249.481000
9.658	1434.224000	9.658	764.770000	9.658	254.254000
9.691	1314.551000	9.691	687.497000	9.691	260.595000
9.725	1190.147000	9.725	611.734000	9.725	236.260000
9.758	1069.171000	9.758	541.165000	9.758	220.078000
9.791	958.404000	9.791	482.131000	9.791	207.291000
9.825	864.804000	9.825	435.871000	9.825	199.129000
9.858	791.613000	9.858	402.116000	9.858	203.293000
9.891	736.095000	9.891	377.630000	9.891	177.855000
9.925	695.449000	9.925	358.794000	9.925	183.898000
9.958	662.389000	9.958	341.577000	9.958	192.370000
9.991	634.050000	9.991	325.190000	9.991	176.579000
10.024	608.539000	10.024	307.929000	10.024	174.612000
10.058	583.395000	10.058	291.835000	10.058	187.899000
10.091	557.199000	10.091	274.029000	10.091	189.158000
10.124	530.803000	10.124	256.034000	10.124	150.188000
10.158	501.609000	10.158	237.219000	10.158	157.297000
10.191	473.946000	10.191	219.201000	10.191	156.127000
10.224	445.065000	10.224	201.711000	10.224	128.129000
10.258	416.475000	10.258	185.294000	10.258	117.388000
10.291	389.619000	10.291	170.197000	10.291	115.373000
10.324	362.852000	10.324	156.307000	10.324	131.401000
10.357	338.010000	10.357	143.826000	10.357	132.755000
10.391	313.774000	10.391	132.673000	10.391	118.360000
10.424	292.306000	10.424	122.608000	10.424	101.770000
10.457	270.066000	10.457	112.665000	10.457	77.757000
10.491	250.380000	10.491	104.052000	10.491	99.459000
10.524	230.019000	10.524	95.556000	10.524	90.918000
10.557	211.392000	10.557	88.441000	10.557	68.301000
10.591	193.175000	10.591	81.821000	10.591	78.280000
10.624	177.956000	10.624	76.132000	10.624	63.015000
10.657	163.295000	10.657	70.808000	10.657	67.319000
10.691	150.883000	10.691	66.668000	10.691	58.348000
10.724	139.292000	10.724	62.477000	10.724	59.244000
10.757	128.879000	10.757	58.588000	10.757	53.389000
10.790	118.666000	10.790	55.247000	10.790	64.704000
10.824	110.280000	10.824	52.051000	10.824	49.971000
10.857	102.413000	10.857	49.384000	10.857	52.353000
10.890	95.268000	10.890	46.402000	10.890	44.651000
10.924	88.145000	10.924	43.959000	10.924	51.896000
10.957	81.296000	10.957	40.960000	10.957	32.382000
10.990	75.676000	10.990	38.936000	10.990	38.665000
11.024	69.929000	11.024	36.415000	11.024	58.972000
11.057	64.841000	11.057	34.424000	11.057	34.638000
11.090	59.682000	11.090	31.889000	11.090	42.831000
11.123	55.591000	11.123	29.968000	11.123	12.333000
11.157	51.211000	11.157	28.007000	11.157	29.696000
11.190	46.970000	11.190	26.112000	11.190	15.900000
11.223	43.304000	11.223	24.292000	11.223	41.317000
11.257	40.017000	11.257	22.563000	11.257	25.000000
11.290	37.015000	11.290	20.884000	11.290	51.604000
11.323	33.598000	11.323	19.124000	11.323	18.444000
11.357	30.633000	11.357	17.370000	11.357	11.511000
11.390	28.295000	11.390	16.055000	11.390	-4.394000
11.423	25.119000	11.423	14.751000	11.423	11.636000
11.456	23.292000	11.456	13.384000	11.456	10.786000
11.490	21.492000	11.490	11.933000	11.490	13.212000
11.523	18.900000	11.523	10.869000	11.523	1.882000
11.556	17.491000	11.556	9.725000	11.556	-21.147000
11.590	14.992000	11.590	8.609000	11.590	8.210000
11.623	13.438000	11.623	7.662000	11.623	7.023000
11.656	12.027000	11.656	6.598000	11.656	-8.161000
11.690	11.079000	11.690	5.651000	11.690	-5.753000
11.723	9.800000	11.723	4.848000	11.723	-9.501000
11.756	8.193000	11.756	4.154000	11.756	-16.592000
11.790	7.354000	11.790	3.487000	11.790	-7.697000
11.823	6.320000	11.823	2.840000	11.823	1.640000
11.856	5.222000	11.856	2.063000	11.856	5.302000
11.889	4.148000	11.889	1.500000	11.889	-5.240000
11.923	3.944000	11.923	0.979000	11.923	4.375000
11.956	3.257000	11.956	0.395000	11.956	-29.721000
11.989	2.357000	11.989	0.210000	11.989	-8.336000
12.023	1.338000	12.023	-0.443000	12.023	-0.453000
12.056	1.014000	12.056	-0.814000	12.056	-3.030000
12.089	0.362000	12.089	-1.188000	12.089	-14.198000
12.123	0.094000	12.123	-1.502000	12.123	4.130000
12.156	-0.153000	12.156	-2.192000	12.156	3.435000
12.189	-0.677000	12.189	-2.774000	12.189	9.627000
12.222	-1.452000	12.222	-3.179000	12.222	-18.046000
12.256	-2.123000	12.256	-3.403000	12.256	23.989000
12.289	-2.686000	12.289	-3.876000	12.289	12.879000
12.322	-2.704000	12.322	-4.058000	12.322	1.559000
12.356	-3.573000	12.356	-4.771000	12.356	-13.254000
12.389	-3.516000	12.389	-4.821000	12.389	-7.518000
12.422	-4.016000	12.422	-5.163000	12.422	-6.100000
12.456	-4.579000	12.456	-5.336000	12.456	3.133000
12.489	-5.539000	12.489	-5.625000	12.489	0.511000
12.522	-5.428000	12.522	-5.673000	12.522	-10.283000
12.556	-5.953000	12.556	-6.099000	12.556	-16.426000
12.589	-6.120000	12.589	-6.307000	12.589	-30.989000
12.622	-6.519000	12.622	-6.597000	12.622	-26.190000
12.655	-6.600000	12.655	-6.666000	12.655	-12.586000
12.689	-6.771000	12.689	-7.252000	12.689	-30.967000
12.722	-7.131000	12.722	-7.492000	12.722	-13.070000
12.755	-6.980000	12.755	-7.370000	12.755	-6.409000
12.789	-7.640000	12.789	-7.705000	12.789	-21.514000
12.822	-7.535000	12.822	-7.911000	12.822	-4.341000
12.855	-7.527000	12.855	-7.881000	12.855	-5.423000
12.889	-7.892000	12.889	-7.957000	12.889	-21.360000
12.922	-8.047000	12.922	-8.157000	12.922	-8.117000
12.955	-7.733000	12.955	-8.192000	12.955	-1.029000
12.988	-8.684000	12.988	-8.003000	12.988	-29.034000
13.022	-8.407000	13.022	-8.485000	13.022	-10.080000
13.055	-7.887000	13.055	-8.581000	13.055	-20.522000
13.088	-8.843000	13.088	-8.337000	13.088	3.824000
13.122	-8.470000	13.122	-8.536000	13.122	-9.715000
13.155	-8.453000	13.155	-8.741000	13.155	-12.144000
13.188	-8.263000	13.188	-8.954000	13.188	-16.273000
13.222	-9.022000	13.222	-9.246000	13.222	-3.781000
13.255	-8.698000	13.255	-9.342000	13.255	-14.834000
13.288	-9.036000	13.288	-9.305000	13.288	-20.935000
13.321	-9.266000	13.321	-9.435000	13.321	-2.784000
13.355	-9.581000	13.355	-9.379000	13.355	-9.210000
13.388	-9.789000	13.388	-9.910000	13.388	-29.196000
13.421	-10.227000	13.421	-9.684000	13.421	-16.665000
13.455	-10.342000	13.455	-9.922000	13.455	-22.469000
13.488	-10.162000	13.488	-10.108000	13.488	-6.868000
13.521	-10.374000	13.521	-10.204000	13.521	-6.858000
13.555	-10.539000	13.555	-10.220000	13.555	-16.972000
13.588	-10.868000	13.588	-10.242000	13.588	-24.746000
13.621	-11.044000	13.621	-10.324000	13.621	-9.536000
13.655	-10.965000	13.655	-10.644000	13.655	1.304000
13.688	-11.116000	13.688	-10.545000	13.688	-18.108000
13.721	-11.695000	13.721	-10.586000	13.721	-31.213000
13.754	-11.509000	13.754	-10.844000	13.754	-22.908000
13.788	-11.277000	13.788	-10.934000	13.788	1.303000
13.821	-11.673000	13.821	-10.767000	13.821	-26.940000
13.854	-11.993000	13.854	-10.715000	13.854	-3.246000
13.888	-11.760000	13.888	-11.221000	13.888	-32.470000
13.921	-11.383000	13.921	-11.015000	13.921	-16.276000
13.954	-11.897000	13.954	-11.211000	13.954	-30.968000
13.988	-11.509000	13.988	-11.220000	13.988	4.431000
14.021	-11.953000	14.021	-11.166000	14.021	-22.496000
14.054	-12.070000	14.054	-11.608000	14.054	-5.732000
14.087	-12.271000	14.087	-11.190000	14.087	-22.977000
14.121	-12.092000	14.121	-11.169000	14.121	-10.523000
14.154	-11.780000	14.154	-11.382000	14.154	-21.330000
14.187	-12.183000	14.187	-11.280000	14.187	-7.392000
14.221	-12.660000	14.221	-11.540000	14.221	22.036000
14.254	-12.438000	14.254	-11.477000	14.254	-27.398000
14.287	-12.015000	14.287	-11.529000	14.287	-20.849000
14.321	-12.322000	14.321	-11.415000	14.321	-1.564000
14.354	-12.626000	14.354	-11.589000	14.354	-29.391000
14.387	-12.087000	14.387	-11.273000	14.387	-14.652000
14.421	-12.525000	14.421	-11.633000	14.421	-16.914000
14.454	-12.071000	14.454	-11.520000	14.454	-14.356000
14.487	-11.655000	14.487	-11.554000	14.487	-8.240000
14.520	-11.762000	14.520	-11.594000	14.520	-3.475000
14.554	-12.139000	14.554	-11.391000	14.554	-5.845000
14.587	-11.373000	14.587	-11.434000	14.587	-0.594000
14.620	-11.898000	14.620	-11.689000	14.620	-7.929000
14.654	-11.554000	14.654	-11.547000	14.654	-21.060000
14.687	-12.222000	14.687	-11.355000	14.687	-22.809000
14.720	-11.783000	14.720	-11.584000	14.720	-20.785000
14.754	-12.310000	14.754	-11.679000	14.754	-14.331000
14.787	-12.224000	14.787	-11.817000	14.787	-36.789000
14.820	-12.313000	14.820	-11.790000	14.820	-33.054000
14.853	-12.273000	14.853	-11.933000	14.853	-26.046000
14.887	-12.907000	14.887	-12.099000	14.887	-15.114000
14.920	-12.710000	14.920	-11.840000	14.920	-16.791000
14.953	-12.957000	14.953	-12.031000	14.953	-43.564000
14.987	-12.850000	14.987	-12.335000	14.987	-25.769000
15.020	-12.711000	15.020	-12.396000	15.020	-15.308000
15.053	-12.652000	15.053	-12.195000	15.053	-24.452000
15.087	-13.120000	15.087	-12.485000	15.087	-20.003000
15.120	-12.934000	15.120	-12.621000	15.120	-5.638000
15.153	-12.727000	15.153	-12.178000	15.153	-23.666000
15.187	-13.035000	15.187	-12.321000	15.187	-11.960000
15.220	-13.320000	15.220	-12.367000	15.220	-20.225000
15.253	-13.054000	15.253	-12.351000	15.253	-19.800000
15.286	-13.238000	15.286	-12.428000	15.286	-2.241000
15.320	-13.432000	15.320	-12.322000	15.320	5.780000
15.353	-13.286000	15.353	-12.575000	15.353	-39.349000
15.386	-13.194000	15.386	-12.560000	15.386	-24.997000
15.420	-13.261000	15.420	-12.370000	15.420	-20.958000
15.453	-13.518000	15.453	-12.414000	15.453	-20.173000
15.486	-13.426000	15.486	-12.720000	15.486	-3.043000
15.520	-13.540000	15.520	-12.469000	15.520	-17.872000
15.553	-13.335000	15.553	-12.300000	15.553	-18.960000
15.586	-13.364000	15.586	-12.463000	15.586	-7.067000
15.619	-13.880000	15.619	-12.153000	15.619	-12.408000
15.653	-13.152000	15.653	-12.396000	15.653	-20.830000
15.686	-13.597000	15.686	-11.911000	15.686	-5.911000
15.719	-13.828000	15.719	-11.586000	15.719	-20.431000
15.753	-13.610000	15.753	-11.520000	15.753	-25.249000
15.786	-13.485000	15.786	-11.016000	15.786	-13.764000
15.819	-13.306000	15.819	-10.807000	15.819	-12.179000
15.853	-13.368000	15.853	-9.918000	15.853	-10.665000
15.886	-13.420000	15.886	-9.178000	15.886	-10.230000
15.919	-13.426000	15.919	-8.747000	15.919	-24.384000
15.952	-13.705000	15.952	-7.736000	15.952	1.018000
15.986	-13.419000	15.986	-7.223000	15.986	-14.775000
16.019	-13.249000	16.019	-6.735000	16.019	-13.947000
16.052	-13.565000	16.052	-5.983000	16.052	-8.965000
16.086	-12.980000	16.086	-5.453000	16.086	-15.562000
16.119	-13.202000	16.119	-4.817000	16.119	3.469000
16.152	-13.143000	16.152	-4.591000	16.152	-13.224000
16.186	-12.862000	16.186	-4.173000	16.186	-20.026000
16.219	-13.754000	16.219	-3.971000	16.219	-2.024000
16.252	-12.879000	16.252	-3.867000	16.252	-0.235000
16.286	-13.150000	16.286	-3.531000	16.286	-8.628000
16.319	-12.567000	16.319	-3.541000	16.319	-11.808000
16.352	-13.151000	16.352	-3.640000	16.352	4.086000
16.385	-12.860000	16.385	-3.587000	16.385	-7.889000
16.419	-13.240000	16.419	-4.109000	16.419	11.642000
16.452	-13.327000	16.452	-4.472000	16.452	-6.410000
16.485	-13.260000	16.485	-5.112000	16.485	-6.279000
16.519	-13.639000	16.519	-5.303000	16.519	-7.133000
16.552	-13.361000	16.552	-6.409000	16.552	-12.623000
16.585	-13.284000	16.585	-6.722000	16.585	-3.465000
16.619	-14.110000	16.619	-7.301000	16.619	-4.370000
16.652	-13.660000	16.652	-7.954000	16.652	-7.912000
16.685	-13.985000	16.685	-8.483000	16.685	-9.167000
16.718	-13.994000	16.718	-9.053000	16.718	-17.620000
16.752	-14.266000	16.752	-9.496000	16.752	-2.863000
16.785	-14.370000	16.785	-10.269000	16.785	-18.816000
16.818	-15.226000	16.818	-10.968000	16.818	-27.617000
16.852	-14.754000	16.852	-11.366000	16.852	-8.176000
16.885	-15.509000	16.885	-11.674000	16.885	-33.051000
16.918	-15.168000	16.918	-12.513000	16.918	-23.976000
16.952	-15.691000	16.952	-13.125000	16.952	-19.260000
16.985	-15.986000	16.985	-13.769000	16.985	-20.721000
17.018	-16.101000	17.018	-14.224000	17.018	-15.456000
17.052	-16.618000	17.052	-14.717000	17.052	-9.927000
17.085	-16.635000	17.085	-15.355000	17.085	-20.193000
17.118	-16.862000	17.118	-15.344000	17.118	-29.207000
17.151	-16.530000	17.151	-15.733000	17.151	-31.445000
17.185	-16.846000	17.185	-15.648000	17.185	-9.408000
17.218	-17.075000	17.218	-15.785000	17.218	-27.040000
17.251	-16.634000	17.251	-15.832000	17.251	-7.225000
17.285	-16.640000	17.285	-15.751000	17.285	-16.207000
17.318	-16.462000	17.318	-15.772000	17.318	0.444000
17.351	-16.463000	17.351	-15.688000	17.351	-25.232000
17.385	-16.437000	17.385	-15.523000	17.385	-10.806000
17.418	-15.949000	17.418	-15.417000	17.418	-32.854000
17.451	-15.833000	17.451	-15.418000	17.451	-19.692000
17.484	-16.168000	17.484	-15.488000	17.484	-27.581000
17.518	-15.912000	17.518	-15.159000	17.518	-22.430000
17.551	-16.036000	17.551	-15.387000	17.551	-43.393000
17.584	-15.880000	17.584	-15.722000	17.584	-21.080000
17.618	-15.917000	17.618	-15.729000	17.618	-39.573000
17.651	-15.878000	17.651	-15.650000	17.651	-29.187000
17.684	-15.308000	17.684	-15.681000	17.684	-43.646000
17.718	-15.534000	17.718	-15.521000	17.718	-33.586000
17.751	-15.137000	17.751	-15.027000	17.751	-45.757000
17.784	-14.522000	17.784	-14.480000	17.784	-25.922000
17.818	-13.658000	17.818	-13.758000	17.818	-44.628000
17.851	-13.541000	17.851	-13.506000	17.851	-51.398000
17.884	-13.704000	17.884	-13.141000	17.884	-52.409000
17.917	-13.352000	17.917	-13.142000	17.917	-62.740000
17.951	-13.276000	17.951	-13.207000	17.951	-59.221000
17.984	-13.397000	17.984	-13.193000	17.984	-72.003000
18.017	-13.676000	18.017	-13.753000	18.017	-82.040000
18.051	-14.362000	18.051	-14.419000	18.051	-95.857000
18.084	-14.405000	18.084	-15.126000	18.084	-141.779000
18.117	-15.124000	18.117	-16.153000	18.117	-148.571000
18.151	-15.935000	18.151	-17.691000	18.151	-171.903000
18.184	-16.709000	18.184	-18.880000	18.184	-161.469000
18.217	-17.825000	18.217	-20.441000	18.217	-144.038000
18.250	-17.827000	18.250	-20.967000	18.250	-107.203000
18.284	-18.307000	18.284	-21.239000	18.284	-86.961000
18.317	-17.781000	18.317	-21.053000	18.317	-63.812000
18.350	-17.217000	18.350	-20.502000	18.350	-57.024000
18.384	-17.481000	18.384	-20.255000	18.384	-37.963000
18.417	-17.576000	18.417	-20.544000	18.417	-38.691000
18.450	-18.122000	18.450	-21.099000	18.450	-24.714000
18.484	-18.181000	18.484	-21.500000	18.484	-38.648000
18.517	-18.389000	18.517	-21.560000	18.517	-44.543000
18.550	-17.793000	18.550	-21.303000	18.550	-20.672000
18.583	-16.967000	18.583	-20.147000	18.583	-34.263000
18.617	-16.604000	18.617	-18.922000	18.617	-21.342000
18.650	-15.798000	18.650	-17.991000	18.650	-34.632000
18.683	-15.055000	18.683	-16.966000	18.683	-41.284000
18.717	-14.592000	18.717	-16.023000	18.717	-19.750000
18.750	-14.406000	18.750	-15.980000	18.750	-16.936000
18.783	-13.942000	18.783	-16.430000	18.783	-36.120000
18.817	-15.329000	18.817	-17.461000	18.817	-33.031000
18.850	-17.082000	18.850	-19.260000	18.850	-44.370000
18.883	-19.202000	18.883	-22.324000	18.883	-19.416000
18.917	-21.779000	18.917	-26.623000	18.917	-24.017000
18.950	-24.447000	18.950	-30.171000	18.950	-24.667000
18.983	-23.488000	18.983	-29.689000	18.983	-13.547000
19.016	-16.115000	19.016	-20.290000	19.016	-41.236000
19.050	-3.804000	19.050	-3.508000	19.050	-28.114000
19.083	6.966000	19.083	12.283000	19.083	13.182000
19.116	12.335000	19.116	20.244000	19.116	-8.435000
19.150	12.452000	19.150	21.935000	19.150	38.242000
19.183	11.014000	19.183	21.170000	19.183	-12.527000
19.216	8.674000	19.216	19.722000	19.216	23.811000
19.250	7.447000	19.250	18.488000	19.250	-0.209000
19.283	5.774000	19.283	17.731000	19.283	9.280000
19.316	5.200000	19.316	17.038000	19.316	10.369000
19.349	4.239000	19.349	16.880000	19.349	3.449000
19.383	4.924000	19.383	17.156000	19.383	4.372000
19.416	6.386000	19.416	19.089000	19.416	4.001000
19.449	9.927000	19.449	22.145000	19.449	-4.436000
19.483	13.792000	19.483	26.566000	19.483	20.995000
19.516	18.100000	19.516	31.069000	19.516	27.178000
19.549	22.901000	19.549	36.057000	19.549	20.958000
19.583	27.728000	19.583	41.244000	19.583	28.617000
19.616	33.722000	19.616	47.345000	19.616	36.955000
19.649	38.288000	19.649	52.540000	19.649	33.458000
19.683	39.964000	19.683	54.113000	19.683	30.808000
19.716	35.753000	19.716	48.800000	19.716	22.996000
19.749	29.737000	19.749	41.342000	19.749	6.083000
19.782	26.042000	19.782	36.846000	19.782	17.422000
19.816	23.504000	19.816	34.794000	19.816	10.155000
19.849	21.330000	19.849	33.820000	19.849	11.805000
19.882	17.566000	19.882	30.505000	19.882	4.330000
19.916	13.857000	19.916	26.861000	19.916	-3.202000
19.949	9.322000	19.949	21.913000	19.949	10.821000
19.982	5.978000	19.982	18.741000	19.982	5.205000
20.016	3.275000	20.016	16.159000	20.016	-15.656000
20.049	1.790000	20.049	15.070000	20.049	-7.964000
20.082	1.730000	20.082	15.218000	20.082	-19.049000
20.115	4.342000	20.115	18.700000	20.115	-1.973000
20.149	9.772000	20.149	24.710000	20.149	7.161000
20.182	11.469000	20.182	26.949000	20.182	13.918000
20.215	9.496000	20.215	23.548000	20.215	4.252000
20.249	9.316000	20.249	21.330000	20.249	14.085000
20.282	7.005000	20.282	16.381000	20.282	16.385000
20.315	3.949000	20.315	10.704000	20.315	-5.619000
20.349	4.847000	20.349	10.498000	20.349	9.793000
20.382	3.346000	20.382	8.167000	20.382	11.034000
20.415	3.591000	20.415	7.434000	20.415	19.612000
20.449	0.625000	20.449	2.610000	20.449	-1.692000
20.482	-1.417000	20.482	0.389000	20.482	13.954000
20.515	-5.687000	20.515	-6.424000	20.515	-9.989000
20.548	-6.923000	20.548	-10.393000	20.548	5.898000
20.582	-10.310000	20.582	-17.725000	20.582	-12.712000
20.615	-12.656000	20.615	-23.638000	20.615	-27.863000
20.648	-20.972000	20.648	-35.442000	20.648	-28.601000
20.682	-29.847000	20.682	-48.387000	20.682	-23.021000
20.715	-41.191000	20.715	-63.775000	20.715	-44.488000
20.748	-54.291000	20.748	-79.175000	20.748	-52.610000
20.782	-66.489000	20.782	-93.873000	20.782	-69.008000
20.815	-81.451000	20.815	-110.237000	20.815	-87.667000
20.848	-95.379000	20.848	-124.912000	20.848	-96.686000
20.881	-109.161000	20.881	-140.364000	20.881	-118.892000
20.915	-115.841000	20.915	-146.800000	20.915	-127.045000
20.948	-117.990000	20.948	-149.287000	20.948	-122.905000
20.981	-113.318000	20.981	-142.953000	20.981	-122.193000
21.015	-105.983000	21.015	-134.287000	21.015	-93.109000
21.048	-92.289000	21.048	-117.197000	21.048	-85.818000
21.081	-73.564000	21.081	-93.431000	21.081	-74.015000
21.115	-35.950000	21.115	-46.395000	21.115	-42.367000
21.148	15.124000	21.148	17.822000	21.148	17.185000
21.181	36.959000	21.181	45.813000	21.181	18.045000
21.214	41.731000	21.214	51.026000	21.214	43.666000
21.248	44.144000	21.248	53.766000	21.248	46.919000
21.281	45.076000	21.281	55.141000	21.281	57.215000
21.314	47.012000	21.314	56.786000	21.314	44.909000
21.348	48.291000	21.348	58.541000	21.348	53.524000
21.381	49.624000	21.381	59.530000	21.381	51.365000
21.414	50.422000	21.414	60.884000	21.414	39.527000
21.448	51.456000	21.448	61.933000	21.448	50.545000
21.481	53.043000	21.481	63.187000	21.481	72.854000
21.514	53.292000	21.514	63.807000	21.514	63.113000
21.548	54.625000	21.548	64.852000	21.548	57.651000
21.581	55.054000	21.581	65.211000	21.581	62.865000
21.614	55.643000	21.614	66.055000	21.614	62.581000
21.647	56.244000	21.647	66.351000	21.647	56.921000
21.681	57.275000	21.681	67.284000	21.681	64.962000
21.714	57.269000	21.714	67.749000	21.714	53.613000
21.747	58.111000	21.747	68.825000	21.747	58.749000
21.781	58.940000	21.781	69.389000	21.781	70.209000
21.814	60.395000	21.814	70.530000	21.814	55.128000
21.847	61.258000	21.847	71.648000	21.847	62.248000
21.881	62.386000	21.881	73.066000	21.881	72.166000
21.914	63.949000	21.914	74.107000	21.914	63.651000
21.947	65.060000	21.947	75.734000	21.947	54.390000
21.980	66.410000	21.980	77.186000	21.980	74.824000
22.014	68.655000	22.014	78.911000	22.014	65.404000
22.047	69.897000	22.047	80.702000	22.047	84.462000
22.080	71.309000	22.080	82.421000	22.080	57.663000
22.114	72.864000	22.114	84.419000	22.114	65.238000
22.147	74.517000	22.147	85.697000	22.147	97.247000
22.180	75.957000	22.180	87.055000	22.180	63.728000
22.214	76.749000	22.214	87.872000	22.214	76.752000
22.247	77.497000	22.247	88.808000	22.247	96.256000
22.280	77.036000	22.280	88.068000	22.280	71.585000
22.314	72.748000	22.314	84.334000	22.314	66.933000
22.347	60.940000	22.347	72.277000	22.347	63.470000
22.380	49.170000	22.380	59.670000	22.380	70.455000
22.413	40.280000	22.413	49.595000	22.413	57.135000
22.447	32.978000	22.447	41.434000	22.447	28.104000
22.480	26.215000	22.480	34.066000	22.480	36.415000
22.513	19.507000	22.513	26.960000	22.513	36.660000
22.547	12.836000	22.547	18.544000	22.547	3.361000
22.580	3.990000	22.580	8.730000	22.580	14.443000
22.613	-8.589000	22.613	-7.003000	22.613	3.074000
22.647	-14.529000	22.647	-14.601000	22.647	8.376000
22.680	-15.036000	22.680	-15.269000	22.680	-5.090000
22.713	-15.502000	22.713	-15.538000	22.713	-11.737000
22.746	-15.702000	22.746	-15.655000	22.746	-0.950000
22.780	-15.635000	22.780	-15.879000	22.780	-18.712000
22.813	-15.631000	22.813	-16.139000	22.813	-2.234000
22.846	-16.043000	22.846	-16.275000	22.846	-23.440000
22.880	-15.827000	22.880	-16.271000	22.880	-16.187000
22.913	-15.776000	22.913	-16.339000	22.913	-19.329000
22.946	-16.258000	22.946	-16.627000	22.946	-13.146000
22.980	-15.798000	22.980	-16.483000	22.980	-8.547000
23.013	-16.088000	23.013	-16.813000	23.013	-20.785000
23.046	-16.129000	23.046	-16.865000	23.046	-5.358000
23.079	-16.137000	23.079	-17.145000	23.079	-21.631000
23.113	-16.254000	23.113	-17.035000	23.113	-3.374000
23.146	-16.599000	23.146	-17.169000	23.146	-15.093000
23.179	-16.457000	23.179	-17.328000	23.179	-7.668000
23.213	-16.783000	23.213	-17.419000	23.213	-15.104000
23.246	-16.522000	23.246	-17.439000	23.246	-19.659000
23.279	-17.069000	23.279	-17.886000	23.279	1.800000
23.313	-16.912000	23.313	-18.064000	23.313	-8.386000
23.346	-17.086000	23.346	-18.005000	23.346	-14.056000
23.379	-17.342000	23.379	-18.234000	23.379	3.348000
23.413	-17.390000	23.413	-18.353000	23.413	6.750000
23.446	-17.279000	23.446	-18.491000	23.446	-12.580000
23.479	-17.301000	23.479	-18.727000	23.479	-7.850000
23.512	-17.559000	23.512	-18.922000	23.512	-6.342000
23.546	-17.416000	23.546	-19.310000	23.546	10.988000
23.579	-17.579000	23.579	-19.467000	23.579	-5.278000
23.612	-18.282000	23.612	-19.465000	23.612	6.896000
23.646	-18.146000	23.646	-19.805000	23.646	-3.837000
23.679	-18.027000	23.679	-19.846000	23.679	8.985000
23.712	-18.560000	23.712	-20.409000	23.712	4.428000
23.746	-18.452000	23.746	-20.407000	23.746	4.489000
23.779	-18.768000	23.779	-20.876000	23.779	8.994000
23.812	-18.835000	23.812	-20.686000	23.812	10.122000
23.845	-19.018000	23.845	-21.209000	23.845	-12.882000
23.879	-19.632000	23.879	-21.947000	23.879	-0.409000
23.912	-19.551000	23.912	-21.711000	23.912	16.971000
23.945	-20.030000	23.945	-22.382000	23.945	-2.336000
23.979	-19.974000	23.979	-22.943000	23.979	-13.776000
24.012	-20.388000	24.012	-23.396000	24.012	1.123000
24.045	-20.956000	24.045	-23.967000	24.045	1.799000
24.079	-21.500000	24.079	-24.409000	24.079	0.473000
24.112	-21.456000	24.112	-25.248000	24.112	-14.966000
24.145	-21.893000	24.145	-26.551000	24.145	-7.573000
24.179	-22.988000	24.179	-27.259000	24.179	3.620000
24.212	-23.210000	24.212	-28.576000	24.212	5.730000
24.245	-24.520000	24.245	-30.190000	24.245	11.016000
24.278	-25.091000	24.278	-31.829000	24.278	6.837000
24.312	-25.972000	24.312	-33.872000	24.312	9.428000
24.345	-27.313000	24.345	-35.590000	24.345	-1.940000
24.378	-28.346000	24.378	-37.698000	24.378	26.411000
24.412	-28.695000	24.412	-39.029000	24.412	-3.300000
24.445	-28.612000	24.445	-39.708000	24.445	3.649000
24.478	-27.567000	24.478	-39.058000	24.478	21.627000
24.512	-26.344000	24.512	-36.925000	24.512	2.108000
24.545	-23.343000	24.545	-33.387000	24.545	10.806000
24.578	-20.207000	24.578	-28.889000	24.578	8.622000
24.611	-16.278000	24.611	-23.134000	24.611	24.609000
24.645	-12.257000	24.645	-17.375000	24.645	16.189000
24.678	-8.589000	24.678	-11.666000	24.678	35.506000
24.711	-5.356000	24.711	-6.417000	24.711	37.908000
24.745	-2.261000	24.745	-1.910000	24.745	43.562000
24.778	-0.216000	24.778	1.704000	24.778	34.255000
24.811	2.069000	24.811	5.031000	24.811	44.279000
24.845	3.437000	24.845	7.414000	24.845	43.137000
24.878	4.444000	24.878	9.788000	24.878	38.969000
24.911	5.296000	24.911	11.788000	24.911	30.007000
24.945	6.582000	24.945	13.721000	24.945	46.496000
24.978	7.149000	24.978	14.682000	24.978	38.361000
25.011	7.247000	25.011	15.096000	25.011	40.499000
25.044	6.160000	25.044	14.294000	25.044	28.733000
25.078	5.365000	25.078	12.924000	25.078	21.549000
25.111	4.129000	25.111	10.828000	25.111	39.464000
25.144	2.710000	25.144	8.203000	25.144	34.929000
25.178	0.797000	25.178	5.523000	25.178	27.107000
25.211	-1.094000	25.211	2.542000	25.211	36.648000
25.244	-2.374000	25.244	-0.328000	25.244	21.574000
25.278	-4.060000	25.278	-3.118000	25.278	7.288000
25.311	-5.945000	25.311	-5.751000	25.311	4.303000
25.344	-7.718000	25.344	-8.051000	25.344	25.778000
25.377	-8.918000	25.377	-9.901000	25.377	-11.079000
25.411	-10.350000	25.411	-11.524000	25.411	3.393000
25.444	-10.598000	25.444	-12.914000	25.444	8.361000
25.477	-11.724000	25.477	-13.609000	25.477	-11.616000
25.511	-11.693000	25.511	-14.542000	25.511	-4.857000
25.544	-11.559000	25.544	-15.159000	25.544	-0.256000
25.577	-11.749000	25.577	-15.118000	25.577	-15.699000
25.611	-11.739000	25.611	-15.168000	25.611	-9.565000
25.644	-11.757000	25.644	-14.853000	25.644	-18.729000
25.677	-11.730000	25.677	-15.167000	25.677	-23.532000
25.710	-11.350000	25.710	-15.042000	25.710	0.914000
25.744	-11.522000	25.744	-15.027000	25.744	-10.563000
25.777	-11.954000	25.777	-15.150000	25.777	-21.687000
25.810	-11.440000	25.810	-14.960000	25.810	-27.138000
25.844	-11.805000	25.844	-15.059000	25.844	-18.569000
25.877	-11.658000	25.877	-15.080000	25.877	-7.798000
25.910	-11.964000	25.910	-15.238000	25.910	-37.695000
25.944	-12.187000	25.944	-15.242000	25.944	-8.347000
25.977	-12.000000	25.977	-15.495000	25.977	-41.844000
26.010	-12.102000	26.010	-15.392000	26.010	-17.224000
26.044	-12.619000	26.044	-15.373000	26.044	-5.271000
26.077	-12.213000	26.077	-15.462000	26.077	-28.584000
26.110	-12.450000	26.110	-15.756000	26.110	-16.769000
26.143	-12.367000	26.143	-15.800000	26.143	-19.110000
26.177	-12.554000	26.177	-15.635000	26.177	-16.613000
26.210	-12.349000	26.210	-15.872000	26.210	-27.494000
26.243	-12.610000	26.243	-15.813000	26.243	-6.466000
26.277	-12.872000	26.277	-15.879000	26.277	-13.046000
26.310	-12.971000	26.310	-16.067000	26.310	-18.937000
26.343	-12.754000	26.343	-15.999000	26.343	-21.985000
26.377	-12.779000	26.377	-15.778000	26.377	-25.954000
26.410	-13.044000	26.410	-16.024000	26.410	-1.707000
26.443	-13.208000	26.443	-16.119000	26.443	-10.266000
26.476	-12.985000	26.476	-16.260000	26.476	-23.945000
26.510	-12.935000	26.510	-16.206000	26.510	3.034000
26.543	-13.116000	26.543	-16.422000	26.543	-6.041000
26.576	-13.421000	26.576	-16.574000	26.576	-8.650000
26.610	-13.432000	26.610	-16.388000	26.610	-16.038000
26.643	-13.392000	26.643	-16.430000	26.643	-22.179000
26.676	-13.263000	26.676	-16.602000	26.676	-13.161000
26.710	-13.541000	26.710	-16.373000	26.710	-25.653000
26.743	-13.628000	26.743	-16.687000	26.743	-18.135000
26.776	-13.533000	26.776	-16.537000	26.776	-22.971000
26.810	-13.836000	26.810	-16.845000	26.810	-28.740000
26.843	-13.766000	26.843	-16.595000	26.843	-18.782000
26.876	-13.939000	26.876	-16.685000	26.876	-22.054000
26.909	-14.196000	26.909	-16.765000	26.909	2.483000
26.943	-13.884000	26.943	-16.794000	26.943	-17.334000
26.976	-14.532000	26.976	-16.669000	26.976	-14.756000
27.009	-14.104000	27.009	-16.869000	27.009	-20.520000
27.043	-14.389000	27.043	-17.040000	27.043	-8.657000
27.076	-14.792000	27.076	-17.035000	27.076	-25.925000
27.109	-14.827000	27.109	-17.047000	27.109	-13.663000
27.143	-15.201000	27.143	-17.122000	27.143	-35.115000
27.176	-15.084000	27.176	-17.004000	27.176	-12.732000
27.209	-15.156000	27.209	-17.259000	27.209	-23.983000
27.242	-15.360000	27.242	-17.143000	27.242	-11.252000
27.276	-15.361000	27.276	-17.035000	27.276	-36.411000
27.309	-15.251000	27.309	-17.160000	27.309	-18.097000
27.342	-15.645000	27.342	-17.338000	27.342	-25.232000
27.376	-15.797000	27.376	-17.235000	27.376	-8.096000
27.409	-15.860000	27.409	-17.107000	27.409	-15.640000
27.442	-15.861000	27.442	-17.295000	27.442	-6.998000
27.476	-15.851000	27.476	-17.322000	27.476	-24.677000
27.509	-16.040000	27.509	-17.321000	27.509	-9.148000
27.542	-16.307000	27.542	-17.398000	27.542	-0.486000
27.576	-16.311000	27.576	-17.408000	27.576	-13.905000
27.609	-15.937000	27.609	-17.515000	27.609	-11.979000
27.642	-16.382000	27.642	-17.412000	27.642	-20.210000
27.675	-16.456000	27.675	-17.396000	27.675	-20.054000
27.709	-16.223000	27.709	-17.525000	27.709	-19.691000
27.742	-16.809000	27.742	-17.687000	27.742	-9.036000
27.775	-16.403000	27.775	-17.565000	27.775	-26.434000
27.809	-16.331000	27.809	-17.617000	27.809	2.926000
27.842	-16.324000	27.842	-17.570000	27.842	-2.371000
27.875	-16.319000	27.875	-17.640000	27.875	-23.748000
27.909	-16.514000	27.909	-17.728000	27.909	-9.022000
27.942	-16.214000	27.942	-17.607000	27.942	-28.414000
27.975	-16.218000	27.975	-17.591000	27.975	-8.904000
28.008	-16.973000	28.008	-17.560000	28.008	-9.998000
28.042	-16.273000	28.042	-17.719000	28.042	0.326000
28.075	-16.509000	28.075	-17.673000	28.075	-30.402000
28.108	-16.211000	28.108	-17.281000	28.108	-16.539000
28.142	-16.426000	28.142	-17.448000	28.142	-18.581000
28.175	-16.607000	28.175	-17.442000	28.175	-30.599000
28.208	-16.630000	28.208	-17.306000	28.208	-23.696000
28.242	-16.314000	28.242	-17.134000	28.242	-44.061000
28.275	-16.368000	28.275	-17.237000	28.275	-9.284000
28.308	-16.310000	28.308	-17.206000	28.308	-10.291000
28.341	-16.475000	28.341	-17.066000	28.341	2.041000
28.375	-16.192000	28.375	-16.993000	28.375	-26.179000
28.408	-15.883000	28.408	-16.811000	28.408	-3.787000
28.441	-16.447000	28.441	-16.741000	28.441	-14.704000
28.475	-16.065000	28.475	-16.829000	28.475	-16.332000
28.508	-15.937000	28.508	-16.595000	28.508	-9.495000
28.541	-16.154000	28.541	-16.674000	28.541	-12.140000
28.575	-16.493000	28.575	-16.552000	28.575	-26.908000
28.608	-15.976000	28.608	-16.432000	28.608	-7.153000
28.641	-16.554000	28.641	-16.404000	28.641	-11.696000
28.675	-16.227000	28.675	-16.414000	28.675	-18.233000
28.708	-16.343000	28.708	-16.303000	28.708	-8.143000
28.741	-16.140000	28.741	-16.338000	28.741	-16.366000
28.774	-16.179000	28.774	-16.566000	28.774	-17.883000
28.808	-16.120000	28.808	-16.522000	28.808	-19.781000
28.841	-16.220000	28.841	-16.347000	28.841	-20.681000
28.874	-16.256000	28.874	-16.637000	28.874	-19.440000
28.908	-16.179000	28.908	-16.469000	28.908	-19.406000
28.941	-16.369000	28.941	-16.330000	28.941	-2.445000
28.974	-16.384000	28.974	-16.839000	28.974	-16.291000
29.008	-16.056000	29.008	-16.863000	29.008	-22.039000
29.041	-16.269000	29.041	-16.837000	29.041	-31.601000
29.074	-16.899000	29.074	-17.195000	29.074	-28.112000
29.107	-16.141000	29.107	-17.312000	29.107	-12.384000
29.141	-16.299000	29.141	-17.238000	29.141	3.497000
29.174	-16.525000	29.174	-17.392000	29.174	-17.633000
29.207	-16.664000	29.207	-17.548000	29.207	-20.050000
29.241	-16.686000	29.241	-17.544000	29.241	-20.635000
29.274	-16.583000	29.274	-17.622000	29.274	-28.857000
29.307	-16.323000	29.307	-17.602000	29.307	-14.020000
29.341	-16.348000	29.341	-17.679000	29.341	-22.095000
29.374	-16.787000	29.374	-17.858000	29.374	-13.406000
29.407	-16.714000	29.407	-17.652000	29.407	-7.076000
29.441	-16.852000	29.441	-17.874000	29.441	-26.146000
29.474	-16.931000	29.474	-17.934000	29.474	-13.146000
29.507	-16.276000	29.507	-17.894000	29.507	-27.109000
29.540	-16.356000	29.540	-18.248000	29.540	-9.111000
29.574	-16.937000	29.574	-18.170000	29.574	-14.001000
29.607	-16.405000	29.607	-18.146000	29.607	-1.189000
29.640	-16.476000	29.640	-18.094000	29.640	-19.434000
29.674	-16.503000	29.674	-18.353000	29.674	-19.992000
29.707	-16.441000	29.707	-18.298000	29.707	-9.074000
29.740	-16.953000	29.740	-18.502000	29.740	11.003000
29.774	-16.837000	29.774	-18.146000	29.774	-16.519000
29.807	-16.472000	29.807	-18.360000	29.807	-18.558000
29.840	-16.475000	29.840	-18.159000	29.840	-18.057000
29.873	-16.641000	29.873	-18.490000	29.873	-20.713000
29.907	-16.800000	29.907	-18.437000	29.907	-5.568000
29.940	-16.524000	29.940	-18.303000	29.940	-19.447000
29.973	-16.389000	29.973	-18.385000	29.973	-10.445000
30.007	-16.599000	30.007	-18.399000	30.007	-12.082000
