# Supplementary material for: Structural basis for RAD18 regulation by MAGEA4 and its implications for RING ubiquitin ligase binding by MAGE family proteins
Source: EMBO J. 2024 Mar 6;43(7):1273–300. doi: 10.1038/s44318-024-00058-9 (PMC10987633; doi:10.1038/s44318-024-00058-9)
Supplement: Supplementary file 9 — EV Figures Source Data [file 44318_2024_58_MOESM9_ESM.zip › 2 EV Figures/EV1/EVE/MAGEA4_Triple.asc]

10		10		10		10
Manual run 2:10_UV1_280nm		Manual run 2:10_UV2_254nm		Manual run 2:10_UV3_215nm		Manual run 2:10_Fractions
ml	mAU	ml	mAU	ml	mAU	ml	(Fractions)
0.000	5.170000	0.000	0.000000	0.000	0.000000	0.040	"1A1"
0.033	67.934000	0.033	55.724000	0.033	141.952000	0.540	"1A2"
0.067	62.251000	0.067	49.898000	0.067	141.790000	1.040	"1A3"
0.100	58.308000	0.100	45.578000	0.100	124.012000	1.540	"1A4"
0.133	55.575000	0.133	43.397000	0.133	119.371000	2.040	"1A5"
0.167	54.820000	0.167	41.934000	0.167	149.744000	2.540	"1A6"
0.200	53.985000	0.200	41.231000	0.200	113.725000	3.040	"1A7"
0.233	53.038000	0.233	40.481000	0.233	116.255000	3.540	"1A8"
0.266	52.856000	0.266	40.308000	0.266	133.725000	4.040	"1A9"
0.300	52.585000	0.300	40.200000	0.300	150.154000	4.540	"1A10"
0.333	52.699000	0.333	39.984000	0.333	144.044000	5.040	"1A11"
0.366	-0.002000	0.366	0.013000	0.366	-13.921000	5.540	"1A12"
0.400	-0.059000	0.400	0.063000	0.400	-12.218000	6.040	"1B12"
0.433	-0.275000	0.433	0.269000	0.433	-12.001000	6.540	"1B11"
0.466	-0.273000	0.466	0.385000	0.466	-3.577000	7.040	"1B10"
0.500	-0.156000	0.500	0.430000	0.500	1.443000	7.540	"1B9"
0.533	-0.113000	0.533	0.362000	0.533	-33.828000	8.040	"1B8"
0.566	-0.383000	0.566	0.361000	0.566	11.598000	8.540	"1B7"
0.599	-0.103000	0.599	0.559000	0.599	-17.699000	9.040	"1B6"
0.633	-0.037000	0.633	0.513000	0.633	-0.854000	9.540	"1B5"
0.666	-0.015000	0.666	0.543000	0.666	8.619000	10.040	"1B4"
0.699	0.077000	0.699	0.670000	0.699	-12.874000	10.540	"1B3"
0.733	0.331000	0.733	0.730000	0.733	-15.660000	11.040	"1B2"
0.766	0.204000	0.766	0.631000	0.766	-22.643000	11.540	"1B1"
0.799	-0.372000	0.799	0.565000	0.799	-9.403000	12.040	"1C1"
0.833	0.277000	0.833	0.931000	0.833	-2.443000	12.540	"1C2"
0.866	0.225000	0.866	0.834000	0.866	10.342000	12.600	"Waste"
0.899	0.164000	0.899	0.876000	0.899	0.215000
0.933	0.210000	0.933	0.755000	0.933	-1.971000
0.966	-0.012000	0.966	0.706000	0.966	-13.784000
0.999	0.122000	0.999	0.954000	0.999	2.793000
1.032	0.003000	1.032	0.810000	1.032	-24.007000
1.066	-0.217000	1.066	0.821000	1.066	6.711000
1.099	-0.184000	1.099	0.893000	1.099	-5.501000
1.132	-0.083000	1.132	0.760000	1.132	-11.518000
1.166	-0.009000	1.166	0.727000	1.166	-16.457000
1.199	-0.451000	1.199	0.845000	1.199	-1.714000
1.232	-0.112000	1.232	0.865000	1.232	0.641000
1.266	-0.121000	1.266	0.610000	1.266	15.221000
1.299	-0.236000	1.299	0.811000	1.299	-4.249000
1.332	-0.403000	1.332	0.771000	1.332	-2.083000
1.365	-0.216000	1.365	0.791000	1.365	3.206000
1.399	-0.386000	1.399	0.819000	1.399	-10.812000
1.432	-0.229000	1.432	0.796000	1.432	2.391000
1.465	0.108000	1.465	0.916000	1.465	-27.652000
1.499	-0.385000	1.499	0.716000	1.499	7.670000
1.532	0.011000	1.532	0.819000	1.532	-4.161000
1.565	0.061000	1.565	1.001000	1.565	-11.811000
1.599	0.204000	1.599	0.747000	1.599	-14.141000
1.632	-0.366000	1.632	0.906000	1.632	-8.341000
1.665	-0.041000	1.665	0.954000	1.665	-13.413000
1.698	-0.377000	1.698	0.945000	1.698	3.226000
1.732	0.012000	1.732	0.995000	1.732	-20.873000
1.765	-0.015000	1.765	0.987000	1.765	4.366000
1.798	-0.560000	1.798	0.974000	1.798	11.059000
1.832	-0.334000	1.832	0.916000	1.832	-11.211000
1.865	-0.248000	1.865	0.949000	1.865	-3.421000
1.898	-0.307000	1.898	0.723000	1.898	-7.422000
1.932	-0.119000	1.932	1.067000	1.932	-0.747000
1.965	-0.377000	1.965	0.851000	1.965	-22.214000
1.998	-0.385000	1.998	0.958000	1.998	-3.691000
2.032	-0.423000	2.032	1.046000	2.032	-3.190000
2.065	-0.267000	2.065	0.874000	2.065	2.672000
2.098	-0.377000	2.098	1.181000	2.098	14.935000
2.131	-0.124000	2.131	0.881000	2.131	-1.947000
2.165	-0.620000	2.165	0.754000	2.165	14.198000
2.198	-0.800000	2.198	0.792000	2.198	-2.890000
2.231	-1.187000	2.231	0.830000	2.231	-10.427000
2.265	-0.625000	2.265	0.842000	2.265	-15.871000
2.298	-0.667000	2.298	0.926000	2.298	32.122000
2.331	-0.983000	2.331	0.824000	2.331	1.004000
2.365	-0.452000	2.365	0.889000	2.365	-12.347000
2.398	-0.974000	2.398	0.730000	2.398	-4.479000
2.431	-0.859000	2.431	0.766000	2.431	1.079000
2.464	-0.550000	2.464	0.800000	2.464	-1.678000
2.498	-0.474000	2.498	0.953000	2.498	2.400000
2.531	-1.041000	2.531	0.917000	2.531	-13.614000
2.564	-0.562000	2.564	0.936000	2.564	-31.523000
2.598	-0.861000	2.598	0.856000	2.598	-4.160000
2.631	-0.888000	2.631	0.691000	2.631	-18.435000
2.664	-0.878000	2.664	0.823000	2.664	-1.656000
2.698	-0.794000	2.698	0.829000	2.698	-3.466000
2.731	-0.963000	2.731	0.872000	2.731	7.200000
2.764	-0.811000	2.764	0.821000	2.764	7.508000
2.798	-0.796000	2.798	0.997000	2.798	1.704000
2.831	-1.239000	2.831	0.703000	2.831	0.932000
2.864	-0.834000	2.864	0.828000	2.864	5.820000
2.897	-1.374000	2.897	0.720000	2.897	-1.352000
2.931	-1.104000	2.931	0.743000	2.931	-0.743000
2.964	-1.165000	2.964	0.693000	2.964	0.945000
2.997	-1.517000	2.997	0.805000	2.997	-6.077000
3.031	-1.030000	3.031	0.763000	3.031	-0.367000
3.064	-1.162000	3.064	0.743000	3.064	-12.647000
3.097	-1.173000	3.097	0.855000	3.097	9.054000
3.131	-1.018000	3.131	0.863000	3.131	-1.550000
3.164	-1.324000	3.164	0.690000	3.164	-0.915000
3.197	-1.288000	3.197	0.792000	3.197	4.328000
3.230	-1.150000	3.230	0.846000	3.230	-11.980000
3.264	-1.190000	3.264	0.922000	3.264	6.070000
3.297	-1.233000	3.297	0.793000	3.297	10.093000
3.330	-1.443000	3.330	0.872000	3.330	2.111000
3.364	-1.339000	3.364	0.788000	3.364	-6.397000
3.397	-1.042000	3.397	0.727000	3.397	1.035000
3.430	-1.311000	3.430	0.858000	3.430	12.680000
3.464	-1.156000	3.464	0.833000	3.464	10.282000
3.497	-1.307000	3.497	0.788000	3.497	-0.649000
3.530	-1.020000	3.530	0.847000	3.530	3.652000
3.564	-1.435000	3.564	0.849000	3.564	-0.373000
3.597	-1.510000	3.597	0.816000	3.597	-2.446000
3.630	-1.534000	3.630	0.797000	3.630	2.228000
3.663	-1.275000	3.663	0.752000	3.663	-2.473000
3.697	-1.392000	3.697	0.880000	3.697	13.545000
3.730	-1.361000	3.730	0.944000	3.730	6.452000
3.763	-1.090000	3.763	0.906000	3.763	1.665000
3.797	-1.268000	3.797	0.859000	3.797	0.484000
3.830	-1.455000	3.830	0.880000	3.830	-3.059000
3.863	-1.537000	3.863	0.980000	3.863	19.677000
3.897	-1.356000	3.897	0.961000	3.897	10.628000
3.930	-1.518000	3.930	0.914000	3.930	13.827000
3.963	-1.439000	3.963	0.994000	3.963	-18.582000
3.996	-1.439000	3.996	1.028000	3.996	11.814000
4.030	-1.640000	4.030	1.073000	4.030	-17.945000
4.063	-1.322000	4.063	0.944000	4.063	-7.585000
4.096	-1.573000	4.096	0.922000	4.096	2.838000
4.130	-1.689000	4.130	1.032000	4.130	1.272000
4.163	-1.547000	4.163	1.023000	4.163	4.529000
4.196	-1.407000	4.196	0.951000	4.196	15.229000
4.230	-1.351000	4.230	0.878000	4.230	-19.793000
4.263	-1.382000	4.263	1.037000	4.263	9.202000
4.296	-1.666000	4.296	1.070000	4.296	-14.066000
4.329	-1.550000	4.329	0.934000	4.329	1.596000
4.363	-1.378000	4.363	1.168000	4.363	11.773000
4.396	-1.885000	4.396	0.876000	4.396	-9.861000
4.429	-1.547000	4.429	1.119000	4.429	-11.261000
4.463	-1.596000	4.463	1.046000	4.463	12.354000
4.496	-1.254000	4.496	0.951000	4.496	3.666000
4.529	-1.515000	4.529	1.125000	4.529	-5.235000
4.563	-1.606000	4.563	1.062000	4.563	-9.686000
4.596	-1.470000	4.596	1.180000	4.596	-5.236000
4.629	-1.316000	4.629	1.025000	4.629	-6.686000
4.663	-1.473000	4.663	1.018000	4.663	-17.424000
4.696	-1.106000	4.696	1.104000	4.696	-10.350000
4.729	-1.507000	4.729	1.110000	4.729	-11.228000
4.762	-1.316000	4.762	0.946000	4.762	5.622000
4.796	-1.692000	4.796	1.191000	4.796	2.005000
4.829	-1.748000	4.829	1.150000	4.829	-4.101000
4.862	-1.657000	4.862	1.268000	4.862	-8.209000
4.896	-1.791000	4.896	1.175000	4.896	3.334000
4.929	-1.633000	4.929	1.280000	4.929	-3.000000
4.962	-1.440000	4.962	1.047000	4.962	25.955000
4.996	-1.694000	4.996	1.171000	4.996	4.294000
5.029	-1.709000	5.029	1.093000	5.029	-2.798000
5.062	-1.558000	5.062	1.339000	5.062	11.222000
5.095	-1.375000	5.095	1.362000	5.095	-10.220000
5.129	-1.641000	5.129	1.140000	5.129	15.396000
5.162	-1.433000	5.162	1.090000	5.162	-15.182000
5.195	-1.587000	5.195	1.240000	5.195	-7.422000
5.229	-1.645000	5.229	1.285000	5.229	-11.674000
5.262	-1.675000	5.262	1.207000	5.262	2.086000
5.295	-1.499000	5.295	1.263000	5.295	-7.674000
5.329	-2.130000	5.329	1.357000	5.329	-5.144000
5.362	-1.459000	5.362	1.476000	5.362	4.291000
5.395	-1.683000	5.395	1.221000	5.395	2.272000
5.429	-1.707000	5.429	1.532000	5.429	-8.854000
5.462	-1.463000	5.462	1.184000	5.462	5.195000
5.495	-1.558000	5.495	1.206000	5.495	4.765000
5.528	-1.761000	5.528	1.148000	5.528	-7.460000
5.562	-1.933000	5.562	1.291000	5.562	1.126000
5.595	-1.541000	5.595	1.368000	5.595	-3.838000
5.628	-1.489000	5.628	1.323000	5.628	-0.177000
5.662	-1.697000	5.662	1.389000	5.662	-4.760000
5.695	-1.576000	5.695	1.267000	5.695	4.929000
5.728	-1.848000	5.728	1.185000	5.728	-6.083000
5.762	-1.955000	5.762	1.259000	5.762	-2.316000
5.795	-1.423000	5.795	1.519000	5.795	-6.032000
5.828	-1.675000	5.828	1.297000	5.828	10.694000
5.861	-1.940000	5.861	1.607000	5.861	-5.916000
5.895	-1.782000	5.895	1.477000	5.895	-0.482000
5.928	-2.088000	5.928	1.445000	5.928	-15.424000
5.961	-1.790000	5.961	1.339000	5.961	0.424000
5.995	-1.875000	5.995	1.561000	5.995	-16.321000
6.028	-1.977000	6.028	1.596000	6.028	1.955000
6.061	-1.918000	6.061	1.373000	6.061	2.451000
6.095	-2.160000	6.095	1.649000	6.095	-22.695000
6.128	-1.505000	6.128	1.489000	6.128	30.746000
6.161	-1.570000	6.161	1.563000	6.161	3.416000
6.194	-1.874000	6.194	1.626000	6.194	19.391000
6.228	-1.498000	6.228	1.587000	6.228	3.177000
6.261	-1.606000	6.261	1.542000	6.261	-18.458000
6.294	-1.827000	6.294	1.815000	6.294	1.165000
6.328	-1.388000	6.328	1.656000	6.328	3.875000
6.361	-1.625000	6.361	1.819000	6.361	-20.333000
6.394	-1.221000	6.394	1.574000	6.394	2.364000
6.428	-1.657000	6.428	1.768000	6.428	13.407000
6.461	-1.866000	6.461	1.723000	6.461	-12.411000
6.494	-1.774000	6.494	1.703000	6.494	-5.190000
6.528	-1.469000	6.528	1.928000	6.528	-21.797000
6.561	-1.579000	6.561	2.007000	6.561	11.901000
6.594	-1.848000	6.594	1.732000	6.594	4.129000
6.627	-1.888000	6.627	1.906000	6.627	5.069000
6.661	-1.743000	6.661	1.593000	6.661	22.924000
6.694	-1.866000	6.694	1.950000	6.694	-5.599000
6.727	-1.736000	6.727	1.909000	6.727	13.378000
6.761	-1.729000	6.761	2.020000	6.761	11.659000
6.794	-1.268000	6.794	2.128000	6.794	3.979000
6.827	-1.450000	6.827	2.017000	6.827	-8.726000
6.861	-1.714000	6.861	2.354000	6.861	2.424000
6.894	-1.151000	6.894	2.269000	6.894	7.940000
6.927	-1.317000	6.927	2.443000	6.927	-1.220000
6.960	-0.842000	6.960	2.522000	6.960	5.572000
6.994	-0.928000	6.994	2.789000	6.994	1.356000
7.027	-0.891000	7.027	2.932000	7.027	-4.797000
7.060	-0.532000	7.060	3.591000	7.060	2.866000
7.094	-0.221000	7.094	3.834000	7.094	16.420000
7.127	0.358000	7.127	4.365000	7.127	-2.745000
7.160	1.233000	7.160	5.761000	7.160	16.218000
7.194	1.926000	7.194	6.843000	7.194	19.300000
7.227	3.473000	7.227	8.394000	7.227	-4.282000
7.260	4.663000	7.260	9.563000	7.260	14.184000
7.294	5.147000	7.294	10.831000	7.294	12.119000
7.327	6.107000	7.327	11.276000	7.327	-5.182000
7.360	6.891000	7.360	11.430000	7.360	39.467000
7.393	7.472000	7.393	11.497000	7.393	31.773000
7.427	8.267000	7.427	11.557000	7.427	3.293000
7.460	9.303000	7.460	11.876000	7.460	-19.779000
7.493	10.915000	7.493	12.433000	7.493	16.280000
7.527	13.463000	7.527	13.202000	7.527	20.157000
7.560	16.337000	7.560	15.083000	7.560	17.911000
7.593	21.416000	7.593	17.942000	7.593	6.896000
7.627	29.205000	7.627	23.017000	7.627	12.664000
7.660	42.070000	7.660	31.634000	7.660	31.952000
7.693	63.369000	7.693	47.304000	7.693	54.130000
7.726	96.802000	7.726	72.741000	7.726	67.654000
7.760	145.140000	7.760	108.388000	7.760	91.712000
7.793	212.960000	7.793	154.362000	7.793	124.818000
7.826	296.040000	7.826	206.946000	7.826	145.751000
7.860	392.107000	7.860	264.857000	7.860	162.397000
7.893	493.347000	7.893	323.666000	7.893	189.005000
7.926	597.587000	7.926	379.391000	7.926	200.582000
7.960	696.182000	7.960	429.535000	7.960	246.777000
7.993	785.218000	7.993	474.291000	7.993	238.573000
8.026	865.946000	8.026	512.756000	8.026	255.889000
8.060	935.980000	8.060	543.168000	8.060	244.275000
8.093	994.303000	8.093	563.370000	8.093	251.132000
8.126	1036.494000	8.126	572.530000	8.126	276.818000
8.159	1061.181000	8.159	571.423000	8.159	263.923000
8.193	1063.914000	8.193	558.943000	8.193	276.468000
8.226	1045.878000	8.226	537.560000	8.226	274.272000
8.259	1009.057000	8.259	510.174000	8.259	261.392000
8.293	960.854000	8.293	479.928000	8.293	242.759000
8.326	911.716000	8.326	450.886000	8.326	264.792000
8.359	864.621000	8.359	423.456000	8.359	253.218000
8.393	821.086000	8.393	399.888000	8.393	233.490000
8.426	780.820000	8.426	378.946000	8.426	228.286000
8.459	743.703000	8.459	360.355000	8.459	244.568000
8.492	708.308000	8.492	342.616000	8.492	218.389000
8.526	675.308000	8.526	326.752000	8.526	205.205000
8.559	644.728000	8.559	312.075000	8.559	209.585000
8.592	618.173000	8.592	299.284000	8.592	175.576000
8.626	595.608000	8.626	287.588000	8.626	192.722000
8.659	576.441000	8.659	278.121000	8.659	209.102000
8.692	564.202000	8.692	269.874000	8.692	206.204000
8.726	556.640000	8.726	264.364000	8.726	217.553000
8.759	556.604000	8.759	261.099000	8.759	181.051000
8.792	565.916000	8.792	261.080000	8.792	184.102000
8.825	585.506000	8.825	265.552000	8.825	185.335000
8.859	619.866000	8.859	275.273000	8.859	197.714000
8.892	672.265000	8.892	291.402000	8.892	204.559000
8.925	742.644000	8.925	314.487000	8.925	228.154000
8.959	829.036000	8.959	343.466000	8.959	218.787000
8.992	930.275000	8.992	378.953000	8.992	241.485000
9.025	1041.006000	9.025	418.721000	9.025	247.140000
9.059	1160.926000	9.059	461.578000	9.059	264.132000
9.092	1278.222000	9.092	504.931000	9.092	264.813000
9.125	1389.999000	9.125	548.289000	9.125	264.006000
9.159	1490.366000	9.159	589.040000	9.159	291.754000
9.192	1579.104000	9.192	625.566000	9.192	302.286000
9.225	1651.113000	9.225	656.650000	9.225	312.717000
9.258	1706.842000	9.258	681.211000	9.258	295.226000
9.292	1745.407000	9.292	698.294000	9.292	320.246000
9.325	1768.076000	9.325	708.853000	9.325	299.029000
9.358	1774.093000	9.358	710.159000	9.358	319.800000
9.392	1764.883000	9.392	702.962000	9.392	292.045000
9.425	1731.270000	9.425	686.605000	9.425	300.089000
9.458	1679.040000	9.458	660.230000	9.458	307.586000
9.492	1603.055000	9.492	624.648000	9.492	303.329000
9.525	1501.828000	9.525	582.217000	9.525	259.103000
9.558	1380.951000	9.558	534.278000	9.558	279.296000
9.591	1248.913000	9.591	483.169000	9.591	254.280000
9.625	1109.541000	9.625	430.370000	9.625	258.016000
9.658	970.990000	9.658	379.178000	9.658	241.400000
9.691	837.911000	9.691	330.811000	9.691	223.814000
9.725	717.895000	9.725	287.186000	9.725	192.301000
9.758	611.269000	9.758	248.435000	9.758	200.880000
9.791	521.272000	9.791	214.634000	9.791	172.323000
9.825	443.451000	9.825	186.322000	9.825	160.230000
9.858	380.575000	9.858	163.405000	9.858	159.470000
9.891	330.432000	9.891	145.269000	9.891	144.644000
9.925	290.857000	9.925	130.962000	9.925	152.393000
9.958	260.626000	9.958	119.503000	9.958	124.683000
9.991	237.060000	9.991	111.416000	9.991	150.504000
10.024	219.211000	10.024	105.100000	10.024	123.119000
10.058	204.891000	10.058	100.305000	10.058	132.294000
10.091	194.146000	10.091	96.484000	10.091	116.919000
10.124	185.482000	10.124	93.458000	10.124	106.314000
10.158	177.935000	10.158	91.266000	10.158	107.968000
10.191	171.464000	10.191	89.146000	10.191	90.409000
10.224	166.045000	10.224	86.868000	10.224	90.370000
10.258	160.834000	10.258	85.216000	10.258	113.548000
10.291	155.594000	10.291	83.608000	10.291	111.295000
10.324	150.093000	10.324	81.836000	10.324	101.866000
10.357	145.434000	10.357	80.412000	10.357	94.419000
10.391	140.425000	10.391	78.906000	10.391	87.741000
10.424	136.162000	10.424	77.607000	10.424	84.027000
10.457	131.906000	10.457	75.672000	10.457	70.837000
10.491	127.261000	10.491	74.369000	10.491	118.189000
10.524	122.818000	10.524	72.939000	10.524	91.374000
10.557	118.634000	10.557	71.603000	10.557	80.764000
10.591	114.596000	10.591	70.085000	10.591	89.064000
10.624	110.449000	10.624	68.893000	10.624	76.136000
10.657	106.564000	10.657	67.636000	10.657	89.071000
10.691	103.006000	10.691	66.748000	10.691	102.255000
10.724	99.803000	10.724	65.897000	10.724	91.495000
10.757	96.487000	10.757	64.410000	10.757	45.600000
10.790	93.581000	10.790	63.312000	10.790	98.062000
10.824	90.419000	10.824	62.484000	10.824	85.312000
10.857	87.435000	10.857	61.275000	10.857	80.286000
10.890	85.012000	10.890	60.465000	10.890	75.688000
10.924	82.599000	10.924	59.284000	10.924	57.806000
10.957	79.670000	10.957	58.231000	10.957	78.238000
10.990	77.052000	10.990	57.107000	10.990	68.878000
11.024	74.436000	11.024	56.005000	11.024	81.369000
11.057	72.395000	11.057	54.942000	11.057	73.131000
11.090	69.913000	11.090	53.994000	11.090	62.011000
11.123	67.958000	11.123	53.022000	11.123	80.413000
11.157	65.746000	11.157	51.792000	11.157	72.681000
11.190	64.199000	11.190	51.202000	11.190	66.264000
11.223	62.545000	11.223	50.126000	11.223	58.765000
11.257	60.744000	11.257	49.490000	11.257	40.443000
11.290	59.016000	11.290	48.381000	11.290	63.666000
11.323	57.641000	11.323	47.598000	11.323	78.210000
11.357	55.782000	11.357	47.134000	11.357	55.550000
11.390	54.747000	11.390	46.559000	11.390	69.851000
11.423	53.064000	11.423	45.863000	11.423	69.194000
11.456	52.235000	11.456	45.314000	11.456	75.070000
11.490	51.077000	11.490	44.650000	11.490	76.244000
11.523	50.301000	11.523	43.943000	11.523	58.859000
11.556	49.077000	11.556	43.751000	11.556	45.487000
11.590	47.586000	11.590	42.823000	11.590	22.117000
11.623	46.825000	11.623	42.423000	11.623	45.623000
11.656	46.047000	11.656	41.839000	11.656	38.468000
11.690	45.223000	11.690	41.511000	11.690	53.161000
11.723	44.192000	11.723	41.122000	11.723	49.723000
11.756	43.528000	11.756	40.615000	11.756	51.418000
11.790	43.062000	11.790	40.170000	11.790	45.326000
11.823	42.544000	11.823	39.928000	11.823	48.079000
11.856	42.287000	11.856	39.656000	11.856	49.882000
11.889	41.763000	11.889	39.175000	11.889	39.993000
11.923	41.051000	11.923	39.068000	11.923	35.126000
11.956	40.969000	11.956	38.749000	11.956	50.701000
11.989	40.530000	11.989	38.860000	11.989	44.934000
12.023	40.491000	12.023	38.538000	12.023	55.251000
12.056	39.961000	12.056	38.120000	12.056	55.543000
12.089	39.676000	12.089	37.992000	12.089	27.825000
12.123	39.381000	12.123	37.433000	12.123	44.808000
12.156	38.258000	12.156	37.377000	12.156	57.634000
12.189	38.101000	12.189	37.093000	12.189	59.048000
12.222	37.388000	12.222	36.806000	12.222	28.313000
12.256	36.351000	12.256	36.425000	12.256	37.083000
12.289	35.977000	12.289	36.132000	12.289	33.377000
12.322	35.541000	12.322	35.849000	12.322	36.266000
12.356	34.262000	12.356	35.598000	12.356	38.827000
12.389	33.858000	12.389	35.237000	12.389	51.723000
12.422	32.910000	12.422	35.014000	12.422	43.417000
12.456	32.293000	12.456	34.566000	12.456	37.077000
12.489	31.798000	12.489	34.371000	12.489	27.807000
12.522	31.457000	12.522	34.347000	12.522	29.614000
12.556	30.882000	12.556	33.975000	12.556	42.465000
12.589	30.218000	12.589	33.985000	12.589	45.653000
12.622	29.440000	12.622	33.805000	12.622	18.500000
12.655	29.484000	12.655	33.611000	12.655	33.783000
12.689	29.241000	12.689	33.863000	12.689	-6.762000
12.722	28.892000	12.722	33.334000	12.722	27.068000
12.755	28.418000	12.755	33.324000	12.755	15.751000
12.789	28.227000	12.789	33.308000	12.789	27.003000
12.822	27.872000	12.822	33.089000	12.822	39.879000
12.855	27.827000	12.855	33.130000	12.855	27.611000
12.889	28.047000	12.889	32.984000	12.889	40.309000
12.922	27.563000	12.922	32.991000	12.922	54.658000
12.955	27.735000	12.955	32.953000	12.955	44.435000
12.988	27.687000	12.988	33.047000	12.988	44.283000
13.022	28.025000	13.022	33.068000	13.022	45.270000
13.055	27.944000	13.055	32.880000	13.055	46.785000
13.088	27.977000	13.088	32.929000	13.088	45.155000
13.122	27.935000	13.122	32.986000	13.122	26.311000
13.155	27.785000	13.155	33.092000	13.155	12.047000
13.188	27.581000	13.188	33.040000	13.188	39.693000
13.222	27.692000	13.222	33.207000	13.222	45.067000
13.255	27.562000	13.255	33.008000	13.255	41.042000
13.288	27.545000	13.288	33.119000	13.288	24.644000
13.321	27.138000	13.321	33.137000	13.321	19.261000
13.355	27.195000	13.355	32.914000	13.355	26.662000
13.388	26.927000	13.388	32.744000	13.388	41.423000
13.421	26.409000	13.421	32.833000	13.421	26.195000
13.455	26.646000	13.455	32.642000	13.455	26.693000
13.488	26.049000	13.488	32.575000	13.488	5.032000
13.521	25.896000	13.521	32.705000	13.521	29.806000
13.555	25.210000	13.555	32.572000	13.555	10.542000
13.588	25.434000	13.588	32.547000	13.588	15.943000
13.621	24.966000	13.621	32.277000	13.621	37.819000
13.655	24.955000	13.655	32.310000	13.655	18.307000
13.688	24.671000	13.688	32.360000	13.688	29.527000
13.721	24.644000	13.721	32.333000	13.721	42.664000
13.754	24.630000	13.754	32.251000	13.754	14.166000
13.788	24.373000	13.788	32.164000	13.788	16.099000
13.821	24.327000	13.821	32.093000	13.821	-4.992000
13.854	24.204000	13.854	32.038000	13.854	18.844000
13.888	23.914000	13.888	32.007000	13.888	30.829000
13.921	24.091000	13.921	32.022000	13.921	31.919000
13.954	24.187000	13.954	31.913000	13.954	33.514000
13.988	23.870000	13.988	32.148000	13.988	22.492000
14.021	23.395000	14.021	32.130000	14.021	43.676000
14.054	23.973000	14.054	31.902000	14.054	27.625000
14.087	23.842000	14.087	31.790000	14.087	7.733000
14.121	24.084000	14.121	31.931000	14.121	11.995000
14.154	23.788000	14.154	31.869000	14.154	41.889000
14.187	23.877000	14.187	31.940000	14.187	38.495000
14.221	23.861000	14.221	32.194000	14.221	36.624000
14.254	23.710000	14.254	32.131000	14.254	14.427000
14.287	23.781000	14.287	32.113000	14.287	40.471000
14.321	23.845000	14.321	32.358000	14.321	45.830000
14.354	23.868000	14.354	32.424000	14.354	27.488000
14.387	24.264000	14.387	32.476000	14.387	35.281000
14.421	24.297000	14.421	32.398000	14.421	32.285000
14.454	24.572000	14.454	32.579000	14.454	29.977000
14.487	24.652000	14.487	32.654000	14.487	20.600000
14.520	24.830000	14.520	32.943000	14.520	11.784000
14.554	25.105000	14.554	33.155000	14.554	53.567000
14.587	25.116000	14.587	33.252000	14.587	52.219000
14.620	25.406000	14.620	33.092000	14.620	44.237000
14.654	25.139000	14.654	33.625000	14.654	30.591000
14.687	25.170000	14.687	33.533000	14.687	26.894000
14.720	25.824000	14.720	33.747000	14.720	12.593000
14.754	25.489000	14.754	33.534000	14.754	26.762000
14.787	25.681000	14.787	33.650000	14.787	33.087000
14.820	25.522000	14.820	33.667000	14.820	21.813000
14.853	25.137000	14.853	33.756000	14.853	22.794000
14.887	25.035000	14.887	33.713000	14.887	31.544000
14.920	25.506000	14.920	33.805000	14.920	32.213000
14.953	24.670000	14.953	33.805000	14.953	40.942000
14.987	24.813000	14.987	33.964000	14.987	15.222000
15.020	24.537000	15.020	33.883000	15.020	32.165000
15.053	24.174000	15.053	33.986000	15.053	33.699000
15.087	24.445000	15.087	33.948000	15.087	26.322000
15.120	24.467000	15.120	34.103000	15.120	26.031000
15.153	24.450000	15.153	34.452000	15.153	31.089000
15.187	24.652000	15.187	34.490000	15.187	17.815000
15.220	24.334000	15.220	34.505000	15.220	29.464000
15.253	24.524000	15.253	34.539000	15.253	27.445000
15.286	24.782000	15.286	34.731000	15.286	38.069000
15.320	24.429000	15.320	35.033000	15.320	29.727000
15.353	24.771000	15.353	35.215000	15.353	25.642000
15.386	24.339000	15.386	35.325000	15.386	20.124000
15.420	24.331000	15.420	35.612000	15.420	31.203000
15.453	24.653000	15.453	35.975000	15.453	31.278000
15.486	24.690000	15.486	36.060000	15.486	31.976000
15.520	24.464000	15.520	36.285000	15.520	55.195000
15.553	25.341000	15.553	36.572000	15.553	27.469000
15.586	25.356000	15.586	36.830000	15.586	36.717000
15.619	25.045000	15.619	37.299000	15.619	41.581000
15.653	24.936000	15.653	37.688000	15.653	50.696000
15.686	25.171000	15.686	38.260000	15.686	54.882000
15.719	25.001000	15.719	38.831000	15.719	12.930000
15.753	25.095000	15.753	39.877000	15.753	28.175000
15.786	25.333000	15.786	40.674000	15.786	37.606000
15.819	25.288000	15.819	42.568000	15.819	42.528000
15.853	25.899000	15.853	45.166000	15.853	31.078000
15.886	26.017000	15.886	49.376000	15.886	39.892000
15.919	26.767000	15.919	54.877000	15.919	52.008000
15.952	28.434000	15.952	62.083000	15.952	43.275000
15.986	29.100000	15.986	71.536000	15.986	47.783000
16.019	31.008000	16.019	82.538000	16.019	66.117000
16.052	32.443000	16.052	93.811000	16.052	77.356000
16.086	34.091000	16.086	104.922000	16.086	75.946000
16.119	35.041000	16.119	114.333000	16.119	100.025000
16.152	35.656000	16.152	121.642000	16.152	99.971000
16.186	36.753000	16.186	125.859000	16.186	106.174000
16.219	36.220000	16.219	126.776000	16.219	97.116000
16.252	36.077000	16.252	125.667000	16.252	78.200000
16.286	35.589000	16.286	123.400000	16.286	70.659000
16.319	34.706000	16.319	119.930000	16.319	85.913000
16.352	34.170000	16.352	116.997000	16.352	80.228000
16.385	33.644000	16.385	114.747000	16.385	91.199000
16.419	33.216000	16.419	113.412000	16.419	127.632000
16.452	33.458000	16.452	113.784000	16.452	83.740000
16.485	33.537000	16.485	115.491000	16.485	103.357000
16.519	33.461000	16.519	119.921000	16.519	107.675000
16.552	34.432000	16.552	126.806000	16.552	95.144000
16.585	35.564000	16.585	136.645000	16.585	122.983000
16.619	36.471000	16.619	149.501000	16.619	113.485000
16.652	38.424000	16.652	164.331000	16.652	129.428000
16.685	40.058000	16.685	179.803000	16.685	138.773000
16.718	41.555000	16.718	194.553000	16.718	145.219000
16.752	42.240000	16.752	206.903000	16.752	126.504000
16.785	43.409000	16.785	216.106000	16.785	146.138000
16.818	42.426000	16.818	220.225000	16.818	151.338000
16.852	41.218000	16.852	219.597000	16.852	153.825000
16.885	38.718000	16.885	214.634000	16.885	146.538000
16.918	35.626000	16.918	205.558000	16.918	149.406000
16.952	31.545000	16.952	193.187000	16.952	156.290000
16.985	26.933000	16.985	179.053000	16.985	135.856000
17.018	22.796000	17.018	164.011000	17.018	125.318000
17.052	17.722000	17.052	148.648000	17.052	105.494000
17.085	13.633000	17.085	133.893000	17.085	91.646000
17.118	9.393000	17.118	119.992000	17.118	91.888000
17.151	6.367000	17.151	107.799000	17.151	98.794000
17.185	3.566000	17.185	97.005000	17.185	88.314000
17.218	1.671000	17.218	87.783000	17.218	92.267000
17.251	0.600000	17.251	80.092000	17.251	68.804000
17.285	-0.196000	17.285	74.229000	17.285	85.359000
17.318	0.464000	17.318	69.493000	17.318	49.095000
17.351	1.728000	17.351	66.552000	17.351	82.982000
17.385	2.609000	17.385	64.606000	17.385	73.224000
17.418	3.924000	17.418	63.152000	17.418	49.266000
17.451	5.831000	17.451	62.555000	17.451	61.225000
17.484	7.548000	17.484	62.097000	17.484	25.271000
17.518	8.655000	17.518	61.584000	17.518	56.316000
17.551	10.038000	17.551	61.095000	17.551	50.324000
17.584	10.796000	17.584	60.357000	17.584	39.820000
17.618	11.254000	17.618	59.663000	17.618	48.883000
17.651	11.795000	17.651	59.061000	17.651	18.858000
17.684	12.361000	17.684	57.782000	17.684	15.978000
17.718	12.531000	17.718	56.927000	17.718	-6.732000
17.751	12.460000	17.751	55.515000	17.751	12.514000
17.784	12.638000	17.784	54.199000	17.784	2.936000
17.818	12.881000	17.818	53.079000	17.818	-13.358000
17.851	13.648000	17.851	51.744000	17.851	-35.712000
17.884	13.459000	17.884	50.213000	17.884	-16.039000
17.917	12.770000	17.917	48.114000	17.917	-28.975000
17.951	12.903000	17.951	46.353000	17.951	-37.302000
17.984	12.855000	17.984	44.404000	17.984	-62.859000
18.017	13.167000	18.017	42.312000	18.017	-109.188000
18.051	12.666000	18.051	40.405000	18.051	-155.535000
18.084	12.742000	18.084	38.584000	18.084	-184.639000
18.117	12.048000	18.117	36.915000	18.117	-247.105000
18.151	12.236000	18.151	35.677000	18.151	-301.167000
18.184	12.932000	18.184	34.203000	18.184	-347.010000
18.217	12.958000	18.217	33.429000	18.217	-378.492000
18.250	13.083000	18.250	31.978000	18.250	-385.042000
18.284	12.568000	18.284	30.709000	18.284	-354.707000
18.317	12.337000	18.317	28.998000	18.317	-302.483000
18.350	11.762000	18.350	27.245000	18.350	-220.399000
18.384	11.496000	18.384	26.054000	18.384	-142.904000
18.417	12.036000	18.417	25.494000	18.417	-99.197000
18.450	12.070000	18.450	25.584000	18.450	-54.562000
18.484	13.129000	18.484	25.483000	18.484	-33.375000
18.517	12.951000	18.517	24.947000	18.517	-32.566000
18.550	12.890000	18.550	24.278000	18.550	-8.283000
18.583	12.181000	18.583	22.904000	18.583	-30.270000
18.617	11.474000	18.617	21.781000	18.617	-13.653000
18.650	10.883000	18.650	20.945000	18.650	-6.472000
18.683	10.670000	18.683	20.122000	18.683	-13.465000
18.717	10.693000	18.717	19.798000	18.717	-25.154000
18.750	10.675000	18.750	19.525000	18.750	-54.431000
18.783	10.818000	18.783	19.323000	18.783	-56.600000
18.817	11.417000	18.817	19.372000	18.817	-36.873000
18.850	11.387000	18.850	19.220000	18.850	-38.862000
18.883	11.577000	18.883	19.168000	18.883	-40.679000
18.917	10.599000	18.917	17.629000	18.917	-43.455000
18.950	9.692000	18.950	15.840000	18.950	-51.370000
18.983	8.484000	18.983	13.320000	18.983	-60.552000
19.016	6.876000	19.016	10.438000	19.016	-77.341000
19.050	6.256000	19.050	9.720000	19.050	-62.909000
19.083	10.037000	19.083	13.929000	19.083	-58.635000
19.116	18.179000	19.116	23.237000	19.116	-60.527000
19.150	25.084000	19.150	32.921000	19.150	-28.415000
19.183	27.973000	19.183	37.332000	19.183	-18.973000
19.216	27.388000	19.216	37.856000	19.216	-2.598000
19.250	24.662000	19.250	35.681000	19.250	-15.839000
19.283	19.911000	19.283	30.606000	19.283	-8.682000
19.316	11.970000	19.316	21.345000	19.316	-31.205000
19.349	6.022000	19.349	14.030000	19.349	7.540000
19.383	4.969000	19.383	11.936000	19.383	-12.407000
19.416	9.696000	19.416	17.187000	19.416	-21.150000
19.449	16.279000	19.449	24.895000	19.449	-1.221000
19.483	25.280000	19.483	34.061000	19.483	-0.350000
19.516	33.281000	19.516	43.298000	19.516	-11.004000
19.549	40.158000	19.549	50.979000	19.549	45.292000
19.583	45.159000	19.583	56.251000	19.583	15.156000
19.616	48.348000	19.616	60.029000	19.616	22.016000
19.649	51.474000	19.649	63.151000	19.649	66.450000
19.683	54.054000	19.683	66.007000	19.683	26.351000
19.716	57.022000	19.716	68.867000	19.716	45.439000
19.749	58.947000	19.749	71.231000	19.749	49.087000
19.782	61.218000	19.782	73.123000	19.782	59.084000
19.816	62.752000	19.816	74.890000	19.816	36.214000
19.849	63.778000	19.849	75.546000	19.849	55.360000
19.882	62.640000	19.882	74.559000	19.882	60.233000
19.916	58.401000	19.916	69.224000	19.916	20.749000
19.949	50.476000	19.949	59.385000	19.949	42.812000
19.982	41.645000	19.982	47.892000	19.982	13.382000
20.016	35.082000	20.016	40.706000	20.016	20.372000
20.049	30.984000	20.049	35.319000	20.049	19.167000
20.082	26.568000	20.082	29.502000	20.082	12.527000
20.115	16.282000	20.115	16.793000	20.115	11.568000
20.149	4.784000	20.149	1.941000	20.149	-2.024000
20.182	-4.945000	20.182	-10.166000	20.182	-11.836000
20.215	-8.951000	20.215	-15.962000	20.215	-21.666000
20.249	-10.372000	20.249	-18.648000	20.249	-23.568000
20.282	-9.962000	20.282	-18.253000	20.282	-14.559000
20.315	-7.747000	20.315	-16.032000	20.315	-13.725000
20.349	-1.957000	20.349	-9.379000	20.349	6.973000
20.382	8.621000	20.382	3.272000	20.382	9.981000
20.415	25.422000	20.415	23.309000	20.415	22.892000
20.449	54.160000	20.449	59.372000	20.449	55.566000
20.482	91.673000	20.482	106.299000	20.482	106.579000
20.515	103.079000	20.515	122.115000	20.515	121.191000
20.548	97.888000	20.548	117.967000	20.548	98.702000
20.582	91.032000	20.582	111.223000	20.582	112.990000
20.615	87.244000	20.615	107.623000	20.615	96.415000
20.648	85.649000	20.648	105.776000	20.648	81.553000
20.682	85.590000	20.682	105.604000	20.682	89.420000
20.715	84.706000	20.715	105.382000	20.715	80.535000
20.748	84.774000	20.748	105.261000	20.748	73.609000
20.782	85.520000	20.782	106.136000	20.782	72.113000
20.815	85.959000	20.815	106.671000	20.815	80.920000
20.848	86.534000	20.848	107.560000	20.848	103.838000
20.881	86.066000	20.881	106.591000	20.881	90.979000
20.915	84.180000	20.915	104.360000	20.915	70.580000
20.948	79.505000	20.948	98.815000	20.948	85.886000
20.981	72.991000	20.981	91.182000	20.981	101.203000
21.015	67.938000	21.015	84.540000	21.015	83.805000
21.048	62.204000	21.048	77.104000	21.048	61.670000
21.081	49.791000	21.081	62.756000	21.081	53.403000
21.115	39.935000	21.115	50.669000	21.115	24.715000
21.148	36.095000	21.148	46.262000	21.148	28.901000
21.181	35.681000	21.181	46.258000	21.181	33.419000
21.214	39.933000	21.214	52.556000	21.214	48.317000
21.248	44.160000	21.248	58.760000	21.248	69.547000
21.281	41.683000	21.281	57.029000	21.281	50.737000
21.314	39.042000	21.314	53.585000	21.314	57.195000
21.348	38.642000	21.348	53.167000	21.348	49.994000
21.381	39.437000	21.381	53.807000	21.381	58.577000
21.414	39.975000	21.414	54.581000	21.414	69.619000
21.448	40.432000	21.448	54.534000	21.448	64.294000
21.481	38.665000	21.481	52.467000	21.481	65.973000
21.514	32.977000	21.514	46.439000	21.514	41.454000
21.548	23.355000	21.548	35.808000	21.548	38.107000
21.581	17.556000	21.581	29.100000	21.581	42.824000
21.614	14.626000	21.614	25.848000	21.614	28.928000
21.647	13.195000	21.647	24.175000	21.647	41.676000
21.681	12.102000	21.681	23.231000	21.681	-2.592000
21.714	11.953000	21.714	22.574000	21.714	39.829000
21.747	11.320000	21.747	21.875000	21.747	12.356000
21.781	11.468000	21.781	21.410000	21.781	24.901000
21.814	10.792000	21.814	21.071000	21.814	30.026000
21.847	10.820000	21.847	20.724000	21.847	-4.223000
21.881	10.573000	21.881	20.215000	21.881	14.526000
21.914	10.354000	21.914	20.076000	21.914	8.265000
21.947	10.009000	21.947	19.557000	21.947	28.797000
21.980	10.376000	21.980	19.308000	21.980	19.893000
22.014	9.918000	22.014	19.130000	22.014	10.254000
22.047	9.778000	22.047	18.562000	22.047	6.026000
22.080	9.564000	22.080	18.535000	22.080	6.723000
22.114	9.427000	22.114	18.193000	22.114	36.975000
22.147	9.474000	22.147	17.936000	22.147	25.585000
22.180	9.275000	22.180	17.728000	22.180	30.290000
22.214	9.646000	22.214	17.627000	22.214	30.472000
22.247	9.394000	22.247	17.479000	22.247	18.412000
22.280	9.265000	22.280	17.523000	22.280	42.647000
22.314	9.203000	22.314	17.328000	22.314	13.914000
22.347	8.814000	22.347	17.187000	22.347	21.976000
22.380	8.841000	22.380	17.321000	22.380	9.123000
22.413	8.677000	22.413	17.121000	22.413	28.293000
22.447	8.548000	22.447	16.896000	22.447	18.067000
22.480	8.407000	22.480	17.046000	22.480	22.009000
22.513	8.555000	22.513	16.726000	22.513	24.947000
22.547	8.109000	22.547	16.822000	22.547	18.977000
22.580	8.510000	22.580	16.792000	22.580	44.937000
22.613	8.074000	22.613	16.620000	22.613	33.100000
22.647	8.022000	22.647	16.517000	22.647	17.739000
22.680	8.438000	22.680	16.588000	22.680	30.081000
22.713	7.805000	22.713	16.500000	22.713	10.040000
22.746	8.220000	22.746	16.136000	22.746	16.809000
22.780	8.517000	22.780	16.164000	22.780	24.131000
22.813	7.959000	22.813	16.244000	22.813	18.895000
22.846	7.688000	22.846	15.828000	22.846	18.066000
22.880	7.510000	22.880	15.975000	22.880	46.360000
22.913	7.377000	22.913	15.806000	22.913	32.355000
22.946	7.549000	22.946	15.518000	22.946	17.175000
22.980	7.438000	22.980	15.386000	22.980	6.918000
23.013	7.421000	23.013	15.437000	23.013	26.933000
23.046	7.336000	23.046	15.314000	23.046	18.286000
23.079	7.717000	23.079	15.266000	23.079	35.047000
23.113	7.303000	23.113	15.047000	23.113	32.161000
23.146	6.994000	23.146	15.010000	23.146	27.197000
23.179	7.318000	23.179	15.058000	23.179	32.602000
23.213	7.503000	23.213	14.904000	23.213	41.271000
23.246	7.101000	23.246	15.037000	23.246	14.725000
23.279	7.123000	23.279	14.782000	23.279	46.268000
23.313	6.844000	23.313	14.604000	23.313	27.071000
23.346	6.947000	23.346	14.362000	23.346	32.439000
23.379	7.102000	23.379	14.422000	23.379	37.327000
23.413	7.090000	23.413	14.513000	23.413	46.593000
23.446	6.937000	23.446	14.621000	23.446	40.288000
23.479	6.898000	23.479	14.347000	23.479	4.096000
23.512	6.918000	23.512	14.135000	23.512	19.427000
23.546	6.659000	23.546	14.044000	23.546	39.176000
23.579	6.797000	23.579	14.017000	23.579	26.622000
23.612	6.482000	23.612	13.886000	23.612	24.103000
23.646	6.294000	23.646	13.919000	23.646	30.823000
23.679	6.667000	23.679	13.699000	23.679	43.192000
23.712	6.460000	23.712	13.779000	23.712	26.505000
23.746	6.324000	23.746	13.628000	23.746	37.052000
23.779	6.265000	23.779	13.590000	23.779	41.280000
23.812	6.675000	23.812	13.611000	23.812	17.575000
23.845	6.254000	23.845	13.429000	23.845	25.850000
23.879	6.353000	23.879	13.611000	23.879	28.468000
23.912	6.039000	23.912	13.600000	23.912	48.803000
23.945	6.259000	23.945	13.579000	23.945	31.692000
23.979	5.972000	23.979	13.682000	23.979	56.254000
24.012	6.162000	24.012	13.685000	24.012	23.777000
24.045	6.232000	24.045	13.602000	24.045	33.805000
24.079	6.342000	24.079	13.507000	24.079	33.296000
24.112	5.748000	24.112	13.308000	24.112	44.102000
24.145	6.072000	24.145	13.219000	24.145	34.683000
24.179	5.783000	24.179	13.083000	24.179	27.696000
24.212	5.713000	24.212	12.535000	24.212	21.799000
24.245	5.363000	24.245	11.892000	24.245	27.574000
24.278	5.275000	24.278	10.477000	24.278	58.315000
24.312	4.670000	24.312	9.087000	24.312	46.571000
24.345	4.141000	24.345	7.191000	24.345	53.516000
24.378	4.730000	24.378	5.671000	24.378	74.003000
24.412	5.974000	24.412	4.851000	24.412	64.901000
24.445	8.067000	24.445	5.118000	24.445	91.704000
24.478	10.930000	24.478	7.406000	24.478	49.533000
24.512	14.505000	24.512	11.084000	24.512	81.120000
24.545	16.877000	24.545	14.498000	24.545	78.372000
24.578	18.696000	24.578	17.535000	24.578	85.664000
24.611	19.542000	24.611	20.329000	24.611	83.409000
24.645	19.978000	24.645	22.634000	24.645	73.882000
24.678	20.290000	24.678	24.567000	24.678	77.684000
24.711	21.314000	24.711	26.428000	24.711	62.870000
24.745	21.700000	24.745	28.189000	24.745	69.781000
24.778	22.293000	24.778	29.781000	24.778	69.588000
24.811	22.581000	24.811	31.279000	24.811	77.002000
24.845	23.480000	24.845	32.586000	24.845	76.888000
24.878	24.077000	24.878	34.122000	24.878	64.059000
24.911	24.926000	24.911	35.732000	24.911	73.500000
24.945	25.492000	24.945	37.382000	24.945	82.628000
24.978	26.720000	24.978	38.955000	24.978	64.299000
25.011	27.427000	25.011	40.261000	25.011	69.165000
25.044	27.873000	25.044	40.999000	25.044	95.723000
25.078	27.503000	25.078	40.762000	25.078	77.976000
25.111	26.717000	25.111	39.713000	25.111	83.349000
25.144	26.129000	25.144	38.429000	25.144	66.542000
25.178	25.385000	25.178	36.920000	25.178	64.414000
25.211	24.707000	25.211	35.557000	25.211	65.228000
25.244	23.201000	25.244	33.418000	25.244	79.445000
25.278	21.970000	25.278	31.568000	25.278	76.473000
25.311	20.747000	25.311	29.447000	25.311	16.095000
25.344	19.089000	25.344	27.045000	25.344	54.928000
25.377	17.390000	25.377	24.478000	25.377	54.002000
25.411	15.684000	25.411	22.090000	25.411	46.860000
25.444	13.944000	25.444	19.817000	25.444	16.642000
25.477	12.045000	25.477	17.826000	25.477	23.606000
25.511	11.476000	25.511	16.316000	25.511	11.371000
25.544	11.109000	25.544	15.597000	25.544	15.544000
25.577	10.888000	25.577	14.979000	25.577	10.810000
25.611	10.642000	25.611	14.973000	25.611	8.710000
25.644	10.669000	25.644	14.810000	25.644	11.841000
25.677	10.264000	25.677	14.784000	25.677	24.067000
25.710	10.278000	25.710	14.870000	25.710	6.747000
25.744	10.475000	25.744	14.601000	25.744	6.719000
25.777	10.092000	25.777	14.515000	25.777	27.194000
25.810	10.127000	25.810	14.809000	25.810	3.074000
25.844	10.797000	25.844	14.859000	25.844	20.602000
25.877	10.022000	25.877	14.809000	25.877	12.339000
25.910	10.266000	25.910	14.668000	25.910	-2.002000
25.944	10.408000	25.944	14.686000	25.944	-11.021000
25.977	10.168000	25.977	14.354000	25.977	4.925000
26.010	10.321000	26.010	14.596000	26.010	4.516000
26.044	9.945000	26.044	14.626000	26.044	0.568000
26.077	10.170000	26.077	14.482000	26.077	13.905000
26.110	10.043000	26.110	14.561000	26.110	11.998000
26.143	9.904000	26.143	14.493000	26.143	22.296000
26.177	10.104000	26.177	14.485000	26.177	12.813000
26.210	10.064000	26.210	14.157000	26.210	9.770000
26.243	9.900000	26.243	14.272000	26.243	12.686000
26.277	9.915000	26.277	14.213000	26.277	22.013000
26.310	9.585000	26.310	14.312000	26.310	11.322000
26.343	10.024000	26.343	14.294000	26.343	19.465000
26.377	9.857000	26.377	14.099000	26.377	17.984000
26.410	10.077000	26.410	14.095000	26.410	5.122000
26.443	9.844000	26.443	14.034000	26.443	32.079000
26.476	9.429000	26.476	13.829000	26.476	16.741000
26.510	9.519000	26.510	14.052000	26.510	16.706000
26.543	9.990000	26.543	14.027000	26.543	12.141000
26.576	9.775000	26.576	13.770000	26.576	19.836000
26.610	9.806000	26.610	14.014000	26.610	0.663000
26.643	9.721000	26.643	13.668000	26.643	-1.353000
26.676	9.128000	26.676	13.908000	26.676	4.075000
26.710	9.405000	26.710	13.704000	26.710	-1.163000
26.743	9.568000	26.743	13.653000	26.743	6.972000
26.776	9.574000	26.776	13.770000	26.776	22.900000
26.810	8.945000	26.810	13.688000	26.810	22.085000
26.843	9.312000	26.843	13.519000	26.843	13.334000
26.876	9.249000	26.876	13.605000	26.876	6.843000
26.909	8.971000	26.909	13.495000	26.909	7.889000
26.943	8.761000	26.943	13.421000	26.943	36.335000
26.976	8.442000	26.976	13.261000	26.976	19.575000
27.009	8.694000	27.009	13.245000	27.009	3.768000
27.043	8.169000	27.043	13.251000	27.043	11.114000
27.076	7.942000	27.076	13.066000	27.076	12.783000
27.109	7.800000	27.109	13.080000	27.109	12.033000
27.143	7.564000	27.143	13.104000	27.143	-3.927000
27.176	7.570000	27.176	12.737000	27.176	19.589000
27.209	7.604000	27.209	12.775000	27.209	1.329000
27.242	7.242000	27.242	12.685000	27.242	15.107000
27.276	7.125000	27.276	12.785000	27.276	-2.039000
27.309	6.665000	27.309	12.968000	27.309	15.279000
27.342	6.162000	27.342	12.630000	27.342	4.314000
27.376	6.522000	27.376	12.607000	27.376	9.712000
27.409	6.309000	27.409	12.486000	27.409	19.612000
27.442	6.234000	27.442	12.582000	27.442	10.316000
27.476	6.188000	27.476	12.384000	27.476	8.591000
27.509	5.845000	27.509	12.403000	27.509	1.815000
27.542	6.246000	27.542	12.422000	27.542	-9.280000
27.576	5.788000	27.576	12.368000	27.576	13.976000
27.609	6.102000	27.609	12.304000	27.609	6.297000
27.642	5.981000	27.642	12.237000	27.642	11.912000
27.675	5.849000	27.675	12.258000	27.675	6.649000
27.709	5.896000	27.709	12.250000	27.709	8.368000
27.742	5.845000	27.742	12.347000	27.742	6.106000
27.775	5.554000	27.775	12.274000	27.775	13.600000
27.809	5.554000	27.809	12.239000	27.809	-12.335000
27.842	6.011000	27.842	12.381000	27.842	24.367000
27.875	5.543000	27.875	12.285000	27.875	-6.712000
27.909	5.630000	27.909	12.429000	27.909	-9.358000
27.942	5.541000	27.942	12.323000	27.942	13.179000
27.975	5.462000	27.975	12.282000	27.975	-5.914000
28.008	5.460000	28.008	12.565000	28.008	17.050000
28.042	5.603000	28.042	12.158000	28.042	-3.371000
28.075	5.627000	28.075	12.441000	28.075	17.568000
28.108	5.644000	28.108	12.421000	28.108	5.759000
28.142	5.482000	28.142	12.354000	28.142	-4.478000
28.175	5.612000	28.175	12.648000	28.175	-1.364000
28.208	5.507000	28.208	12.597000	28.208	8.489000
28.242	5.555000	28.242	12.776000	28.242	20.325000
28.275	6.041000	28.275	12.881000	28.275	2.098000
28.308	5.793000	28.308	13.153000	28.308	19.411000
28.341	5.549000	28.341	13.366000	28.341	2.053000
28.375	5.811000	28.375	13.357000	28.375	4.699000
28.408	5.696000	28.408	13.703000	28.408	18.214000
28.441	5.784000	28.441	13.508000	28.441	13.289000
28.475	5.521000	28.475	13.660000	28.475	3.589000
28.508	5.856000	28.508	13.975000	28.508	-1.363000
28.541	6.089000	28.541	14.007000	28.541	4.745000
28.575	5.729000	28.575	14.437000	28.575	0.761000
28.608	5.790000	28.608	14.378000	28.608	9.543000
28.641	6.020000	28.641	14.589000	28.641	20.119000
28.675	6.340000	28.675	14.663000	28.675	3.178000
28.708	5.773000	28.708	14.746000	28.708	0.084000
28.741	6.089000	28.741	14.817000	28.741	20.342000
28.774	6.040000	28.774	14.603000	28.774	15.971000
28.808	5.821000	28.808	14.886000	28.808	6.379000
28.841	6.091000	28.841	14.837000	28.841	16.918000
28.874	5.955000	28.874	14.982000	28.874	-1.400000
28.908	5.844000	28.908	14.837000	28.908	10.514000
28.941	6.032000	28.941	14.805000	28.941	2.426000
28.974	5.825000	28.974	15.013000	28.974	3.124000
29.008	5.929000	29.008	14.415000	29.008	17.336000
29.041	6.162000	29.041	14.441000	29.041	-15.468000
29.074	5.828000	29.074	14.495000	29.074	5.207000
29.107	5.893000	29.107	14.282000	29.107	0.789000
29.141	5.857000	29.141	14.138000	29.141	1.438000
29.174	5.416000	29.174	14.070000	29.174	7.758000
29.207	5.623000	29.207	13.799000	29.207	16.434000
29.241	5.583000	29.241	13.497000	29.241	9.538000
29.274	5.991000	29.274	13.383000	29.274	-6.202000
29.307	5.632000	29.307	13.151000	29.307	16.565000
29.341	5.383000	29.341	13.382000	29.341	-3.582000
29.374	5.893000	29.374	13.289000	29.374	7.270000
29.407	5.673000	29.407	13.168000	29.407	14.986000
29.441	5.473000	29.441	13.117000	29.441	17.111000
29.474	5.411000	29.474	12.854000	29.474	24.241000
29.507	5.723000	29.507	12.660000	29.507	23.838000
29.540	5.716000	29.540	12.800000	29.540	-0.669000
29.574	5.364000	29.574	12.570000	29.574	11.553000
29.607	5.309000	29.607	12.836000	29.607	12.121000
29.640	5.593000	29.640	12.834000	29.640	18.662000
29.674	5.747000	29.674	12.719000	29.674	-3.381000
29.707	5.484000	29.707	12.737000	29.707	15.461000
29.740	5.569000	29.740	12.648000	29.740	11.348000
29.774	5.628000	29.774	12.466000	29.774	11.144000
29.807	5.314000	29.807	12.540000	29.807	-7.315000
29.840	5.659000	29.840	12.653000	29.840	3.962000
29.873	6.159000	29.873	12.423000	29.873	-5.863000
29.907	5.713000	29.907	12.511000	29.907	8.974000
29.940	5.702000	29.940	12.527000	29.940	-7.563000
29.973	5.882000	29.973	12.304000	29.973	-6.506000
30.007	5.504000	30.007	12.487000	30.007	3.115000
