# Supplementary material for: Structural basis for RAD18 regulation by MAGEA4 and its implications for RING ubiquitin ligase binding by MAGE family proteins
Source: EMBO J. 2024 Mar 6;43(7):1273–300. doi: 10.1038/s44318-024-00058-9 (PMC10987633; doi:10.1038/s44318-024-00058-9)
Supplement: Supplementary file 9 — EV Figures Source Data [file 44318_2024_58_MOESM9_ESM.zip › 2 EV Figures/EV1/EVE/MAGEA4_I205D.asc]

10		10		10		10
Manual run 1:10_UV1_280nm		Manual run 1:10_UV2_254nm		Manual run 1:10_UV3_215nm		Manual run 1:10_Fractions
ml	mAU	ml	mAU	ml	mAU	ml	(Fractions)
0.000	-14.286000	0.000	-15.044000	0.000	-7.235000	0.000	"1A1"
0.033	-15.201000	0.033	-16.621000	0.033	-46.703000	0.500	"1A2"
0.067	-12.652000	0.067	-13.232000	0.067	-19.457000	1.000	"1A3"
0.100	-14.884000	0.100	-15.410000	0.100	-42.146000	1.500	"1A4"
0.133	-14.686000	0.133	-15.806000	0.133	-20.241000	2.000	"1A5"
0.167	-15.385000	0.167	-16.566000	0.167	4.378000	2.500	"1A6"
0.200	-15.008000	0.200	-16.833000	0.200	-1.160000	3.000	"1A7"
0.233	-15.118000	0.233	-16.936000	0.233	-14.236000	3.500	"1A8"
0.266	-15.589000	0.266	-16.911000	0.266	-3.548000	4.000	"1A9"
0.300	-15.987000	0.300	-16.840000	0.300	-1.029000	4.500	"1A10"
0.333	-15.444000	0.333	-16.931000	0.333	-8.616000	5.000	"1A11"
0.366	-15.863000	0.366	-17.031000	0.366	-13.931000	5.500	"1A12"
0.400	-15.493000	0.400	-17.223000	0.400	-51.337000	6.000	"1B12"
0.433	-16.332000	0.433	-17.313000	0.433	-23.972000	6.500	"1B11"
0.466	-15.804000	0.466	-17.301000	0.466	-13.110000	7.000	"1B10"
0.500	-15.501000	0.500	-17.271000	0.500	-11.142000	7.500	"1B9"
0.533	-15.841000	0.533	-17.348000	0.533	-18.812000	8.000	"1B8"
0.566	-15.736000	0.566	-17.587000	0.566	-21.001000	8.500	"1B7"
0.600	-16.416000	0.600	-17.315000	0.600	-12.981000	9.000	"1B6"
0.633	-15.932000	0.633	-17.439000	0.633	-11.738000	9.500	"1B5"
0.666	-16.404000	0.666	-17.606000	0.666	-19.560000	10.000	"1B4"
0.699	-15.558000	0.699	-17.636000	0.699	-16.802000	10.500	"1B3"
0.733	-16.141000	0.733	-17.208000	0.733	2.373000	11.000	"1B2"
0.766	-16.117000	0.766	-17.585000	0.766	-14.657000	11.500	"1B1"
0.799	-15.826000	0.799	-17.386000	0.799	4.567000	11.760	"Waste"
0.833	-16.209000	0.833	-17.386000	0.833	-27.827000
0.866	-15.714000	0.866	-17.600000	0.866	-27.089000
0.899	-16.191000	0.899	-17.255000	0.899	2.843000
0.933	-15.979000	0.933	-17.504000	0.933	-16.497000
0.966	-16.109000	0.966	-17.369000	0.966	-8.472000
0.999	-16.408000	0.999	-17.293000	0.999	-19.240000
1.033	-15.712000	1.033	-17.240000	1.033	3.322000
1.066	-15.675000	1.066	-17.435000	1.066	13.392000
1.099	-16.361000	1.099	-17.422000	1.099	-11.255000
1.132	-15.515000	1.132	-17.633000	1.132	1.901000
1.166	-16.278000	1.166	-17.529000	1.166	8.169000
1.199	-16.368000	1.199	-17.325000	1.199	-5.231000
1.232	-16.202000	1.232	-17.462000	1.232	-18.153000
1.266	-16.437000	1.266	-17.367000	1.266	7.339000
1.299	-16.077000	1.299	-17.543000	1.299	1.223000
1.332	-16.136000	1.332	-17.320000	1.332	-5.704000
1.366	-16.568000	1.366	-17.221000	1.366	-6.151000
1.399	-15.906000	1.399	-17.510000	1.399	-0.407000
1.432	-15.811000	1.432	-17.440000	1.432	-5.661000
1.466	-16.142000	1.466	-17.435000	1.466	1.526000
1.499	-15.821000	1.499	-17.518000	1.499	-7.910000
1.532	-15.971000	1.532	-17.301000	1.532	1.156000
1.565	-16.037000	1.565	-17.234000	1.565	-2.097000
1.599	-15.952000	1.599	-17.357000	1.599	-38.502000
1.632	-16.318000	1.632	-17.216000	1.632	10.043000
1.665	-15.876000	1.665	-17.339000	1.665	-4.031000
1.699	-16.409000	1.699	-17.359000	1.699	9.609000
1.732	-15.412000	1.732	-17.458000	1.732	-11.054000
1.765	-16.071000	1.765	-17.311000	1.765	-15.343000
1.799	-15.568000	1.799	-16.911000	1.799	15.543000
1.832	-16.279000	1.832	-17.371000	1.832	1.229000
1.865	-15.981000	1.865	-17.152000	1.865	13.787000
1.899	-16.531000	1.899	-17.223000	1.899	-5.490000
1.932	-15.800000	1.932	-17.138000	1.932	-10.126000
1.965	-16.352000	1.965	-17.324000	1.965	7.559000
1.998	-16.021000	1.998	-17.304000	1.998	11.800000
2.032	-15.787000	2.032	-17.361000	2.032	-9.786000
2.065	-15.842000	2.065	-17.167000	2.065	-1.166000
2.098	-15.834000	2.098	-17.036000	2.098	14.825000
2.132	-15.844000	2.132	-17.242000	2.132	2.183000
2.165	-15.653000	2.165	-17.154000	2.165	-3.629000
2.198	-16.073000	2.198	-17.301000	2.198	-15.648000
2.232	-16.048000	2.232	-17.285000	2.232	-0.035000
2.265	-16.349000	2.265	-17.335000	2.265	-11.351000
2.298	-15.948000	2.298	-17.090000	2.298	-13.244000
2.332	-16.129000	2.332	-17.330000	2.332	-10.117000
2.365	-15.935000	2.365	-17.338000	2.365	-6.549000
2.398	-15.996000	2.398	-17.129000	2.398	9.064000
2.431	-15.885000	2.431	-17.253000	2.431	-5.220000
2.465	-15.617000	2.465	-17.108000	2.465	10.971000
2.498	-16.255000	2.498	-17.312000	2.498	-22.066000
2.531	-16.154000	2.531	-17.372000	2.531	-6.243000
2.565	-15.757000	2.565	-17.371000	2.565	-9.810000
2.598	-15.807000	2.598	-17.368000	2.598	4.145000
2.631	-16.362000	2.631	-16.980000	2.631	-34.388000
2.665	-16.131000	2.665	-17.180000	2.665	2.561000
2.698	-16.051000	2.698	-17.112000	2.698	-16.158000
2.731	-15.865000	2.731	-17.172000	2.731	-10.467000
2.765	-15.796000	2.765	-17.405000	2.765	-16.692000
2.798	-15.974000	2.798	-17.545000	2.798	-12.227000
2.831	-16.053000	2.831	-17.259000	2.831	6.215000
2.864	-15.776000	2.864	-17.187000	2.864	-21.774000
2.898	-15.924000	2.898	-17.033000	2.898	0.332000
2.931	-15.791000	2.931	-17.437000	2.931	-1.875000
2.964	-15.966000	2.964	-17.366000	2.964	-16.984000
2.998	-15.965000	2.998	-17.251000	2.998	3.515000
3.031	-16.004000	3.031	-17.245000	3.031	-16.126000
3.064	-15.652000	3.064	-17.284000	3.064	-2.413000
3.098	-15.763000	3.098	-17.437000	3.098	-21.067000
3.131	-16.288000	3.131	-17.396000	3.131	-21.532000
3.164	-15.980000	3.164	-17.495000	3.164	-3.626000
3.198	-16.016000	3.198	-17.355000	3.198	-7.960000
3.231	-16.253000	3.231	-17.434000	3.231	5.997000
3.264	-15.950000	3.264	-17.479000	3.264	7.134000
3.297	-15.841000	3.297	-17.459000	3.297	-25.375000
3.331	-16.076000	3.331	-17.381000	3.331	-20.583000
3.364	-15.881000	3.364	-17.426000	3.364	-9.924000
3.397	-15.774000	3.397	-17.553000	3.397	-7.453000
3.431	-16.146000	3.431	-17.766000	3.431	-28.114000
3.464	-15.836000	3.464	-17.675000	3.464	-20.928000
3.497	-16.021000	3.497	-17.481000	3.497	-39.277000
3.531	-15.654000	3.531	-17.521000	3.531	-18.058000
3.564	-15.838000	3.564	-17.564000	3.564	-17.562000
3.597	-16.150000	3.597	-17.566000	3.597	-9.662000
3.631	-16.288000	3.631	-17.650000	3.631	-20.887000
3.664	-15.945000	3.664	-17.659000	3.664	2.702000
3.697	-16.206000	3.697	-17.732000	3.697	-28.848000
3.730	-15.989000	3.730	-17.478000	3.730	-8.729000
3.764	-16.011000	3.764	-17.531000	3.764	-17.338000
3.797	-16.059000	3.797	-17.506000	3.797	-20.227000
3.830	-15.487000	3.830	-17.575000	3.830	-14.419000
3.864	-15.964000	3.864	-17.714000	3.864	-19.124000
3.897	-16.044000	3.897	-17.887000	3.897	-8.953000
3.930	-15.832000	3.930	-17.867000	3.930	3.513000
3.964	-16.667000	3.964	-17.666000	3.964	-18.665000
3.997	-16.249000	3.997	-17.814000	3.997	-18.755000
4.030	-16.066000	4.030	-17.827000	4.030	10.632000
4.064	-16.430000	4.064	-17.608000	4.064	6.666000
4.097	-15.849000	4.097	-17.606000	4.097	-1.678000
4.130	-15.999000	4.130	-17.927000	4.130	-20.204000
4.163	-15.991000	4.163	-17.712000	4.163	-18.199000
4.197	-15.949000	4.197	-17.792000	4.197	1.049000
4.230	-16.008000	4.230	-17.589000	4.230	-23.803000
4.263	-15.719000	4.263	-17.711000	4.263	-21.725000
4.297	-16.018000	4.297	-17.812000	4.297	-19.517000
4.330	-16.063000	4.330	-17.568000	4.330	-13.385000
4.363	-16.434000	4.363	-17.703000	4.363	-3.340000
4.397	-15.852000	4.397	-17.733000	4.397	-12.672000
4.430	-16.066000	4.430	-17.610000	4.430	-29.599000
4.463	-15.876000	4.463	-17.532000	4.463	-18.456000
4.497	-16.228000	4.497	-17.897000	4.497	-21.089000
4.530	-15.930000	4.530	-17.719000	4.530	-18.689000
4.563	-16.105000	4.563	-17.960000	4.563	-17.428000
4.596	-16.222000	4.596	-17.588000	4.596	-23.074000
4.630	-15.971000	4.630	-17.777000	4.630	-34.552000
4.663	-15.826000	4.663	-17.861000	4.663	-24.756000
4.696	-16.297000	4.696	-17.889000	4.696	-12.317000
4.730	-15.813000	4.730	-17.976000	4.730	-10.679000
4.763	-16.065000	4.763	-17.967000	4.763	-20.673000
4.796	-15.638000	4.796	-17.908000	4.796	-20.190000
4.830	-15.846000	4.830	-17.897000	4.830	-52.526000
4.863	-15.996000	4.863	-17.830000	4.863	-23.515000
4.896	-15.813000	4.896	-17.948000	4.896	-6.642000
4.929	-15.897000	4.929	-17.879000	4.929	-11.025000
4.963	-15.973000	4.963	-18.016000	4.963	-3.176000
4.996	-16.024000	4.996	-17.948000	4.996	-20.585000
5.029	-15.757000	5.029	-17.910000	5.029	-11.575000
5.063	-16.447000	5.063	-18.013000	5.063	-33.166000
5.096	-16.107000	5.096	-17.942000	5.096	-2.617000
5.129	-15.980000	5.129	-17.953000	5.129	-10.028000
5.163	-15.776000	5.163	-17.963000	5.163	-13.895000
5.196	-16.064000	5.196	-17.978000	5.196	-16.041000
5.229	-16.224000	5.229	-17.796000	5.229	-20.314000
5.263	-15.898000	5.263	-17.999000	5.263	-21.124000
5.296	-16.271000	5.296	-17.947000	5.296	0.995000
5.329	-16.337000	5.329	-17.907000	5.329	4.812000
5.362	-15.858000	5.362	-17.898000	5.362	-20.034000
5.396	-16.128000	5.396	-18.146000	5.396	-32.764000
5.429	-16.377000	5.429	-18.174000	5.429	-15.404000
5.462	-16.116000	5.462	-17.985000	5.462	-16.576000
5.496	-16.236000	5.496	-17.892000	5.496	-14.081000
5.529	-16.830000	5.529	-18.167000	5.529	-26.413000
5.562	-16.024000	5.562	-18.084000	5.562	-17.460000
5.596	-16.122000	5.596	-18.362000	5.596	-9.981000
5.629	-16.422000	5.629	-18.162000	5.629	-2.415000
5.662	-16.640000	5.662	-18.074000	5.662	-27.076000
5.696	-16.412000	5.696	-18.205000	5.696	-5.618000
5.729	-16.025000	5.729	-18.273000	5.729	-29.143000
5.762	-16.109000	5.762	-18.187000	5.762	-23.692000
5.795	-16.151000	5.795	-18.153000	5.795	-10.884000
5.829	-15.839000	5.829	-18.248000	5.829	-2.115000
5.862	-16.403000	5.862	-18.346000	5.862	0.443000
5.895	-15.983000	5.895	-18.206000	5.895	-5.986000
5.929	-16.217000	5.929	-18.148000	5.929	-2.747000
5.962	-16.278000	5.962	-18.280000	5.962	-22.981000
5.995	-16.152000	5.995	-18.415000	5.995	-0.554000
6.029	-16.057000	6.029	-18.294000	6.029	-29.289000
6.062	-15.969000	6.062	-18.314000	6.062	-27.027000
6.095	-16.292000	6.095	-18.214000	6.095	-15.244000
6.129	-15.848000	6.129	-18.528000	6.129	-8.588000
6.162	-15.841000	6.162	-18.091000	6.162	-34.383000
6.195	-16.046000	6.195	-18.118000	6.195	-23.711000
6.228	-16.162000	6.228	-18.440000	6.228	1.306000
6.262	-15.936000	6.262	-18.158000	6.262	-18.143000
6.295	-16.130000	6.295	-18.199000	6.295	2.460000
6.328	0.311000	6.328	-0.096000	6.328	-29.622000
6.362	0.052000	6.362	0.092000	6.362	-13.335000
6.395	0.377000	6.395	-0.037000	6.395	3.112000
6.428	0.463000	6.428	0.203000	6.428	-9.173000
6.462	0.011000	6.462	-0.016000	6.462	0.450000
6.495	0.379000	6.495	0.076000	6.495	-16.854000
6.528	0.125000	6.528	0.315000	6.528	-16.588000
6.562	-0.018000	6.562	0.019000	6.562	-14.659000
6.595	-0.053000	6.595	0.217000	6.595	-32.395000
6.628	0.035000	6.628	0.231000	6.628	3.813000
6.661	-0.049000	6.661	-0.012000	6.661	-0.954000
6.695	0.182000	6.695	0.166000	6.695	-0.272000
6.728	0.248000	6.728	0.293000	6.728	3.843000
6.761	0.320000	6.761	0.096000	6.761	-2.275000
6.795	0.142000	6.795	0.232000	6.795	-7.434000
6.828	0.185000	6.828	0.341000	6.828	-3.815000
6.861	0.215000	6.861	0.113000	6.861	-2.903000
6.895	0.392000	6.895	0.111000	6.895	-10.335000
6.928	0.305000	6.928	0.307000	6.928	-21.242000
6.961	0.438000	6.961	0.517000	6.961	0.223000
6.995	0.389000	6.995	0.243000	6.995	21.582000
7.028	0.720000	7.028	0.751000	7.028	-4.422000
7.061	0.235000	7.061	0.701000	7.061	1.773000
7.094	0.734000	7.094	0.886000	7.094	-0.602000
7.128	0.644000	7.128	0.617000	7.128	-2.163000
7.161	1.018000	7.161	0.946000	7.161	-20.259000
7.194	1.623000	7.194	1.324000	7.194	10.981000
7.228	1.390000	7.228	1.577000	7.228	-21.091000
7.261	1.747000	7.261	1.798000	7.261	-9.247000
7.294	2.099000	7.294	2.252000	7.294	-9.545000
7.328	2.766000	7.328	2.322000	7.328	-4.885000
7.361	3.094000	7.361	2.849000	7.361	-8.810000
7.394	3.791000	7.394	3.180000	7.394	2.061000
7.428	4.875000	7.428	3.770000	7.428	-12.840000
7.461	5.743000	7.461	4.446000	7.461	-5.601000
7.494	7.111000	7.494	5.544000	7.494	-7.608000
7.527	8.420000	7.527	6.629000	7.527	-9.765000
7.561	11.277000	7.561	8.370000	7.561	-9.152000
7.594	14.937000	7.594	11.567000	7.594	15.393000
7.627	21.336000	7.627	17.008000	7.627	1.358000
7.661	31.779000	7.661	26.805000	7.661	9.339000
7.694	48.762000	7.694	41.631000	7.694	23.561000
7.727	75.855000	7.727	62.781000	7.727	35.444000
7.761	115.872000	7.761	90.203000	7.761	61.955000
7.794	170.755000	7.794	123.745000	7.794	79.581000
7.827	237.650000	7.827	160.428000	7.827	101.421000
7.861	311.110000	7.861	196.892000	7.861	122.315000
7.894	380.423000	7.894	228.225000	7.894	119.738000
7.927	439.437000	7.927	253.016000	7.927	166.242000
7.960	486.662000	7.960	271.350000	7.960	137.104000
7.994	522.476000	7.994	283.131000	7.994	150.771000
8.027	548.040000	8.027	290.014000	8.027	144.246000
8.060	565.157000	8.060	292.025000	8.060	168.363000
8.094	576.010000	8.094	291.707000	8.094	168.887000
8.127	580.800000	8.127	288.129000	8.127	176.989000
8.160	578.426000	8.160	282.006000	8.160	165.292000
8.194	566.695000	8.194	272.218000	8.194	146.641000
8.227	546.750000	8.227	259.458000	8.227	140.492000
8.260	519.675000	8.260	244.656000	8.260	133.243000
8.294	489.852000	8.294	228.738000	8.294	142.841000
8.327	458.690000	8.327	213.637000	8.327	141.981000
8.360	426.983000	8.360	198.606000	8.360	131.923000
8.393	399.581000	8.393	185.478000	8.393	120.362000
8.427	373.926000	8.427	173.313000	8.427	131.000000
8.460	351.526000	8.460	162.583000	8.460	118.630000
8.493	331.345000	8.493	153.403000	8.493	97.344000
8.527	316.625000	8.527	146.270000	8.527	97.506000
8.560	306.993000	8.560	141.278000	8.560	114.044000
8.593	304.215000	8.593	139.170000	8.593	98.688000
8.627	308.180000	8.627	139.785000	8.627	79.844000
8.660	318.611000	8.660	142.353000	8.660	99.708000
8.693	330.709000	8.693	145.772000	8.693	105.382000
8.727	342.155000	8.727	149.148000	8.727	106.756000
8.760	351.928000	8.760	151.333000	8.760	102.780000
8.793	359.771000	8.793	153.263000	8.793	128.431000
8.826	370.203000	8.826	155.549000	8.826	108.395000
8.860	389.391000	8.860	160.719000	8.860	79.225000
8.893	424.576000	8.893	171.984000	8.893	118.454000
8.926	481.691000	8.926	190.989000	8.926	125.249000
8.960	560.181000	8.960	217.907000	8.960	145.045000
8.993	661.069000	8.993	253.848000	8.993	159.525000
9.026	778.749000	9.026	296.258000	9.026	171.448000
9.060	909.396000	9.060	343.733000	9.060	178.391000
9.093	1042.495000	9.093	392.207000	9.093	204.444000
9.126	1172.469000	9.126	440.555000	9.126	222.409000
9.160	1288.168000	9.160	484.982000	9.160	216.773000
9.193	1387.159000	9.193	523.683000	9.193	217.742000
9.226	1463.295000	9.226	553.785000	9.226	230.038000
9.259	1512.647000	9.259	573.424000	9.259	231.216000
9.293	1531.597000	9.293	580.867000	9.293	236.578000
9.326	1523.772000	9.326	577.231000	9.326	224.123000
9.359	1490.532000	9.359	562.714000	9.359	229.299000
9.393	1428.198000	9.393	538.255000	9.393	235.569000
9.426	1343.604000	9.426	506.260000	9.426	199.549000
9.459	1242.017000	9.459	468.625000	9.459	216.852000
9.493	1129.636000	9.493	427.771000	9.493	204.086000
9.526	1014.067000	9.526	386.082000	9.526	184.527000
9.559	901.285000	9.559	344.211000	9.559	167.850000
9.593	795.374000	9.593	304.702000	9.593	156.228000
9.626	695.208000	9.626	267.328000	9.626	167.120000
9.659	606.761000	9.659	234.307000	9.659	138.124000
9.692	528.346000	9.692	204.797000	9.692	134.072000
9.726	463.033000	9.726	179.735000	9.726	110.987000
9.759	406.823000	9.759	158.266000	9.759	105.959000
9.792	361.236000	9.792	140.315000	9.792	118.534000
9.826	322.014000	9.826	125.396000	9.826	97.863000
9.859	290.280000	9.859	112.594000	9.859	86.788000
9.892	263.409000	9.892	102.449000	9.892	81.930000
9.926	240.852000	9.926	93.867000	9.926	88.606000
9.959	221.929000	9.959	86.711000	9.959	65.924000
9.992	205.163000	9.992	80.421000	9.992	66.077000
10.026	190.495000	10.026	74.611000	10.026	53.184000
10.059	177.019000	10.059	69.809000	10.059	57.853000
10.092	165.690000	10.092	65.627000	10.092	66.527000
10.125	154.692000	10.125	61.227000	10.125	57.003000
10.159	143.776000	10.159	57.751000	10.159	46.522000
10.192	134.553000	10.192	54.245000	10.192	42.221000
10.225	125.740000	10.225	51.478000	10.225	46.858000
10.259	117.175000	10.259	47.952000	10.259	39.178000
10.292	109.903000	10.292	45.400000	10.292	39.558000
10.325	102.109000	10.325	42.870000	10.325	56.253000
10.359	95.930000	10.359	40.553000	10.359	40.928000
10.392	89.614000	10.392	38.726000	10.392	40.904000
10.425	83.888000	10.425	37.165000	10.425	29.706000
10.459	79.534000	10.459	35.502000	10.459	24.493000
10.492	75.121000	10.492	34.125000	10.492	52.436000
10.525	72.444000	10.525	33.391000	10.525	32.075000
10.558	68.584000	10.558	32.533000	10.558	40.018000
10.592	66.165000	10.592	31.999000	10.592	7.774000
10.625	63.784000	10.625	31.667000	10.625	34.189000
10.658	61.940000	10.658	30.969000	10.658	38.391000
10.692	59.776000	10.692	30.106000	10.692	21.596000
10.725	57.355000	10.725	29.747000	10.725	43.247000
10.758	55.667000	10.758	29.037000	10.758	33.474000
10.792	52.912000	10.792	28.291000	10.792	21.945000
10.825	50.867000	10.825	27.210000	10.825	40.694000
10.858	48.254000	10.858	26.243000	10.858	21.801000
10.892	45.985000	10.892	25.200000	10.892	30.730000
10.925	42.938000	10.925	24.044000	10.925	21.236000
10.958	40.755000	10.958	23.325000	10.958	19.440000
10.991	37.845000	10.991	22.083000	10.991	21.041000
11.025	35.802000	11.025	21.146000	11.025	12.605000
11.058	33.800000	11.058	19.961000	11.058	28.198000
11.091	31.486000	11.091	18.912000	11.091	30.520000
11.125	29.476000	11.125	17.994000	11.125	17.095000
11.158	27.459000	11.158	16.932000	11.158	17.085000
11.191	25.587000	11.191	15.936000	11.191	8.998000
11.225	23.803000	11.225	15.163000	11.225	15.577000
11.258	22.337000	11.258	14.746000	11.258	8.639000
11.291	20.822000	11.291	13.644000	11.291	9.416000
11.325	19.814000	11.325	13.133000	11.325	1.838000
11.358	18.618000	11.358	12.629000	11.358	11.557000
11.391	17.578000	11.391	11.874000	11.391	14.254000
11.424	16.466000	11.424	11.328000	11.424	8.471000
11.458	15.354000	11.458	10.934000	11.458	6.869000
11.491	14.591000	11.491	10.547000	11.491	19.515000
11.524	13.816000	11.524	9.954000	11.524	-1.127000
11.558	13.374000	11.558	9.660000	11.558	-6.778000
11.591	12.663000	11.591	9.209000	11.591	-15.585000
11.624	12.248000	11.624	9.228000	11.624	-11.515000
11.658	11.840000	11.658	8.659000	11.658	1.844000
11.691	11.575000	11.691	8.455000	11.691	1.586000
11.724	11.193000	11.724	8.399000	11.724	-5.049000
11.758	10.783000	11.758	8.099000	11.758	-12.759000
11.791	10.763000	11.791	7.740000	11.791	-19.808000
11.824	10.276000	11.824	7.627000	11.824	2.748000
11.857	10.272000	11.857	7.472000	11.857	-27.175000
11.891	9.928000	11.891	7.345000	11.891	4.972000
11.924	9.726000	11.924	7.188000	11.924	-1.492000
11.957	9.674000	11.957	7.210000	11.957	-0.949000
11.991	9.820000	11.991	6.869000	11.991	-3.357000
12.024	9.553000	12.024	6.904000	12.024	2.107000
12.057	8.978000	12.057	6.977000	12.057	-4.301000
12.091	9.341000	12.091	6.698000	12.091	-1.361000
12.124	9.006000	12.124	6.387000	12.124	-1.785000
12.157	8.916000	12.157	6.264000	12.157	-4.814000
12.191	8.541000	12.191	6.331000	12.191	2.819000
12.224	8.286000	12.224	6.514000	12.224	11.433000
12.257	8.065000	12.257	6.012000	12.257	4.001000
12.290	8.278000	12.290	6.209000	12.290	3.378000
12.324	7.916000	12.324	5.955000	12.324	0.962000
12.357	7.908000	12.357	5.832000	12.357	-14.780000
12.390	8.033000	12.390	5.829000	12.390	6.542000
12.424	7.895000	12.424	5.555000	12.424	-0.080000
12.457	8.220000	12.457	5.847000	12.457	-10.875000
12.490	8.317000	12.490	5.888000	12.490	-23.379000
12.524	7.644000	12.524	5.704000	12.524	-3.731000
12.557	8.032000	12.557	5.651000	12.557	7.571000
12.590	7.857000	12.590	5.473000	12.590	-12.432000
12.624	7.623000	12.624	5.580000	12.624	-23.111000
12.657	7.972000	12.657	5.662000	12.657	-34.174000
12.690	7.624000	12.690	5.457000	12.690	-11.217000
12.723	7.377000	12.723	5.384000	12.723	-31.072000
12.757	7.505000	12.757	5.563000	12.757	1.369000
12.790	7.481000	12.790	5.135000	12.790	-9.846000
12.823	7.116000	12.823	5.032000	12.823	-21.583000
12.857	7.018000	12.857	5.010000	12.857	-25.442000
12.890	6.643000	12.890	4.867000	12.890	-11.588000
12.923	6.425000	12.923	4.932000	12.923	-3.074000
12.957	5.938000	12.957	4.717000	12.957	4.965000
12.990	6.255000	12.990	4.919000	12.990	-10.506000
13.023	5.824000	13.023	4.518000	13.023	1.794000
13.057	5.750000	13.057	4.467000	13.057	8.631000
13.090	5.367000	13.090	4.282000	13.090	-2.016000
13.123	5.522000	13.123	4.615000	13.123	-5.518000
13.156	5.025000	13.156	4.292000	13.156	-21.029000
13.190	5.138000	13.190	4.407000	13.190	6.652000
13.223	4.824000	13.223	4.112000	13.223	-5.674000
13.256	4.819000	13.256	4.084000	13.256	-11.619000
13.290	4.477000	13.290	4.082000	13.290	12.462000
13.323	4.492000	13.323	4.048000	13.323	-15.586000
13.356	4.066000	13.356	4.063000	13.356	7.135000
13.390	4.158000	13.390	3.854000	13.390	2.145000
13.423	3.951000	13.423	4.157000	13.423	2.936000
13.456	3.736000	13.456	3.829000	13.456	-20.680000
13.490	3.887000	13.490	3.512000	13.490	-16.415000
13.523	3.457000	13.523	3.826000	13.523	-8.661000
13.556	3.383000	13.556	3.675000	13.556	-4.253000
13.589	3.093000	13.589	3.564000	13.589	2.029000
13.623	3.173000	13.623	3.754000	13.623	-6.800000
13.656	2.982000	13.656	3.404000	13.656	-26.446000
13.689	3.110000	13.689	3.425000	13.689	-31.790000
13.723	3.104000	13.723	3.373000	13.723	4.791000
13.756	3.005000	13.756	3.336000	13.756	-18.419000
13.789	2.895000	13.789	3.508000	13.789	1.120000
13.823	2.782000	13.823	3.321000	13.823	-13.812000
13.856	2.445000	13.856	3.368000	13.856	-10.756000
13.889	2.619000	13.889	3.365000	13.889	-5.345000
13.923	2.510000	13.923	3.283000	13.923	-24.002000
13.956	2.380000	13.956	3.358000	13.956	-8.907000
13.989	2.993000	13.989	3.452000	13.989	-21.458000
14.022	2.562000	14.022	3.323000	14.022	7.142000
14.056	2.776000	14.056	3.388000	14.056	-14.926000
14.089	2.243000	14.089	3.371000	14.089	-17.026000
14.122	2.422000	14.122	3.353000	14.122	-0.892000
14.156	2.585000	14.156	3.165000	14.156	1.418000
14.189	2.521000	14.189	3.239000	14.189	-7.861000
14.222	2.619000	14.222	3.333000	14.222	-8.546000
14.256	2.672000	14.256	3.220000	14.256	-4.660000
14.289	2.351000	14.289	3.258000	14.289	11.566000
14.322	2.313000	14.322	3.258000	14.322	0.749000
14.355	2.555000	14.355	3.159000	14.355	-13.913000
14.389	2.718000	14.389	3.202000	14.389	-22.441000
14.422	2.675000	14.422	2.986000	14.422	1.735000
14.455	2.294000	14.455	3.278000	14.455	0.771000
14.489	2.906000	14.489	3.411000	14.489	-18.736000
14.522	3.109000	14.522	3.157000	14.522	9.850000
14.555	3.178000	14.555	3.365000	14.555	-8.803000
14.589	2.645000	14.589	3.060000	14.589	2.440000
14.622	2.359000	14.622	3.074000	14.622	-8.332000
14.655	2.636000	14.655	3.241000	14.655	-12.510000
14.689	2.802000	14.689	3.062000	14.689	-16.379000
14.722	3.045000	14.722	3.064000	14.722	-19.780000
14.755	2.604000	14.755	2.812000	14.755	-15.320000
14.788	2.612000	14.788	2.856000	14.788	-1.747000
14.822	2.581000	14.822	2.786000	14.822	-28.617000
14.855	2.619000	14.855	2.996000	14.855	-18.290000
14.888	2.299000	14.888	2.964000	14.888	-10.562000
14.922	2.666000	14.922	2.942000	14.922	3.179000
14.955	2.588000	14.955	2.659000	14.955	-15.339000
14.988	2.567000	14.988	2.759000	14.988	-23.194000
15.022	1.741000	15.022	2.880000	15.022	0.122000
15.055	2.080000	15.055	2.838000	15.055	-4.559000
15.088	2.303000	15.088	2.719000	15.088	-16.799000
15.122	1.954000	15.122	2.592000	15.122	4.585000
15.155	1.871000	15.155	2.731000	15.155	-5.506000
15.188	2.035000	15.188	2.730000	15.188	-1.569000
15.221	1.947000	15.221	2.693000	15.221	1.960000
15.255	2.048000	15.255	2.522000	15.255	-14.662000
15.288	2.239000	15.288	2.742000	15.288	5.905000
15.321	2.108000	15.321	2.705000	15.321	-12.244000
15.355	1.881000	15.355	2.934000	15.355	7.895000
15.388	2.200000	15.388	2.742000	15.388	-13.693000
15.421	1.899000	15.421	2.654000	15.421	-14.796000
15.455	2.202000	15.455	2.806000	15.455	-6.970000
15.488	2.204000	15.488	2.667000	15.488	-1.580000
15.521	2.037000	15.521	2.536000	15.521	6.408000
15.555	2.200000	15.555	2.742000	15.555	-6.297000
15.588	2.152000	15.588	2.596000	15.588	-2.552000
15.621	2.467000	15.621	2.750000	15.621	-14.202000
15.654	1.821000	15.654	2.574000	15.654	-11.702000
15.688	1.915000	15.688	2.786000	15.688	-7.431000
15.721	1.762000	15.721	2.661000	15.721	-36.061000
15.754	1.767000	15.754	2.694000	15.754	-36.301000
15.788	1.998000	15.788	2.799000	15.788	-11.892000
15.821	2.296000	15.821	2.679000	15.821	2.450000
15.854	1.604000	15.854	2.760000	15.854	-13.173000
15.888	1.954000	15.888	2.647000	15.888	-7.826000
15.921	1.892000	15.921	2.679000	15.921	-5.731000
15.954	2.153000	15.954	2.579000	15.954	-15.126000
15.988	1.734000	15.988	2.627000	15.988	2.693000
16.021	1.890000	16.021	2.904000	16.021	-13.339000
16.054	1.920000	16.054	3.149000	16.054	0.129000
16.087	1.969000	16.087	3.077000	16.087	-7.013000
16.121	1.902000	16.121	3.192000	16.121	-5.027000
16.154	2.103000	16.154	2.992000	16.154	-22.243000
16.187	2.077000	16.187	3.088000	16.187	-5.809000
16.221	2.225000	16.221	3.168000	16.221	1.175000
16.254	1.898000	16.254	2.823000	16.254	-1.372000
16.287	1.969000	16.287	2.842000	16.287	-3.553000
16.321	1.809000	16.321	3.032000	16.321	-13.685000
16.354	1.756000	16.354	2.989000	16.354	-16.056000
16.387	2.143000	16.387	3.238000	16.387	-4.630000
16.421	1.712000	16.421	3.147000	16.421	-7.058000
16.454	1.639000	16.454	3.009000	16.454	-7.158000
16.487	2.199000	16.487	3.146000	16.487	6.170000
16.520	1.672000	16.520	2.929000	16.520	-6.222000
16.554	1.774000	16.554	3.022000	16.554	-14.204000
16.587	1.985000	16.587	2.825000	16.587	5.780000
16.620	1.587000	16.620	2.853000	16.620	-4.167000
16.654	1.799000	16.654	2.832000	16.654	4.147000
16.687	1.627000	16.687	2.698000	16.687	-12.889000
16.720	1.928000	16.720	2.462000	16.720	-9.430000
16.754	1.709000	16.754	2.456000	16.754	-0.630000
16.787	1.794000	16.787	2.291000	16.787	-14.036000
16.820	1.539000	16.820	1.888000	16.820	-12.346000
16.854	1.525000	16.854	1.872000	16.854	-18.213000
16.887	1.201000	16.887	1.799000	16.887	-19.368000
16.920	1.266000	16.920	1.397000	16.920	-15.305000
16.953	0.712000	16.953	1.396000	16.953	-15.024000
16.987	0.611000	16.987	1.082000	16.987	-12.093000
17.020	0.614000	17.020	0.924000	17.020	-19.095000
17.053	0.409000	17.053	0.676000	17.053	-28.670000
17.087	0.571000	17.087	0.592000	17.087	-3.118000
17.120	0.531000	17.120	0.283000	17.120	-12.614000
17.153	0.667000	17.153	0.323000	17.153	10.009000
17.187	0.293000	17.187	0.410000	17.187	-13.116000
17.220	0.059000	17.220	0.371000	17.220	10.897000
17.253	0.558000	17.253	0.495000	17.253	-16.853000
17.287	0.199000	17.287	0.651000	17.287	9.247000
17.320	0.802000	17.320	0.952000	17.320	-0.094000
17.353	0.488000	17.353	0.899000	17.353	-12.678000
17.386	0.887000	17.386	1.138000	17.386	-1.750000
17.420	1.148000	17.420	1.266000	17.420	12.865000
17.453	1.354000	17.453	1.619000	17.453	-2.740000
17.486	1.371000	17.486	1.734000	17.486	-15.769000
17.520	1.461000	17.520	1.903000	17.520	-23.451000
17.553	1.710000	17.553	1.969000	17.553	-11.290000
17.586	1.434000	17.586	2.139000	17.586	-23.801000
17.620	2.091000	17.620	2.101000	17.620	-3.318000
17.653	1.893000	17.653	2.240000	17.653	-24.792000
17.686	2.162000	17.686	2.326000	17.686	-30.427000
17.720	2.401000	17.720	2.719000	17.720	-15.561000
17.753	2.562000	17.753	2.591000	17.753	-34.405000
17.786	2.419000	17.786	3.228000	17.786	-22.774000
17.819	3.049000	17.819	3.574000	17.819	-33.144000
17.853	3.249000	17.853	3.959000	17.853	-33.234000
17.886	3.445000	17.886	4.274000	17.886	-47.140000
17.919	3.643000	17.919	4.324000	17.919	-42.167000
17.953	3.324000	17.953	4.238000	17.953	-31.961000
17.986	3.644000	17.986	4.105000	17.986	-36.827000
18.019	3.424000	18.019	4.076000	18.019	-50.714000
18.053	3.257000	18.053	3.788000	18.053	-53.408000
18.086	3.031000	18.086	3.542000	18.086	-71.362000
18.119	3.295000	18.119	2.935000	18.119	-78.606000
18.153	2.659000	18.153	2.576000	18.153	-84.140000
18.186	2.976000	18.186	2.636000	18.186	-94.293000
18.219	2.441000	18.219	2.009000	18.219	-90.915000
18.252	2.369000	18.252	2.054000	18.252	-97.214000
18.286	2.564000	18.286	1.526000	18.286	-89.358000
18.319	2.084000	18.319	1.134000	18.319	-77.141000
18.352	1.894000	18.352	0.733000	18.352	-67.934000
18.386	1.421000	18.386	0.428000	18.386	-60.224000
18.419	1.455000	18.419	-0.138000	18.419	-38.264000
18.452	1.115000	18.452	-0.394000	18.452	-51.197000
18.486	0.932000	18.486	-0.959000	18.486	-32.652000
18.519	0.278000	18.519	-1.517000	18.519	-35.878000
18.552	0.016000	18.552	-2.208000	18.552	-18.580000
18.586	-0.379000	18.586	-2.678000	18.586	-27.591000
18.619	-0.307000	18.619	-2.957000	18.619	-36.052000
18.652	-0.351000	18.652	-2.652000	18.652	-16.702000
18.685	0.705000	18.685	-1.497000	18.685	-15.198000
18.719	1.447000	18.719	-0.084000	18.719	-35.043000
18.752	2.453000	18.752	1.736000	18.752	-49.511000
18.785	3.598000	18.785	2.995000	18.785	-42.797000
18.819	4.006000	18.819	3.896000	18.819	-12.319000
18.852	3.846000	18.852	3.892000	18.852	-15.369000
18.885	3.212000	18.885	2.499000	18.885	-29.248000
18.919	1.907000	18.919	-0.094000	18.919	-10.097000
18.952	-1.549000	18.952	-4.026000	18.952	-31.366000
18.985	-4.642000	18.985	-8.831000	18.985	-21.579000
19.019	-7.388000	19.019	-12.843000	19.019	-17.244000
19.052	-5.869000	19.052	-11.116000	19.052	-24.635000
19.085	2.190000	19.085	0.281000	19.085	-12.112000
19.118	16.082000	19.118	19.602000	19.118	8.641000
19.152	30.196000	19.152	39.499000	19.152	21.898000
19.185	35.342000	19.185	48.119000	19.185	26.623000
19.218	34.374000	19.218	48.449000	19.218	50.708000
19.252	31.455000	19.252	46.620000	19.252	25.884000
19.285	29.753000	19.285	44.684000	19.285	14.373000
19.318	27.960000	19.318	43.526000	19.318	16.478000
19.352	26.960000	19.352	42.759000	19.352	20.638000
19.385	26.801000	19.385	42.706000	19.385	22.627000
19.418	28.373000	19.418	43.777000	19.418	12.267000
19.452	30.249000	19.452	45.661000	19.452	28.253000
19.485	32.358000	19.485	47.221000	19.485	11.336000
19.518	32.132000	19.518	46.927000	19.518	32.045000
19.551	31.527000	19.551	46.099000	19.551	29.916000
19.585	31.283000	19.585	45.764000	19.585	46.897000
19.618	31.418000	19.618	45.893000	19.618	33.646000
19.651	31.806000	19.651	46.126000	19.651	22.086000
19.685	32.113000	19.685	46.147000	19.685	7.813000
19.718	32.451000	19.718	46.327000	19.718	13.615000
19.751	32.231000	19.751	46.222000	19.751	15.659000
19.785	32.227000	19.785	46.162000	19.785	13.290000
19.818	31.995000	19.818	46.068000	19.818	23.924000
19.851	32.311000	19.851	46.205000	19.851	13.143000
19.885	32.277000	19.885	46.510000	19.885	26.922000
19.918	32.058000	19.918	46.542000	19.918	22.283000
19.951	32.158000	19.951	45.842000	19.951	43.993000
19.984	31.494000	19.984	44.957000	19.984	20.729000
20.018	32.246000	20.018	45.136000	20.018	34.932000
20.051	34.140000	20.051	47.099000	20.051	42.231000
20.084	38.353000	20.084	50.629000	20.084	13.431000
20.118	43.752000	20.118	55.187000	20.118	47.237000
20.151	50.772000	20.151	61.675000	20.151	39.609000
20.184	55.235000	20.184	65.815000	20.184	63.207000
20.218	59.035000	20.218	69.583000	20.218	61.670000
20.251	60.493000	20.251	71.372000	20.251	58.758000
20.284	61.210000	20.284	72.712000	20.284	60.442000
20.318	59.318000	20.318	71.730000	20.318	59.787000
20.351	56.278000	20.351	68.826000	20.351	55.616000
20.384	50.118000	20.384	62.479000	20.384	58.495000
20.417	48.237000	20.417	60.253000	20.417	40.429000
20.451	50.240000	20.451	62.519000	20.451	46.366000
20.484	52.284000	20.484	64.468000	20.484	52.579000
20.517	54.367000	20.517	66.645000	20.517	49.573000
20.551	54.829000	20.551	67.333000	20.551	65.066000
20.584	56.082000	20.584	68.415000	20.584	36.310000
20.617	56.171000	20.617	68.254000	20.617	21.768000
20.651	57.055000	20.651	68.996000	20.651	50.565000
20.684	56.514000	20.684	68.606000	20.684	42.341000
20.717	57.103000	20.717	69.042000	20.717	43.322000
20.751	56.085000	20.751	68.435000	20.751	45.770000
20.784	56.105000	20.784	68.191000	20.784	65.225000
20.817	55.244000	20.817	67.072000	20.817	22.990000
20.850	54.491000	20.850	66.297000	20.850	57.915000
20.884	53.709000	20.884	64.875000	20.884	53.445000
20.917	52.471000	20.917	63.957000	20.917	40.405000
20.950	50.482000	20.950	61.821000	20.950	37.287000
20.984	48.638000	20.984	59.546000	20.984	44.858000
21.017	46.346000	21.017	57.082000	21.017	29.489000
21.050	43.127000	21.050	53.611000	21.050	49.986000
21.084	39.999000	21.084	49.402000	21.084	27.798000
21.117	34.336000	21.117	43.823000	21.117	10.185000
21.150	27.264000	21.150	35.498000	21.150	27.854000
21.184	17.037000	21.184	24.314000	21.184	32.022000
21.217	8.196000	21.217	14.523000	21.217	-43.605000
21.250	5.634000	21.250	10.493000	21.250	6.215000
21.283	4.995000	21.283	9.052000	21.283	-8.399000
21.317	4.626000	21.317	8.956000	21.317	8.624000
21.350	4.622000	21.350	9.011000	21.350	18.336000
21.383	4.988000	21.383	9.022000	21.383	6.003000
21.417	5.256000	21.417	9.087000	21.417	9.664000
21.450	5.209000	21.450	9.397000	21.450	-24.032000
21.483	5.057000	21.483	9.328000	21.483	-9.457000
21.517	5.472000	21.517	9.416000	21.517	-18.235000
21.550	5.873000	21.550	9.119000	21.550	-2.720000
21.583	5.425000	21.583	9.213000	21.583	-13.908000
21.617	5.219000	21.617	9.285000	21.617	6.144000
21.650	5.471000	21.650	9.146000	21.650	-22.018000
21.683	5.816000	21.683	8.993000	21.683	6.157000
21.716	5.508000	21.716	8.685000	21.716	-9.732000
21.750	5.519000	21.750	8.685000	21.750	-11.192000
21.783	5.747000	21.783	8.706000	21.783	-8.561000
21.816	5.536000	21.816	8.124000	21.816	-18.808000
21.850	5.541000	21.850	7.949000	21.850	-0.965000
21.883	5.391000	21.883	8.013000	21.883	8.946000
21.916	5.368000	21.916	7.801000	21.916	-5.753000
21.950	5.224000	21.950	7.601000	21.950	1.006000
21.983	5.446000	21.983	7.449000	21.983	-14.729000
22.016	5.427000	22.016	7.620000	22.016	-16.651000
22.050	5.694000	22.050	7.528000	22.050	-6.567000
22.083	5.024000	22.083	7.509000	22.083	0.038000
22.116	5.313000	22.116	7.312000	22.116	14.325000
22.149	4.894000	22.149	7.328000	22.149	-3.896000
22.183	5.084000	22.183	7.342000	22.183	5.746000
22.216	4.953000	22.216	7.408000	22.216	8.119000
22.249	5.105000	22.249	7.108000	22.249	16.190000
22.283	4.988000	22.283	7.248000	22.283	-16.901000
22.316	4.873000	22.316	7.319000	22.316	11.476000
22.349	4.698000	22.349	7.039000	22.349	6.870000
22.383	4.725000	22.383	7.280000	22.383	-3.799000
22.416	5.210000	22.416	7.091000	22.416	3.359000
22.449	4.457000	22.449	6.934000	22.449	5.685000
22.483	4.846000	22.483	7.153000	22.483	-9.404000
22.516	4.997000	22.516	6.964000	22.516	2.048000
22.549	4.824000	22.549	7.022000	22.549	-16.938000
22.582	5.011000	22.582	7.024000	22.582	-0.113000
22.616	4.558000	22.616	6.973000	22.616	0.027000
22.649	4.652000	22.649	6.894000	22.649	-10.078000
22.682	4.261000	22.682	7.030000	22.682	6.194000
22.716	4.723000	22.716	6.816000	22.716	-6.993000
22.749	4.401000	22.749	6.590000	22.749	10.399000
22.782	4.481000	22.782	6.574000	22.782	-4.498000
22.816	4.348000	22.816	6.577000	22.816	8.472000
22.849	4.159000	22.849	6.647000	22.849	-5.579000
22.882	4.593000	22.882	6.254000	22.882	-16.264000
22.916	4.200000	22.916	6.348000	22.916	-30.120000
22.949	4.427000	22.949	6.313000	22.949	-11.521000
22.982	4.361000	22.982	6.363000	22.982	2.990000
23.015	4.551000	23.015	6.149000	23.015	-4.726000
23.049	4.712000	23.049	6.347000	23.049	-6.541000
23.082	4.246000	23.082	6.543000	23.082	2.936000
23.115	4.417000	23.115	6.261000	23.115	6.188000
23.149	4.127000	23.149	6.159000	23.149	-20.099000
23.182	4.313000	23.182	6.115000	23.182	-0.792000
23.215	4.336000	23.215	6.256000	23.215	2.653000
23.249	4.172000	23.249	6.480000	23.249	-1.124000
23.282	4.023000	23.282	6.231000	23.282	2.710000
23.315	4.415000	23.315	6.111000	23.315	7.444000
23.349	4.454000	23.349	6.073000	23.349	0.611000
23.382	4.408000	23.382	5.958000	23.382	11.758000
23.415	4.331000	23.415	6.179000	23.415	-2.833000
23.448	4.057000	23.448	6.048000	23.448	4.049000
23.482	4.043000	23.482	5.905000	23.482	-2.555000
23.515	3.917000	23.515	5.780000	23.515	-4.313000
23.548	4.149000	23.548	5.591000	23.548	19.111000
23.582	3.770000	23.582	5.407000	23.582	10.167000
23.615	3.839000	23.615	5.216000	23.615	0.188000
23.648	3.918000	23.648	5.018000	23.648	13.527000
23.682	3.823000	23.682	5.218000	23.682	5.958000
23.715	3.915000	23.715	5.107000	23.715	19.074000
23.748	3.795000	23.748	5.055000	23.748	-6.120000
23.781	3.560000	23.781	5.096000	23.781	8.089000
23.815	3.756000	23.815	5.071000	23.815	2.311000
23.848	3.687000	23.848	4.898000	23.848	5.464000
23.881	3.353000	23.881	5.025000	23.881	20.674000
23.915	3.222000	23.915	5.121000	23.915	-1.038000
23.948	3.247000	23.948	5.054000	23.948	11.070000
23.981	3.347000	23.981	5.167000	23.981	16.313000
24.015	3.578000	24.015	5.063000	24.015	11.612000
24.048	3.815000	24.048	5.364000	24.048	1.798000
24.081	3.334000	24.081	5.265000	24.081	9.770000
24.115	3.823000	24.115	5.269000	24.115	2.705000
24.148	3.466000	24.148	5.197000	24.148	23.077000
24.181	3.518000	24.181	5.091000	24.181	-3.844000
24.214	3.504000	24.214	4.807000	24.214	20.544000
24.248	3.002000	24.248	4.622000	24.248	19.790000
24.281	2.917000	24.281	4.406000	24.281	19.142000
24.314	3.052000	24.314	3.402000	24.314	30.256000
24.348	2.552000	24.348	2.844000	24.348	11.830000
24.381	1.706000	24.381	1.607000	24.381	24.746000
24.414	1.591000	24.414	0.599000	24.414	23.329000
24.448	0.719000	24.448	-0.555000	24.448	3.174000
24.481	0.106000	24.481	-1.763000	24.481	16.951000
24.514	-0.010000	24.514	-2.505000	24.514	20.565000
24.548	0.660000	24.548	-2.075000	24.548	20.952000
24.581	1.987000	24.581	-0.894000	24.581	49.849000
24.614	4.152000	24.614	1.557000	24.614	43.456000
24.647	6.979000	24.647	4.496000	24.647	20.916000
24.681	9.416000	24.681	8.222000	24.681	21.129000
24.714	11.707000	24.714	12.084000	24.714	41.372000
24.747	14.107000	24.747	15.336000	24.747	55.730000
24.781	15.519000	24.781	18.299000	24.781	42.674000
24.814	16.462000	24.814	20.723000	24.814	43.072000
24.847	18.210000	24.847	23.240000	24.847	54.560000
24.881	19.386000	24.881	25.458000	24.881	34.294000
24.914	20.782000	24.914	28.035000	24.914	55.292000
24.947	21.828000	24.947	30.277000	24.947	51.407000
24.981	22.417000	24.981	31.730000	24.981	60.351000
25.014	21.963000	25.014	31.521000	25.014	42.908000
25.047	21.481000	25.047	30.445000	25.047	36.304000
25.080	19.808000	25.080	28.427000	25.080	45.441000
25.114	18.343000	25.114	25.596000	25.114	15.993000
25.147	16.567000	25.147	22.207000	25.147	39.044000
25.180	13.690000	25.180	18.933000	25.180	22.143000
25.214	12.023000	25.214	15.796000	25.214	26.073000
25.247	10.747000	25.247	12.889000	25.247	-1.437000
25.280	9.228000	25.280	10.705000	25.280	20.497000
25.314	8.415000	25.314	8.923000	25.314	-3.873000
25.347	7.820000	25.347	7.679000	25.347	-11.047000
25.380	7.603000	25.380	7.470000	25.380	-5.004000
25.414	7.363000	25.414	7.038000	25.414	13.362000
25.447	7.329000	25.447	7.084000	25.447	12.740000
25.480	7.719000	25.480	6.926000	25.480	4.567000
25.513	8.023000	25.513	6.931000	25.513	6.423000
25.547	7.814000	25.547	6.927000	25.547	1.031000
25.580	7.947000	25.580	7.271000	25.580	-5.126000
25.613	7.729000	25.613	7.079000	25.613	-11.638000
25.647	7.853000	25.647	7.494000	25.647	2.217000
25.680	7.598000	25.680	7.209000	25.680	-20.147000
25.713	8.061000	25.713	7.101000	25.713	10.177000
25.747	7.464000	25.747	7.162000	25.747	2.402000
25.780	7.509000	25.780	7.119000	25.780	-7.355000
25.813	7.761000	25.813	6.960000	25.813	-5.936000
25.847	7.282000	25.847	7.011000	25.847	12.056000
25.880	7.402000	25.880	6.768000	25.880	-36.698000
25.913	7.071000	25.913	6.708000	25.913	-10.661000
25.946	7.212000	25.946	6.853000	25.946	-11.459000
25.980	6.888000	25.980	6.806000	25.980	3.335000
26.013	6.785000	26.013	6.611000	26.013	-13.197000
26.046	6.595000	26.046	6.570000	26.046	-11.664000
26.080	6.561000	26.080	6.552000	26.080	-3.102000
26.113	6.964000	26.113	6.517000	26.113	6.691000
26.146	6.466000	26.146	6.546000	26.146	1.180000
26.180	6.308000	26.180	6.276000	26.180	10.621000
26.213	6.183000	26.213	6.399000	26.213	-17.143000
26.246	6.112000	26.246	6.076000	26.246	-6.971000
26.280	5.849000	26.280	6.285000	26.280	3.776000
26.313	5.962000	26.313	6.210000	26.313	-11.961000
26.346	6.182000	26.346	5.869000	26.346	3.136000
26.379	6.000000	26.379	6.243000	26.379	7.092000
26.413	6.093000	26.413	5.868000	26.413	-10.563000
26.446	6.170000	26.446	5.950000	26.446	-4.610000
26.479	5.859000	26.479	5.708000	26.479	-4.824000
26.513	6.303000	26.513	5.737000	26.513	10.694000
26.546	6.215000	26.546	5.777000	26.546	-15.047000
26.579	5.888000	26.579	5.688000	26.579	-6.841000
26.613	6.040000	26.613	5.890000	26.613	14.248000
26.646	5.921000	26.646	5.682000	26.646	5.133000
26.679	5.942000	26.679	5.649000	26.679	-11.961000
26.713	5.599000	26.713	5.746000	26.713	-9.676000
26.746	6.075000	26.746	5.474000	26.746	-0.180000
26.779	5.916000	26.779	5.636000	26.779	6.896000
26.812	5.561000	26.812	5.540000	26.812	-3.388000
26.846	5.612000	26.846	5.618000	26.846	5.960000
26.879	5.333000	26.879	5.363000	26.879	0.883000
26.912	5.345000	26.912	5.753000	26.912	-6.576000
26.946	5.230000	26.946	5.454000	26.946	-9.817000
26.979	5.426000	26.979	5.408000	26.979	-11.958000
27.012	5.153000	27.012	5.456000	27.012	-5.043000
27.046	5.025000	27.046	5.131000	27.046	-11.400000
27.079	5.029000	27.079	5.096000	27.079	-19.645000
27.112	4.448000	27.112	5.356000	27.112	-7.101000
27.146	4.521000	27.146	5.274000	27.146	-9.382000
27.179	4.457000	27.179	5.089000	27.179	-12.592000
27.212	4.141000	27.212	5.139000	27.212	-5.214000
27.245	4.405000	27.245	4.968000	27.245	-6.705000
27.279	4.085000	27.279	5.082000	27.279	-17.189000
27.312	4.085000	27.312	5.033000	27.312	-20.946000
27.345	3.961000	27.345	4.963000	27.345	-31.660000
27.379	4.334000	27.379	4.899000	27.379	10.026000
27.412	3.487000	27.412	4.932000	27.412	-4.411000
27.445	3.658000	27.445	4.920000	27.445	-2.679000
27.479	4.114000	27.479	4.795000	27.479	-16.447000
27.512	3.708000	27.512	4.962000	27.512	9.148000
27.545	3.641000	27.545	4.767000	27.545	4.784000
27.579	3.218000	27.579	4.550000	27.579	-3.851000
27.612	3.874000	27.612	4.779000	27.612	-2.408000
27.645	3.529000	27.645	4.772000	27.645	-11.491000
27.678	3.331000	27.678	4.626000	27.678	-1.450000
27.712	3.562000	27.712	4.685000	27.712	-4.971000
27.745	3.188000	27.745	4.771000	27.745	-17.406000
27.778	3.117000	27.778	4.565000	27.778	-0.975000
27.812	4.077000	27.812	4.518000	27.812	-2.351000
27.845	3.363000	27.845	4.354000	27.845	2.966000
27.878	3.262000	27.878	4.514000	27.878	-6.460000
27.912	3.077000	27.912	4.518000	27.912	-10.877000
27.945	3.062000	27.945	4.446000	27.945	-16.536000
27.978	3.210000	27.978	4.361000	27.978	-20.136000
28.012	3.311000	28.012	4.200000	28.012	-1.499000
28.045	3.656000	28.045	4.628000	28.045	-15.943000
28.078	2.902000	28.078	4.370000	28.078	-9.843000
28.111	3.319000	28.111	4.329000	28.111	7.765000
28.145	3.198000	28.145	4.500000	28.145	-10.653000
28.178	3.040000	28.178	4.307000	28.178	-15.218000
28.211	3.281000	28.211	4.543000	28.211	-19.289000
28.245	3.239000	28.245	4.388000	28.245	-3.972000
28.278	3.254000	28.278	4.655000	28.278	-4.703000
28.311	3.398000	28.311	4.362000	28.311	-22.911000
28.345	3.538000	28.345	4.742000	28.345	-12.936000
28.378	3.200000	28.378	4.886000	28.378	-3.571000
28.411	3.101000	28.411	4.947000	28.411	-3.695000
28.445	3.433000	28.445	4.984000	28.445	-8.944000
28.478	3.241000	28.478	5.086000	28.478	-19.999000
28.511	3.440000	28.511	5.315000	28.511	2.539000
28.544	3.189000	28.544	5.326000	28.544	-10.131000
28.578	3.486000	28.578	5.702000	28.578	1.866000
28.611	3.406000	28.611	5.404000	28.611	-7.696000
28.644	3.361000	28.644	5.495000	28.644	7.772000
28.678	3.339000	28.678	5.506000	28.678	19.507000
28.711	3.202000	28.711	5.885000	28.711	-25.802000
28.744	3.311000	28.744	5.938000	28.744	-28.384000
28.778	3.285000	28.778	5.430000	28.778	-4.360000
28.811	3.413000	28.811	5.778000	28.811	-2.548000
28.844	3.506000	28.844	5.504000	28.844	15.177000
28.878	3.515000	28.878	5.438000	28.878	-2.441000
28.911	3.399000	28.911	5.333000	28.911	2.333000
28.944	3.499000	28.944	5.560000	28.944	-8.706000
28.977	3.645000	28.977	5.466000	28.977	-13.263000
29.011	3.255000	29.011	5.044000	29.011	1.489000
29.044	3.153000	29.044	5.307000	29.044	-17.685000
29.077	3.213000	29.077	5.136000	29.077	-21.593000
29.111	3.568000	29.111	5.022000	29.111	-27.619000
29.144	3.516000	29.144	5.273000	29.144	-18.402000
29.177	3.410000	29.177	4.765000	29.177	-9.068000
29.211	2.849000	29.211	4.738000	29.211	-19.257000
29.244	2.953000	29.244	4.823000	29.244	-18.604000
29.277	3.152000	29.277	4.516000	29.277	-13.352000
29.311	3.199000	29.311	4.397000	29.311	-28.291000
29.344	3.144000	29.344	4.258000	29.344	-27.929000
29.377	3.149000	29.377	4.408000	29.377	-4.949000
29.410	3.002000	29.410	4.631000	29.410	11.629000
29.444	3.085000	29.444	4.223000	29.444	-14.696000
29.477	3.124000	29.477	4.173000	29.477	-1.563000
29.510	3.138000	29.510	4.103000	29.510	13.090000
29.544	3.438000	29.544	4.175000	29.544	-4.351000
29.577	3.112000	29.577	4.195000	29.577	1.607000
29.610	2.968000	29.610	4.091000	29.610	-20.140000
29.644	2.933000	29.644	4.203000	29.644	0.122000
29.677	3.320000	29.677	4.230000	29.677	3.255000
29.710	3.134000	29.710	3.780000	29.710	7.644000
29.744	3.330000	29.744	4.033000	29.744	-13.249000
29.777	3.192000	29.777	3.900000	29.777	10.427000
29.810	2.871000	29.810	4.041000	29.810	0.535000
29.843	3.145000	29.843	4.000000	29.843	-26.145000
29.877	3.302000	29.877	3.880000	29.877	-7.797000
29.910	3.023000	29.910	4.003000	29.910	16.400000
29.943	3.257000	29.943	4.050000	29.943	10.078000
29.977	3.421000	29.977	4.007000	29.977	19.877000
