# Supplementary material for: Structural basis for RAD18 regulation by MAGEA4 and its implications for RING ubiquitin ligase binding by MAGE family proteins
Source: EMBO J. 2024 Mar 6;43(7):1273–300. doi: 10.1038/s44318-024-00058-9 (PMC10987633; doi:10.1038/s44318-024-00058-9)
Supplement: Supplementary file 9 — EV Figures Source Data [file 44318_2024_58_MOESM9_ESM.zip › 2 EV Figures/EV2/EV2D/231117RAD18RAD6magea4BS3_1x.asc]

10		10		10		10
Manual run 2:10_UV1_280nm		Manual run 2:10_UV2_254nm		Manual run 2:10_UV3_215nm		Manual run 2:10_Fractions
ml	mAU	ml	mAU	ml	mAU	ml	(Fractions)
0.000	30.733000	0.000	-32.926000	0.000	562.183000	0.000	"1A1"
0.003	83.269000	0.003	-17.059000	0.003	-23.978000	0.030	"1A2"
0.007	17.882000	0.007	-34.118000	0.007	-47.955000	0.060	"1A3"
0.010	-47.504000	0.010	-51.177000	0.010	-71.933000	0.090	"1A4"
0.013	-50.425000	0.013	-55.547000	0.013	-75.351000	0.120	"1A5"
0.017	-52.735000	0.017	-59.793000	0.017	-78.568000	0.150	"1A6"
0.020	-55.046000	0.020	-64.039000	0.020	-81.786000	0.180	"1A7"
0.023	-36.163000	0.023	-42.024000	0.023	-53.869000	0.210	"1A8"
0.027	-16.861000	0.027	-19.492000	0.027	-25.337000	0.240	"1A9"
0.030	2.440000	0.030	3.041000	0.030	3.194000	0.270	"1A10"
0.033	2.297000	0.033	2.466000	0.033	2.440000	0.300	"1A11"
0.037	1.574000	0.037	1.201000	0.037	0.811000	0.330	"1A12"
0.040	0.850000	0.040	-0.064000	0.040	-0.817000	0.360	"1B12"
0.043	-2.150000	0.043	-3.072000	0.043	-3.763000	0.390	"1B11"
0.047	-5.242000	0.047	-6.150000	0.047	-6.761000	0.420	"1B10"
0.050	-8.334000	0.050	-9.228000	0.050	-9.760000	0.450	"1B9"
0.053	-10.688000	0.053	-12.132000	0.053	-13.505000	0.480	"1B8"
0.056	-13.005000	0.056	-15.027000	0.056	-17.287000	0.510	"1B7"
0.060	-15.323000	0.060	-17.922000	0.060	-21.070000	0.540	"1B6"
0.063	-18.137000	0.063	-20.789000	0.063	-24.665000	0.570	"1B5"
0.066	-20.982000	0.066	-23.654000	0.066	-28.248000	0.600	"1B4"
0.070	-23.827000	0.070	-26.519000	0.070	-31.832000	0.630	"1B3"
0.073	-26.168000	0.073	-28.798000	0.073	-35.297000	0.660	"1B2"
0.076	-28.473000	0.076	-31.035000	0.076	-38.754000	0.690	"1B1"
0.080	-30.777000	0.080	-33.272000	0.080	-42.212000	0.720	"1C1"
0.083	-32.476000	0.083	-35.004000	0.083	-45.280000	0.750	"1C2"
0.086	-34.124000	0.086	-36.694000	0.086	-48.316000	0.780	"1C3"
0.090	-35.772000	0.090	-38.384000	0.090	-51.352000	0.810	"1C4"
0.093	-36.844000	0.093	-39.422000	0.093	-52.806000	0.840	"1C5"
0.096	-37.863000	0.096	-40.397000	0.096	-54.110000	0.870	"1C6"
0.100	-38.881000	0.100	-41.373000	0.100	-55.414000	0.900	"1C7"
0.103	-39.241000	0.103	-41.783000	0.103	-54.648000	0.930	"1C8"
0.106	-39.531000	0.106	-42.134000	0.106	-53.660000	0.960	"1C9"
0.110	-39.821000	0.110	-42.484000	0.110	-52.672000	0.990	"1C10"
0.113	-40.074000	0.113	-42.711000	0.113	-53.652000	1.020	"1C11"
0.116	-40.323000	0.116	-42.924000	0.116	-54.867000	1.050	"1C12"
0.120	-40.571000	0.120	-43.136000	0.120	-56.081000	1.080	"1D12"
0.123	-40.654000	0.123	-43.222000	0.123	-55.601000	1.110	"1D11"
0.126	-40.715000	0.126	-43.291000	0.126	-54.899000	1.140	"1D10"
0.130	-40.776000	0.130	-43.360000	0.130	-54.196000	1.170	"1D9"
0.133	-40.902000	0.133	-43.463000	0.133	-55.048000	1.200	"1D8"
0.136	-41.037000	0.136	-43.571000	0.136	-56.123000	1.230	"1D7"
0.140	-41.172000	0.140	-43.679000	0.140	-57.198000	1.260	"1D6"
0.143	-41.236000	0.143	-43.780000	0.143	-56.988000	1.290	"1D5"
0.146	-41.290000	0.146	-43.879000	0.146	-56.578000	1.320	"1D4"
0.150	-41.343000	0.150	-43.979000	0.150	-56.167000	1.350	"1D3"
0.153	-41.383000	0.153	-43.967000	0.153	-56.381000	1.380	"1D2"
0.156	-41.419000	0.156	-43.936000	0.156	-56.701000	1.410	"1D1"
0.159	-41.456000	0.159	-43.906000	0.159	-57.021000	1.440	"1E1"
0.163	-41.499000	0.163	-43.919000	0.163	-57.861000	1.470	"1E2"
0.166	-41.542000	0.166	-43.940000	0.166	-58.796000	1.500	"1E3"
0.169	-41.586000	0.169	-43.962000	0.169	-59.731000	1.530	"1E4"
0.173	-41.627000	0.173	-44.015000	0.173	-59.948000	1.560	"1E5"
0.176	-41.668000	0.176	-44.075000	0.176	-60.023000	1.590	"1E6"
0.179	-41.709000	0.179	-44.135000	0.179	-60.098000	1.620	"1E7"
0.183	-41.776000	0.183	-44.175000	0.183	-58.972000	1.650	"1E8"
0.186	-41.849000	0.186	-44.211000	0.186	-57.594000	1.680	"1E9"
0.189	-41.923000	0.189	-44.246000	0.189	-56.215000	1.710	"1E10"
0.193	-41.838000	0.193	-44.265000	0.193	-56.036000	1.740	"1E11"
0.196	-41.719000	0.196	-44.281000	0.196	-56.127000	1.740	"Waste"
0.199	-41.599000	0.199	-44.296000	0.199	-56.217000
0.203	-39.045000	0.203	-41.405000	0.203	-51.676000
0.206	-35.907000	0.206	-37.817000	0.206	-46.024000
0.209	-32.769000	0.209	-34.229000	0.209	-40.372000
0.213	-29.988000	0.213	-31.167000	0.213	-36.505000
0.216	-27.297000	0.216	-28.240000	0.216	-33.091000
0.219	-24.606000	0.219	-25.312000	0.219	-29.678000
0.223	-27.774000	0.223	-28.871000	0.223	-34.518000
0.226	-32.523000	0.226	-34.183000	0.226	-41.587000
0.229	-37.273000	0.229	-39.495000	0.229	-48.656000
0.233	-39.267000	0.233	-41.600000	0.233	-51.980000
0.236	-40.473000	0.236	-42.788000	0.236	-54.234000
0.239	-41.679000	0.239	-43.975000	0.239	-56.487000
0.243	-42.059000	0.243	-44.412000	0.243	-56.965000
0.246	-42.190000	0.246	-44.621000	0.246	-56.905000
0.249	-42.320000	0.249	-44.829000	0.249	-56.846000
0.253	-42.323000	0.253	-44.858000	0.253	-56.963000
0.256	-42.284000	0.256	-44.829000	0.256	-57.136000
0.259	-42.245000	0.259	-44.799000	0.259	-57.309000
0.262	-42.323000	0.262	-44.873000	0.262	-57.237000
0.266	-42.441000	0.266	-44.982000	0.266	-57.083000
0.269	-42.558000	0.269	-45.091000	0.269	-56.928000
0.272	-42.556000	0.272	-45.102000	0.272	-57.079000
0.276	-42.510000	0.276	-45.080000	0.276	-57.338000
0.279	-42.465000	0.279	-45.057000	0.279	-57.597000
0.282	-42.524000	0.282	-45.123000	0.282	-58.145000
0.286	-42.621000	0.286	-45.221000	0.286	-58.800000
0.289	-42.718000	0.289	-45.319000	0.289	-59.455000
0.292	-42.775000	0.292	-45.388000	0.292	-59.415000
0.296	-42.816000	0.296	-45.446000	0.296	-59.104000
0.299	-42.857000	0.299	-45.503000	0.299	-58.793000
0.302	-42.904000	0.302	-45.565000	0.302	-59.087000
0.306	-42.954000	0.306	-45.629000	0.306	-59.629000
0.309	-43.004000	0.309	-45.693000	0.309	-60.170000
0.312	-43.011000	0.312	-45.663000	0.312	-60.450000
0.316	-42.999000	0.316	-45.592000	0.316	-60.617000
0.319	-42.988000	0.319	-45.522000	0.319	-60.785000
0.322	-43.039000	0.322	-45.553000	0.322	-60.818000
0.326	-43.118000	0.326	-45.630000	0.326	-60.791000
0.329	-43.198000	0.329	-45.707000	0.329	-60.765000
0.332	-43.106000	0.332	-45.601000	0.332	-61.052000
0.336	-42.935000	0.336	-45.410000	0.336	-61.486000
0.339	-42.764000	0.339	-45.218000	0.339	-61.920000
0.342	-42.863000	0.342	-45.312000	0.342	-62.449000
0.346	-43.094000	0.346	-45.545000	0.346	-63.024000
0.349	-43.325000	0.349	-45.779000	0.349	-63.599000
0.352	-43.414000	0.352	-45.886000	0.352	-63.419000
0.356	-43.430000	0.356	-45.928000	0.356	-62.851000
0.359	-43.445000	0.359	-45.970000	0.359	-62.283000
0.362	-43.477000	0.362	-46.035000	0.362	-62.700000
0.365	-43.517000	0.365	-46.113000	0.365	-63.642000
0.369	-43.557000	0.369	-46.190000	0.369	-64.584000
0.372	-43.575000	0.372	-46.253000	0.372	-64.618000
0.375	-43.581000	0.375	-46.307000	0.375	-64.147000
0.379	-43.587000	0.379	-46.361000	0.379	-63.676000
0.382	-43.618000	0.382	-46.360000	0.382	-64.531000
0.385	-43.663000	0.385	-46.327000	0.385	-66.156000
0.389	-43.709000	0.389	-46.294000	0.389	-67.780000
0.392	-43.713000	0.392	-46.275000	0.392	-68.546000
0.395	-43.693000	0.395	-46.265000	0.395	-68.792000
0.399	-43.672000	0.399	-46.256000	0.399	-69.038000
0.402	-43.659000	0.402	-46.237000	0.402	-69.099000
0.405	-43.650000	0.405	-46.211000	0.405	-69.045000
0.409	-43.641000	0.409	-46.186000	0.409	-68.990000
0.412	-43.690000	0.412	-46.212000	0.412	-69.747000
0.415	-43.777000	0.415	-46.272000	0.415	-71.036000
0.419	-43.864000	0.419	-46.332000	0.419	-72.326000
0.422	-43.858000	0.422	-46.356000	0.422	-73.279000
0.425	-43.790000	0.425	-46.357000	0.425	-74.001000
0.429	-43.721000	0.429	-46.357000	0.429	-74.723000
0.432	-43.745000	0.432	-46.339000	0.432	-75.580000
0.435	-43.833000	0.435	-46.307000	0.435	-76.534000
0.439	-43.921000	0.439	-46.275000	0.439	-77.487000
0.442	-43.970000	0.442	-46.267000	0.442	-77.446000
0.445	-43.990000	0.445	-46.276000	0.445	-76.669000
0.449	-44.009000	0.449	-46.285000	0.449	-75.892000
0.452	-44.023000	0.452	-46.331000	0.452	-75.911000
0.455	-44.031000	0.455	-46.404000	0.455	-76.542000
0.459	-44.039000	0.459	-46.478000	0.459	-77.173000
0.462	-44.033000	0.462	-46.500000	0.462	-77.693000
0.465	-44.015000	0.465	-46.481000	0.465	-78.123000
0.468	-43.997000	0.468	-46.462000	0.468	-78.554000
0.472	-43.996000	0.472	-46.476000	0.472	-78.522000
0.475	-44.010000	0.475	-46.517000	0.475	-78.106000
0.478	-44.023000	0.478	-46.559000	0.478	-77.690000
0.482	-44.032000	0.482	-46.585000	0.482	-78.109000
0.485	-44.037000	0.485	-46.597000	0.485	-79.252000
0.488	-44.042000	0.488	-46.610000	0.488	-80.395000
0.492	-44.055000	0.492	-46.610000	0.492	-79.477000
0.495	-44.075000	0.495	-46.599000	0.495	-76.705000
0.498	-44.095000	0.498	-46.588000	0.498	-73.934000
0.502	-44.112000	0.502	-46.574000	0.502	-72.995000
0.505	-44.129000	0.505	-46.555000	0.505	-73.772000
0.508	-44.145000	0.508	-46.537000	0.508	-74.549000
0.512	-44.154000	0.512	-46.546000	0.512	-74.942000
0.515	-44.155000	0.515	-46.581000	0.515	-74.961000
0.518	-44.155000	0.518	-46.616000	0.518	-74.979000
0.522	-44.159000	0.522	-46.631000	0.522	-74.350000
0.525	-44.166000	0.525	-46.625000	0.525	-73.066000
0.528	-44.173000	0.528	-46.618000	0.528	-71.781000
0.532	-44.204000	0.532	-46.640000	0.532	-71.463000
0.535	-44.260000	0.535	-46.691000	0.535	-72.160000
0.538	-44.316000	0.538	-46.742000	0.538	-72.857000
0.542	-44.358000	0.542	-46.771000	0.542	-73.319000
0.545	-44.385000	0.545	-46.774000	0.545	-73.524000
0.548	-44.412000	0.548	-46.778000	0.548	-73.730000
0.552	-44.404000	0.552	-46.761000	0.552	-73.417000
0.555	-44.356000	0.555	-46.720000	0.555	-72.517000
0.558	-44.308000	0.558	-46.679000	0.558	-71.617000
0.562	-44.276000	0.562	-46.651000	0.562	-71.664000
0.565	-44.263000	0.565	-46.639000	0.565	-72.829000
0.568	-44.250000	0.568	-46.627000	0.568	-73.994000
0.571	-44.243000	0.571	-46.636000	0.571	-74.554000
0.575	-44.244000	0.575	-46.671000	0.575	-74.371000
0.578	-44.245000	0.578	-46.705000	0.578	-74.188000
0.581	-44.247000	0.581	-46.746000	0.581	-73.850000
0.585	-44.250000	0.585	-46.794000	0.585	-73.314000
0.588	-44.254000	0.588	-46.843000	0.588	-72.778000
0.591	-44.270000	0.591	-46.858000	0.591	-72.198000
0.595	-44.304000	0.595	-46.830000	0.595	-71.560000
0.598	-44.338000	0.598	-46.802000	0.598	-70.922000
0.601	-44.353000	0.601	-46.810000	0.601	-70.821000
0.605	-44.343000	0.605	-46.866000	0.605	-71.461000
0.608	-44.333000	0.608	-46.922000	0.608	-72.101000
0.611	-44.332000	0.611	-46.942000	0.611	-72.571000
0.615	-44.346000	0.615	-46.912000	0.615	-72.796000
0.618	-44.359000	0.618	-46.881000	0.618	-73.020000
0.621	-44.371000	0.621	-46.879000	0.621	-73.293000
0.625	-44.381000	0.625	-46.920000	0.625	-73.638000
0.628	-44.392000	0.628	-46.960000	0.628	-73.983000
0.631	-44.376000	0.631	-46.942000	0.631	-73.881000
0.635	-44.320000	0.635	-46.832000	0.635	-73.084000
0.638	-44.264000	0.638	-46.722000	0.638	-72.287000
0.641	-44.275000	0.641	-46.682000	0.641	-71.921000
0.645	-44.396000	0.645	-46.754000	0.645	-72.256000
0.648	-44.517000	0.648	-46.826000	0.648	-72.590000
0.651	-44.579000	0.651	-46.879000	0.651	-72.648000
0.655	-44.543000	0.655	-46.897000	0.655	-72.240000
0.658	-44.506000	0.658	-46.915000	0.658	-71.832000
0.661	-44.457000	0.661	-46.939000	0.661	-71.626000
0.665	-44.386000	0.665	-46.972000	0.665	-71.776000
0.668	-44.315000	0.668	-47.005000	0.668	-71.926000
0.671	-44.276000	0.671	-47.022000	0.671	-71.927000
0.674	-44.296000	0.674	-47.009000	0.674	-71.655000
0.678	-44.317000	0.678	-46.997000	0.678	-71.382000
0.681	-44.359000	0.681	-46.997000	0.681	-71.679000
0.684	-44.443000	0.684	-47.022000	0.684	-73.070000
0.688	-44.527000	0.688	-47.047000	0.688	-74.460000
0.691	-44.587000	0.691	-47.068000	0.691	-75.097000
0.694	-44.599000	0.694	-47.082000	0.694	-74.227000
0.698	-44.611000	0.698	-47.095000	0.698	-73.356000
0.701	-44.616000	0.701	-47.096000	0.701	-72.792000
0.704	-44.608000	0.704	-47.070000	0.704	-72.869000
0.708	-44.600000	0.708	-47.045000	0.708	-72.945000
0.711	-44.615000	0.711	-47.032000	0.711	-73.021000
0.714	-44.681000	0.714	-47.048000	0.714	-73.092000
0.718	-44.746000	0.718	-47.063000	0.718	-73.164000
0.721	-44.772000	0.721	-47.076000	0.721	-73.317000
0.724	-44.708000	0.724	-47.081000	0.724	-73.656000
0.728	-44.644000	0.728	-47.086000	0.728	-73.996000
0.731	-44.602000	0.731	-47.084000	0.731	-74.049000
0.734	-44.612000	0.734	-47.065000	0.734	-73.417000
0.738	-44.622000	0.738	-47.047000	0.738	-72.785000
0.741	-44.621000	0.741	-47.045000	0.741	-72.302000
0.744	-44.591000	0.744	-47.087000	0.744	-72.191000
0.748	-44.562000	0.748	-47.129000	0.748	-72.080000
0.751	-44.542000	0.751	-47.164000	0.751	-72.373000
0.754	-44.544000	0.754	-47.177000	0.754	-73.730000
0.758	-44.546000	0.758	-47.191000	0.758	-75.086000
0.761	-44.563000	0.761	-47.197000	0.761	-76.066000
0.764	-44.624000	0.764	-47.182000	0.764	-76.002000
0.768	-44.684000	0.768	-47.166000	0.768	-75.938000
0.771	-44.740000	0.771	-47.156000	0.771	-76.114000
0.774	-44.785000	0.774	-47.159000	0.774	-76.987000
0.777	-44.829000	0.777	-47.162000	0.777	-77.860000
0.781	-44.896000	0.781	-47.171000	0.781	-78.542000
0.784	-45.031000	0.784	-47.200000	0.784	-78.642000
0.787	-45.166000	0.787	-47.228000	0.787	-78.741000
0.791	-45.255000	0.791	-47.243000	0.791	-78.951000
0.794	-45.197000	0.794	-47.214000	0.794	-79.518000
0.797	-45.138000	0.797	-47.185000	0.797	-80.085000
0.801	-45.084000	0.801	-47.168000	0.801	-80.477000
0.804	-45.044000	0.804	-47.195000	0.804	-80.274000
0.807	-45.004000	0.807	-47.221000	0.807	-80.071000
0.811	-44.971000	0.811	-47.239000	0.811	-80.029000
0.814	-44.961000	0.814	-47.223000	0.814	-80.567000
0.817	-44.951000	0.817	-47.207000	0.817	-81.106000
0.821	-44.944000	0.821	-47.202000	0.821	-81.828000
0.824	-44.950000	0.824	-47.241000	0.824	-83.251000
0.827	-44.955000	0.827	-47.281000	0.827	-84.674000
0.831	-44.948000	0.831	-47.305000	0.831	-85.772000
0.834	-44.889000	0.834	-47.267000	0.834	-85.551000
0.837	-44.829000	0.837	-47.229000	0.837	-85.330000
0.841	-44.786000	0.841	-47.193000	0.841	-85.023000
0.844	-44.812000	0.844	-47.163000	0.844	-84.348000
0.847	-44.838000	0.847	-47.134000	0.847	-83.673000
0.851	-44.852000	0.851	-47.106000	0.851	-83.249000
0.854	-44.809000	0.854	-47.089000	0.854	-83.985000
0.857	-44.765000	0.857	-47.072000	0.857	-84.720000
0.861	-44.735000	0.861	-47.062000	0.861	-85.304000
0.864	-44.770000	0.864	-47.088000	0.864	-85.141000
0.867	-44.805000	0.867	-47.113000	0.867	-84.978000
0.871	-44.843000	0.871	-47.138000	0.871	-84.961000
0.874	-44.895000	0.874	-47.154000	0.874	-85.717000
0.877	-44.947000	0.877	-47.171000	0.877	-86.472000
0.880	-45.034000	0.880	-47.176000	0.880	-87.190000
0.884	-45.319000	0.884	-47.114000	0.884	-87.694000
0.887	-45.604000	0.887	-47.053000	0.887	-88.198000
0.890	-45.839000	0.890	-47.007000	0.890	-88.524000
0.894	-45.767000	0.894	-47.055000	0.894	-87.753000
0.897	-45.695000	0.897	-47.104000	0.897	-86.981000
0.900	-45.622000	0.900	-47.136000	0.900	-86.317000
0.904	-45.544000	0.904	-47.055000	0.904	-86.369000
0.907	-45.466000	0.907	-46.975000	0.907	-86.421000
0.910	-45.389000	0.910	-46.895000	0.910	-86.405000
0.914	-45.314000	0.914	-46.825000	0.914	-85.893000
0.917	-45.239000	0.917	-46.754000	0.917	-85.381000
0.920	-45.142000	0.920	-46.666000	0.920	-84.745000
0.924	-44.869000	0.924	-46.443000	0.924	-83.109000
0.927	-44.596000	0.927	-46.220000	0.927	-81.474000
0.930	-44.315000	0.930	-45.993000	0.930	-79.798000
0.934	-43.957000	0.934	-45.723000	0.934	-77.767000
0.937	-43.598000	0.937	-45.454000	0.937	-75.737000
0.940	-43.238000	0.940	-45.181000	0.940	-73.441000
0.944	-42.856000	0.944	-44.880000	0.944	-68.500000
0.947	-42.473000	0.947	-44.579000	0.947	-63.559000
0.950	-42.092000	0.950	-44.274000	0.950	-58.446000
0.954	-41.719000	0.954	-43.938000	0.954	-51.395000
0.957	-41.347000	0.957	-43.601000	0.957	-44.344000
0.960	-40.956000	0.960	-43.265000	0.960	-37.312000
0.964	-40.311000	0.964	-42.942000	0.964	-30.538000
0.967	-39.667000	0.967	-42.620000	0.967	-23.763000
0.970	-39.020000	0.970	-42.295000	0.970	-16.868000
0.974	-38.324000	0.974	-41.944000	0.974	-8.163000
0.977	-37.628000	0.977	-41.593000	0.977	0.542000
0.980	-36.928000	0.980	-41.238000	0.980	9.272000
0.983	-36.154000	0.983	-40.814000	0.983	18.453000
0.987	-35.380000	0.987	-40.390000	0.987	27.635000
0.990	-34.609000	0.990	-39.966000	0.990	36.843000
0.993	-33.922000	0.993	-39.520000	0.993	46.624000
0.997	-33.235000	0.997	-39.075000	0.997	56.405000
1.000	-32.543000	1.000	-38.628000	1.000	66.181000
1.003	-31.744000	1.003	-38.155000	1.003	75.801000
1.007	-30.945000	1.007	-37.682000	1.007	85.421000
1.010	-30.147000	1.010	-37.209000	1.010	95.001000
1.013	-29.423000	1.013	-36.734000	1.013	102.907000
1.017	-28.698000	1.017	-36.260000	1.017	110.813000
1.020	-27.975000	1.020	-35.786000	1.020	118.682000
1.023	-27.298000	1.023	-35.391000	1.023	123.932000
1.027	-26.621000	1.027	-34.996000	1.027	129.182000
1.030	-25.944000	1.030	-34.600000	1.030	134.448000
1.033	-25.242000	1.033	-34.159000	1.033	143.366000
1.037	-24.540000	1.037	-33.718000	1.037	152.284000
1.040	-23.838000	1.040	-33.276000	1.040	161.201000
1.043	-22.914000	1.043	-32.765000	1.043	169.547000
1.047	-21.989000	1.047	-32.253000	1.047	177.889000
1.050	-21.064000	1.050	-31.742000	1.050	186.232000
1.053	-20.223000	1.053	-31.155000	1.053	194.948000
1.057	-19.383000	1.057	-30.568000	1.057	203.669000
1.060	-18.543000	1.060	-29.980000	1.060	212.391000
1.063	-17.558000	1.063	-29.324000	1.063	221.403000
1.067	-16.569000	1.067	-28.666000	1.067	230.423000
1.070	-15.581000	1.070	-28.009000	1.070	239.443000
1.073	-14.392000	1.073	-27.297000	1.073	250.385000
1.077	-13.196000	1.077	-26.584000	1.077	261.395000
1.080	-12.001000	1.080	-25.870000	1.080	272.406000
1.083	-10.897000	1.083	-25.128000	1.083	279.461000
1.086	-9.797000	1.086	-24.384000	1.086	286.335000
1.090	-8.697000	1.090	-23.640000	1.090	293.208000
1.093	-7.882000	1.093	-23.118000	1.093	301.637000
1.096	-7.083000	1.096	-22.608000	1.096	310.153000
1.100	-6.285000	1.100	-22.098000	1.100	318.670000
1.103	-5.769000	1.103	-21.785000	1.103	322.340000
1.106	-5.273000	1.106	-21.484000	1.106	325.683000
1.110	-4.776000	1.110	-21.184000	1.110	329.026000
1.113	-4.797000	1.113	-21.208000	1.113	330.131000
1.116	-4.858000	1.116	-21.257000	1.116	331.061000
1.120	-4.919000	1.120	-21.307000	1.120	331.990000
1.123	-5.257000	1.123	-21.551000	1.123	329.545000
1.126	-5.619000	1.126	-21.813000	1.126	326.797000
1.130	-5.982000	1.130	-22.075000	1.130	324.048000
1.133	-6.653000	1.133	-22.506000	1.133	320.279000
1.136	-7.357000	1.136	-22.955000	1.136	316.407000
1.140	-8.060000	1.140	-23.403000	1.140	312.534000
1.143	-8.970000	1.143	-23.979000	1.143	305.103000
1.146	-9.903000	1.146	-24.569000	1.146	297.269000
1.150	-10.837000	1.150	-25.159000	1.150	289.434000
1.153	-11.637000	1.153	-25.749000	1.153	284.470000
1.156	-12.420000	1.156	-26.339000	1.156	279.866000
1.160	-13.203000	1.160	-26.928000	1.160	275.263000
1.163	-14.151000	1.163	-27.563000	1.163	268.036000
1.166	-15.122000	1.166	-28.204000	1.166	260.446000
1.170	-16.093000	1.170	-28.845000	1.170	252.857000
1.173	-17.236000	1.173	-29.624000	1.173	241.040000
1.176	-18.406000	1.176	-30.424000	1.176	228.586000
1.180	-19.575000	1.180	-31.224000	1.180	216.132000
1.183	-20.758000	1.183	-32.048000	1.183	204.947000
1.186	-21.943000	1.186	-32.876000	1.186	193.969000
1.190	-23.128000	1.190	-33.704000	1.190	182.991000
1.193	-24.456000	1.193	-34.543000	1.193	169.063000
1.196	-25.809000	1.196	-35.385000	1.196	154.613000
1.199	-27.162000	1.199	-36.227000	1.199	140.163000
1.203	-28.407000	1.203	-37.027000	1.203	125.965000
1.206	-29.630000	1.206	-37.818000	1.206	111.815000
1.209	-30.853000	1.209	-38.609000	1.209	97.666000
1.213	-31.901000	1.213	-39.325000	1.213	84.780000
1.216	-32.913000	1.216	-40.027000	1.216	72.153000
1.219	-33.925000	1.219	-40.728000	1.219	59.526000
1.223	-34.789000	1.223	-41.204000	1.223	48.161000
1.226	-35.620000	1.226	-41.631000	1.226	37.072000
1.229	-36.452000	1.229	-42.057000	1.229	25.982000
1.233	-37.058000	1.233	-42.458000	1.233	17.536000
1.236	-37.613000	1.236	-42.853000	1.236	9.706000
1.239	-38.167000	1.239	-43.249000	1.239	1.877000
1.243	-38.578000	1.243	-43.538000	1.243	-4.146000
1.246	-38.953000	1.246	-43.800000	1.246	-9.720000
1.249	-39.329000	1.249	-44.063000	1.249	-15.295000
1.253	-39.813000	1.253	-44.240000	1.253	-19.148000
1.256	-40.325000	1.256	-44.393000	1.256	-22.548000
1.259	-40.837000	1.259	-44.547000	1.259	-25.949000
1.263	-41.033000	1.263	-44.676000	1.263	-29.512000
1.266	-41.141000	1.266	-44.799000	1.266	-33.121000
1.269	-41.248000	1.269	-44.922000	1.269	-36.729000
1.273	-41.408000	1.273	-45.047000	1.273	-38.954000
1.276	-41.583000	1.276	-45.172000	1.276	-40.770000
1.279	-41.758000	1.279	-45.297000	1.279	-42.586000
1.283	-41.934000	1.283	-45.394000	1.283	-43.906000
1.286	-42.110000	1.286	-45.481000	1.286	-45.071000
1.289	-42.286000	1.289	-45.568000	1.289	-46.236000
1.293	-42.398000	1.293	-45.612000	1.293	-48.750000
1.296	-42.489000	1.296	-45.641000	1.296	-51.706000
1.299	-42.580000	1.299	-45.670000	1.299	-54.662000
1.302	-42.636000	1.302	-45.728000	1.302	-56.006000
1.306	-42.681000	1.306	-45.795000	1.306	-56.793000
1.309	-42.726000	1.309	-45.862000	1.309	-57.579000
1.312	-42.763000	1.312	-45.896000	1.312	-57.307000
1.316	-42.798000	1.316	-45.919000	1.316	-56.650000
1.319	-42.832000	1.319	-45.941000	1.319	-55.993000
1.322	-42.717000	1.322	-45.893000	1.322	-56.328000
1.326	-42.545000	1.326	-45.818000	1.326	-57.040000
1.329	-42.373000	1.329	-45.743000	1.329	-57.752000
1.332	-42.093000	1.332	-45.593000	1.332	-55.139000
1.336	-41.770000	1.336	-45.413000	1.336	-51.198000
1.339	-41.447000	1.339	-45.232000	1.339	-47.256000
1.342	-40.733000	1.342	-44.893000	1.342	-41.997000
1.346	-39.854000	1.346	-44.487000	1.346	-36.186000
1.349	-38.976000	1.349	-44.082000	1.349	-30.375000
1.352	-37.448000	1.352	-43.300000	1.352	-17.481000
1.356	-35.635000	1.356	-42.354000	1.356	-1.479000
1.359	-33.822000	1.359	-41.408000	1.359	14.524000
1.362	-30.999000	1.362	-39.976000	1.362	36.140000
1.366	-27.711000	1.366	-38.321000	1.366	60.335000
1.369	-24.423000	1.369	-36.667000	1.369	84.529000
1.372	-20.204000	1.372	-34.554000	1.372	114.772000
1.376	-15.537000	1.376	-32.222000	1.376	147.919000
1.379	-10.870000	1.379	-29.889000	1.379	181.065000
1.382	-5.864000	1.382	-27.389000	1.382	213.709000
1.386	-0.687000	1.386	-24.805000	1.386	246.102000
1.389	4.489000	1.389	-22.221000	1.389	278.495000
1.392	9.375000	1.392	-19.780000	1.392	307.210000
1.396	14.109000	1.396	-17.413000	1.396	334.000000
1.399	18.842000	1.399	-15.047000	1.399	360.789000
1.402	22.438000	1.402	-13.197000	1.402	378.471000
1.405	25.412000	1.405	-11.630000	1.405	391.176000
1.409	28.386000	1.409	-10.063000	1.409	403.881000
1.412	30.097000	1.412	-9.150000	1.412	414.359000
1.415	31.089000	1.415	-8.611000	1.415	423.569000
1.419	32.081000	1.419	-8.071000	1.419	432.778000
1.422	31.875000	1.422	-8.123000	1.422	433.043000
1.425	30.958000	1.425	-8.527000	1.425	427.993000
1.429	30.041000	1.429	-8.931000	1.429	422.944000
1.432	28.383000	1.432	-9.649000	1.432	415.451000
1.435	26.267000	1.435	-10.561000	1.435	406.444000
1.439	24.151000	1.439	-11.474000	1.439	397.437000
1.442	21.941000	1.442	-12.516000	1.442	386.970000
1.445	19.672000	1.445	-13.642000	1.445	375.563000
1.449	17.403000	1.449	-14.767000	1.449	364.156000
1.452	14.951000	1.452	-15.920000	1.452	352.453000
1.455	12.375000	1.455	-17.091000	1.455	340.552000
1.459	9.799000	1.459	-18.262000	1.459	328.651000
1.462	7.025000	1.462	-19.630000	1.462	313.470000
1.465	4.112000	1.465	-21.135000	1.465	295.997000
1.469	1.198000	1.469	-22.639000	1.469	278.523000
1.472	-1.976000	1.472	-24.286000	1.472	258.873000
1.475	-5.341000	1.475	-26.036000	1.475	237.641000
1.479	-8.706000	1.479	-27.785000	1.479	216.408000
1.482	-12.130000	1.482	-29.630000	1.482	193.525000
1.485	-15.598000	1.485	-31.546000	1.485	169.392000
1.489	-19.066000	1.489	-33.461000	1.489	145.260000
1.492	-22.236000	1.492	-35.175000	1.492	121.408000
1.495	-25.171000	1.495	-36.729000	1.495	97.777000
1.499	-28.106000	1.499	-38.283000	1.499	74.146000
1.502	-30.570000	1.502	-39.603000	1.502	53.607000
1.505	-32.649000	1.505	-40.731000	1.505	35.597000
1.508	-34.728000	1.508	-41.859000	1.508	17.587000
1.512	-36.335000	1.512	-42.752000	1.512	3.704000
1.515	-37.542000	1.515	-43.444000	1.515	-6.669000
1.518	-38.749000	1.518	-44.135000	1.518	-17.042000
1.522	-39.671000	1.522	-44.627000	1.522	-25.408000
1.525	-40.341000	1.525	-44.941000	1.525	-32.001000
1.528	-41.012000	1.528	-45.255000	1.528	-38.593000
1.532	-41.499000	1.532	-45.503000	1.532	-43.278000
1.535	-41.817000	1.535	-45.690000	1.535	-46.209000
1.538	-42.135000	1.538	-45.877000	1.538	-49.140000
1.542	-42.392000	1.542	-46.013000	1.542	-51.419000
1.545	-42.592000	1.545	-46.102000	1.545	-53.077000
1.548	-42.792000	1.548	-46.191000	1.548	-54.734000
1.552	-42.912000	1.552	-46.264000	1.552	-55.531000
1.555	-42.952000	1.555	-46.322000	1.555	-55.473000
1.558	-42.992000	1.558	-46.380000	1.558	-55.415000
1.562	-43.046000	1.562	-46.435000	1.562	-55.813000
1.565	-43.115000	1.565	-46.489000	1.565	-56.683000
1.568	-43.184000	1.568	-46.542000	1.568	-57.554000
1.572	-43.238000	1.572	-46.583000	1.572	-58.290000
1.575	-43.274000	1.575	-46.610000	1.575	-58.884000
1.578	-43.311000	1.578	-46.638000	1.578	-59.477000
1.582	-43.335000	1.582	-46.649000	1.582	-60.226000
1.585	-43.344000	1.585	-46.644000	1.585	-61.149000
1.588	-43.354000	1.588	-46.638000	1.588	-62.072000
1.592	-43.382000	1.592	-46.631000	1.592	-62.824000
1.595	-43.430000	1.595	-46.621000	1.595	-63.378000
1.598	-43.479000	1.598	-46.611000	1.598	-63.931000
1.602	-43.537000	1.602	-46.626000	1.602	-63.845000
1.605	-43.605000	1.605	-46.671000	1.605	-62.986000
1.608	-43.672000	1.608	-46.716000	1.608	-62.127000
1.611	-43.729000	1.611	-46.731000	1.611	-62.025000
1.615	-43.770000	1.615	-46.708000	1.615	-62.874000
1.618	-43.812000	1.618	-46.685000	1.618	-63.722000
1.621	-43.855000	1.621	-46.690000	1.621	-64.602000
1.625	-43.897000	1.625	-46.733000	1.625	-65.524000
1.628	-43.940000	1.628	-46.776000	1.628	-66.446000
1.631	-43.966000	1.631	-46.810000	1.631	-67.027000
1.635	-43.967000	1.635	-46.833000	1.635	-67.144000
1.638	-43.969000	1.638	-46.856000	1.638	-67.261000
1.641	-43.988000	1.641	-46.873000	1.641	-67.555000
1.645	-44.031000	1.645	-46.882000	1.645	-68.101000
1.648	-44.073000	1.648	-46.890000	1.648	-68.646000
1.651	-44.120000	1.651	-46.912000	1.651	-69.939000
1.655	-44.173000	1.655	-46.954000	1.655	-72.328000
1.658	-44.225000	1.658	-46.996000	1.658	-74.718000
1.661	-44.288000	1.661	-47.042000	1.661	-76.500000
1.665	-44.365000	1.665	-47.097000	1.665	-77.354000
1.668	-44.443000	1.668	-47.151000	1.668	-78.208000
1.671	-44.516000	1.671	-47.201000	1.671	-79.063000
1.675	-44.582000	1.675	-47.247000	1.675	-79.921000
1.678	-44.647000	1.678	-47.292000	1.678	-80.779000
1.681	-44.680000	1.681	-47.331000	1.681	-81.340000
1.685	-44.658000	1.685	-47.362000	1.685	-81.410000
1.688	-44.636000	1.688	-47.393000	1.688	-81.481000
1.691	-44.598000	1.691	-47.407000	1.691	-81.596000
1.695	-44.533000	1.695	-47.392000	1.695	-81.790000
1.698	-44.467000	1.698	-47.377000	1.698	-81.984000
1.701	-44.373000	1.701	-47.336000	1.701	-81.338000
1.705	-44.227000	1.705	-47.248000	1.705	-79.175000
1.708	-44.081000	1.708	-47.159000	1.708	-77.012000
1.711	-43.900000	1.711	-47.066000	1.711	-74.829000
1.714	-43.653000	1.714	-46.962000	1.714	-72.609000
1.718	-43.405000	1.718	-46.858000	1.718	-70.388000
1.721	-43.145000	1.721	-46.747000	1.721	-67.987000
1.724	-42.859000	1.724	-46.622000	1.724	-65.232000
1.728	-42.574000	1.728	-46.497000	1.728	-62.477000
1.731	-42.256000	1.731	-46.355000	1.731	-60.304000
1.734	-41.872000	1.734	-46.177000	1.734	-59.323000
1.738	-41.487000	1.738	-46.000000	1.738	-58.342000
1.741	-41.115000	1.741	-45.831000	1.741	-56.599000
1.744	-40.768000	1.744	-45.681000	1.744	-53.222000
1.748	-40.422000	1.748	-45.531000	1.748	-49.845000
1.751	-40.117000	1.751	-45.409000	1.751	-47.375000
1.754	-39.908000	1.754	-45.352000	1.754	-46.942000
1.758	-39.698000	1.758	-45.295000	1.758	-46.508000
1.761	-39.554000	1.761	-45.261000	1.761	-46.313000
1.764	-39.563000	1.764	-45.282000	1.764	-46.677000
1.768	-39.572000	1.768	-45.303000	1.768	-47.042000
1.771	-39.645000	1.771	-45.339000	1.771	-46.954000
1.774	-39.874000	1.774	-45.412000	1.774	-45.754000
1.778	-40.103000	1.778	-45.485000	1.778	-44.554000
1.781	-40.395000	1.781	-45.588000	1.781	-44.509000
1.784	-40.850000	1.784	-45.765000	1.784	-47.445000
1.788	-41.304000	1.788	-45.943000	1.788	-50.381000
1.791	-41.734000	1.791	-46.111000	1.791	-53.180000
1.794	-42.100000	1.794	-46.251000	1.794	-55.610000
1.798	-42.465000	1.798	-46.390000	1.798	-58.039000
1.801	-42.817000	1.801	-46.526000	1.801	-60.419000
1.804	-43.133000	1.804	-46.648000	1.804	-62.658000
1.808	-43.448000	1.808	-46.770000	1.808	-64.897000
1.811	-43.715000	1.811	-46.878000	1.811	-67.002000
1.814	-43.837000	1.814	-46.942000	1.814	-68.703000
1.817	-43.958000	1.817	-47.006000	1.817	-70.403000
1.821	-44.114000	1.821	-47.082000	1.821	-72.133000
1.824	-44.378000	1.824	-47.196000	1.824	-73.951000
1.827	-44.642000	1.827	-47.309000	1.827	-75.770000
1.831	-44.859000	1.831	-47.407000	1.831	-77.153000
1.834	-44.919000	1.834	-47.457000	1.834	-77.086000
1.837	-44.978000	1.837	-47.506000	1.837	-77.019000
1.841	-45.040000	1.841	-47.553000	1.841	-77.268000
1.844	-45.105000	1.844	-47.593000	1.844	-78.628000
1.847	-45.171000	1.847	-47.633000	1.847	-79.988000
1.851	-45.219000	1.851	-47.670000	1.851	-81.107000
1.854	-45.200000	1.854	-47.700000	1.854	-81.329000
1.857	-45.182000	1.857	-47.730000	1.857	-81.550000
1.861	-45.171000	1.861	-47.750000	1.861	-82.014000
1.864	-45.190000	1.864	-47.733000	1.864	-83.436000
1.867	-45.209000	1.867	-47.715000	1.867	-84.858000
1.871	-45.229000	1.871	-47.711000	1.871	-85.830000
1.874	-45.248000	1.874	-47.765000	1.874	-84.913000
1.877	-45.267000	1.877	-47.819000	1.877	-83.997000
1.881	-45.283000	1.881	-47.857000	1.881	-83.261000
1.884	-45.284000	1.884	-47.827000	1.884	-83.331000
1.887	-45.285000	1.887	-47.797000	1.887	-83.402000
1.891	-45.286000	1.891	-47.769000	1.891	-83.280000
1.894	-45.286000	1.894	-47.754000	1.894	-82.240000
1.897	-45.287000	1.897	-47.739000	1.897	-81.200000
1.901	-45.277000	1.901	-47.720000	1.901	-80.379000
1.904	-45.213000	1.904	-47.685000	1.904	-80.679000
1.907	-45.149000	1.907	-47.650000	1.907	-80.979000
1.911	-45.100000	1.911	-47.614000	1.911	-81.229000
1.914	-45.131000	1.914	-47.574000	1.914	-81.200000
1.917	-45.162000	1.917	-47.534000	1.917	-81.171000
1.920	-45.182000	1.920	-47.483000	1.920	-80.870000
1.924	-45.137000	1.924	-47.364000	1.924	-78.950000
1.927	-45.093000	1.927	-47.244000	1.927	-77.029000
1.930	-45.054000	1.930	-47.121000	1.930	-75.078000
1.934	-45.049000	1.934	-46.975000	1.934	-72.930000
1.937	-45.044000	1.937	-46.829000	1.937	-70.782000
1.940	-45.032000	1.940	-46.680000	1.940	-68.743000
1.944	-44.974000	1.944	-46.508000	1.944	-67.473000
1.947	-44.917000	1.947	-46.337000	1.947	-66.204000
1.950	-44.880000	1.950	-46.162000	1.950	-64.741000
1.954	-44.999000	1.954	-45.965000	1.954	-61.798000
1.957	-45.118000	1.957	-45.768000	1.957	-58.854000
1.960	-45.189000	1.960	-45.546000	1.960	-56.129000
1.964	-44.846000	1.964	-45.105000	1.964	-55.269000
1.967	-44.502000	1.967	-44.664000	1.967	-54.409000
1.970	-44.013000	1.970	-44.039000	1.970	-53.792000
1.974	-42.147000	1.974	-41.673000	1.974	-55.480000
1.977	-40.282000	1.977	-39.307000	1.977	-57.168000
1.980	-37.646000	1.980	-36.022000	1.980	-58.302000
1.984	-26.835000	1.984	-22.961000	1.984	-53.543000
1.987	-16.023000	1.987	-9.900000	1.987	-48.785000
1.990	-3.267000	1.990	5.466000	1.990	-43.354000
1.994	33.028000	1.994	48.724000	1.994	-29.783000
1.997	69.322000	1.997	91.982000	1.997	-16.212000
2.000	107.898000	2.000	137.996000	2.000	-1.701000
2.004	178.412000	2.004	222.601000	2.004	25.959000
2.007	248.927000	2.007	307.206000	2.007	53.619000
2.010	320.231000	2.010	392.671000	2.010	81.633000
2.014	404.608000	2.014	492.378000	2.014	115.488000
2.017	488.984000	2.017	592.084000	2.017	149.343000
2.020	572.217000	2.020	690.463000	2.020	183.015000
2.023	632.430000	2.023	762.124000	2.023	212.997000
2.027	692.644000	2.027	833.784000	2.027	242.978000
2.030	751.432000	2.030	903.716000	2.030	272.940000
2.033	773.810000	2.033	929.476000	2.033	302.413000
2.037	796.189000	2.037	955.236000	2.037	331.886000
2.040	817.357000	2.040	979.586000	2.040	362.089000
2.043	796.500000	2.043	955.004000	2.043	417.650000
2.047	775.642000	2.047	930.423000	2.047	473.211000
2.050	754.045000	2.050	905.024000	2.050	529.008000
2.053	692.845000	2.053	835.873000	2.053	597.452000
2.057	631.645000	2.057	766.723000	2.057	665.897000
2.060	570.365000	2.060	697.417000	2.060	733.849000
2.063	499.978000	2.063	610.461000	2.063	745.549000
2.067	429.591000	2.067	523.504000	2.067	757.248000
2.070	359.204000	2.070	436.548000	2.070	768.947000
2.073	299.594000	2.073	365.792000	2.073	763.177000
2.077	239.995000	2.077	295.053000	2.077	757.390000
2.080	180.396000	2.080	224.314000	2.080	751.603000
2.083	144.756000	2.083	181.809000	2.083	747.715000
2.087	109.374000	2.087	139.608000	2.087	743.848000
2.090	73.992000	2.090	97.408000	2.090	739.981000
2.093	56.623000	2.093	77.059000	2.093	736.425000
2.097	39.627000	2.097	57.163000	2.097	732.875000
2.100	22.632000	2.100	37.268000	2.100	729.325000
2.103	15.241000	2.103	28.533000	2.103	725.464000
2.107	8.148000	2.107	20.143000	2.107	721.592000
2.110	1.054000	2.110	11.753000	2.110	717.721000
2.113	-1.363000	2.113	8.675000	2.113	716.179000
2.117	-3.586000	2.117	5.816000	2.117	714.734000
2.120	-5.810000	2.120	2.958000	2.120	713.289000
2.123	-8.525000	2.123	0.174000	2.123	704.535000
2.126	-11.266000	2.126	-2.607000	2.126	695.401000
2.130	-14.006000	2.130	-5.387000	2.130	686.268000
2.133	-16.386000	2.133	-8.780000	2.133	685.116000
2.136	-18.744000	2.136	-12.211000	2.136	684.464000
2.140	-21.101000	2.140	-15.642000	2.140	683.812000
2.143	-23.310000	2.143	-18.441000	2.143	676.651000
2.146	-25.507000	2.146	-21.193000	2.146	669.011000
2.150	-27.705000	2.150	-23.944000	2.150	661.370000
2.153	-29.304000	2.153	-26.105000	2.153	656.516000
2.156	-30.852000	2.156	-28.215000	2.156	651.898000
2.160	-32.400000	2.160	-30.325000	2.160	647.279000
2.163	-33.832000	2.163	-31.919000	2.163	637.155000
2.166	-35.252000	2.166	-33.462000	2.166	626.499000
2.170	-36.673000	2.170	-35.005000	2.170	615.844000
2.173	-37.373000	2.173	-36.081000	2.173	605.608000
2.176	-37.994000	2.176	-37.105000	2.176	595.419000
2.180	-38.615000	2.180	-38.130000	2.180	585.229000
2.183	-39.607000	2.183	-39.439000	2.183	563.714000
2.186	-40.643000	2.186	-40.783000	2.186	540.838000
2.190	-41.680000	2.190	-42.127000	2.190	517.962000
2.193	-42.389000	2.193	-43.189000	2.193	463.125000
2.196	-43.055000	2.196	-44.213000	2.196	404.054000
2.200	-43.722000	2.200	-45.237000	2.200	344.983000
2.203	-44.420000	2.203	-45.910000	2.203	257.254000
2.206	-45.123000	2.206	-46.532000	2.206	165.368000
2.210	-45.826000	2.210	-47.153000	2.210	73.482000
2.213	-45.946000	2.213	-47.367000	2.213	44.103000
2.216	-45.974000	2.216	-47.517000	2.216	24.592000
2.220	-46.002000	2.220	-47.667000	2.220	5.080000
2.223	-46.105000	2.223	-47.774000	2.223	-3.833000
2.226	-46.222000	2.226	-47.873000	2.226	-10.934000
2.229	-46.338000	2.229	-47.972000	2.229	-18.036000
2.233	-46.350000	2.233	-47.984000	2.233	-23.299000
2.236	-46.343000	2.236	-47.980000	2.236	-28.224000
2.239	-46.336000	2.239	-47.976000	2.239	-33.149000
2.243	-46.351000	2.243	-47.988000	2.243	-36.689000
2.246	-46.370000	2.246	-48.003000	2.246	-39.954000
2.249	-46.390000	2.249	-48.018000	2.249	-43.220000
2.253	-46.259000	2.253	-48.038000	2.253	-45.318000
2.256	-46.096000	2.256	-48.059000	2.256	-47.170000
2.259	-45.934000	2.259	-48.079000	2.259	-49.021000
2.263	-45.922000	2.263	-48.099000	2.263	-52.038000
2.266	-45.943000	2.266	-48.118000	2.266	-55.320000
2.269	-45.965000	2.269	-48.137000	2.269	-58.601000
2.273	-45.979000	2.273	-48.167000	2.273	-58.877000
2.276	-45.992000	2.276	-48.199000	2.276	-58.428000
2.279	-46.004000	2.279	-48.230000	2.279	-57.979000
2.283	-46.090000	2.283	-48.244000	2.283	-59.725000
2.286	-46.194000	2.286	-48.252000	2.286	-62.034000
2.289	-46.298000	2.289	-48.260000	2.289	-64.344000
2.293	-46.346000	2.293	-48.278000	2.293	-64.516000
2.296	-46.380000	2.296	-48.299000	2.296	-64.108000
2.299	-46.414000	2.299	-48.319000	2.299	-63.700000
2.303	-46.571000	2.303	-48.362000	2.303	-65.612000
2.306	-46.763000	2.306	-48.412000	2.306	-68.191000
2.309	-46.956000	2.309	-48.461000	2.309	-70.770000
2.313	-46.843000	2.313	-48.414000	2.313	-72.059000
2.316	-46.638000	2.316	-48.338000	2.316	-72.956000
2.319	-46.432000	2.319	-48.262000	2.319	-73.852000
2.323	-46.342000	2.323	-48.256000	2.323	-74.514000
2.326	-46.289000	2.326	-48.274000	2.326	-75.101000
2.329	-46.236000	2.329	-48.292000	2.329	-75.687000
2.332	-46.352000	2.332	-48.306000	2.332	-77.645000
2.336	-46.524000	2.336	-48.320000	2.336	-80.066000
2.339	-46.697000	2.339	-48.334000	2.339	-82.488000
2.342	-46.782000	2.342	-48.326000	2.342	-83.172000
2.346	-46.837000	2.346	-48.310000	2.346	-83.240000
2.349	-46.892000	2.349	-48.293000	2.349	-83.308000
2.352	-46.872000	2.352	-48.265000	2.352	-83.133000
2.356	-46.825000	2.356	-48.232000	2.356	-82.868000
2.359	-46.777000	2.359	-48.199000	2.359	-82.604000
2.362	-46.650000	2.362	-48.221000	2.362	-83.477000
2.366	-46.492000	2.366	-48.265000	2.366	-84.797000
2.369	-46.333000	2.369	-48.308000	2.369	-86.117000
2.372	-46.226000	2.372	-48.304000	2.372	-86.391000
2.376	-46.140000	2.376	-48.280000	2.376	-86.235000
2.379	-46.055000	2.379	-48.255000	2.379	-86.080000
2.382	-46.074000	2.382	-48.266000	2.382	-86.288000
2.386	-46.138000	2.386	-48.292000	2.386	-86.653000
2.389	-46.202000	2.389	-48.318000	2.389	-87.018000
2.392	-46.320000	2.392	-48.303000	2.392	-88.617000
2.396	-46.462000	2.396	-48.269000	2.396	-90.771000
2.399	-46.604000	2.399	-48.236000	2.399	-92.925000
2.402	-46.530000	2.402	-48.218000	2.402	-93.951000
2.406	-46.355000	2.406	-48.208000	2.406	-94.447000
2.409	-46.180000	2.409	-48.198000	2.409	-94.943000
2.412	-46.187000	2.412	-48.186000	2.412	-95.099000
2.416	-46.285000	2.416	-48.173000	2.416	-95.086000
2.419	-46.382000	2.419	-48.160000	2.419	-95.073000
2.422	-46.413000	2.422	-48.176000	2.422	-95.487000
2.426	-46.410000	2.426	-48.207000	2.426	-96.120000
2.429	-46.407000	2.429	-48.237000	2.429	-96.753000
2.432	-46.385000	2.432	-48.246000	2.432	-97.057000
2.435	-46.352000	2.435	-48.243000	2.435	-97.185000
2.439	-46.320000	2.439	-48.240000	2.439	-97.312000
2.442	-46.283000	2.442	-48.266000	2.442	-98.289000
2.445	-46.243000	2.445	-48.307000	2.445	-99.741000
2.449	-46.204000	2.449	-48.349000	2.449	-101.192000
2.452	-46.177000	2.452	-48.361000	2.452	-100.935000
2.455	-46.158000	2.455	-48.357000	2.455	-99.682000
2.459	-46.139000	2.459	-48.354000	2.459	-98.429000
2.462	-46.200000	2.462	-48.369000	2.462	-98.067000
2.465	-46.308000	2.465	-48.395000	2.465	-98.246000
2.469	-46.417000	2.469	-48.422000	2.469	-98.425000
2.472	-46.379000	2.472	-48.433000	2.472	-98.836000
2.475	-46.250000	2.475	-48.436000	2.475	-99.393000
2.479	-46.120000	2.479	-48.438000	2.479	-99.950000
2.482	-46.067000	2.482	-48.436000	2.482	-98.611000
2.485	-46.065000	2.485	-48.432000	2.485	-96.023000
2.489	-46.064000	2.489	-48.427000	2.489	-93.435000
2.492	-46.062000	2.492	-48.426000	2.492	-93.027000
2.495	-46.059000	2.495	-48.427000	2.495	-94.114000
2.499	-46.057000	2.499	-48.428000	2.499	-95.201000
2.502	-46.080000	2.502	-48.429000	2.502	-95.206000
2.505	-46.120000	2.505	-48.430000	2.505	-94.439000
2.509	-46.161000	2.509	-48.431000	2.509	-93.671000
2.512	-46.183000	2.512	-48.446000	2.512	-93.484000
2.515	-46.191000	2.515	-48.472000	2.515	-93.727000
2.519	-46.199000	2.519	-48.499000	2.519	-93.970000
2.522	-46.167000	2.522	-48.505000	2.522	-93.775000
2.525	-46.106000	2.525	-48.495000	2.525	-93.242000
2.529	-46.044000	2.529	-48.486000	2.529	-92.710000
2.532	-46.008000	2.532	-48.460000	2.532	-92.234000
2.535	-45.992000	2.535	-48.420000	2.535	-91.804000
2.538	-45.975000	2.538	-48.380000	2.538	-91.374000
2.542	-45.979000	2.542	-48.387000	2.542	-91.418000
2.545	-45.999000	2.545	-48.433000	2.545	-91.858000
2.548	-46.019000	2.548	-48.479000	2.548	-92.297000
2.552	-46.027000	2.552	-48.493000	2.552	-92.221000
2.555	-46.026000	2.555	-48.481000	2.555	-91.695000
2.558	-46.025000	2.558	-48.469000	2.558	-91.169000
2.562	-46.036000	2.562	-48.467000	2.562	-90.868000
2.565	-46.058000	2.565	-48.474000	2.565	-90.772000
2.568	-46.080000	2.568	-48.481000	2.568	-90.675000
2.572	-46.111000	2.572	-48.478000	2.572	-89.832000
2.575	-46.150000	2.575	-48.465000	2.575	-88.290000
2.578	-46.190000	2.578	-48.452000	2.578	-86.747000
2.582	-46.212000	2.582	-48.487000	2.582	-86.217000
2.585	-46.215000	2.585	-48.567000	2.585	-86.675000
2.588	-46.217000	2.588	-48.647000	2.588	-87.132000
2.592	-46.205000	2.592	-48.654000	2.592	-87.475000
2.595	-46.176000	2.595	-48.587000	2.595	-87.702000
2.598	-46.148000	2.598	-48.519000	2.598	-87.928000
2.602	-46.136000	2.602	-48.501000	2.602	-88.499000
2.605	-46.141000	2.605	-48.533000	2.605	-89.435000
2.608	-46.147000	2.608	-48.566000	2.608	-90.370000
2.612	-46.154000	2.612	-48.584000	2.612	-90.467000
2.615	-46.163000	2.615	-48.587000	2.615	-89.646000
2.618	-46.172000	2.618	-48.590000	2.618	-88.825000
2.622	-46.170000	2.622	-48.582000	2.622	-88.491000
2.625	-46.156000	2.625	-48.564000	2.625	-88.710000
2.628	-46.141000	2.628	-48.546000	2.628	-88.930000
2.632	-46.137000	2.632	-48.546000	2.632	-89.442000
2.635	-46.145000	2.635	-48.568000	2.635	-90.301000
2.638	-46.153000	2.638	-48.590000	2.638	-91.160000
2.641	-46.169000	2.641	-48.598000	2.641	-92.081000
2.645	-46.194000	2.645	-48.589000	2.645	-93.078000
2.648	-46.219000	2.648	-48.579000	2.648	-94.076000
2.651	-46.243000	2.651	-48.566000	2.651	-94.629000
2.655	-46.266000	2.655	-48.548000	2.655	-94.612000
2.658	-46.290000	2.658	-48.529000	2.658	-94.595000
2.661	-46.325000	2.661	-48.525000	2.661	-94.196000
2.665	-46.377000	2.665	-48.538000	2.665	-93.287000
2.668	-46.428000	2.668	-48.552000	2.668	-92.378000
2.671	-46.447000	2.671	-48.566000	2.671	-91.596000
2.675	-46.421000	2.675	-48.580000	2.675	-90.989000
2.678	-46.395000	2.678	-48.595000	2.678	-90.382000
2.681	-46.392000	2.681	-48.621000	2.681	-91.037000
2.685	-46.424000	2.685	-48.665000	2.685	-93.511000
2.688	-46.457000	2.688	-48.709000	2.688	-95.986000
2.691	-46.488000	2.691	-48.726000	2.691	-97.210000
2.695	-46.517000	2.695	-48.704000	2.695	-96.556000
2.698	-46.547000	2.698	-48.682000	2.698	-95.902000
2.701	-46.609000	2.701	-48.658000	2.701	-94.907000
2.705	-46.720000	2.705	-48.631000	2.705	-93.378000
2.708	-46.832000	2.708	-48.604000	2.708	-91.849000
2.711	-46.865000	2.711	-48.591000	2.711	-91.424000
2.715	-46.770000	2.715	-48.603000	2.715	-92.800000
2.718	-46.675000	2.718	-48.614000	2.718	-94.176000
2.721	-46.585000	2.721	-48.614000	2.721	-95.332000
2.725	-46.503000	2.725	-48.597000	2.725	-96.114000
2.728	-46.420000	2.728	-48.579000	2.728	-96.895000
2.731	-46.390000	2.731	-48.581000	2.731	-97.086000
2.735	-46.452000	2.735	-48.617000	2.735	-96.230000
2.738	-46.513000	2.738	-48.654000	2.738	-95.374000
2.741	-46.551000	2.741	-48.674000	2.741	-94.791000
2.744	-46.544000	2.744	-48.666000	2.744	-94.710000
2.748	-46.538000	2.748	-48.658000	2.748	-94.630000
2.751	-46.508000	2.751	-48.659000	2.751	-94.593000
2.754	-46.431000	2.754	-48.678000	2.754	-94.639000
2.758	-46.354000	2.758	-48.696000	2.758	-94.686000
2.761	-46.280000	2.761	-48.705000	2.761	-94.672000
2.764	-46.209000	2.764	-48.695000	2.764	-94.536000
2.768	-46.138000	2.768	-48.685000	2.768	-94.400000
2.771	-46.145000	2.771	-48.670000	2.771	-94.396000
2.774	-46.316000	2.774	-48.646000	2.774	-94.669000
2.778	-46.487000	2.778	-48.622000	2.778	-94.942000
2.781	-46.622000	2.781	-48.606000	2.781	-95.040000
2.784	-46.678000	2.784	-48.607000	2.784	-94.754000
2.788	-46.734000	2.788	-48.608000	2.788	-94.468000
2.791	-46.761000	2.791	-48.620000	2.791	-94.152000
2.794	-46.719000	2.794	-48.657000	2.794	-93.768000
2.798	-46.678000	2.798	-48.695000	2.798	-93.383000
2.801	-46.634000	2.801	-48.721000	2.801	-93.163000
2.804	-46.583000	2.804	-48.721000	2.804	-93.337000
2.808	-46.532000	2.808	-48.720000	2.808	-93.511000
2.811	-46.551000	2.811	-48.721000	2.811	-93.689000
2.814	-46.744000	2.814	-48.725000	2.814	-93.874000
2.818	-46.937000	2.818	-48.729000	2.818	-94.059000
2.821	-47.024000	2.821	-48.731000	2.821	-94.404000
2.824	-46.830000	2.824	-48.728000	2.824	-95.171000
2.828	-46.636000	2.828	-48.724000	2.828	-95.938000
2.831	-46.485000	2.831	-48.729000	2.831	-96.573000
2.834	-46.454000	2.834	-48.756000	2.834	-96.843000
2.838	-46.423000	2.838	-48.784000	2.838	-97.113000
2.841	-46.403000	2.841	-48.798000	2.841	-97.245000
2.844	-46.417000	2.844	-48.774000	2.844	-96.973000
2.847	-46.431000	2.847	-48.750000	2.847	-96.701000
2.851	-46.445000	2.851	-48.737000	2.851	-96.780000
2.854	-46.464000	2.854	-48.759000	2.854	-97.941000
2.857	-46.482000	2.857	-48.781000	2.857	-99.101000
2.861	-46.475000	2.861	-48.800000	2.861	-100.083000
2.864	-46.385000	2.864	-48.808000	2.864	-100.489000
2.867	-46.295000	2.867	-48.817000	2.867	-100.894000
2.871	-46.232000	2.871	-48.818000	2.871	-100.912000
2.874	-46.261000	2.874	-48.796000	2.874	-99.598000
2.877	-46.291000	2.877	-48.774000	2.877	-98.285000
2.881	-46.318000	2.881	-48.765000	2.881	-97.256000
2.884	-46.336000	2.884	-48.803000	2.884	-97.259000
2.887	-46.354000	2.887	-48.840000	2.887	-97.262000
2.891	-46.365000	2.891	-48.874000	2.891	-97.347000
2.894	-46.348000	2.894	-48.895000	2.894	-97.745000
2.897	-46.330000	2.897	-48.916000	2.897	-98.142000
2.901	-46.320000	2.901	-48.923000	2.901	-98.307000
2.904	-46.339000	2.904	-48.871000	2.904	-97.520000
2.907	-46.358000	2.907	-48.820000	2.907	-96.733000
2.911	-46.371000	2.911	-48.782000	2.911	-96.141000
2.914	-46.358000	2.914	-48.800000	2.914	-96.397000
2.917	-46.345000	2.917	-48.819000	2.917	-96.653000
2.921	-46.340000	2.921	-48.846000	2.921	-97.000000
2.924	-46.369000	2.924	-48.907000	2.924	-97.767000
2.927	-46.399000	2.927	-48.968000	2.927	-98.534000
2.931	-46.420000	2.931	-49.014000	2.931	-98.974000
2.934	-46.403000	2.934	-48.987000	2.934	-97.787000
2.937	-46.386000	2.937	-48.960000	2.937	-96.600000
2.941	-46.362000	2.941	-48.927000	2.941	-95.624000
2.944	-46.305000	2.944	-48.866000	2.944	-95.769000
2.947	-46.248000	2.947	-48.805000	2.947	-95.914000
2.950	-46.214000	2.950	-48.758000	2.950	-96.048000
2.954	-46.312000	2.954	-48.788000	2.954	-96.119000
2.957	-46.410000	2.957	-48.819000	2.957	-96.190000
2.960	-46.489000	2.960	-48.849000	2.960	-96.221000
2.964	-46.445000	2.964	-48.880000	2.964	-96.003000
2.967	-46.401000	2.967	-48.911000	2.967	-95.785000
2.970	-46.364000	2.970	-48.937000	2.970	-95.752000
2.974	-46.368000	2.974	-48.933000	2.974	-96.971000
2.977	-46.371000	2.977	-48.929000	2.977	-98.190000
2.980	-46.376000	2.980	-48.923000	2.980	-99.146000
2.984	-46.388000	2.984	-48.902000	2.984	-98.165000
2.987	-46.400000	2.987	-48.881000	2.987	-97.184000
2.990	-46.402000	2.990	-48.864000	2.990	-97.073000
2.994	-46.402000	2.994	-48.864000	2.994	-97.073000
2.997	-46.402000	2.997	-48.864000	2.997	-97.073000
