# Supplementary material for: Structural basis for RAD18 regulation by MAGEA4 and its implications for RING ubiquitin ligase binding by MAGE family proteins
Source: EMBO J. 2024 Mar 6;43(7):1273–300. doi: 10.1038/s44318-024-00058-9 (PMC10987633; doi:10.1038/s44318-024-00058-9)
Supplement: Supplementary file 9 — EV Figures Source Data [file 44318_2024_58_MOESM9_ESM.zip › 2 EV Figures/EV2/EV2C/AUC_RAD18_RAD6.xlsx]

## Sheet: Sheet1
Rad18/Rad6	0	0.0131675	0.0109729	0	0.00299857	0.00249881
	0.0753769	7.80577e-14	6.50481e-14	0.0753769	0.361634	0.301362
J	0.150754	3.19309e-14	2.66091e-14	0.150754	0.0915511	0.0762926
A	0.226131	1.66657e-14	1.38881e-14	0.226131	0.0281279	0.0234399
	0.301507	5.14954e-14	4.29128e-14	0.301507	0.0111398	0.00928314
s	0.376884	1.69056e-14	1.4088e-14	0.376884	0.00583249	0.00486041
c(s)	0.452261	7.3242e-14	6.1035e-14	0.452261	0.00399038	0.00332532
norm TO	0.527638	6.7461e-14	5.62175e-14	0.527638	0.00342584	0.00285487
	0.603015	4.47014e-14	3.72512e-14	0.603015	0.00343623	0.00286353
	0.678392	3.84081e-14	3.20067e-14	0.678392	0.00381311	0.00317759
	0.753769	3.4892e-14	2.90766e-14	0.753769	0.0043476	0.003623
	0.829146	2.63796e-14	2.1983e-14	0.829146	0.00493346	0.00411122
	0.904523	2.38104e-14	1.9842e-14	0.904523	0.00532608	0.0044384
	0.9799	2.31887e-14	1.93239e-14	0.9799	0.0053917	0.00449308
	1.05528	2.53606e-14	2.11339e-14	1.05528	0.00515424	0.0042952
	1.13065	3.28039e-14	2.73366e-14	1.13065	0.00466775	0.00388979
	1.20603	5.36582e-14	4.47151e-14	1.20603	0.00405677	0.00338064
	1.28141	1.0895e-13	9.07914e-14	1.28141	0.00340957	0.00284131
	1.35678	1.90528e-14	1.58773e-14	1.35678	0.00282377	0.00235314
	1.43216	4.47464e-14	3.72887e-14	1.43216	0.00232096	0.00193413
	1.50754	1.23767e-13	1.03139e-13	1.50754	0.00190105	0.00158421
	1.58292	4.0846e-14	3.40384e-14	1.58292	0.00155915	0.00129929
	1.65829	1.60463e-14	1.33719e-14	1.65829	0.00128467	0.00107056
	1.73367	9.8637e-14	8.21975e-14	1.73367	0.00106558	0.000887983
	1.80905	8.94824e-14	7.45687e-14	1.80905	0.000891279	0.000742732
	1.88442	1.23631e-13	1.03025e-13	1.88442	0.000754922	0.000629101
	1.9598	2.65247e-14	2.21039e-14	1.9598	0.000652207	0.000543506
	2.03518	7.87902e-14	6.56585e-14	2.03518	0.000575895	0.000479913
	2.11055	2.62504e-14	2.18753e-14	2.11055	0.000524782	0.000437318
	2.18593	1.26324e-13	1.0527e-13	2.18593	0.000494703	0.000412252
	2.26131	7.62927e-14	6.35772e-14	2.26131	0.000482878	0.000402398
	2.33668	4.17574e-14	3.47979e-14	2.33668	0.000489349	0.000407791
	2.41206	3.24455e-14	2.70379e-14	2.41206	0.000510262	0.000425219
	2.48744	3.62747e-14	3.02289e-14	2.48744	0.000549642	0.000458035
	2.56281	5.41158e-14	4.50965e-14	2.56281	0.000613333	0.000511111
	2.63819	1.01576e-13	8.46469e-14	2.63819	0.00070396	0.000586633
	2.71357	2.32561e-14	1.938e-14	2.71357	0.000853243	0.000711036
	2.78895	8.14268e-14	6.78557e-14	2.78895	0.00110283	0.000919022
	2.86432	3.32236e-14	2.76864e-14	2.86432	0.00154705	0.00128921
	2.9397	2.20783e-14	1.83986e-14	2.9397	0.00236338	0.00196949
	3.01507	3.90732e-14	3.2561e-14	3.01507	0.00396327	0.00330272
	3.09045	7.47993e-14	6.23327e-14	3.09045	0.00718457	0.00598714
	3.16583	1.86719e-14	1.55599e-14	3.16583	0.0138411	0.0115342
	3.24121	6.88502e-14	5.73752e-14	3.24121	0.0274287	0.0228572
	3.31658	8.97624e-14	7.4802e-14	3.31658	0.0535067	0.0445889
	3.39196	5.84397e-14	4.86997e-14	3.39196	0.100576	0.083813
	3.46734	3.02863e-08	2.52386e-08	3.46734	0.174878	0.145731
	3.54271	0.000944861	0.000787384	3.54271	0.27335	0.227791
	3.61809	0.347823	0.289853	3.61809	0.379201	0.316001
	3.69347	4.63115	3.85929	3.69347	0.459263	0.382719
	3.76884	6.50916	5.4243	3.76884	0.483588	0.40299
	3.84422	2.48142	2.06785	3.84422	0.446205	0.371837
	3.9196	0.556009	0.463341	3.9196	0.36379	0.303159
	3.99498	0.128544	0.10712	3.99498	0.266082	0.221735
	4.07035	0.043061	0.0358842	4.07035	0.179338	0.149448
	4.14573	0.0241964	0.0201636	4.14573	0.113339	0.0944494
	4.22111	0.022284	0.01857	4.22111	0.0695777	0.0579814
	4.29648	0.0301707	0.0251423	4.29648	0.0425016	0.035418
	4.37186	0.0511659	0.0426383	4.37186	0.0265698	0.0221415
	4.44724	0.090448	0.0753733	4.44724	0.0173896	0.0144914
	4.52261	0.146237	0.121865	4.52261	0.0122325	0.0101938
	4.59799	0.194217	0.161848	4.59799	0.00935198	0.00779332
	4.67337	0.207246	0.172705	4.67337	0.00781656	0.0065138
	4.74874	0.175406	0.146172	4.74874	0.00714041	0.00595034
	4.82412	0.125111	0.104259	4.82412	0.00705884	0.00588237
	4.8995	0.0769993	0.0641661	4.8995	0.00741273	0.00617728
	4.97487	0.0461649	0.0384707	4.97487	0.00804294	0.00670245
	5.05025	0.0275623	0.0229686	5.05025	0.00882035	0.00735029
	5.12563	0.0178256	0.0148547	5.12563	0.00958464	0.0079872
	5.20101	0.0129071	0.0107559	5.20101	0.00999662	0.00833051
	5.27638	0.010685	0.00890414	5.27638	0.00994959	0.00829133
	5.35176	0.00992242	0.00826868	5.35176	0.00934832	0.00779026
	5.42713	0.0104441	0.00870344	5.42713	0.00832108	0.00693424
	5.50251	0.0118914	0.00990948	5.50251	0.00703923	0.00586603
	5.57789	0.014328	0.01194	5.57789	0.00573559	0.00477966
	5.65327	0.0174588	0.014549	5.65327	0.00458211	0.00381842
	5.72864	0.0211199	0.0175999	5.72864	0.0036242	0.00302017
	5.80402	0.0244914	0.0204095	5.80402	0.00287266	0.00239388
	5.8794	0.0271131	0.0225943	5.8794	0.00231529	0.00192941
	5.95477	0.0281729	0.0234774	5.95477	0.00190395	0.00158663
	6.03015	0.0278429	0.0232024	6.03015	0.00161258	0.00134381
	6.10553	0.0258953	0.0215794	6.10553	0.00141144	0.0011762
	6.1809	0.0231866	0.0193222	6.1809	0.00127848	0.0010654
	6.25628	0.0202801	0.0169001	6.25628	0.00119969	0.000999746
	6.33166	0.0173052	0.014421	6.33166	0.00116693	0.000972442
	6.40703	0.014651	0.0122091	6.40703	0.0011733	0.000977747
	6.48241	0.0124064	0.0103386	6.48241	0.00121544	0.00101287
	6.55779	0.010535	0.00877917	6.55779	0.00129432	0.0010786
	6.63317	0.00909069	0.00757558	6.63317	0.00140185	0.00116821
	6.70854	0.00798646	0.00665539	6.70854	0.00153944	0.00128287
	6.78392	0.00714947	0.00595789	6.78392	0.00169805	0.00141504
	6.8593	0.00654279	0.00545233	6.8593	0.0018644	0.00155367
	6.93467	0.00614747	0.00512289	6.93467	0.00202892	0.00169077
	7.01005	0.0059329	0.00494408	7.01005	0.00217378	0.00181148
	7.08543	0.0059009	0.00491741	7.08543	0.00229933	0.00191611
	7.1608	0.006015	0.0050125	7.1608	0.00238368	0.0019864
	7.23618	0.00628807	0.00524006	7.23618	0.00243328	0.00202774
	7.31156	0.0066861	0.00557175	7.31156	0.00245231	0.00204359
	7.38694	0.00726452	0.00605377	7.38694	0.00244801	0.00204001
	7.46231	0.00791764	0.00659803	7.46231	0.00243039	0.00202532
	7.53769	0.00871359	0.00726132	7.53769	0.00240173	0.00200144
	7.61306	0.00949983	0.00791652	7.61306	0.00236626	0.00197189
	7.68844	0.0103148	0.00859567	7.68844	0.00233114	0.00194261
	7.76382	0.0109734	0.00914449	7.76382	0.00229139	0.00190949
	7.8392	0.0115248	0.00960398	7.8392	0.00224688	0.0018724
	7.91457	0.011892	0.00990999	7.91457	0.00218961	0.00182467
	7.98995	0.0120325	0.0100271	7.98995	0.00212223	0.00176852
	8.06533	0.0119632	0.00996937	8.06533	0.00204339	0.00170283
	8.1407	0.0117906	0.00982549	8.1407	0.00195759	0.00163133
	8.21608	0.0114544	0.00954533	8.21608	0.00187611	0.00156342
	8.29146	0.0110672	0.00922269	8.29146	0.00179779	0.00149816
	8.36684	0.0107285	0.00894038	8.36684	0.00173536	0.00144613
	8.44221	0.0103773	0.00864777	8.44221	0.00169723	0.00141436
	8.51759	0.0100843	0.00840357	8.51759	0.00168018	0.00140015
	8.59296	0.00992216	0.00826847	8.59296	0.00168983	0.00140819
	8.66834	0.009816	0.00818	8.66834	0.00173007	0.00144172
	8.74372	0.00983624	0.00819687	8.74372	0.00179396	0.00149497
	8.8191	0.00991887	0.00826572	8.8191	0.00187566	0.00156305
	8.89447	0.0100894	0.00840782	8.89447	0.00196958	0.00164132
	8.96985	0.0103435	0.00861958	8.96985	0.00205879	0.00171566
	9.04523	0.0106011	0.00883425	9.04523	0.00213694	0.00178078
	9.1206	0.0108476	0.00903964	9.1206	0.00218549	0.00182124
	9.19598	0.0110671	0.00922258	9.19598	0.00219516	0.0018293
	9.27136	0.0111977	0.00933141	9.27136	0.00216617	0.00180514
	9.34673	0.0112414	0.00936784	9.34673	0.00209197	0.00174331
	9.42211	0.0111852	0.00932102	9.42211	0.00198363	0.00165302
	9.49749	0.0109942	0.00916182	9.49749	0.00184843	0.00154036
	9.57287	0.0107401	0.00895005	9.57287	0.00169789	0.00141491
	9.64824	0.0104052	0.00867098	9.64824	0.00154008	0.0012834
	9.72362	0.0100264	0.00835531	9.72362	0.00138525	0.00115437
	9.79899	0.009646	0.00803833	9.79899	0.00123799	0.00103166
	9.87437	0.00925985	0.00771655	9.87437	0.00110227	0.000918562
	9.94975	0.00891593	0.00742994	9.94975	0.000980102	0.000816752
	10.0251	0.00859915	0.00716596	10.0251	0.000871598	0.000726332
	10.1005	0.00833464	0.00694554	10.1005	0.00077883	0.000649025
	10.1759	0.00813054	0.00677545	10.1759	0.000700139	0.00058345
	10.2513	0.00798652	0.00665544	10.2513	0.000633627	0.000528023
	10.3266	0.00789574	0.00657979	10.3266	0.000578157	0.000481798
	10.402	0.00787813	0.00656511	10.402	0.000533035	0.000444196
	10.4774	0.00790867	0.00659056	10.4774	0.000497628	0.00041469
	10.5528	0.00798757	0.00665631	10.5528	0.000470533	0.000392111
	10.6281	0.00813658	0.00678049	10.6281	0.000450947	0.000375789
	10.7035	0.0083453	0.00695442	10.7035	0.000437535	0.000364613
	10.7789	0.00859207	0.00716006	10.7789	0.000429196	0.000357663
	10.8543	0.00889051	0.00740876	10.8543	0.000424811	0.000354009
	10.9297	0.00921161	0.00767634	10.9297	0.00042322	0.000352684
	11.005	0.00956572	0.00797143	11.005	0.000423378	0.000352815
	11.0804	0.00993053	0.00827544	11.0804	0.000423097	0.000352581
	11.1558	0.0102771	0.00856428	11.1558	0.000421402	0.000351169
	11.2312	0.0105935	0.00882795	11.2312	0.00041689	0.000347409
	11.3065	0.0108212	0.00901769	11.3065	0.00040792	0.000339933
	11.3819	0.0109676	0.00913966	11.3819	0.000393974	0.000328312
	11.4573	0.0109553	0.00912941	11.4573	0.000374959	0.000312466
	11.5327	0.0107769	0.00898077	11.5327	0.000351656	0.000293047
	11.608	0.0103812	0.00865104	11.608	0.000326013	0.000271678
	11.6834	0.00975826	0.00813188	11.6834	0.000299516	0.000249596
	11.7588	0.00890701	0.00742251	11.7588	0.000273514	0.000227929
	11.8342	0.00786549	0.00655457	11.8342	0.0002505	0.00020875
	11.9095	0.00668387	0.00556989	11.9095	0.000230875	0.000192396
	11.9849	0.00543164	0.00452637	11.9849	0.00021555	0.000179625
	12.0603	0.0042149	0.00351242	12.0603	0.000205622	0.000171352
	12.1357	0.00309648	0.0025804	12.1357	0.000201014	0.000167512
	12.2111	0.00215249	0.00179374	12.2111	0.000202521	0.000168767
	12.2864	0.00140917	0.00117431	12.2864	0.000210686	0.000175572
	12.3618	0.000868328	0.000723607	12.3618	0.000226303	0.000188585
	12.4372	0.000502786	0.000418988	12.4372	0.00025042	0.000208684
	12.5126	0.000273924	0.00022827	12.5126	0.000285351	0.000237793
	12.5879	0.00014077	0.000117309	12.5879	0.00033152	0.000276266
	12.6633	6.85178e-05	5.70981e-05	12.6633	0.00039135	0.000326125
	12.7387	3.17034e-05	2.64195e-05	12.7387	0.000464547	0.000387122
	12.8141	1.40933e-05	1.17445e-05	12.8141	0.000550414	0.000458678
	12.8895	6.04393e-06	5.03661e-06	12.8895	0.000646319	0.000538599
	12.9648	2.53087e-06	2.10906e-06	12.9648	0.000744485	0.000620404
	13.0402	1.03929e-06	8.66077e-07	13.0402	0.000837606	0.000698005
	13.1156	4.25072e-07	3.54227e-07	13.1156	0.000915702	0.000763085
	13.191	1.7476e-07	1.45634e-07	13.191	0.000971273	0.000809394
	13.2663	7.30431e-08	6.08693e-08	13.2663	0.000998079	0.000831733
	13.3417	3.13134e-08	2.60945e-08	13.3417	0.00099293	0.000827441
	13.4171	1.39608e-08	1.1634e-08	13.4171	0.000961347	0.000801122
	13.4925	6.55984e-09	5.46654e-09	13.4925	0.00090969	0.000758075
	13.5678	3.23733e-09	2.69778e-09	13.5678	0.000844153	0.000703461
	13.6432	1.73299e-09	1.44416e-09	13.6432	0.000773424	0.00064452
	13.7186	1.01342e-09	8.44518e-10	13.7186	0.000703851	0.000586543
	13.794	6.58086e-10	5.48405e-10	13.794	0.000641881	0.000534901
	13.8694	4.74769e-10	3.95641e-10	13.8694	0.000588076	0.000490063
	13.9447	3.9242e-10	3.27017e-10	13.9447	0.00054592	0.000454934
	14.0201	3.74335e-10	3.11946e-10	14.0201	0.000515554	0.000429628
	14.0955	4.23699e-10	3.53083e-10	14.0955	0.000497284	0.000414403
	14.1708	5.81564e-10	4.84637e-10	14.1708	0.000492769	0.000410641
	14.2462	9.66098e-10	8.05082e-10	14.2462	0.000501839	0.000418199
	14.3216	2.03469e-09	1.69558e-09	14.3216	0.00052673	0.000438942
	14.397	5.458e-09	4.54833e-09	14.397	0.000570685	0.000475571
	14.4724	1.9192e-08	1.59933e-08	14.4724	0.000637086	0.000530905
	14.5477	8.98402e-08	7.48669e-08	14.5477	0.000733899	0.000611582
	14.6231	5.65201e-07	4.71e-07	14.6231	0.000869009	0.000724174
	14.6985	4.95769e-06	4.13141e-06	14.6985	0.00105773	0.000881438
	14.7739	6.08067e-05	5.06722e-05	14.7739	0.00131665	0.00109721
	14.8492	0.00105666	0.000880553	14.8492	0.00167623	0.00139686
	14.9246	0.0263248	0.0219373	14.9246	0.0021765	0.00181375
	15	1.88048	1.56707	15	0.00574623	0.00478852
